# Supplementary material for: CITED2 is a druggable epigenetic switch coupling neuronal maturation to regenerative decline
Source: EMBO Mol Med. 2026 Feb 23;18(4):1174–201. doi: 10.1038/s44321-026-00385-w (PMC13083982; doi:10.1038/s44321-026-00385-w)
Supplement: Supplementary file 3 — Dataset EV1 [file 44321_2026_385_MOESM3_ESM.xlsx]

## Sheet: Legend
	EV Dataset 1
	Data file containing RNA-seq analysis results of injury datasets and neuronal maturation datasets (SNA v sham; DCA v LAM; E12.5 vE14.5; E12.5 v E17.5; and E14.5 v E17.5).

## Sheet: SNA v Sham
	baseMean	log2FoldChange	lfcSE	stat	pvalue	padj	ensembl	gene_name	hgnc_symbol	chr	start_position	end_position	strand	gene_des
ENSMUSG00000036390	1757.66	2.51824	0.112316	22.4209	2.45902e-111	4.08592e-107	ENSMUSG00000036390	Gadd45a	Gadd45a	6	67035096	67037457	-1	growth arrest and DNA-damage-inducible 45 alpha [Source:MGI Symbol;Acc:MGI:107799]
ENSMUSG00000044734	5525.9	1.35435	0.0696585	19.4427	3.36176e-84	2.79295e-80	ENSMUSG00000044734	Serpinb1a	Serpinb1a	13	32842092	32851185	-1	serine (or cysteine) peptidase inhibitor, clade B, member 1a [Source:MGI Symbol;Acc:MGI:1913472]
ENSMUSG00000032802	11212.6	0.93208	0.0547246	17.0322	4.73786e-65	2.3227e-61	ENSMUSG00000032802	Srxn1	Srxn1	2	152105516	152111376	1	sulfiredoxin 1 homolog (S. cerevisiae) [Source:MGI Symbol;Acc:MGI:104971]
ENSMUSG00000063632	495.633	2.12874	0.125055	17.0225	5.59147e-65	2.3227e-61	ENSMUSG00000063632	Sox11	Sox11	12	27334264	27342574	-1	SRY (sex determining region Y)-box 11 [Source:MGI Symbol;Acc:MGI:98359]
ENSMUSG00000026628	2545.31	2.878	0.187494	15.3498	3.55009e-53	1.17976e-49	ENSMUSG00000026628	Atf3	Atf3	1	191170296	191218039	-1	activating transcription factor 3 [Source:MGI Symbol;Acc:MGI:109384]
ENSMUSG00000051379	1034.3	2.26793	0.156183	14.521	8.92555e-48	2.47178e-44	ENSMUSG00000051379	Flrt3	Flrt3	2	140650914	140671469	-1	fibronectin leucine rich transmembrane protein 3 [Source:MGI Symbol;Acc:MGI:1918686]
ENSMUSG00000014599	525.387	1.51583	0.105666	14.3455	1.1364e-46	2.69748e-43	ENSMUSG00000014599	Csf1	Csf1	3	107741048	107760469	-1	colony stimulating factor 1 (macrophage) [Source:MGI Symbol;Acc:MGI:1339753]
ENSMUSG00000042816	192.696	2.59835	0.182579	14.2314	5.85099e-46	1.21525e-42	ENSMUSG00000042816	Gpr151	Gpr151	18	42577881	42579652	-1	G protein-coupled receptor 151 [Source:MGI Symbol;Acc:MGI:2441887]
ENSMUSG00000073680	141.67	2.33788	0.180304	12.9663	1.89938e-38	3.50668e-35	ENSMUSG00000073680	Tmem88b	Tmem88b	4	155781591	155785874	-1	transmembrane protein 88B [Source:MGI Symbol;Acc:MGI:2444329]
ENSMUSG00000038059	377.523	1.80361	0.149059	12.1	1.05633e-33	1.75519e-30	ENSMUSG00000038059	Smim3	Smim3	18	60474191	60501987	-1	small integral membrane protein 3 [Source:MGI Symbol;Acc:MGI:1917088]
ENSMUSG00000019647	648.223	1.97419	0.164687	11.9875	4.12963e-33	6.238e-30	ENSMUSG00000019647	Sema6a	Sema6a	18	47235598	47368870	-1	sema domain, transmembrane domain (TM), and cytoplasmic domain, (semaphorin) 6A [Source:MGI Symbol;Acc:MGI:1203727]
ENSMUSG00000024256	3939.11	1.5289	0.129037	11.8486	2.18912e-32	3.0312e-29	ENSMUSG00000024256	Adcyap1	Adcyap1	17	93199017	93206537	1	adenylate cyclase activating polypeptide 1 [Source:MGI Symbol;Acc:MGI:105094]
ENSMUSG00000005370	630.882	1.46739	0.125077	11.7318	8.75577e-32	1.11912e-28	ENSMUSG00000005370	Msh6	Msh6	17	87975062	87990892	1	mutS homolog 6 [Source:MGI Symbol;Acc:MGI:1343961]
ENSMUSG00000020427	758.677	1.62031	0.139166	11.6429	2.49312e-31	2.95898e-28	ENSMUSG00000020427	Igfbp3	Igfbp3	11	7206086	7213923	-1	insulin-like growth factor binding protein 3 [Source:MGI Symbol;Acc:MGI:96438]
ENSMUSG00000027611	216.262	2.64022	0.232728	11.3447	7.88315e-30	8.73243e-27	ENSMUSG00000027611	Procr	Procr	2	155751117	155755471	1	protein C receptor, endothelial [Source:MGI Symbol;Acc:MGI:104596]
ENSMUSG00000046688	1221.25	1.36926	0.121198	11.2977	1.34725e-29	1.39912e-26	ENSMUSG00000046688	Tifa	Tifa	3	127789805	127832164	1	TRAF-interacting protein with forkhead-associated domain [Source:MGI Symbol;Acc:MGI:2182965]
ENSMUSG00000021765	220.938	1.48519	0.13352	11.1233	9.65927e-29	9.44108e-26	ENSMUSG00000021765	Fst	Fst	13	114452290	114458951	-1	follistatin [Source:MGI Symbol;Acc:MGI:95586]
ENSMUSG00000023905	191.573	1.65005	0.150413	10.9702	5.31621e-28	4.90745e-25	ENSMUSG00000023905	Tnfrsf12a	Tnfrsf12a	17	23675445	23677468	-1	tumor necrosis factor receptor superfamily, member 12a [Source:MGI Symbol;Acc:MGI:1351484]
ENSMUSG00000024143	4230.67	1.0972	0.102638	10.69	1.13344e-26	9.9122e-24	ENSMUSG00000024143	Rhoq	Rhoq	17	86963082	87000069	1	ras homolog family member Q [Source:MGI Symbol;Acc:MGI:1931553]
ENSMUSG00000000078	2033.05	0.991682	0.0944872	10.4954	9.06764e-26	7.53339e-23	ENSMUSG00000000078	Klf6	Klf6	13	5861482	5870394	1	Kruppel-like factor 6 [Source:MGI Symbol;Acc:MGI:1346318]
ENSMUSG00000046223	172.407	1.81286	0.173026	10.4774	1.09726e-25	8.68193e-23	ENSMUSG00000046223	Plaur	Plaur	7	24462484	24475968	1	plasminogen activator, urokinase receptor [Source:MGI Symbol;Acc:MGI:97612]
ENSMUSG00000052684	1647.23	1.26197	0.124626	10.1261	4.23315e-24	3.19719e-21	ENSMUSG00000052684	Jun	Jun	4	95049034	95052222	-1	jun proto-oncogene [Source:MGI Symbol;Acc:MGI:96646]
ENSMUSG00000015652	140.453	1.73796	0.17202	10.1032	5.34512e-24	3.8615e-21	ENSMUSG00000015652	Steap1	Steap1	5	5736317	5749326	-1	six transmembrane epithelial antigen of the prostate 1 [Source:MGI Symbol;Acc:MGI:1917608]
ENSMUSG00000050164	102.309	1.74385	0.17697	9.85391	6.59274e-23	4.49197e-20	ENSMUSG00000050164	Mchr1	Mchr1	15	81235499	81238964	1	melanin-concentrating hormone receptor 1 [Source:MGI Symbol;Acc:MGI:2180756]
ENSMUSG00000030272	1177.31	1.20079	0.12189	9.85142	6.7585e-23	4.49197e-20	ENSMUSG00000030272	Camk1	Camk1	6	113334124	113343984	-1	calcium/calmodulin-dependent protein kinase I [Source:MGI Symbol;Acc:MGI:1098535]
ENSMUSG00000055723	434.981	0.987785	0.10141	9.7405	2.02551e-22	1.29445e-19	ENSMUSG00000055723	Rras2	Rras2	7	114046782	114117781	-1	related RAS viral (r-ras) oncogene 2 [Source:MGI Symbol;Acc:MGI:1914172]
ENSMUSG00000030095	915.234	0.887653	0.091951	9.65355	4.74852e-22	2.92227e-19	ENSMUSG00000030095	Tmem43	Tmem43	6	91473703	91488463	1	transmembrane protein 43 [Source:MGI Symbol;Acc:MGI:1921372]
ENSMUSG00000022044	624.923	1.54716	0.16119	9.59837	8.12205e-22	4.81986e-19	ENSMUSG00000022044	Stmn4	Stmn4	14	66344296	66361680	1	stathmin-like 4 [Source:MGI Symbol;Acc:MGI:1931224]
ENSMUSG00000001473	280.813	1.65439	0.174808	9.46405	2.96252e-21	1.69742e-18	ENSMUSG00000001473	Tubb6	Tubb6	18	67390717	67402749	1	tubulin, beta 6 class V [Source:MGI Symbol;Acc:MGI:1915201]
ENSMUSG00000029201	817.6	0.896292	0.0951576	9.41902	4.55304e-21	2.52178e-18	ENSMUSG00000029201	Ugdh	Ugdh	5	65413221	65435949	-1	UDP-glucose dehydrogenase [Source:MGI Symbol;Acc:MGI:1306785]
ENSMUSG00000109901	1258.4	0.811592	0.0869185	9.33739	9.87404e-21	5.29248e-18	ENSMUSG00000109901	Chmp1b	Chmp1b	18	67205366	67207889	1	charged multivesicular body protein 1B [Source:MGI Symbol;Acc:MGI:1914314]
ENSMUSG00000026670	2005.03	0.612013	0.0681499	8.98039	2.69797e-19	1.40092e-16	ENSMUSG00000026670	Uap1	Uap1	1	170141938	170174957	-1	UDP-N-acetylglucosamine pyrophosphorylase 1 [Source:MGI Symbol;Acc:MGI:1334459]
ENSMUSG00000024521	106.284	1.70328	0.190339	8.94871	3.59672e-19	1.811e-16	ENSMUSG00000024521	Pmaip1	Pmaip1	18	66458533	66465565	1	phorbol-12-myristate-13-acetate-induced protein 1 [Source:MGI Symbol;Acc:MGI:1930146]
ENSMUSG00000031574	105.058	2.07581	0.235696	8.80716	1.28356e-18	6.27284e-16	ENSMUSG00000031574	Star	Star	8	25806555	25815982	1	steroidogenic acute regulatory protein [Source:MGI Symbol;Acc:MGI:102760]
ENSMUSG00000031681	928.437	0.875384	0.0997841	8.77278	1.74306e-18	8.27507e-16	ENSMUSG00000031681	Smad1	Smad1	8	79338395	79399518	-1	SMAD family member 1 [Source:MGI Symbol;Acc:MGI:109452]
ENSMUSG00000044934	1105.22	1.29369	0.149026	8.68092	3.92593e-18	1.81203e-15	ENSMUSG00000044934	Zfp367	Zfp367	13	64133018	64153202	-1	zinc finger protein 367 [Source:MGI Symbol;Acc:MGI:2442266]
ENSMUSG00000117310	2811.75	0.68769	0.0797437	8.62375	6.47949e-18	2.90982e-15	ENSMUSG00000117310	Ptp4a1	Ptp4a1	1	30940302	30949770	-1	protein tyrosine phosphatase 4a1 [Source:MGI Symbol;Acc:MGI:1277096]
ENSMUSG00000029378	42.8114	2.78505	0.328879	8.46833	2.4894e-17	1.08852e-14	ENSMUSG00000029378	Areg	Areg	5	91139599	91148432	1	amphiregulin [Source:MGI Symbol;Acc:MGI:88068]
ENSMUSG00000022895	493.909	0.845766	0.100808	8.38988	4.86621e-17	2.07326e-14	ENSMUSG00000022895	Ets2	Ets2	16	95702075	95721051	1	E26 avian leukemia oncogene 2, 3' domain [Source:MGI Symbol;Acc:MGI:95456]
ENSMUSG00000034300	1548.69	0.699983	0.0836207	8.37093	5.71667e-17	2.37471e-14	ENSMUSG00000034300	Fam53c	Fam53c	18	34758906	34773760	1	family with sequence similarity 53, member C [Source:MGI Symbol;Acc:MGI:1913556]
ENSMUSG00000030102	501.633	1.43104	0.171071	8.36519	6.00191e-17	2.43239e-14	ENSMUSG00000030102	Itpr1	Itpr1	6	108213096	108551109	1	inositol 1,4,5-trisphosphate receptor 1 [Source:MGI Symbol;Acc:MGI:96623]
ENSMUSG00000033983	350.877	0.929906	0.112148	8.29177	1.11574e-16	4.41408e-14	ENSMUSG00000033983	Coil	Coil	11	88970252	88991613	1	coilin [Source:MGI Symbol;Acc:MGI:104842]
ENSMUSG00000029552	297.016	1.07754	0.130045	8.28593	1.17192e-16	4.52853e-14	ENSMUSG00000029552	Tes	Tes	6	17065149	17105828	1	testis derived transcript [Source:MGI Symbol;Acc:MGI:105081]
ENSMUSG00000025348	2255.16	1.3536	0.164386	8.23426	1.80674e-16	6.82291e-14	ENSMUSG00000025348	Itga7	Itga7	10	128933818	128958282	1	integrin alpha 7 [Source:MGI Symbol;Acc:MGI:102700]
ENSMUSG00000027800	580.169	0.982106	0.122545	8.01427	1.10797e-15	4.09112e-13	ENSMUSG00000027800	Tm4sf1	Tm4sf1	3	57285611	57301988	-1	transmembrane 4 superfamily member 1 [Source:MGI Symbol;Acc:MGI:104678]
ENSMUSG00000007812	970.176	0.812207	0.103202	7.87006	3.54462e-15	1.28038e-12	ENSMUSG00000007812	Zfp655	Zfp655	5	145231715	145247302	1	zinc finger protein 655 [Source:MGI Symbol;Acc:MGI:1919861]
ENSMUSG00000030616	4285.38	0.519975	0.0670619	7.75365	8.92858e-15	3.15654e-12	ENSMUSG00000030616	Sytl2	Sytl2	7	90302252	90410719	1	synaptotagmin-like 2 [Source:MGI Symbol;Acc:MGI:1933366]
ENSMUSG00000001627	767.072	0.962308	0.12461	7.72258	1.14002e-14	3.94638e-12	ENSMUSG00000001627	Ifrd1	Ifrd1	12	40201567	40248504	-1	interferon-related developmental regulator 1 [Source:MGI Symbol;Acc:MGI:1316717]
ENSMUSG00000025473	178.273	1.15803	0.150429	7.69815	1.38054e-14	4.68142e-12	ENSMUSG00000025473	Adam8	Adam8	7	139978932	139992562	-1	a disintegrin and metallopeptidase domain 8 [Source:MGI Symbol;Acc:MGI:107825]
ENSMUSG00000028793	1205.14	0.679561	0.088415	7.68603	1.51768e-14	5.04355e-12	ENSMUSG00000028793	Rnf19b	Rnf19b	4	129058271	129085886	1	ring finger protein 19B [Source:MGI Symbol;Acc:MGI:1922484]
ENSMUSG00000066838	247.193	1.12842	0.149043	7.57105	3.70208e-14	1.20615e-11	ENSMUSG00000066838	Zfp772	Zfp772	7	7202117	7209998	-1	zinc finger protein 772 [Source:MGI Symbol;Acc:MGI:2385265]
ENSMUSG00000024376	260.721	0.936867	0.123989	7.55608	4.1541e-14	1.32739e-11	ENSMUSG00000024376	Epb41l4a	Epb41l4a	18	33796327	34006966	-1	erythrocyte membrane protein band 4.1 like 4a [Source:MGI Symbol;Acc:MGI:103007]
ENSMUSG00000026655	1851.81	0.679252	0.0900419	7.54373	4.56723e-14	1.43187e-11	ENSMUSG00000026655	Fam107b	Fam107b	2	3570488	3782142	1	family with sequence similarity 107, member B [Source:MGI Symbol;Acc:MGI:1913790]
ENSMUSG00000018362	1417.26	0.557236	0.0740174	7.52845	5.13479e-14	1.55827e-11	ENSMUSG00000018362	Kpna2	Kpna2	11	106988629	106999541	-1	karyopherin (importin) alpha 2 [Source:MGI Symbol;Acc:MGI:103561]
ENSMUSG00000036002	872.831	0.723098	0.096077	7.52623	5.22249e-14	1.55827e-11	ENSMUSG00000036002	Fam214b	Fam214b	4	43032414	43046220	-1	family with sequence similarity 214, member B [Source:MGI Symbol;Acc:MGI:2441854]
ENSMUSG00000011179	2227.65	0.778277	0.103419	7.5255	5.25175e-14	1.55827e-11	ENSMUSG00000011179	Odc1	Odc1	12	17544794	17551505	1	ornithine decarboxylase, structural 1 [Source:MGI Symbol;Acc:MGI:97402]
ENSMUSG00000037411	133.094	2.54398	0.338283	7.52029	5.46537e-14	1.5932e-11	ENSMUSG00000037411	Serpine1	Serpine1	5	137061504	137072268	-1	serine (or cysteine) peptidase inhibitor, clade E, member 1 [Source:MGI Symbol;Acc:MGI:97608]
ENSMUSG00000027495	579.139	0.916062	0.122417	7.48314	7.25684e-14	2.07896e-11	ENSMUSG00000027495	Fam210b	Fam210b	2	172345565	172355749	1	family with sequence similarity 210, member B [Source:MGI Symbol;Acc:MGI:1914267]
ENSMUSG00000113642	116.688	1.32974	0.178608	7.44502	9.69279e-14	2.72975e-11	ENSMUSG00000113642	Gm49329	NA	12	17900734	18065610	1	predicted gene, 49329 [Source:MGI Symbol;Acc:MGI:6121514]
ENSMUSG00000039328	279.467	1.31767	0.177531	7.42222	1.15177e-13	3.18964e-11	ENSMUSG00000039328	Rnf122	Rnf122	8	31111820	31131482	1	ring finger protein 122 [Source:MGI Symbol;Acc:MGI:1916117]
ENSMUSG00000031799	3149.31	0.540937	0.0729099	7.41925	1.17783e-13	3.20833e-11	ENSMUSG00000031799	Tpm4	Tpm4	8	72130174	72153142	1	tropomyosin 4 [Source:MGI Symbol;Acc:MGI:2449202]
ENSMUSG00000029209	1917.1	0.666418	0.0901065	7.3959	1.40456e-13	3.76421e-11	ENSMUSG00000029209	Gnpda2	Gnpda2	5	69573108	69592340	-1	glucosamine-6-phosphate deaminase 2 [Source:MGI Symbol;Acc:MGI:1915230]
ENSMUSG00000037772	62.5638	-5.28867	0.717505	-7.37092	1.69453e-13	4.46926e-11	ENSMUSG00000037772	Mrpl23	Mrpl23	7	142532686	142540747	1	mitochondrial ribosomal protein L23 [Source:MGI Symbol;Acc:MGI:1196612]
ENSMUSG00000079049	30.4933	2.49617	0.340383	7.33341	2.24376e-13	5.82536e-11	ENSMUSG00000079049	Serpinb1c	Serpinb1c	13	32881434	32898211	-1	serine (or cysteine) peptidase inhibitor, clade B, member 1c [Source:MGI Symbol;Acc:MGI:2445363]
ENSMUSG00000030256	1252.35	0.849502	0.116096	7.31727	2.53066e-13	6.46915e-11	ENSMUSG00000030256	Bhlhe41	Bhlhe41	6	145858243	145865558	-1	basic helix-loop-helix family, member e41 [Source:MGI Symbol;Acc:MGI:1930704]
ENSMUSG00000021070	152.438	1.26851	0.173619	7.30631	2.7457e-13	6.9125e-11	ENSMUSG00000021070	Bdkrb2	Bdkrb2	12	105563226	105595237	1	bradykinin receptor, beta 2 [Source:MGI Symbol;Acc:MGI:102845]
ENSMUSG00000100426	26.6782	2.90874	0.399107	7.28813	3.14294e-13	7.7945e-11	ENSMUSG00000100426	Gm4208	NA	1	62821355	62832370	-1	predicted gene 4208 [Source:MGI Symbol;Acc:MGI:3782384]
ENSMUSG00000037568	111.651	1.30852	0.180972	7.23049	4.8126e-13	1.17597e-10	ENSMUSG00000037568	Vash2	Vash2	1	190947646	190979296	-1	vasohibin 2 [Source:MGI Symbol;Acc:MGI:2444826]
ENSMUSG00000024691	300.531	1.00343	0.139023	7.21773	5.28638e-13	1.27302e-10	ENSMUSG00000024691	Fam111a	Fam111a	19	12545740	12589768	1	family with sequence similarity 111, member A [Source:MGI Symbol;Acc:MGI:1915508]
ENSMUSG00000003752	205.981	1.25111	0.174056	7.18799	6.57522e-13	1.56077e-10	ENSMUSG00000003752	Itpkc	Itpkc	7	27207172	27228661	-1	inositol 1,4,5-trisphosphate 3-kinase C [Source:MGI Symbol;Acc:MGI:2442554]
ENSMUSG00000030898	40.3539	3.49307	0.487654	7.16301	7.89251e-13	1.84707e-10	ENSMUSG00000030898	Cckbr	Cckbr	7	105425731	105470898	1	cholecystokinin B receptor [Source:MGI Symbol;Acc:MGI:99479]
ENSMUSG00000036437	813.224	0.850705	0.119632	7.11099	1.15213e-12	2.65002e-10	ENSMUSG00000036437	Npy1r	Npy1r	8	66697192	66706792	1	neuropeptide Y receptor Y1 [Source:MGI Symbol;Acc:MGI:104963]
ENSMUSG00000058153	241.8	1.43123	0.20131	7.10955	1.16425e-12	2.65002e-10	ENSMUSG00000058153	Sez6l	Sez6l	5	112419151	112577185	-1	seizure related 6 homolog like [Source:MGI Symbol;Acc:MGI:1935121]
ENSMUSG00000050989	513.712	0.68148	0.0964991	7.06203	1.64082e-12	3.66226e-10	ENSMUSG00000050989	Selenon	Selenon	4	134537892	134552166	-1	selenoprotein N [Source:MGI Symbol;Acc:MGI:2151208]
ENSMUSG00000032666	1987.56	0.462906	0.0655684	7.05989	1.66633e-12	3.66226e-10	ENSMUSG00000032666	1700025G04Rik	1700025G04Rik	1	151852403	152090125	-1	RIKEN cDNA 1700025G04 gene [Source:MGI Symbol;Acc:MGI:1916649]
ENSMUSG00000023067	2118.57	0.744859	0.105517	7.05916	1.67508e-12	3.66226e-10	ENSMUSG00000023067	Cdkn1a	Cdkn1a	17	29090976	29100727	1	cyclin-dependent kinase inhibitor 1A (P21) [Source:MGI Symbol;Acc:MGI:104556]
ENSMUSG00000056749	174.264	1.18408	0.168305	7.03533	1.98787e-12	4.28968e-10	ENSMUSG00000056749	Nfil3	Nfil3	13	52967209	52981073	-1	nuclear factor, interleukin 3, regulated [Source:MGI Symbol;Acc:MGI:109495]
ENSMUSG00000042804	931.593	0.61131	0.0871469	7.01471	2.30427e-12	4.90869e-10	ENSMUSG00000042804	Gpr153	Gpr153	4	152274232	152285337	1	G protein-coupled receptor 153 [Source:MGI Symbol;Acc:MGI:1916157]
ENSMUSG00000001334	912.948	-0.728691	0.103966	-7.00893	2.40139e-12	5.05082e-10	ENSMUSG00000001334	Fndc5	Fndc5	4	129136999	129144593	1	fibronectin type III domain containing 5 [Source:MGI Symbol;Acc:MGI:1917614]
ENSMUSG00000000278	760.021	0.73816	0.106083	6.95836	3.44261e-12	7.1503e-10	ENSMUSG00000000278	Scpep1	Scpep1	11	88924020	88955465	-1	serine carboxypeptidase 1 [Source:MGI Symbol;Acc:MGI:1921867]
ENSMUSG00000020142	1394.01	0.595973	0.0859761	6.93184	4.15407e-12	8.52148e-10	ENSMUSG00000020142	Slc1a4	Slc1a4	11	20302180	20332713	-1	solute carrier family 1 (glutamate/neutral amino acid transporter), member 4 [Source:MGI Symbol;Acc:MGI:2135601]
ENSMUSG00000025089	4082.2	0.946446	0.137171	6.89975	5.20942e-12	1.05561e-09	ENSMUSG00000025089	Gfra1	Gfra1	19	58235604	58455909	-1	glial cell line derived neurotrophic factor family receptor alpha 1 [Source:MGI Symbol;Acc:MGI:1100842]
ENSMUSG00000048482	1284.66	0.801994	0.116607	6.87774	6.08106e-12	1.21738e-09	ENSMUSG00000048482	Bdnf	Bdnf	2	109674700	109727007	1	brain derived neurotrophic factor [Source:MGI Symbol;Acc:MGI:88145]
ENSMUSG00000024907	353.644	1.39191	0.203101	6.85331	7.2162e-12	1.42743e-09	ENSMUSG00000024907	Gal	Gal	19	3409915	3414544	-1	galanin and GMAP prepropeptide [Source:MGI Symbol;Acc:MGI:95637]
ENSMUSG00000061039	155.65	1.26473	0.184626	6.85024	7.37278e-12	1.44125e-09	ENSMUSG00000061039	Olfr920	Olfr920	9	38752299	38760117	1	olfactory receptor 920 [Source:MGI Symbol;Acc:MGI:3030754]
ENSMUSG00000030878	1887.7	0.471855	0.0691989	6.81883	9.17852e-12	1.77338e-09	ENSMUSG00000030878	Cdr2	Cdr2	7	120957036	120982312	-1	cerebellar degeneration-related 2 [Source:MGI Symbol;Acc:MGI:1100885]
ENSMUSG00000058093	432.747	1.15707	0.171088	6.76299	1.35172e-11	2.58163e-09	ENSMUSG00000058093	Zfp729b	Zfp729b	13	67589439	67609707	-1	zinc finger protein 729b [Source:MGI Symbol;Acc:MGI:2145180]
ENSMUSG00000022096	274.391	0.786371	0.116549	6.74714	1.50785e-11	2.84709e-09	ENSMUSG00000022096	Hr	Hr	14	70552212	70573548	1	lysine demethylase and nuclear receptor corepressor [Source:MGI Symbol;Acc:MGI:96223]
ENSMUSG00000032502	1273.26	0.661244	0.098064	6.74298	1.55169e-11	2.89695e-09	ENSMUSG00000032502	Stac	Stac	9	111561437	111690348	-1	src homology three (SH3) and cysteine rich domain [Source:MGI Symbol;Acc:MGI:1201400]
ENSMUSG00000005087	6097.84	0.763764	0.113521	6.72794	1.72077e-11	3.17693e-09	ENSMUSG00000005087	Cd44	Cd44	2	102811141	102901665	-1	CD44 antigen [Source:MGI Symbol;Acc:MGI:88338]
ENSMUSG00000018736	3116.79	0.421286	0.0627083	6.71819	1.84001e-11	3.35974e-09	ENSMUSG00000018736	Ndel1	Ndel1	11	68821434	68871858	-1	nudE neurodevelopment protein 1 like 1 [Source:MGI Symbol;Acc:MGI:1932915]
ENSMUSG00000024664	1566	0.683154	0.101735	6.71504	1.88019e-11	3.39579e-09	ENSMUSG00000024664	Fads3	Fads3	19	10041569	10060110	1	fatty acid desaturase 3 [Source:MGI Symbol;Acc:MGI:1928740]
ENSMUSG00000019876	1191.85	1.08551	0.161772	6.71011	1.94474e-11	3.47461e-09	ENSMUSG00000019876	Pkib	Pkib	10	57631981	57741112	1	protein kinase inhibitor beta, cAMP dependent, testis specific [Source:MGI Symbol;Acc:MGI:101937]
ENSMUSG00000116207	211.019	-1.42469	0.213414	-6.67568	2.46081e-11	4.34987e-09	ENSMUSG00000116207	Nnt	Nnt	13	119335528	119408952	-1	nicotinamide nucleotide transhydrogenase [Source:MGI Symbol;Acc:MGI:109279]
ENSMUSG00000001054	576.92	0.719755	0.107884	6.67154	2.53141e-11	4.42757e-09	ENSMUSG00000001054	Rmnd5b	Rmnd5b	11	51623671	51635896	-1	required for meiotic nuclear division 5 homolog B [Source:MGI Symbol;Acc:MGI:1913339]
ENSMUSG00000006304	5045.83	0.417077	0.0631631	6.60318	4.02428e-11	6.96535e-09	ENSMUSG00000006304	Arpc2	Arpc2	1	74236084	74268209	1	actin related protein 2/3 complex, subunit 2 [Source:MGI Symbol;Acc:MGI:1923959]
ENSMUSG00000066477	401.091	-0.970013	0.148835	-6.51739	7.15426e-11	1.22552e-08	ENSMUSG00000066477	Gm16551	Gm16551	9	74847983	74860134	1	predicted gene 16551 [Source:MGI Symbol;Acc:MGI:4414971]
ENSMUSG00000031074	45.4633	2.0964	0.323453	6.48132	9.0922e-11	1.54159e-08	ENSMUSG00000031074	Fgf3	Fgf3	7	144838083	144844436	1	fibroblast growth factor 3 [Source:MGI Symbol;Acc:MGI:95517]
ENSMUSG00000015341	2431.27	0.474221	0.0733803	6.46251	1.02982e-10	1.72843e-08	ENSMUSG00000015341	Golga7	Golga7	8	23241346	23257074	-1	golgi autoantigen, golgin subfamily a, 7 [Source:MGI Symbol;Acc:MGI:1931029]
ENSMUSG00000020205	249.323	1.12061	0.174727	6.41352	1.422e-10	2.3628e-08	ENSMUSG00000020205	Phlda1	Phlda1	10	111506286	111508645	1	pleckstrin homology like domain, family A, member 1 [Source:MGI Symbol;Acc:MGI:1096880]
ENSMUSG00000033060	197.064	1.54289	0.240711	6.40971	1.45798e-10	2.39667e-08	ENSMUSG00000033060	Lmo7	Lmo7	14	101729957	101934710	1	LIM domain only 7 [Source:MGI Symbol;Acc:MGI:1353586]
ENSMUSG00000108414	268.985	1.03219	0.161071	6.40833	1.47123e-10	2.39667e-08	ENSMUSG00000108414	Snhg1	Snhg1	19	8723475	8726443	1	small nucleolar RNA host gene 1 [Source:MGI Symbol;Acc:MGI:3763743]
ENSMUSG00000029819	55.7662	3.35404	0.523543	6.40643	1.4897e-10	2.4032e-08	ENSMUSG00000029819	Npy	Npy	6	49822710	49829507	1	neuropeptide Y [Source:MGI Symbol;Acc:MGI:97374]
ENSMUSG00000028145	1198.78	0.510046	0.0799733	6.37771	1.79759e-10	2.85308e-08	ENSMUSG00000028145	Them4	Them4	3	94310089	94332540	1	thioesterase superfamily member 4 [Source:MGI Symbol;Acc:MGI:1923028]
ENSMUSG00000038776	1499.12	-0.459988	0.0721294	-6.37725	1.80292e-10	2.85308e-08	ENSMUSG00000038776	Ephx1	Ephx1	1	180976210	181020904	-1	epoxide hydrolase 1, microsomal [Source:MGI Symbol;Acc:MGI:95405]
ENSMUSG00000022272	558.078	0.64508	0.101433	6.35969	2.02166e-10	3.16904e-08	ENSMUSG00000022272	Myo10	Myo10	15	25622525	25813673	1	myosin X [Source:MGI Symbol;Acc:MGI:107716]
ENSMUSG00000040511	306.29	0.78607	0.123977	6.34044	2.29106e-10	3.55778e-08	ENSMUSG00000040511	Pvr	Pvr	7	19903578	19921160	-1	poliovirus receptor [Source:MGI Symbol;Acc:MGI:107741]
ENSMUSG00000057594	1134.19	0.523488	0.0831945	6.29235	3.12703e-10	4.811e-08	ENSMUSG00000057594	Arl16	Arl16	11	120464866	120467607	-1	ADP-ribosylation factor-like 16 [Source:MGI Symbol;Acc:MGI:1917567]
ENSMUSG00000001542	1039.32	0.833845	0.132609	6.288	3.21581e-10	4.9022e-08	ENSMUSG00000001542	Ell2	Ell2	13	75706757	75772364	1	elongation factor RNA polymerase II 2 [Source:MGI Symbol;Acc:MGI:2183438]
ENSMUSG00000026836	440.706	0.790097	0.12626	6.2577	3.90694e-10	5.90161e-08	ENSMUSG00000026836	Acvr1	Acvr1	2	58388644	58567157	-1	activin A receptor, type 1 [Source:MGI Symbol;Acc:MGI:87911]
ENSMUSG00000043091	554.2	0.872247	0.13945	6.25489	3.97784e-10	5.95457e-08	ENSMUSG00000043091	Tuba1c	Tuba1c	15	99029891	99038110	1	tubulin, alpha 1C [Source:MGI Symbol;Acc:MGI:1095409]
ENSMUSG00000027583	303.092	0.877816	0.140372	6.25349	4.01379e-10	5.95475e-08	ENSMUSG00000027583	Zbtb46	Zbtb46	2	181387762	181459426	-1	zinc finger and BTB domain containing 46 [Source:MGI Symbol;Acc:MGI:1919397]
ENSMUSG00000046731	252.648	0.769502	0.123264	6.24274	4.2997e-10	6.32246e-08	ENSMUSG00000046731	Kctd11	Kctd11	11	69878261	69881406	-1	potassium channel tetramerisation domain containing 11 [Source:MGI Symbol;Acc:MGI:2448712]
ENSMUSG00000005813	1487.66	0.475073	0.076303	6.22614	4.78073e-10	6.96813e-08	ENSMUSG00000005813	Metap1	Metap1	3	138458956	138489515	-1	methionyl aminopeptidase 1 [Source:MGI Symbol;Acc:MGI:1922874]
ENSMUSG00000025746	23.1276	2.56903	0.41363	6.21094	5.26681e-10	7.60985e-08	ENSMUSG00000025746	Il6	Il6	5	30013114	30019981	1	interleukin 6 [Source:MGI Symbol;Acc:MGI:96559]
ENSMUSG00000028494	1052.66	0.756053	0.121963	6.19902	5.68166e-10	8.09124e-08	ENSMUSG00000028494	Plin2	Plin2	4	86648386	86670060	-1	perilipin 2 [Source:MGI Symbol;Acc:MGI:87920]
ENSMUSG00000033902	250.994	1.02411	0.165216	6.19858	5.69737e-10	8.09124e-08	ENSMUSG00000033902	Mapkbp1	Mapkbp1	2	119972699	120027408	1	mitogen-activated protein kinase binding protein 1 [Source:MGI Symbol;Acc:MGI:1347004]
ENSMUSG00000015745	397.984	0.788611	0.127563	6.18211	6.32519e-10	8.90673e-08	ENSMUSG00000015745	Plekho1	Plekho1	3	95988429	95996001	-1	pleckstrin homology domain containing, family O member 1 [Source:MGI Symbol;Acc:MGI:1914470]
ENSMUSG00000034459	817.928	1.13444	0.183876	6.16957	6.84769e-10	9.56145e-08	ENSMUSG00000034459	Ifit1	Ifit1	19	34640871	34650009	1	interferon-induced protein with tetratricopeptide repeats 1 [Source:MGI Symbol;Acc:MGI:99450]
ENSMUSG00000016179	290.073	-0.803171	0.130663	-6.14687	7.9025e-10	1.09423e-07	ENSMUSG00000016179	Camk1g	Camk1g	1	193346346	193370298	-1	calcium/calmodulin-dependent protein kinase I gamma [Source:MGI Symbol;Acc:MGI:2388073]
ENSMUSG00000027584	409.091	-0.746386	0.121716	-6.13221	8.66651e-10	1.19011e-07	ENSMUSG00000027584	Oprl1	Oprl1	2	181715016	181720985	1	opioid receptor-like 1 [Source:MGI Symbol;Acc:MGI:97440]
ENSMUSG00000039879	956.241	0.858797	0.140591	6.1085	1.00574e-09	1.36978e-07	ENSMUSG00000039879	Heca	Heca	10	17868612	17948067	-1	hdc homolog, cell cycle regulator [Source:MGI Symbol;Acc:MGI:2685715]
ENSMUSG00000024883	29.3636	2.36129	0.386783	6.10495	1.02834e-09	1.38918e-07	ENSMUSG00000024883	Rin1	Rin1	19	5050481	5057071	1	Ras and Rab interactor 1 [Source:MGI Symbol;Acc:MGI:2385695]
ENSMUSG00000053113	166.412	1.09319	0.179286	6.09745	1.07771e-09	1.44413e-07	ENSMUSG00000053113	Socs3	Socs3	11	117966079	117970047	-1	suppressor of cytokine signaling 3 [Source:MGI Symbol;Acc:MGI:1201791]
ENSMUSG00000024190	485.04	0.829942	0.13692	6.0615	1.34854e-09	1.79259e-07	ENSMUSG00000024190	Dusp1	Dusp1	17	26505590	26562128	-1	dual specificity phosphatase 1 [Source:MGI Symbol;Acc:MGI:105120]
ENSMUSG00000007458	3209.56	0.327769	0.0541348	6.05469	1.40691e-09	1.85533e-07	ENSMUSG00000007458	M6pr	M6pr	6	122308720	122317680	1	mannose-6-phosphate receptor, cation dependent [Source:MGI Symbol;Acc:MGI:96904]
ENSMUSG00000030057	7047.96	0.444678	0.0735216	6.04826	1.46421e-09	1.91569e-07	ENSMUSG00000030057	Cnbp	Cnbp	6	87842615	87851106	-1	cellular nucleic acid binding protein [Source:MGI Symbol;Acc:MGI:88431]
ENSMUSG00000037058	7711.63	0.351516	0.058242	6.03544	1.58531e-09	2.05793e-07	ENSMUSG00000037058	Paip2	Paip2	18	35598617	35617187	1	polyadenylate-binding protein-interacting protein 2 [Source:MGI Symbol;Acc:MGI:1915119]
ENSMUSG00000037428	811.369	1.32259	0.219604	6.02261	1.71626e-09	2.21065e-07	ENSMUSG00000037428	Vgf	Vgf	5	137026392	137033351	1	VGF nerve growth factor inducible [Source:MGI Symbol;Acc:MGI:1343180]
ENSMUSG00000008393	3122.72	0.449372	0.0747244	6.01373	1.81298e-09	2.31727e-07	ENSMUSG00000008393	Carhsp1	Carhsp1	16	8658580	8672155	-1	calcium regulated heat stable protein 1 [Source:MGI Symbol;Acc:MGI:1196368]
ENSMUSG00000022346	210.356	0.920702	0.154284	5.96758	2.40804e-09	3.05436e-07	ENSMUSG00000022346	Myc	Myc	15	61985391	61990374	1	myelocytomatosis oncogene [Source:MGI Symbol;Acc:MGI:97250]
ENSMUSG00000047368	1645.59	0.528728	0.088675	5.96254	2.48348e-09	3.12618e-07	ENSMUSG00000047368	Abhd17b	Abhd17b	19	21653185	21685637	1	abhydrolase domain containing 17B [Source:MGI Symbol;Acc:MGI:1917816]
ENSMUSG00000024261	10986.3	0.705382	0.118583	5.94844	2.70711e-09	3.38205e-07	ENSMUSG00000024261	Syt4	Syt4	18	31437808	31447406	-1	synaptotagmin IV [Source:MGI Symbol;Acc:MGI:101759]
ENSMUSG00000030917	335.441	0.781415	0.131402	5.94674	2.73537e-09	3.39186e-07	ENSMUSG00000030917	Tmem159	Tmem159	7	120102353	120120992	1	transmembrane protein 159 [Source:MGI Symbol;Acc:MGI:1925752]
ENSMUSG00000102796	98.7777	-1.23633	0.209253	-5.90831	3.45644e-09	4.25423e-07	ENSMUSG00000102796	Gm37711	NA	4	132104830	132109363	-1	predicted gene, 37711 [Source:MGI Symbol;Acc:MGI:5610939]
ENSMUSG00000063889	302.45	0.819222	0.138824	5.90116	3.60963e-09	4.41012e-07	ENSMUSG00000063889	Crem	Crem	18	3266048	3337748	-1	cAMP responsive element modulator [Source:MGI Symbol;Acc:MGI:88495]
ENSMUSG00000034783	13.7642	3.5315	0.599541	5.89035	3.85388e-09	4.67416e-07	ENSMUSG00000034783	Cd207	Cd207	6	83671215	83677857	-1	CD207 antigen [Source:MGI Symbol;Acc:MGI:2180021]
ENSMUSG00000039910	257.828	1.00906	0.174422	5.78514	7.24535e-09	8.72382e-07	ENSMUSG00000039910	Cited2	Cited2	10	17723218	17725674	1	Cbp/p300-interacting transactivator, with Glu/Asp-rich carboxy-terminal domain, 2 [Source:MGI Symbol;Acc:MGI:1306784]
ENSMUSG00000035373	45.4507	1.81189	0.314537	5.76049	8.38724e-09	1.00261e-06	ENSMUSG00000035373	Ccl7	Ccl7	11	82045712	82047525	1	chemokine (C-C motif) ligand 7 [Source:MGI Symbol;Acc:MGI:99512]
ENSMUSG00000074115	51.7296	3.31811	0.57664	5.75422	8.7042e-09	1.03306e-06	ENSMUSG00000074115	Saa1	Saa1	7	46740497	46742980	-1	serum amyloid A 1 [Source:MGI Symbol;Acc:MGI:98221]
ENSMUSG00000039770	6215.73	0.326366	0.0568425	5.74159	9.37905e-09	1.10526e-06	ENSMUSG00000039770	Ypel5	Ypel5	17	72836453	72851195	1	yippee like 5 [Source:MGI Symbol;Acc:MGI:1916937]
ENSMUSG00000019890	318.929	1.06527	0.185877	5.73102	9.98277e-09	1.16812e-06	ENSMUSG00000019890	Nts	Nts	10	102481756	102490486	-1	neurotensin [Source:MGI Symbol;Acc:MGI:1328351]
ENSMUSG00000008590	382.428	-0.664756	0.116037	-5.72884	1.01121e-08	1.17498e-06	ENSMUSG00000008590	Htr3b	Htr3b	9	48935008	48964990	-1	5-hydroxytryptamine (serotonin) receptor 3B [Source:MGI Symbol;Acc:MGI:1861899]
ENSMUSG00000020592	563.928	0.958463	0.167702	5.71526	1.09534e-08	1.2639e-06	ENSMUSG00000020592	Sdc1	Sdc1	12	8771323	8793715	1	syndecan 1 [Source:MGI Symbol;Acc:MGI:1349162]
ENSMUSG00000024014	244.938	0.755261	0.132344	5.70679	1.15126e-08	1.31926e-06	ENSMUSG00000024014	Pim1	Pim1	17	29490753	29496112	1	proviral integration site 1 [Source:MGI Symbol;Acc:MGI:97584]
ENSMUSG00000004105	406.683	0.665551	0.116709	5.70266	1.1795e-08	1.34236e-06	ENSMUSG00000004105	Angptl2	Angptl2	2	33216069	33247717	1	angiopoietin-like 2 [Source:MGI Symbol;Acc:MGI:1347002]
ENSMUSG00000026880	700.215	0.552587	0.0974527	5.67031	1.42539e-08	1.61118e-06	ENSMUSG00000026880	Stom	Stom	2	35313986	35336976	-1	stomatin [Source:MGI Symbol;Acc:MGI:95403]
ENSMUSG00000031491	820.77	-0.653021	0.115328	-5.66228	1.49376e-08	1.67704e-06	ENSMUSG00000031491	Chrna6	Chrna6	8	27403212	27413944	-1	cholinergic receptor, nicotinic, alpha polypeptide 6 [Source:MGI Symbol;Acc:MGI:106213]
ENSMUSG00000032641	194.429	0.896605	0.159062	5.63682	1.73215e-08	1.92306e-06	ENSMUSG00000032641	Gpr19	Gpr19	6	134869093	134898578	-1	G protein-coupled receptor 19 [Source:MGI Symbol;Acc:MGI:892973]
ENSMUSG00000038894	826.553	0.864983	0.153463	5.63644	1.73603e-08	1.92306e-06	ENSMUSG00000038894	Irs2	Irs2	8	10984681	11008458	-1	insulin receptor substrate 2 [Source:MGI Symbol;Acc:MGI:109334]
ENSMUSG00000100600	66.1134	-1.49084	0.264724	-5.63168	1.78464e-08	1.96381e-06	ENSMUSG00000100600	A230077H06Rik	A230077H06Rik	7	40818476	40900937	-1	RIKEN cDNA A230077H06 gene [Source:MGI Symbol;Acc:MGI:2443592]
ENSMUSG00000061950	715.764	0.486034	0.0864702	5.62082	1.9005e-08	2.07755e-06	ENSMUSG00000061950	Ppp4r1	Ppp4r1	17	65782573	65841926	1	protein phosphatase 4, regulatory subunit 1 [Source:MGI Symbol;Acc:MGI:1917601]
ENSMUSG00000068566	2847.77	0.632829	0.112727	5.61383	1.97897e-08	2.14919e-06	ENSMUSG00000068566	Myadm	Myadm	7	3289080	3300442	1	myeloid-associated differentiation marker [Source:MGI Symbol;Acc:MGI:1355332]
ENSMUSG00000029135	360.892	0.885904	0.158045	5.60538	2.07794e-08	2.24201e-06	ENSMUSG00000029135	Fosl2	Fosl2	5	32135801	32157842	1	fos-like antigen 2 [Source:MGI Symbol;Acc:MGI:102858]
ENSMUSG00000025893	643.33	0.49164	0.0883572	5.56423	2.63317e-08	2.82276e-06	ENSMUSG00000025893	Kbtbd3	Kbtbd3	9	4309833	4331732	1	kelch repeat and BTB (POZ) domain containing 3 [Source:MGI Symbol;Acc:MGI:1916399]
ENSMUSG00000086040	1382.71	-0.62803	0.112917	-5.56187	2.66894e-08	2.84277e-06	ENSMUSG00000086040	Wipf3	Wipf3	6	54429603	54503768	1	WAS/WASL interacting protein family, member 3 [Source:MGI Symbol;Acc:MGI:3044681]
ENSMUSG00000032307	3971.24	0.52851	0.0950609	5.5597	2.70236e-08	2.86003e-06	ENSMUSG00000032307	Ube2q2	Ube2q2	9	55148854	55207529	1	ubiquitin-conjugating enzyme E2Q family member 2 [Source:MGI Symbol;Acc:MGI:2388672]
ENSMUSG00000031485	899.441	0.507384	0.091337	5.55507	2.77498e-08	2.91829e-06	ENSMUSG00000031485	Plpbp	Plpbp	8	27042555	27056132	1	pyridoxal phosphate binding protein [Source:MGI Symbol;Acc:MGI:1891207]
ENSMUSG00000020641	369.991	0.952147	0.171548	5.55032	2.85146e-08	2.97987e-06	ENSMUSG00000020641	Rsad2	Rsad2	12	26442746	26456452	-1	radical S-adenosyl methionine domain containing 2 [Source:MGI Symbol;Acc:MGI:1929628]
ENSMUSG00000034570	346.415	-0.795734	0.144695	-5.49939	3.81117e-08	3.9579e-06	ENSMUSG00000034570	Inpp5j	Inpp5j	11	3494375	3504821	-1	inositol polyphosphate 5-phosphatase J [Source:MGI Symbol;Acc:MGI:2158663]
ENSMUSG00000039985	106.446	0.992772	0.180661	5.49522	3.90225e-08	4.02731e-06	ENSMUSG00000039985	Sinhcaf	Sinhcaf	6	148921035	148946467	-1	SIN3-HDAC complex associated factor [Source:MGI Symbol;Acc:MGI:1929091]
ENSMUSG00000115432	781.102	-0.582374	0.106549	-5.4658	4.60834e-08	4.72668e-06	ENSMUSG00000115432	D130009I18Rik	D130009I18Rik	14	104612791	104966783	1	RIKEN cDNA D130009I18 gene [Source:MGI Symbol;Acc:MGI:2443663]
ENSMUSG00000027997	88.4387	1.07966	0.197689	5.46141	4.72371e-08	4.81528e-06	ENSMUSG00000027997	Casp6	Casp6	3	129901425	129914103	1	caspase 6 [Source:MGI Symbol;Acc:MGI:1312921]
ENSMUSG00000021996	4181.36	0.633227	0.116446	5.43796	5.3894e-08	5.46038e-06	ENSMUSG00000021996	Esd	Esd	14	74732297	74750765	1	esterase D/formylglutathione hydrolase [Source:MGI Symbol;Acc:MGI:95421]
ENSMUSG00000028794	479.732	-0.669651	0.123227	-5.43429	5.50136e-08	5.54003e-06	ENSMUSG00000028794	A3galt2	A3galt2	4	128755364	128769298	1	alpha 1,3-galactosyltransferase 2 (isoglobotriaosylceramide synthase) [Source:MGI Symbol;Acc:MGI:2685279]
ENSMUSG00000048385	390.217	-0.839409	0.155096	-5.41217	6.22644e-08	6.23245e-06	ENSMUSG00000048385	Scrt1	Scrt1	15	76516203	76522499	-1	scratch family zinc finger 1 [Source:MGI Symbol;Acc:MGI:2176606]
ENSMUSG00000051343	2560.37	0.595648	0.110327	5.39894	6.70353e-08	6.66981e-06	ENSMUSG00000051343	Rab11fip5	Rab11fip5	6	85334962	85374634	-1	RAB11 family interacting protein 5 (class I) [Source:MGI Symbol;Acc:MGI:1098586]
ENSMUSG00000067006	60.2207	1.24082	0.230065	5.39334	6.91587e-08	6.84012e-06	ENSMUSG00000067006	Serpinb5	Serpinb5	1	106861173	106883348	1	serine (or cysteine) peptidase inhibitor, clade B, member 5 [Source:MGI Symbol;Acc:MGI:109579]
ENSMUSG00000029777	6639.42	0.326755	0.0606327	5.38909	7.0814e-08	6.9624e-06	ENSMUSG00000029777	Gars	Gars	6	55038007	55079500	1	glycyl-tRNA synthetase [Source:MGI Symbol;Acc:MGI:2449057]
ENSMUSG00000056215	187.467	-1.0957	0.203472	-5.38499	7.24489e-08	7.08124e-06	ENSMUSG00000056215	Lrguk	Lrguk	6	34029448	34134034	1	leucine-rich repeats and guanylate kinase domain containing [Source:MGI Symbol;Acc:MGI:1921604]
ENSMUSG00000057561	2461.11	0.393925	0.0731837	5.38269	7.33808e-08	7.13039e-06	ENSMUSG00000057561	Eif1a	Eif1a	18	46597701	46616456	1	eukaryotic translation initiation factor 1A [Source:MGI Symbol;Acc:MGI:95298]
ENSMUSG00000017677	808.853	0.472571	0.0880249	5.3686	7.93501e-08	7.61535e-06	ENSMUSG00000017677	Wsb1	Wsb1	11	79239372	79254671	-1	WD repeat and SOCS box-containing 1 [Source:MGI Symbol;Acc:MGI:1926139]
ENSMUSG00000002733	1041.5	0.505953	0.0942582	5.36773	7.97321e-08	7.61535e-06	ENSMUSG00000002733	Plekha3	Plekha3	2	76675281	76696828	1	pleckstrin homology domain-containing, family A (phosphoinositide binding specific) member 3 [Source:MGI Symbol;Acc:MGI:1932515]
ENSMUSG00000024087	896.934	0.80317	0.14963	5.3677	7.97467e-08	7.61535e-06	ENSMUSG00000024087	Cyp1b1	Cyp1b1	17	79701537	79715061	-1	cytochrome P450, family 1, subfamily b, polypeptide 1 [Source:MGI Symbol;Acc:MGI:88590]
ENSMUSG00000035352	42.7907	1.67471	0.312756	5.35471	8.56956e-08	8.13668e-06	ENSMUSG00000035352	Ccl12	Ccl12	11	82101845	82103400	1	chemokine (C-C motif) ligand 12 [Source:MGI Symbol;Acc:MGI:108224]
ENSMUSG00000049556	380.97	-0.775717	0.145061	-5.34751	8.91705e-08	8.41851e-06	ENSMUSG00000049556	Lingo1	Lingo1	9	56618475	56796468	-1	leucine rich repeat and Ig domain containing 1 [Source:MGI Symbol;Acc:MGI:1915522]
ENSMUSG00000039232	169.685	0.791717	0.14831	5.33828	9.38346e-08	8.80879e-06	ENSMUSG00000039232	Stx11	Stx11	10	12938209	12964298	-1	syntaxin 11 [Source:MGI Symbol;Acc:MGI:1921982]
ENSMUSG00000035615	1121.11	-0.654487	0.123377	-5.30478	1.1281e-07	1.05306e-05	ENSMUSG00000035615	Frmpd1	Frmpd1	4	45184875	45285936	1	FERM and PDZ domain containing 1 [Source:MGI Symbol;Acc:MGI:2446274]
ENSMUSG00000052681	5007.58	0.444005	0.0837601	5.30091	1.15225e-07	1.06471e-05	ENSMUSG00000052681	Rap1b	Rap1b	10	117813871	117846035	-1	RAS related protein 1b [Source:MGI Symbol;Acc:MGI:894315]
ENSMUSG00000020838	27.6541	2.05799	0.388246	5.30073	1.15339e-07	1.06471e-05	ENSMUSG00000020838	Slc6a4	Slc6a4	11	76998603	77032340	1	solute carrier family 6 (neurotransmitter transporter, serotonin), member 4 [Source:MGI Symbol;Acc:MGI:96285]
ENSMUSG00000069355	20.7495	2.10239	0.396719	5.29945	1.1615e-07	1.06627e-05	ENSMUSG00000069355	Gm5152	NA	5	10242041	10246526	-1	predicted gene 5152 [Source:MGI Symbol;Acc:MGI:3643407]
ENSMUSG00000044147	702.277	0.592271	0.111793	5.29793	1.17125e-07	1.06931e-05	ENSMUSG00000044147	Arf6	Arf6	12	69372150	69373783	1	ADP-ribosylation factor 6 [Source:MGI Symbol;Acc:MGI:99435]
ENSMUSG00000002233	784.694	0.629811	0.119238	5.28198	1.27798e-07	1.16038e-05	ENSMUSG00000002233	Rhoc	Rhoc	3	104788375	104794459	1	ras homolog family member C [Source:MGI Symbol;Acc:MGI:106028]
ENSMUSG00000055078	224.174	0.740633	0.140756	5.26184	1.4262e-07	1.28792e-05	ENSMUSG00000055078	Gabra5	Gabra5	7	57407672	57510059	-1	gamma-aminobutyric acid (GABA) A receptor, subunit alpha 5 [Source:MGI Symbol;Acc:MGI:95617]
ENSMUSG00000037709	454.288	-0.808066	0.1544	-5.23358	1.66258e-07	1.49327e-05	ENSMUSG00000037709	Fam13a	Fam13a	6	58932090	59024549	-1	family with sequence similarity 13, member A [Source:MGI Symbol;Acc:MGI:1889842]
ENSMUSG00000038943	127.467	0.865337	0.165612	5.22509	1.74073e-07	1.55505e-05	ENSMUSG00000038943	Prc1	Prc1	7	80294450	80316259	1	protein regulator of cytokinesis 1 [Source:MGI Symbol;Acc:MGI:1858961]
ENSMUSG00000035621	610.684	0.749286	0.1435	5.22149	1.77491e-07	1.5771e-05	ENSMUSG00000035621	Midn	Midn	10	80148272	80158368	1	midnolin [Source:MGI Symbol;Acc:MGI:1890222]
ENSMUSG00000066441	1467.13	0.433359	0.0833127	5.2016	1.97581e-07	1.74628e-05	ENSMUSG00000066441	Rdh11	Rdh11	12	79174337	79192293	-1	retinol dehydrogenase 11 [Source:MGI Symbol;Acc:MGI:102581]
ENSMUSG00000046275	10585.1	-0.356032	0.068631	-5.18763	2.12983e-07	1.87245e-05	ENSMUSG00000046275	Trarg1	Trarg1	11	76679808	76698664	1	trafficking regulator of GLUT4 (SLC2A4) 1 [Source:MGI Symbol;Acc:MGI:3029307]
ENSMUSG00000024858	2068.54	-0.547836	0.105644	-5.18568	2.15227e-07	1.88221e-05	ENSMUSG00000024858	Grk2	Grk2	19	4286001	4306222	-1	G protein-coupled receptor kinase 2 [Source:MGI Symbol;Acc:MGI:87940]
ENSMUSG00000026107	216.205	0.893905	0.172492	5.18231	2.19158e-07	1.9037e-05	ENSMUSG00000026107	Nabp1	Nabp1	1	51465862	51478425	-1	nucleic acid binding protein 1 [Source:MGI Symbol;Acc:MGI:1923258]
ENSMUSG00000037447	238.984	0.928385	0.179169	5.18161	2.19975e-07	1.9037e-05	ENSMUSG00000037447	Arid5a	Arid5a	1	36307733	36324029	1	AT rich interactive domain 5A (MRF1-like) [Source:MGI Symbol;Acc:MGI:2443039]
ENSMUSG00000048216	366.685	0.620722	0.120129	5.16711	2.37739e-07	2.04678e-05	ENSMUSG00000048216	Gpr85	Gpr85	6	13834458	13839942	-1	G protein-coupled receptor 85 [Source:MGI Symbol;Acc:MGI:1927851]
ENSMUSG00000027777	1941.34	0.397018	0.0769637	5.15852	2.48911e-07	2.13191e-05	ENSMUSG00000027777	Schip1	Schip1	3	68064802	68626481	1	schwannomin interacting protein 1 [Source:MGI Symbol;Acc:MGI:1353557]
ENSMUSG00000028849	2684.09	0.740826	0.143793	5.15204	2.57668e-07	2.1956e-05	ENSMUSG00000028849	Map7d1	Map7d1	4	126232167	126256343	-1	MAP7 domain containing 1 [Source:MGI Symbol;Acc:MGI:2384297]
ENSMUSG00000079685	21.5334	2.23657	0.434591	5.14638	2.65555e-07	2.25125e-05	ENSMUSG00000079685	Ulbp1	Ulbp1	10	7440362	7473638	-1	UL16 binding protein 1 [Source:MGI Symbol;Acc:MGI:1925027]
ENSMUSG00000021876	843.978	0.573557	0.111922	5.12461	2.98159e-07	2.51483e-05	ENSMUSG00000021876	Rnase4	Rnase4	14	51091077	51106151	1	ribonuclease, RNase A family 4 [Source:MGI Symbol;Acc:MGI:1926217]
ENSMUSG00000040322	346.577	0.748292	0.146119	5.12111	3.03741e-07	2.54897e-05	ENSMUSG00000040322	Slc25a24	Slc25a24	3	109123149	109168457	1	solute carrier family 25 (mitochondrial carrier, phosphate carrier), member 24 [Source:MGI Symbol;Acc:MGI:1917160]
ENSMUSG00000117926	8.91695	4.36824	0.85378	5.11636	3.11489e-07	2.60086e-05	ENSMUSG00000117926	C030004G16Rik	NA	18	42615635	42622459	-1	RIKEN cDNA C030004G16 gene [Source:MGI Symbol;Acc:MGI:1925786]
ENSMUSG00000026020	893.075	0.458438	0.0897277	5.10921	3.23507e-07	2.68316e-05	ENSMUSG00000026020	Nop58	Nop58	1	59684971	59719044	1	NOP58 ribonucleoprotein [Source:MGI Symbol;Acc:MGI:1933184]
ENSMUSG00000032902	1769.82	0.368301	0.0720944	5.10859	3.24576e-07	2.68316e-05	ENSMUSG00000032902	Slc16a1	Slc16a1	3	104638668	104658462	1	solute carrier family 16 (monocarboxylic acid transporters), member 1 [Source:MGI Symbol;Acc:MGI:106013]
ENSMUSG00000029802	3063.88	0.384671	0.075346	5.1054	3.30101e-07	2.70785e-05	ENSMUSG00000029802	Abcg2	Abcg2	6	58584523	58695676	1	ATP binding cassette subfamily G member 2 (Junior blood group) [Source:MGI Symbol;Acc:MGI:1347061]
ENSMUSG00000027978	630.919	0.577542	0.113133	5.10498	3.30822e-07	2.70785e-05	ENSMUSG00000027978	Prss12	Prss12	3	123446913	123506597	1	protease, serine 12 neurotrypsin (motopsin) [Source:MGI Symbol;Acc:MGI:1100881]
ENSMUSG00000002459	111.605	1.27803	0.251175	5.08821	3.61468e-07	2.94419e-05	ENSMUSG00000002459	Rgs20	Rgs20	1	4909576	5070285	-1	regulator of G-protein signaling 20 [Source:MGI Symbol;Acc:MGI:1929866]
ENSMUSG00000050335	492.471	1.00598	0.198755	5.0614	4.16198e-07	3.37344e-05	ENSMUSG00000050335	Lgals3	Lgals3	14	47367751	47386160	1	lectin, galactose binding, soluble 3 [Source:MGI Symbol;Acc:MGI:96778]
ENSMUSG00000031492	120.96	-0.920557	0.182175	-5.05315	4.34588e-07	3.50539e-05	ENSMUSG00000031492	Chrnb3	Chrnb3	8	27368711	27399730	1	cholinergic receptor, nicotinic, beta polypeptide 3 [Source:MGI Symbol;Acc:MGI:106212]
ENSMUSG00000036160	338.988	0.572079	0.11358	5.03678	4.73438e-07	3.80032e-05	ENSMUSG00000036160	Surf6	Surf6	2	26888628	26902879	-1	surfeit gene 6 [Source:MGI Symbol;Acc:MGI:98447]
ENSMUSG00000028226	160.355	1.17904	0.234594	5.02588	5.01139e-07	4.00124e-05	ENSMUSG00000028226	Mmp16	Mmp16	4	17852893	18119145	1	matrix metallopeptidase 16 [Source:MGI Symbol;Acc:MGI:1276107]
ENSMUSG00000038949	4549.47	0.565297	0.112525	5.02374	5.06739e-07	4.00124e-05	ENSMUSG00000038949	Cnst	Cnst	1	179546370	179627478	1	consortin, connexin sorting protein [Source:MGI Symbol;Acc:MGI:2445141]
ENSMUSG00000037860	44.1727	1.99314	0.396765	5.02348	5.07442e-07	4.00124e-05	ENSMUSG00000037860	Aim2	Aim2	1	173350879	173466040	1	absent in melanoma 2 [Source:MGI Symbol;Acc:MGI:2686159]
ENSMUSG00000037509	964.258	-0.499779	0.0994936	-5.02323	5.08101e-07	4.00124e-05	ENSMUSG00000037509	Arhgef4	Arhgef4	1	34678188	34813309	1	Rho guanine nucleotide exchange factor (GEF) 4 [Source:MGI Symbol;Acc:MGI:2442507]
ENSMUSG00000021843	2424.78	0.58906	0.117418	5.01678	5.25438e-07	4.11824e-05	ENSMUSG00000021843	Ktn1	Ktn1	14	47648448	47739894	1	kinectin 1 [Source:MGI Symbol;Acc:MGI:109153]
ENSMUSG00000020747	222.139	-0.909545	0.181576	-5.00918	5.4663e-07	4.26423e-05	ENSMUSG00000020747	Tmem94	Tmem94	11	115765433	115799366	1	transmembrane protein 94 [Source:MGI Symbol;Acc:MGI:1919197]
ENSMUSG00000037465	443.029	0.538871	0.107746	5.00129	5.69475e-07	4.42168e-05	ENSMUSG00000037465	Klf10	Klf10	15	38291463	38300706	-1	Kruppel-like factor 10 [Source:MGI Symbol;Acc:MGI:1101353]
ENSMUSG00000052310	824.274	0.516445	0.103336	4.99773	5.80082e-07	4.48309e-05	ENSMUSG00000052310	Slc39a1	Slc39a1	3	90248172	90253612	1	solute carrier family 39 (zinc transporter), member 1 [Source:MGI Symbol;Acc:MGI:1353474]
ENSMUSG00000031628	326.302	0.62295	0.124817	4.99093	6.00908e-07	4.62254e-05	ENSMUSG00000031628	Casp3	Casp3	8	46617291	46639689	1	caspase 3 [Source:MGI Symbol;Acc:MGI:107739]
ENSMUSG00000026094	217.656	0.666681	0.133725	4.98546	6.18157e-07	4.73331e-05	ENSMUSG00000026094	Stk17b	Stk17b	1	53755506	53785224	-1	serine/threonine kinase 17b (apoptosis-inducing) [Source:MGI Symbol;Acc:MGI:2138162]
ENSMUSG00000043895	136.318	0.829736	0.166486	4.98383	6.23363e-07	4.75128e-05	ENSMUSG00000043895	S1pr2	S1pr2	9	20962361	20976781	-1	sphingosine-1-phosphate receptor 2 [Source:MGI Symbol;Acc:MGI:99569]
ENSMUSG00000027293	1304.42	0.383367	0.0772234	4.96439	6.89168e-07	5.22886e-05	ENSMUSG00000027293	Ehd4	Ehd4	2	120089175	120154606	-1	EH-domain containing 4 [Source:MGI Symbol;Acc:MGI:1919619]
ENSMUSG00000042688	611.879	0.612303	0.123584	4.95456	7.24935e-07	5.47524e-05	ENSMUSG00000042688	Mapk6	Mapk6	9	75369062	75410005	-1	mitogen-activated protein kinase 6 [Source:MGI Symbol;Acc:MGI:1354946]
ENSMUSG00000035199	5036.87	0.379563	0.0767214	4.94729	7.52524e-07	5.65789e-05	ENSMUSG00000035199	Arl6ip5	Arl6ip5	6	97210689	97233315	1	ADP-ribosylation factor-like 6 interacting protein 5 [Source:MGI Symbol;Acc:MGI:1929501]
ENSMUSG00000005069	729.506	0.473788	0.0961897	4.92556	8.41185e-07	6.296e-05	ENSMUSG00000005069	Pex5	Pex5	6	124396816	124415067	-1	peroxisomal biogenesis factor 5 [Source:MGI Symbol;Acc:MGI:1098808]
ENSMUSG00000022351	5192.96	0.316386	0.0646665	4.89258	9.95209e-07	7.41543e-05	ENSMUSG00000022351	Sqle	Sqle	15	59315077	59331192	1	squalene epoxidase [Source:MGI Symbol;Acc:MGI:109296]
ENSMUSG00000021400	903.526	0.459468	0.0940536	4.88517	1.03339e-06	7.66457e-05	ENSMUSG00000021400	Wrnip1	Wrnip1	13	32802038	32822609	1	Werner helicase interacting protein 1 [Source:MGI Symbol;Acc:MGI:1926153]
ENSMUSG00000027560	153.927	0.795854	0.162941	4.88432	1.03787e-06	7.66457e-05	ENSMUSG00000027560	Dok5	Dok5	2	170731807	170879769	1	docking protein 5 [Source:MGI Symbol;Acc:MGI:1924079]
ENSMUSG00000028896	197.587	0.828106	0.169581	4.88324	1.04357e-06	7.67254e-05	ENSMUSG00000028896	Rcc1	Rcc1	4	132331919	132353605	-1	regulator of chromosome condensation 1 [Source:MGI Symbol;Acc:MGI:1913989]
ENSMUSG00000025351	2399.03	0.588338	0.120777	4.87126	1.10888e-06	8.11678e-05	ENSMUSG00000025351	Cd63	Cd63	10	128900989	128912822	1	CD63 antigen [Source:MGI Symbol;Acc:MGI:99529]
ENSMUSG00000024030	746.34	-0.466689	0.0959022	-4.8663	1.13705e-06	8.28649e-05	ENSMUSG00000024030	Abcg1	Abcg1	17	31057675	31117988	1	ATP binding cassette subfamily G member 1 [Source:MGI Symbol;Acc:MGI:107704]
ENSMUSG00000020027	918.652	0.635598	0.130935	4.85428	1.20823e-06	8.76676e-05	ENSMUSG00000020027	Socs2	Socs2	10	95385362	95417180	-1	suppressor of cytokine signaling 2 [Source:MGI Symbol;Acc:MGI:1201787]
ENSMUSG00000085148	706.837	0.672214	0.138524	4.85268	1.21803e-06	8.79948e-05	ENSMUSG00000085148	Mir22hg	Mir22hg	11	75461539	75466676	1	Mir22 host gene (non-protein coding) [Source:MGI Symbol;Acc:MGI:1914348]
ENSMUSG00000022951	1683.59	0.348829	0.0719104	4.85088	1.22915e-06	8.84134e-05	ENSMUSG00000022951	Rcan1	Rcan1	16	92391953	92470867	-1	regulator of calcineurin 1 [Source:MGI Symbol;Acc:MGI:1890564]
ENSMUSG00000037062	2937.28	0.414752	0.0855157	4.85002	1.23451e-06	8.84165e-05	ENSMUSG00000037062	Sh3glb1	Sh3glb1	3	144683678	144720335	-1	SH3-domain GRB2-like B1 (endophilin) [Source:MGI Symbol;Acc:MGI:1859730]
ENSMUSG00000029641	49.3984	1.27465	0.263319	4.84071	1.29374e-06	9.21853e-05	ENSMUSG00000029641	Rasl11a	Rasl11a	5	146845071	146847726	1	RAS-like, family 11, member A [Source:MGI Symbol;Acc:MGI:1916145]
ENSMUSG00000017057	362.699	0.708856	0.146457	4.84002	1.29823e-06	9.21853e-05	ENSMUSG00000017057	Il13ra1	Il13ra1	X	36112110	36171259	1	interleukin 13 receptor, alpha 1 [Source:MGI Symbol;Acc:MGI:105052]
ENSMUSG00000021974	503.509	-0.640473	0.132624	-4.82923	1.37059e-06	9.69092e-05	ENSMUSG00000021974	Fgf9	Fgf9	14	58070547	58112720	1	fibroblast growth factor 9 [Source:MGI Symbol;Acc:MGI:104723]
ENSMUSG00000047098	197.152	0.849618	0.175995	4.82752	1.38241e-06	9.73308e-05	ENSMUSG00000047098	Rnf31	Rnf31	14	55591708	55603693	1	ring finger protein 31 [Source:MGI Symbol;Acc:MGI:1934704]
ENSMUSG00000029131	3639.46	0.31594	0.0655067	4.82301	1.41405e-06	9.91386e-05	ENSMUSG00000029131	Dnajb6	Dnajb6	5	29735688	29818134	1	DnaJ heat shock protein family (Hsp40) member B6 [Source:MGI Symbol;Acc:MGI:1344381]
ENSMUSG00000039114	10140.4	-0.31625	0.0656921	-4.81412	1.47849e-06	0.000103221	ENSMUSG00000039114	Nrn1	Nrn1	13	36725361	36735131	-1	neuritin 1 [Source:MGI Symbol;Acc:MGI:1915654]
ENSMUSG00000097974	187.69	-0.750558	0.156655	-4.79114	1.65838e-06	0.000115296	ENSMUSG00000097974	Gm10605	NA	7	99625936	99631711	1	predicted gene 10605 [Source:MGI Symbol;Acc:MGI:3642596]
ENSMUSG00000024404	2089.94	0.563762	0.117858	4.78341	1.72344e-06	0.000119319	ENSMUSG00000024404	Riok3	Riok3	18	12128741	12157387	1	RIO kinase 3 [Source:MGI Symbol;Acc:MGI:1914128]
ENSMUSG00000047604	137.811	0.94461	0.198272	4.76422	1.89587e-06	0.000130713	ENSMUSG00000047604	Frat2	Frat2	19	41845972	41848132	-1	frequently rearranged in advanced T cell lymphomas 2 [Source:MGI Symbol;Acc:MGI:2673967]
ENSMUSG00000040151	1608.7	0.457749	0.0965202	4.74252	2.11073e-06	0.000144925	ENSMUSG00000040151	Hs2st1	Hs2st1	3	144429706	144570181	-1	heparan sulfate 2-O-sulfotransferase 1 [Source:MGI Symbol;Acc:MGI:1346049]
ENSMUSG00000078937	15.6019	-6.81626	1.44119	-4.72962	2.24939e-06	0.00015381	ENSMUSG00000078937	Cpt1b	Cpt1b	15	89416405	89425863	-1	carnitine palmitoyltransferase 1b, muscle [Source:MGI Symbol;Acc:MGI:1098297]
ENSMUSG00000089739	15.9141	-20.0717	4.2512	-4.72142	2.34202e-06	0.000159488	ENSMUSG00000089739	Gm20431	NA	2	167607850	167661496	-1	predicted gene 20431 [Source:MGI Symbol;Acc:MGI:5141896]
ENSMUSG00000029762	124.656	0.910645	0.193103	4.71584	2.40713e-06	0.000163252	ENSMUSG00000029762	Akr1b8	Akr1b8	6	34354119	34368463	1	aldo-keto reductase family 1, member B8 [Source:MGI Symbol;Acc:MGI:107673]
ENSMUSG00000032741	626.363	-0.53878	0.114584	-4.70207	2.57539e-06	0.000173954	ENSMUSG00000032741	Tpcn1	Tpcn1	5	120534153	120588673	-1	two pore channel 1 [Source:MGI Symbol;Acc:MGI:2182472]
ENSMUSG00000060261	2070.19	-0.47001	0.100149	-4.6931	2.69095e-06	0.000181024	ENSMUSG00000060261	Gtf2i	Gtf2i	5	134237834	134314760	-1	general transcription factor II I [Source:MGI Symbol;Acc:MGI:1202722]
ENSMUSG00000029458	3539.93	0.253306	0.0540897	4.68307	2.82607e-06	0.000189347	ENSMUSG00000029458	Brap	Brap	5	121660563	121687256	1	BRCA1 associated protein [Source:MGI Symbol;Acc:MGI:1919649]
ENSMUSG00000026078	1084.59	0.46842	0.100278	4.67122	2.9941e-06	0.000199524	ENSMUSG00000026078	Pdcl3	Pdcl3	1	38985608	38997238	1	phosducin-like 3 [Source:MGI Symbol;Acc:MGI:1916083]
ENSMUSG00000054855	43.406	1.45332	0.311158	4.67068	3.00199e-06	0.000199524	ENSMUSG00000054855	Rnd1	Rnd1	15	98663421	98677461	-1	Rho family GTPase 1 [Source:MGI Symbol;Acc:MGI:2444878]
ENSMUSG00000051359	4063.9	-0.27149	0.0584086	-4.64812	3.34979e-06	0.000221259	ENSMUSG00000051359	Ncald	Ncald	15	37366175	37792570	-1	neurocalcin delta [Source:MGI Symbol;Acc:MGI:1196326]
ENSMUSG00000024269	2132.26	-0.306376	0.0659192	-4.64776	3.35563e-06	0.000221259	ENSMUSG00000024269	Tpgs2	Tpgs2	18	25127223	25169007	-1	tubulin polyglutamylase complex subunit 2 [Source:MGI Symbol;Acc:MGI:1913898]
ENSMUSG00000022024	3502.45	0.310177	0.0667538	4.64659	3.37474e-06	0.000221639	ENSMUSG00000022024	Sugt1	Sugt1	14	79587691	79635196	1	SGT1, suppressor of G2 allele of SKP1 (S. cerevisiae) [Source:MGI Symbol;Acc:MGI:1915205]
ENSMUSG00000035673	363.448	0.589334	0.127003	4.64033	3.47859e-06	0.00022756	ENSMUSG00000035673	Sbno2	Sbno2	10	80056992	80105571	-1	strawberry notch 2 [Source:MGI Symbol;Acc:MGI:2448490]
ENSMUSG00000070056	1679.17	0.601593	0.129797	4.63487	3.57167e-06	0.000232733	ENSMUSG00000070056	Mfhas1	Mfhas1	8	35587798	35679449	1	malignant fibrous histiocytoma amplified sequence 1 [Source:MGI Symbol;Acc:MGI:1098644]
ENSMUSG00000000346	3574.45	0.347265	0.0749682	4.63217	3.61858e-06	0.000234117	ENSMUSG00000000346	Dazap2	Dazap2	15	100615349	100620761	1	DAZ associated protein 2 [Source:MGI Symbol;Acc:MGI:1344344]
ENSMUSG00000040373	349.129	-0.6418	0.138557	-4.63202	3.62108e-06	0.000234117	ENSMUSG00000040373	Cacng5	Cacng5	11	107874605	107915055	-1	calcium channel, voltage-dependent, gamma subunit 5 [Source:MGI Symbol;Acc:MGI:2157946]
ENSMUSG00000038552	759.329	0.614211	0.132915	4.62107	3.81764e-06	0.000245868	ENSMUSG00000038552	Fndc4	Fndc4	5	31292242	31296080	-1	fibronectin type III domain containing 4 [Source:MGI Symbol;Acc:MGI:1917195]
ENSMUSG00000052921	162.592	0.861561	0.186535	4.61877	3.86015e-06	0.00024731	ENSMUSG00000052921	Arhgef15	Arhgef15	11	68943155	68957480	-1	Rho guanine nucleotide exchange factor (GEF) 15 [Source:MGI Symbol;Acc:MGI:3045246]
ENSMUSG00000038859	494.488	-0.508885	0.11019	-4.61826	3.8698e-06	0.00024731	ENSMUSG00000038859	Baiap2l1	Baiap2l1	5	144264526	144358112	-1	BAI1-associated protein 2-like 1 [Source:MGI Symbol;Acc:MGI:1914148]
ENSMUSG00000085007	271.887	0.783187	0.169682	4.61561	3.91944e-06	0.000249523	ENSMUSG00000085007	Gm11549	Gm11549	3	36515057	36532384	-1	predicted gene 11549 [Source:MGI Symbol;Acc:MGI:3650339]
ENSMUSG00000025239	423.276	0.472476	0.102558	4.60693	4.08648e-06	0.000259164	ENSMUSG00000025239	Limd1	Limd1	9	123478706	123521552	1	LIM domains containing 1 [Source:MGI Symbol;Acc:MGI:1352502]
ENSMUSG00000043003	115.155	0.971355	0.210926	4.6052	4.12073e-06	0.000260343	ENSMUSG00000043003	Rasef	Rasef	4	73714579	73790994	-1	RAS and EF hand domain containing [Source:MGI Symbol;Acc:MGI:2448565]
ENSMUSG00000023307	1994.39	0.312689	0.068036	4.59593	4.30828e-06	0.000271161	ENSMUSG00000023307	Marchf5	38412	19	37207543	37222151	1	membrane associated ring-CH-type finger 5 [Source:MGI Symbol;Acc:MGI:1915207]
ENSMUSG00000020669	425.598	0.487436	0.106178	4.59074	4.41673e-06	0.000276937	ENSMUSG00000020669	Sh3yl1	Sh3yl1	12	30911668	30960162	1	Sh3 domain YSC-like 1 [Source:MGI Symbol;Acc:MGI:1346118]
ENSMUSG00000117324	47.3078	2.36327	0.516872	4.57226	4.82495e-06	0.000301396	ENSMUSG00000117324	Gm32432	NA	16	96918732	96922160	1	predicted gene, 32432 [Source:MGI Symbol;Acc:MGI:5591591]
ENSMUSG00000034156	168.374	-0.891934	0.19519	-4.56956	4.88746e-06	0.000304157	ENSMUSG00000034156	Tspoap1	Tspoap1	11	87760541	87785928	1	TSPO associated protein 1 [Source:MGI Symbol;Acc:MGI:2450877]
ENSMUSG00000025576	1669.41	-0.594151	0.130092	-4.56717	4.94355e-06	0.0003065	ENSMUSG00000025576	Rbfox3	Rbfox3	11	118489762	118911597	-1	RNA binding protein, fox-1 homolog (C. elegans) 3 [Source:MGI Symbol;Acc:MGI:106368]
ENSMUSG00000079442	193.943	0.633624	0.138916	4.56121	5.08608e-06	0.000314165	ENSMUSG00000079442	St6galnac4	St6galnac4	2	32587095	32599698	1	ST6 (alpha-N-acetyl-neuraminyl-2,3-beta-galactosyl-1,3)-N-acetylgalactosaminide alpha-2,6-sialyltransferase 4 [Source:MGI Symbol;Acc:MGI:1341894]
ENSMUSG00000038264	917.409	-0.588336	0.129051	-4.55895	5.14097e-06	0.000316379	ENSMUSG00000038264	Sema7a	Sema7a	9	57940112	57962865	1	sema domain, immunoglobulin domain (Ig), and GPI membrane anchor, (semaphorin) 7A [Source:MGI Symbol;Acc:MGI:1306826]
ENSMUSG00000041870	665.005	0.43668	0.0959155	4.55275	5.2949e-06	0.000324649	ENSMUSG00000041870	Ankrd13a	Ankrd13a	5	114774677	114806200	1	ankyrin repeat domain 13a [Source:MGI Symbol;Acc:MGI:1915670]
ENSMUSG00000020250	3038.34	0.449168	0.0987746	4.5474	5.43124e-06	0.000331785	ENSMUSG00000020250	Txnrd1	Txnrd1	10	82833951	82897712	1	thioredoxin reductase 1 [Source:MGI Symbol;Acc:MGI:1354175]
ENSMUSG00000034902	1375.23	-0.431053	0.0948389	-4.54511	5.49062e-06	0.000334183	ENSMUSG00000034902	Pip5k1c	Pip5k1c	10	81292963	81319973	1	phosphatidylinositol-4-phosphate 5-kinase, type 1 gamma [Source:MGI Symbol;Acc:MGI:1298224]
ENSMUSG00000026558	1958.86	0.638651	0.140579	4.54302	5.54538e-06	0.000336285	ENSMUSG00000026558	Uck2	Uck2	1	167222883	167285320	-1	uridine-cytidine kinase 2 [Source:MGI Symbol;Acc:MGI:1931744]
ENSMUSG00000020395	133.323	0.900674	0.198352	4.54079	5.60447e-06	0.000338632	ENSMUSG00000020395	Itk	Itk	11	46325150	46389515	-1	IL2 inducible T cell kinase [Source:MGI Symbol;Acc:MGI:96621]
ENSMUSG00000037487	2429.58	0.44939	0.0991634	4.53181	5.84807e-06	0.000352071	ENSMUSG00000037487	Ubr5	Ubr5	15	37967328	38078854	-1	ubiquitin protein ligase E3 component n-recognin 5 [Source:MGI Symbol;Acc:MGI:1918040]
ENSMUSG00000032939	2266.78	0.302976	0.0668869	4.52968	5.90728e-06	0.000354351	ENSMUSG00000032939	Nup93	Nup93	8	94214564	94317227	1	nucleoporin 93 [Source:MGI Symbol;Acc:MGI:1919055]
ENSMUSG00000095620	7.53404	3.70994	0.819914	4.52478	6.04572e-06	0.00036025	ENSMUSG00000095620	Csta2	Csta2	16	36221468	36257444	1	cystatin A family member 2 [Source:MGI Symbol;Acc:MGI:1924020]
ENSMUSG00000026854	2250.7	-0.531522	0.117472	-4.52467	6.04897e-06	0.00036025	ENSMUSG00000026854	Usp20	Usp20	2	30982279	31023586	1	ubiquitin specific peptidase 20 [Source:MGI Symbol;Acc:MGI:1921520]
ENSMUSG00000047786	10968.2	0.376448	0.0832233	4.52335	6.08683e-06	0.00036121	ENSMUSG00000047786	Lix1	Lix1	17	17402672	17459387	1	limb and CNS expressed 1 [Source:MGI Symbol;Acc:MGI:1913893]
ENSMUSG00000023915	4187.44	0.537072	0.118963	4.51463	6.34267e-06	0.000375053	ENSMUSG00000023915	Tnfrsf21	Tnfrsf21	17	43016555	43089189	1	tumor necrosis factor receptor superfamily, member 21 [Source:MGI Symbol;Acc:MGI:2151075]
ENSMUSG00000013236	1462.48	-0.469564	0.104168	-4.50777	6.55114e-06	0.000386006	ENSMUSG00000013236	Ptprs	Ptprs	17	56412426	56476483	-1	protein tyrosine phosphatase, receptor type, S [Source:MGI Symbol;Acc:MGI:97815]
ENSMUSG00000033039	571.121	0.531033	0.117827	4.50687	6.57899e-06	0.000386278	ENSMUSG00000033039	Micall1	Micall1	15	79108898	79136900	1	microtubule associated monooxygenase, calponin and LIM domain containing -like 1 [Source:MGI Symbol;Acc:MGI:105870]
ENSMUSG00000031167	5095.92	0.580269	0.12892	4.50101	6.76316e-06	0.000395693	ENSMUSG00000031167	Rbm3	Rbm3	X	8138975	8145880	-1	RNA binding motif (RNP1, RRM) protein 3 [Source:MGI Symbol;Acc:MGI:1099460]
ENSMUSG00000042406	3958.51	0.439099	0.097588	4.49951	6.81089e-06	0.000397087	ENSMUSG00000042406	Atf4	Atf4	15	80255184	80257541	1	activating transcription factor 4 [Source:MGI Symbol;Acc:MGI:88096]
ENSMUSG00000001131	157.191	1.26896	0.282264	4.49565	6.93588e-06	0.00040296	ENSMUSG00000001131	Timp1	Timp1	X	20870166	20874735	1	tissue inhibitor of metalloproteinase 1 [Source:MGI Symbol;Acc:MGI:98752]
ENSMUSG00000025612	517.3	0.773042	0.171997	4.49451	6.97303e-06	0.000403707	ENSMUSG00000025612	Bach1	Bach1	16	87698945	87733346	1	BTB and CNC homology 1, basic leucine zipper transcription factor 1 [Source:MGI Symbol;Acc:MGI:894680]
ENSMUSG00000078853	785.558	0.734544	0.163489	4.49294	7.02482e-06	0.000405293	ENSMUSG00000078853	Igtp	Igtp	11	58199556	58207591	1	interferon gamma induced GTPase [Source:MGI Symbol;Acc:MGI:107729]
ENSMUSG00000029826	600.291	0.623556	0.139041	4.48468	7.30218e-06	0.000419837	ENSMUSG00000029826	Zc3hav1	Zc3hav1	6	38305286	38354603	-1	zinc finger CCCH type, antiviral 1 [Source:MGI Symbol;Acc:MGI:1926031]
ENSMUSG00000020932	56.2829	1.54321	0.344198	4.48349	7.34318e-06	0.000420739	ENSMUSG00000020932	Gfap	Gfap	11	102887336	102900912	-1	glial fibrillary acidic protein [Source:MGI Symbol;Acc:MGI:95697]
ENSMUSG00000024960	3959.25	-0.379132	0.0847279	-4.4747	7.65203e-06	0.000436929	ENSMUSG00000024960	Plcb3	Plcb3	19	6952325	6976470	-1	phospholipase C, beta 3 [Source:MGI Symbol;Acc:MGI:104778]
ENSMUSG00000022661	2330.48	0.418398	0.0936786	4.46631	7.95805e-06	0.000452846	ENSMUSG00000022661	Cd200	Cd200	16	45382135	45409053	-1	CD200 antigen [Source:MGI Symbol;Acc:MGI:1196990]
ENSMUSG00000024037	233.505	-0.93499	0.209833	-4.45588	8.35513e-06	0.000473819	ENSMUSG00000024037	Wdr4	Wdr4	17	31494322	31519980	-1	WD repeat domain 4 [Source:MGI Symbol;Acc:MGI:1889002]
ENSMUSG00000032500	675.868	0.423	0.0949537	4.4548	8.3971e-06	0.000474579	ENSMUSG00000032500	Dclk3	Dclk3	9	111439081	111489118	1	doublecortin-like kinase 3 [Source:MGI Symbol;Acc:MGI:3039580]
ENSMUSG00000029518	1158.79	0.371849	0.083523	4.45205	8.50547e-06	0.000479074	ENSMUSG00000029518	Rab35	Rab35	5	115631908	115647736	1	RAB35, member RAS oncogene family [Source:MGI Symbol;Acc:MGI:1924657]
ENSMUSG00000041544	168.43	-0.757154	0.170136	-4.45028	8.5757e-06	0.000481398	ENSMUSG00000041544	Disp3	Disp3	4	148240264	148287965	-1	dispatched RND transporter family member 3 [Source:MGI Symbol;Acc:MGI:2444403]
ENSMUSG00000022526	528.532	0.421582	0.0952419	4.42643	9.58054e-06	0.000535994	ENSMUSG00000022526	Zfp251	Zfp251	15	76851609	76871435	-1	zinc finger protein 251 [Source:MGI Symbol;Acc:MGI:1918841]
ENSMUSG00000023328	643.267	-0.421261	0.0951957	-4.42521	9.63466e-06	0.000537213	ENSMUSG00000023328	Ache	Ache	5	137287519	137294466	1	acetylcholinesterase [Source:MGI Symbol;Acc:MGI:87876]
ENSMUSG00000047649	201.75	0.628005	0.142612	4.4036	1.06467e-05	0.000591658	ENSMUSG00000047649	Cd3eap	Cd3eap	7	19356014	19359483	-1	CD3E antigen, epsilon polypeptide associated protein [Source:MGI Symbol;Acc:MGI:1917583]
ENSMUSG00000048483	529.182	-0.494976	0.112563	-4.39731	1.096e-05	0.000607039	ENSMUSG00000048483	Zdhhc22	Zdhhc22	12	86980763	86990430	-1	zinc finger, DHHC-type containing 22 [Source:MGI Symbol;Acc:MGI:2685108]
ENSMUSG00000037458	7039.29	0.694685	0.158171	4.392	1.12313e-05	0.000619999	ENSMUSG00000037458	Azin1	Azin1	15	38487427	38519266	-1	antizyme inhibitor 1 [Source:MGI Symbol;Acc:MGI:1859169]
ENSMUSG00000024366	626.933	0.529592	0.120785	4.38458	1.16207e-05	0.000639371	ENSMUSG00000024366	Gfra3	Gfra3	18	34689898	34720387	-1	glial cell line derived neurotrophic factor family receptor alpha 3 [Source:MGI Symbol;Acc:MGI:1201403]
ENSMUSG00000053091	352.263	0.719697	0.164353	4.37896	1.19245e-05	0.000653919	ENSMUSG00000053091	Lins1	Lins1	7	66689889	66717256	1	lines homolog 1 [Source:MGI Symbol;Acc:MGI:1919885]
ENSMUSG00000039364	87.4283	1.55525	0.35572	4.37211	1.23051e-05	0.000672569	ENSMUSG00000039364	Sectm1b	Sectm1b	11	121053458	121063569	-1	secreted and transmembrane 1B [Source:MGI Symbol;Acc:MGI:1929083]
ENSMUSG00000027198	654.422	0.453763	0.103885	4.36795	1.2542e-05	0.00068327	ENSMUSG00000027198	Ext2	Ext2	2	93661028	93822568	-1	exostosin glycosyltransferase 2 [Source:MGI Symbol;Acc:MGI:108050]
ENSMUSG00000028599	138.063	0.76875	0.176033	4.36707	1.25925e-05	0.000683782	ENSMUSG00000028599	Tnfrsf1b	Tnfrsf1b	4	145213463	145246870	-1	tumor necrosis factor receptor superfamily, member 1b [Source:MGI Symbol;Acc:MGI:1314883]
ENSMUSG00000027919	5.73243	5.23577	1.19914	4.36628	1.2638e-05	NA	ENSMUSG00000027919	Lce1g	Lce1g	3	92750148	92752338	-1	late cornified envelope 1G [Source:MGI Symbol;Acc:MGI:1913445]
ENSMUSG00000048696	161.435	0.729665	0.167491	4.35644	1.32192e-05	0.000715473	ENSMUSG00000048696	Mex3d	Mex3d	10	80380355	80387659	-1	mex3 RNA binding family member D [Source:MGI Symbol;Acc:MGI:2681847]
ENSMUSG00000057897	557.692	-0.469947	0.107968	-4.35267	1.34492e-05	0.00072556	ENSMUSG00000057897	Camk2b	Camk2b	11	5969644	6066362	-1	calcium/calmodulin-dependent protein kinase II, beta [Source:MGI Symbol;Acc:MGI:88257]
ENSMUSG00000025090	168.335	0.628011	0.14435	4.35062	1.35752e-05	0.000729986	ENSMUSG00000025090	Ccdc172	Ccdc172	19	58511993	58553085	1	coiled-coil domain containing 172 [Source:MGI Symbol;Acc:MGI:1922895]
ENSMUSG00000049866	1010.77	0.386016	0.0887539	4.34928	1.36585e-05	0.00073159	ENSMUSG00000049866	Arl4c	Arl4c	1	88673125	88702221	-1	ADP-ribosylation factor-like 4C [Source:MGI Symbol;Acc:MGI:2445172]
ENSMUSG00000059866	80.9229	0.891567	0.205018	4.34873	1.36931e-05	0.00073159	ENSMUSG00000059866	Tnip2	Tnip2	5	34496087	34513991	-1	TNFAIP3 interacting protein 2 [Source:MGI Symbol;Acc:MGI:2386643]
ENSMUSG00000048007	877.24	0.467846	0.10763	4.34681	1.3813e-05	0.000735628	ENSMUSG00000048007	Timm8a1	Timm8a1	X	134537256	134541865	-1	translocase of inner mitochondrial membrane 8A1 [Source:MGI Symbol;Acc:MGI:1353433]
ENSMUSG00000025189	450.226	-0.588714	0.135503	-4.34464	1.39501e-05	0.000740561	ENSMUSG00000025189	Cnnm1	Cnnm1	19	43440436	43497210	1	cyclin M1 [Source:MGI Symbol;Acc:MGI:1891366]
ENSMUSG00000107272	26.8196	1.71836	0.39649	4.33392	1.46475e-05	0.000775104	ENSMUSG00000107272	Gm34583	NA	5	73380560	73391102	1	predicted gene, 34583 [Source:MGI Symbol;Acc:MGI:5593742]
ENSMUSG00000025981	782.276	0.399989	0.0923366	4.33185	1.47861e-05	0.000779955	ENSMUSG00000025981	Coq10b	Coq10b	1	55052770	55072702	1	coenzyme Q10B [Source:MGI Symbol;Acc:MGI:1915126]
ENSMUSG00000026158	4004.66	-0.445284	0.102887	-4.32788	1.50553e-05	0.000791643	ENSMUSG00000026158	Ogfrl1	Ogfrl1	1	23366424	23397772	-1	opioid growth factor receptor-like 1 [Source:MGI Symbol;Acc:MGI:1917405]
ENSMUSG00000025139	3681.36	0.274586	0.0634693	4.32628	1.51648e-05	0.000792677	ENSMUSG00000025139	Tollip	Tollip	7	141874813	141918507	-1	toll interacting protein [Source:MGI Symbol;Acc:MGI:1891808]
ENSMUSG00000042448	374.776	-0.546299	0.126277	-4.3262	1.51704e-05	0.000792677	ENSMUSG00000042448	Hoxd1	Hoxd1	2	74762980	74765142	1	homeobox D1 [Source:MGI Symbol;Acc:MGI:96201]
ENSMUSG00000020926	1212.49	-0.600178	0.138953	-4.3193	1.56523e-05	0.000815293	ENSMUSG00000020926	Adam11	Adam11	11	102761439	102780262	1	a disintegrin and metallopeptidase domain 11 [Source:MGI Symbol;Acc:MGI:1098667]
ENSMUSG00000022893	378.851	0.812461	0.188258	4.31567	1.59121e-05	0.000826236	ENSMUSG00000022893	Adamts1	Adamts1	16	85793827	85803113	-1	a disintegrin-like and metallopeptidase (reprolysin type) with thrombospondin type 1 motif, 1 [Source:MGI Symbol;Acc:MGI:109249]
ENSMUSG00000073563	1851.71	0.409706	0.0949817	4.31352	1.60675e-05	0.000831704	ENSMUSG00000073563	Csnk1g3	Csnk1g3	18	53862122	53955548	1	casein kinase 1, gamma 3 [Source:MGI Symbol;Acc:MGI:1917675]
ENSMUSG00000045287	1106.1	-0.422004	0.0979729	-4.30736	1.65215e-05	0.000852551	ENSMUSG00000045287	Rtn4rl1	Rtn4rl1	11	75193783	75267769	1	reticulon 4 receptor-like 1 [Source:MGI Symbol;Acc:MGI:2661375]
ENSMUSG00000032845	9.20475	-2.905	0.675794	-4.29866	1.71836e-05	0.00088397	ENSMUSG00000032845	Alpk2	Alpk2	18	65265529	65394066	-1	alpha-kinase 2 [Source:MGI Symbol;Acc:MGI:2449492]
ENSMUSG00000054072	189.643	1.19168	0.279169	4.26867	1.9664e-05	0.00100845	ENSMUSG00000054072	Iigp1	Iigp1	18	60376027	60392634	1	interferon inducible GTPase 1 [Source:MGI Symbol;Acc:MGI:1926259]
ENSMUSG00000022103	2240.5	-0.399505	0.0937576	-4.26104	2.03479e-05	0.00104031	ENSMUSG00000022103	Gfra2	Gfra2	14	70890120	70979838	1	glial cell line derived neurotrophic factor family receptor alpha 2 [Source:MGI Symbol;Acc:MGI:1195462]
ENSMUSG00000032602	616.154	0.425501	0.100374	4.23917	2.2435e-05	0.0011435	ENSMUSG00000032602	Slc25a20	Slc25a20	9	108662088	108684641	1	solute carrier family 25 (mitochondrial carnitine/acylcarnitine translocase), member 20 [Source:MGI Symbol;Acc:MGI:1928738]
ENSMUSG00000032555	413.867	-0.511355	0.120873	-4.23051	2.33165e-05	0.00118479	ENSMUSG00000032555	Topbp1	Topbp1	9	103305215	103350428	1	topoisomerase (DNA) II binding protein 1 [Source:MGI Symbol;Acc:MGI:1920018]
ENSMUSG00000032078	1063.62	0.390237	0.0924194	4.22246	2.41647e-05	0.00122415	ENSMUSG00000032078	Zpr1	Zpr1	9	46273064	46282643	1	ZPR1 zinc finger [Source:MGI Symbol;Acc:MGI:1330262]
ENSMUSG00000091204	1026.13	-0.343122	0.0812753	-4.22172	2.42445e-05	0.00122446	ENSMUSG00000091204	Gm7271	Gm7271	5	76484040	76516649	1	predicted gene 7271 [Source:MGI Symbol;Acc:MGI:3647743]
ENSMUSG00000038576	1365.25	-0.316782	0.0750837	-4.21906	2.45326e-05	0.00123525	ENSMUSG00000038576	Susd4	Susd4	1	182763860	182896591	1	sushi domain containing 4 [Source:MGI Symbol;Acc:MGI:2138351]
ENSMUSG00000022075	996.031	-0.37666	0.0893378	-4.21613	2.48529e-05	0.00124573	ENSMUSG00000022075	Rhobtb2	Rhobtb2	14	69784990	69805636	-1	Rho-related BTB domain containing 2 [Source:MGI Symbol;Acc:MGI:2180557]
ENSMUSG00000055407	3760.97	0.371208	0.0880519	4.21579	2.48905e-05	0.00124573	ENSMUSG00000055407	Map6	Map6	7	99267447	99337137	1	microtubule-associated protein 6 [Source:MGI Symbol;Acc:MGI:1201690]
ENSMUSG00000043017	892.802	-0.382099	0.0907681	-4.20962	2.55797e-05	0.00127638	ENSMUSG00000043017	Ptgir	Ptgir	7	16906490	16910905	1	prostaglandin I receptor (IP) [Source:MGI Symbol;Acc:MGI:99535]
ENSMUSG00000047945	329.855	0.647897	0.154105	4.20426	2.61933e-05	0.00130308	ENSMUSG00000047945	Marcksl1	Marcksl1	4	129513581	129515985	1	MARCKS-like 1 [Source:MGI Symbol;Acc:MGI:97143]
ENSMUSG00000066154	9.91624	2.90697	0.691883	4.20154	2.65104e-05	0.00131492	ENSMUSG00000066154	Mup3	Mup3	4	62083476	62087342	-1	major urinary protein 3 [Source:MGI Symbol;Acc:MGI:97235]
ENSMUSG00000047766	6195.33	-0.286959	0.0683266	-4.19982	2.67128e-05	0.00132101	ENSMUSG00000047766	Lrrc49	Lrrc49	9	60568859	60688158	-1	leucine rich repeat containing 49 [Source:MGI Symbol;Acc:MGI:2442689]
ENSMUSG00000050747	10.7276	2.31919	0.55253	4.19739	2.70006e-05	0.00133009	ENSMUSG00000050747	Trim15	Trim15	17	36860691	36867210	-1	tripartite motif-containing 15 [Source:MGI Symbol;Acc:MGI:1916347]
ENSMUSG00000066607	655.55	-0.433224	0.103224	-4.19692	2.70565e-05	0.00133009	ENSMUSG00000066607	Insyn1	Insyn1	9	58488603	58499780	1	inhibitory synaptic factor 1 [Source:MGI Symbol;Acc:MGI:2442108]
ENSMUSG00000020196	351.265	-0.867363	0.206961	-4.19095	2.77783e-05	0.00136155	ENSMUSG00000020196	Cabin1	Cabin1	10	75646112	75764341	-1	calcineurin binding protein 1 [Source:MGI Symbol;Acc:MGI:1298375]
ENSMUSG00000040026	38.2682	3.95445	0.944994	4.18463	2.85634e-05	0.00139591	ENSMUSG00000040026	Saa3	Saa3	7	46711998	46715700	-1	serum amyloid A 3 [Source:MGI Symbol;Acc:MGI:98223]
ENSMUSG00000098188	496.425	0.562099	0.134452	4.18067	2.90645e-05	0.00141248	ENSMUSG00000098188	Sowahc	Sowahc	10	59221953	59226434	1	sosondowah ankyrin repeat domain family member C [Source:MGI Symbol;Acc:MGI:3606051]
ENSMUSG00000043673	1366.01	-0.288352	0.0689736	-4.18061	2.90725e-05	0.00141248	ENSMUSG00000043673	Kcns3	Kcns3	12	11090202	11151056	-1	potassium voltage-gated channel, delayed-rectifier, subfamily S, member 3 [Source:MGI Symbol;Acc:MGI:1098804]
ENSMUSG00000024735	3373.31	-0.248311	0.0594161	-4.17918	2.92556e-05	0.00141723	ENSMUSG00000024735	Prpf19	Prpf19	19	10895231	10909559	1	pre-mRNA processing factor 19 [Source:MGI Symbol;Acc:MGI:106247]
ENSMUSG00000052397	610.436	0.474187	0.113589	4.17459	2.98527e-05	0.00144195	ENSMUSG00000052397	Ezr	Ezr	17	6738041	6782784	-1	ezrin [Source:MGI Symbol;Acc:MGI:98931]
ENSMUSG00000118633	22.2673	1.60283	0.384498	4.16863	3.06434e-05	0.00147586	ENSMUSG00000118633	CT868690.1	Gm21104	4	42070757	42072779	-1	predicted, 21104 [Source:NCBI gene;Acc:100861647]
ENSMUSG00000067931	455.797	0.524602	0.12593	4.16582	3.10236e-05	0.00148985	ENSMUSG00000067931	Zfp948	Zfp948	17	21567008	21588699	1	zinc finger protein 948 [Source:MGI Symbol;Acc:MGI:3040683]
ENSMUSG00000058057	950.11	0.483463	0.116145	4.16257	3.14683e-05	0.00150685	ENSMUSG00000058057	Mettl7a3	Mettl7a3	15	100334929	100340375	1	methyltransferase like 7A3 [Source:MGI Symbol;Acc:MGI:3710670]
ENSMUSG00000049612	581.559	-0.49317	0.118609	-4.15793	3.21139e-05	0.00153334	ENSMUSG00000049612	Omg	Omg	11	79500982	79504084	-1	oligodendrocyte myelin glycoprotein [Source:MGI Symbol;Acc:MGI:106586]
ENSMUSG00000022438	1705.78	-0.320583	0.077141	-4.1558	3.24149e-05	0.00154215	ENSMUSG00000022438	Parvb	Parvb	15	84232043	84315688	1	parvin, beta [Source:MGI Symbol;Acc:MGI:2153063]
ENSMUSG00000022125	1011.93	0.332474	0.0800118	4.15532	3.24838e-05	0.00154215	ENSMUSG00000022125	Cln5	Cln5	14	103070216	103077628	1	ceroid-lipofuscinosis, neuronal 5 [Source:MGI Symbol;Acc:MGI:2442253]
ENSMUSG00000022010	7905.83	0.352765	0.0849982	4.15026	3.32098e-05	0.00157212	ENSMUSG00000022010	Tsc22d1	Tsc22d1	14	76414961	76507765	1	TSC22 domain family, member 1 [Source:MGI Symbol;Acc:MGI:109127]
ENSMUSG00000028291	1674.19	0.298949	0.0721047	4.14604	3.38268e-05	0.00159678	ENSMUSG00000028291	Akirin2	Akirin2	4	34550937	34566908	1	akirin 2 [Source:MGI Symbol;Acc:MGI:1889364]
ENSMUSG00000032193	2821.74	0.386166	0.0931578	4.14528	3.39393e-05	0.00159755	ENSMUSG00000032193	Ldlr	Ldlr	9	21723483	21749919	1	low density lipoprotein receptor [Source:MGI Symbol;Acc:MGI:96765]
ENSMUSG00000028869	1169.55	0.376267	0.0909434	4.13738	3.51299e-05	0.00164892	ENSMUSG00000028869	Gnl2	Gnl2	4	125016585	125055380	1	guanine nucleotide binding protein-like 2 (nucleolar) [Source:MGI Symbol;Acc:MGI:2385207]
ENSMUSG00000021501	1126.52	0.474449	0.114777	4.13365	3.57042e-05	0.00167116	ENSMUSG00000021501	Caml	Caml	13	55623005	55632411	1	calcium modulating ligand [Source:MGI Symbol;Acc:MGI:104728]
ENSMUSG00000022912	504.912	0.450291	0.10919	4.12393	3.7246e-05	0.00173843	ENSMUSG00000022912	Pros1	Pros1	16	62854307	62929346	1	protein S (alpha) [Source:MGI Symbol;Acc:MGI:1095733]
ENSMUSG00000026254	1798.05	0.364853	0.0885623	4.11973	3.7932e-05	0.00176271	ENSMUSG00000026254	Eif4e2	Eif4e2	1	87213914	87240488	1	eukaryotic translation initiation factor 4E member 2 [Source:MGI Symbol;Acc:MGI:1914440]
ENSMUSG00000032593	785.223	-0.481018	0.116768	-4.11945	3.79785e-05	0.00176271	ENSMUSG00000032593	Amigo3	Amigo3	9	108053159	108055701	1	adhesion molecule with Ig like domain 3 [Source:MGI Symbol;Acc:MGI:2444854]
ENSMUSG00000045009	247.557	-0.652635	0.158495	-4.1177	3.82668e-05	0.00177114	ENSMUSG00000045009	Prrt3	Prrt3	6	113493639	113501931	-1	proline-rich transmembrane protein 3 [Source:MGI Symbol;Acc:MGI:2444810]
ENSMUSG00000028078	729.325	-0.357385	0.0868245	-4.11618	3.85212e-05	0.00177797	ENSMUSG00000028078	Dclk2	Dclk2	3	86786151	86920852	-1	doublecortin-like kinase 2 [Source:MGI Symbol;Acc:MGI:1918012]
ENSMUSG00000023341	63.1836	1.15513	0.281061	4.10988	3.95869e-05	0.00182209	ENSMUSG00000023341	Mx2	Mx2	16	97535308	97560900	1	MX dynamin-like GTPase 2 [Source:MGI Symbol;Acc:MGI:97244]
ENSMUSG00000078453	323.306	0.513325	0.125	4.10659	4.01543e-05	0.0018412	ENSMUSG00000078453	Abracl	Abracl	10	18011260	18023288	-1	ABRA C-terminal like [Source:MGI Symbol;Acc:MGI:1920362]
ENSMUSG00000096606	718.008	-0.528094	0.128609	-4.10619	4.02235e-05	0.0018412	ENSMUSG00000096606	Tpbgl	Tpbgl	7	99624082	99627103	-1	trophoblast glycoprotein-like [Source:MGI Symbol;Acc:MGI:3646425]
ENSMUSG00000014195	4377.62	0.341361	0.0832206	4.10188	4.098e-05	0.00187067	ENSMUSG00000014195	Dnajc7	Dnajc7	11	100582818	100620188	-1	DnaJ heat shock protein family (Hsp40) member C7 [Source:MGI Symbol;Acc:MGI:1928373]
ENSMUSG00000042109	1317.41	0.318015	0.0775847	4.09894	4.15042e-05	0.00188941	ENSMUSG00000042109	Csdc2	Csdc2	15	81936759	81950941	1	cold shock domain containing C2, RNA binding [Source:MGI Symbol;Acc:MGI:2146027]
ENSMUSG00000096847	770.338	-0.365771	0.0892959	-4.09617	4.20051e-05	0.00190698	ENSMUSG00000096847	Tmem151b	Tmem151b	17	45541952	45549677	-1	transmembrane protein 151B [Source:MGI Symbol;Acc:MGI:2685169]
ENSMUSG00000058258	7782.87	0.366768	0.0896353	4.09178	4.28079e-05	0.00193814	ENSMUSG00000058258	Idi1	Idi1	13	8885501	8892451	1	isopentenyl-diphosphate delta isomerase [Source:MGI Symbol;Acc:MGI:2442264]
ENSMUSG00000023249	353.956	0.542141	0.132649	4.08703	4.36936e-05	0.00197286	ENSMUSG00000023249	Parp3	Parp3	9	106470322	106476949	-1	poly (ADP-ribose) polymerase family, member 3 [Source:MGI Symbol;Acc:MGI:1891258]
ENSMUSG00000034832	352.648	0.996359	0.243971	4.08392	4.4282e-05	0.00199401	ENSMUSG00000034832	Tet3	Tet3	6	83362373	83459084	-1	tet methylcytosine dioxygenase 3 [Source:MGI Symbol;Acc:MGI:2446229]
ENSMUSG00000096719	292.892	-0.583056	0.143018	-4.07679	4.56615e-05	0.00204728	ENSMUSG00000096719	Mrgpra2b	Mrgpra2b	7	47463806	47528862	-1	MAS-related GPR, member A2B [Source:MGI Symbol;Acc:MGI:3033098]
ENSMUSG00000027692	1163.09	0.732863	0.179791	4.0762	4.57779e-05	0.00204728	ENSMUSG00000027692	Tnik	Tnik	3	28263214	28675858	1	TRAF2 and NCK interacting kinase [Source:MGI Symbol;Acc:MGI:1916264]
ENSMUSG00000047139	31928.2	0.29993	0.073586	4.07591	4.58347e-05	0.00204728	ENSMUSG00000047139	Cd24a	Cd24a	10	43578284	43584265	1	CD24a antigen [Source:MGI Symbol;Acc:MGI:88323]
ENSMUSG00000020737	2222.22	0.631325	0.154944	4.07453	4.61071e-05	0.00205393	ENSMUSG00000020737	Jpt1	Jpt1	11	115497353	115514387	-1	Jupiter microtubule associated homolog 1 [Source:MGI Symbol;Acc:MGI:1096361]
ENSMUSG00000021125	147.741	0.742848	0.182371	4.07327	4.63567e-05	0.00205953	ENSMUSG00000021125	Arg2	Arg2	12	79130777	79156301	1	arginase type II [Source:MGI Symbol;Acc:MGI:1330806]
ENSMUSG00000067848	9.07257	2.71468	0.667451	4.06724	4.75742e-05	0.00210798	ENSMUSG00000067848	4933402N22Rik	4933402N22Rik	5	11918043	11922821	1	RIKEN cDNA 4933402N22 gene [Source:MGI Symbol;Acc:MGI:3703021]
ENSMUSG00000074656	3487.04	0.273609	0.0673413	4.06302	4.84414e-05	0.0021407	ENSMUSG00000074656	Eif2s2	Eif2s2	2	154871410	154892935	-1	eukaryotic translation initiation factor 2, subunit 2 (beta) [Source:MGI Symbol;Acc:MGI:1914454]
ENSMUSG00000057465	11.4194	3.12807	0.771006	4.05713	4.96789e-05	0.00218956	ENSMUSG00000057465	Saa2	Saa2	7	46751790	46754313	1	serum amyloid A 2 [Source:MGI Symbol;Acc:MGI:98222]
ENSMUSG00000028496	726.198	-0.656958	0.162102	-4.05275	5.06181e-05	0.00222335	ENSMUSG00000028496	Mllt3	Mllt3	4	87769925	88033364	-1	myeloid/lymphoid or mixed-lineage leukemia; translocated to, 3 [Source:MGI Symbol;Acc:MGI:1917372]
ENSMUSG00000040033	1082.47	0.350496	0.0864927	4.05232	5.07132e-05	0.00222335	ENSMUSG00000040033	Stat2	Stat2	10	128270559	128292849	1	signal transducer and activator of transcription 2 [Source:MGI Symbol;Acc:MGI:103039]
ENSMUSG00000037395	744.903	0.475454	0.117386	4.05033	5.11445e-05	0.00223636	ENSMUSG00000037395	Rcor3	Rcor3	1	192098546	192138062	-1	REST corepressor 3 [Source:MGI Symbol;Acc:MGI:2441920]
ENSMUSG00000017615	1513.83	0.331126	0.0818547	4.04529	5.22574e-05	0.00227903	ENSMUSG00000017615	Tnfaip1	Tnfaip1	11	78522850	78536332	-1	tumor necrosis factor, alpha-induced protein 1 (endothelial) [Source:MGI Symbol;Acc:MGI:104961]
ENSMUSG00000046500	1213.42	0.420828	0.10421	4.03828	5.38447e-05	0.0023421	ENSMUSG00000046500	Tafa4	Tafa4	6	96831203	97060413	-1	TAFA chemokine like family member 4 [Source:MGI Symbol;Acc:MGI:2444563]
ENSMUSG00000045319	40.8653	-1.38233	0.342743	-4.03315	5.50342e-05	0.00238759	ENSMUSG00000045319	Proser2	Proser2	2	6097607	6130211	-1	proline and serine rich 2 [Source:MGI Symbol;Acc:MGI:2442238]
ENSMUSG00000024294	2903.73	0.307576	0.0763897	4.0264	5.66371e-05	0.00245074	ENSMUSG00000024294	Mib1	Mib1	18	10725548	10818704	1	mindbomb E3 ubiquitin protein ligase 1 [Source:MGI Symbol;Acc:MGI:2443157]
ENSMUSG00000033966	62.3222	-1.09155	0.271194	-4.02498	5.69812e-05	0.00245922	ENSMUSG00000033966	Cdkl4	Cdkl4	17	80523550	80577813	-1	cyclin-dependent kinase-like 4 [Source:MGI Symbol;Acc:MGI:3587025]
ENSMUSG00000075033	1292.07	-0.368398	0.0915877	-4.02235	5.76194e-05	0.00247607	ENSMUSG00000075033	Nxpe3	Nxpe3	16	55839953	55895285	-1	neurexophilin and PC-esterase domain family, member 3 [Source:MGI Symbol;Acc:MGI:2686598]
ENSMUSG00000030678	1870.38	0.469182	0.116653	4.02204	5.76973e-05	0.00247607	ENSMUSG00000030678	Maz	Maz	7	127022130	127027037	-1	MYC-associated zinc finger protein (purine-binding transcription factor) [Source:MGI Symbol;Acc:MGI:1338823]
ENSMUSG00000029561	1213.95	0.597311	0.148528	4.02154	5.78188e-05	0.00247607	ENSMUSG00000029561	Oasl2	Oasl2	5	114896936	114912234	1	2'-5' oligoadenylate synthetase-like 2 [Source:MGI Symbol;Acc:MGI:1344390]
ENSMUSG00000026110	1174.41	-0.46836	0.116523	-4.01947	5.83296e-05	0.00248751	ENSMUSG00000026110	Mgat4a	Mgat4a	1	37439340	37541016	-1	mannoside acetylglucosaminyltransferase 4, isoenzyme A [Source:MGI Symbol;Acc:MGI:2662992]
ENSMUSG00000038612	2881.45	0.301257	0.0749535	4.01924	5.83852e-05	0.00248751	ENSMUSG00000038612	Mcl1	Mcl1	3	95658788	95663176	1	myeloid cell leukemia sequence 1 [Source:MGI Symbol;Acc:MGI:101769]
ENSMUSG00000023011	2159.47	-0.510768	0.127118	-4.01807	5.86773e-05	0.00249356	ENSMUSG00000023011	Faim2	Faim2	15	99497012	99528165	-1	Fas apoptotic inhibitory molecule 2 [Source:MGI Symbol;Acc:MGI:1919643]
ENSMUSG00000038301	6010.47	0.279931	0.0696844	4.01712	5.89146e-05	0.00249726	ENSMUSG00000038301	Snx10	Snx10	6	51523901	51590679	1	sorting nexin 10 [Source:MGI Symbol;Acc:MGI:1919232]
ENSMUSG00000035828	633.816	0.508808	0.126751	4.01423	5.96405e-05	0.00252159	ENSMUSG00000035828	Pim3	Pim3	15	88862186	88865726	1	proviral integration site 3 [Source:MGI Symbol;Acc:MGI:1355297]
ENSMUSG00000028974	3443.34	0.261878	0.0652486	4.01354	5.98138e-05	0.0025225	ENSMUSG00000028974	Dffa	Dffa	4	149104146	149120647	1	DNA fragmentation factor, alpha subunit [Source:MGI Symbol;Acc:MGI:1196227]
ENSMUSG00000058740	1683.99	-0.394068	0.098311	-4.00838	6.11364e-05	0.00257175	ENSMUSG00000058740	Kcnt1	Kcnt1	2	25863734	25918273	1	potassium channel, subfamily T, member 1 [Source:MGI Symbol;Acc:MGI:1924627]
ENSMUSG00000051043	520.739	-0.560272	0.140215	-3.9958	6.44769e-05	0.00270543	ENSMUSG00000051043	Gprc5c	Gprc5c	11	114851152	114872617	1	G protein-coupled receptor, family C, group 5, member C [Source:MGI Symbol;Acc:MGI:1917605]
ENSMUSG00000032280	495.164	0.519428	0.130047	3.99416	6.49244e-05	0.00271207	ENSMUSG00000032280	Tle3	Tle3	9	61372366	61418497	1	transducin-like enhancer of split 3 [Source:MGI Symbol;Acc:MGI:104634]
ENSMUSG00000021209	731.354	0.523623	0.131102	3.99402	6.49618e-05	0.00271207	ENSMUSG00000021209	Ppp4r4	Ppp4r4	12	103532283	103613831	1	protein phosphatase 4, regulatory subunit 4 [Source:MGI Symbol;Acc:MGI:1921771]
ENSMUSG00000022602	45.1567	0.989025	0.247676	3.99323	6.51794e-05	0.00271434	ENSMUSG00000022602	Arc	Arc	15	74669083	74672570	-1	activity regulated cytoskeletal-associated protein [Source:MGI Symbol;Acc:MGI:88067]
ENSMUSG00000094002	249.668	0.776272	0.194587	3.98932	6.6263e-05	0.00275012	ENSMUSG00000094002	Gm9866	NA	12	27050950	27160633	-1	predicted gene 9866 [Source:MGI Symbol;Acc:MGI:3643118]
ENSMUSG00000050359	116.081	3.02909	0.759373	3.98894	6.63696e-05	0.00275012	ENSMUSG00000050359	Sprr1a	Sprr1a	3	92483952	92485895	-1	small proline-rich protein 1A [Source:MGI Symbol;Acc:MGI:106660]
ENSMUSG00000042292	256.279	0.47086	0.118064	3.98818	6.6583e-05	0.0027521	ENSMUSG00000042292	Mrtfa	Mrtfa	15	81012281	81190757	-1	myocardin related transcription factor A [Source:MGI Symbol;Acc:MGI:2384495]
ENSMUSG00000050272	237.987	-0.707566	0.177647	-3.983	6.80521e-05	0.00280584	ENSMUSG00000050272	Dscam	Dscam	16	96590840	97170752	-1	DS cell adhesion molecule [Source:MGI Symbol;Acc:MGI:1196281]
ENSMUSG00000026675	1421.56	0.5632	0.141582	3.9779	6.95268e-05	0.00285955	ENSMUSG00000026675	Hsd17b7	Hsd17b7	1	169949535	169969241	-1	hydroxysteroid (17-beta) dehydrogenase 7 [Source:MGI Symbol;Acc:MGI:1330808]
ENSMUSG00000032372	266.455	0.571442	0.143677	3.97728	6.97078e-05	0.00285991	ENSMUSG00000032372	Plscr2	Plscr2	9	92275602	92297752	1	phospholipid scramblase 2 [Source:MGI Symbol;Acc:MGI:1270860]
ENSMUSG00000025318	817.938	-0.479091	0.12084	-3.96466	7.34996e-05	0.00300596	ENSMUSG00000025318	Jph3	Jph3	8	121729623	121794276	1	junctophilin 3 [Source:MGI Symbol;Acc:MGI:1891497]
ENSMUSG00000029110	1719.56	0.282985	0.0713844	3.96424	7.36293e-05	0.00300596	ENSMUSG00000029110	Rnf4	Rnf4	5	34336289	34355629	1	ring finger protein 4 [Source:MGI Symbol;Acc:MGI:1201691]
ENSMUSG00000024525	201.071	-0.704246	0.177713	-3.96282	7.40683e-05	0.00301647	ENSMUSG00000024525	Impa2	Impa2	18	67289186	67322472	1	inositol (myo)-1(or 4)-monophosphatase 2 [Source:MGI Symbol;Acc:MGI:2149728]
ENSMUSG00000058447	13.2747	4.06534	1.02827	3.95357	7.69942e-05	0.00312796	ENSMUSG00000058447	Gm26920	NA	7	30056034	30090410	-1	predicted gene, 26920 [Source:MGI Symbol;Acc:MGI:5504035]
ENSMUSG00000001420	1816.88	0.35142	0.0889742	3.94968	7.82562e-05	0.00317148	ENSMUSG00000001420	Tmem79	Tmem79	3	88328655	88336148	-1	transmembrane protein 79 [Source:MGI Symbol;Acc:MGI:1919163]
ENSMUSG00000030107	123.639	1.13409	0.287569	3.9437	8.02343e-05	0.00324373	ENSMUSG00000030107	Usp18	Usp18	6	121245906	121270917	1	ubiquitin specific peptidase 18 [Source:MGI Symbol;Acc:MGI:1344364]
ENSMUSG00000026173	1010.68	-0.326329	0.0827774	-3.94225	8.07199e-05	0.00325433	ENSMUSG00000026173	Plcd4	Plcd4	1	74542888	74567794	1	phospholipase C, delta 4 [Source:MGI Symbol;Acc:MGI:107469]
ENSMUSG00000026275	1978.59	0.384802	0.0976427	3.94092	8.11682e-05	0.00325433	ENSMUSG00000026275	Ppp1r7	Ppp1r7	1	93342854	93373489	1	protein phosphatase 1, regulatory subunit 7 [Source:MGI Symbol;Acc:MGI:1913635]
ENSMUSG00000029674	2067.81	-0.387447	0.0983165	-3.94081	8.12062e-05	0.00325433	ENSMUSG00000029674	Limk1	Limk1	5	134656039	134688598	-1	LIM-domain containing, protein kinase [Source:MGI Symbol;Acc:MGI:104572]
ENSMUSG00000037705	175.675	0.707825	0.179624	3.94059	8.12799e-05	0.00325433	ENSMUSG00000037705	Tecta	Tecta	9	42329619	42399929	-1	tectorin alpha [Source:MGI Symbol;Acc:MGI:109575]
ENSMUSG00000028060	545.338	0.359335	0.0912555	3.93767	8.22751e-05	0.00327708	ENSMUSG00000028060	Khdc4	Khdc4	3	88685803	88712924	1	KH domain containing 4, pre-mRNA splicing factor [Source:MGI Symbol;Acc:MGI:1921450]
ENSMUSG00000058756	2839.73	-0.332802	0.0845205	-3.93753	8.23247e-05	0.00327708	ENSMUSG00000058756	Thra	Thra	11	98740638	98769006	1	thyroid hormone receptor alpha [Source:MGI Symbol;Acc:MGI:98742]
ENSMUSG00000027313	85.2847	1.03914	0.263929	3.93719	8.24398e-05	0.00327708	ENSMUSG00000027313	Chac1	Chac1	2	119351229	119354381	1	ChaC, cation transport regulator 1 [Source:MGI Symbol;Acc:MGI:1916315]
ENSMUSG00000025198	597.146	0.476404	0.121145	3.9325	8.40679e-05	0.00333382	ENSMUSG00000025198	Erlin1	Erlin1	19	44034944	44069785	-1	ER lipid raft associated 1 [Source:MGI Symbol;Acc:MGI:2387613]
ENSMUSG00000087088	382.691	-0.499493	0.127048	-3.93152	8.44107e-05	0.00333945	ENSMUSG00000087088	Gm16638	NA	7	83597048	83631880	-1	predicted gene, 16638 [Source:MGI Symbol;Acc:MGI:4439562]
ENSMUSG00000053519	885.572	-0.352861	0.0898416	-3.92759	8.58015e-05	0.00338641	ENSMUSG00000053519	Kcnip1	Kcnip1	11	33629339	33993152	-1	Kv channel-interacting protein 1 [Source:MGI Symbol;Acc:MGI:1917607]
ENSMUSG00000050556	2364.37	-0.737033	0.187753	-3.92555	8.65326e-05	0.00340717	ENSMUSG00000050556	Kcnb1	Kcnb1	2	167095969	167190155	-1	potassium voltage gated channel, Shab-related subfamily, member 1 [Source:MGI Symbol;Acc:MGI:96666]
ENSMUSG00000020155	1160.46	-0.423417	0.10828	-3.91039	9.21482e-05	0.0036197	ENSMUSG00000020155	Kcnmb1	Kcnmb1	11	33963013	33973641	1	potassium large conductance calcium-activated channel, subfamily M, beta member 1 [Source:MGI Symbol;Acc:MGI:1334203]
ENSMUSG00000028559	3235.25	-0.300439	0.0768473	-3.90956	9.24631e-05	0.00362351	ENSMUSG00000028559	Osbpl9	Osbpl9	4	109061145	109202272	-1	oxysterol binding protein-like 9 [Source:MGI Symbol;Acc:MGI:1923784]
ENSMUSG00000058254	5746.79	0.23127	0.0591755	3.90821	9.29845e-05	0.00363537	ENSMUSG00000058254	Tspan7	Tspan7	X	10485158	10596605	1	tetraspanin 7 [Source:MGI Symbol;Acc:MGI:1298407]
ENSMUSG00000030029	323.997	0.883059	0.226129	3.90511	9.41832e-05	0.00367359	ENSMUSG00000030029	Lrig1	Lrig1	6	94604529	94700158	-1	leucine-rich repeats and immunoglobulin-like domains 1 [Source:MGI Symbol;Acc:MGI:107935]
ENSMUSG00000028931	9799.59	-0.351466	0.0900825	-3.9016	9.55583e-05	0.00370998	ENSMUSG00000028931	Kcnab2	Kcnab2	4	152390742	152477910	-1	potassium voltage-gated channel, shaker-related subfamily, beta member 2 [Source:MGI Symbol;Acc:MGI:109239]
ENSMUSG00000069911	215.961	-0.724442	0.185679	-3.90159	9.55627e-05	0.00370998	ENSMUSG00000069911	Insyn2b	Insyn2b	11	34314758	34422640	1	inhibitory synaptic factor family member 2B [Source:MGI Symbol;Acc:MGI:3643491]
ENSMUSG00000023972	174.546	-0.716716	0.18376	-3.90028	9.60818e-05	0.00372143	ENSMUSG00000023972	Ptk7	Ptk7	17	46564471	46629504	-1	PTK7 protein tyrosine kinase 7 [Source:MGI Symbol;Acc:MGI:1918711]
ENSMUSG00000058407	1584.55	0.362455	0.092972	3.89854	9.67737e-05	0.00373952	ENSMUSG00000058407	Txndc9	Txndc9	1	37985189	37997893	-1	thioredoxin domain containing 9 [Source:MGI Symbol;Acc:MGI:2138153]
ENSMUSG00000031684	342.456	-0.495222	0.127447	-3.88571	0.00010203	0.0039197	ENSMUSG00000031684	Slc10a7	Slc10a7	8	78509346	78734003	1	solute carrier family 10 (sodium/bile acid cotransporter family), member 7 [Source:MGI Symbol;Acc:MGI:1924025]
ENSMUSG00000041617	455.726	-0.458091	0.117897	-3.88552	0.000102111	0.0039197	ENSMUSG00000041617	Ccdc74a	Ccdc74a	16	17646470	17650738	1	coiled-coil domain containing 74A [Source:MGI Symbol;Acc:MGI:1919565]
ENSMUSG00000095677	456.472	0.534359	0.137528	3.88544	0.000102144	0.0039197	ENSMUSG00000095677	Dynlt1f	NA	17	6646602	6655900	-1	dynein light chain Tctex-type 1F [Source:MGI Symbol;Acc:MGI:3780996]
ENSMUSG00000028691	8280.31	0.274902	0.0708111	3.88219	0.00010352	0.00394326	ENSMUSG00000028691	Prdx1	Prdx1	4	116685544	116700822	1	peroxiredoxin 1 [Source:MGI Symbol;Acc:MGI:99523]
ENSMUSG00000026858	544.586	-0.476811	0.122845	-3.88141	0.000103852	0.00394326	ENSMUSG00000026858	Miga2	Miga2	2	30364233	30385521	1	mitoguardin 2 [Source:MGI Symbol;Acc:MGI:1922035]
ENSMUSG00000024091	4730.85	0.259955	0.0669777	3.88122	0.000103932	0.00394326	ENSMUSG00000024091	Vapa	Vapa	17	65578327	65613555	-1	vesicle-associated membrane protein, associated protein A [Source:MGI Symbol;Acc:MGI:1353561]
ENSMUSG00000039257	104.231	-0.928403	0.239217	-3.88101	0.000104023	0.00394326	ENSMUSG00000039257	Vstm2b	Vstm2b	7	40898328	40930594	1	V-set and transmembrane domain containing 2B [Source:MGI Symbol;Acc:MGI:1914525]
ENSMUSG00000023074	693.298	0.402336	0.103671	3.88091	0.000104068	0.00394326	ENSMUSG00000023074	Mospd1	Mospd1	X	53344598	53370502	-1	motile sperm domain containing 1 [Source:MGI Symbol;Acc:MGI:1917630]
ENSMUSG00000042757	134.29	-0.797283	0.205455	-3.88057	0.000104214	0.00394326	ENSMUSG00000042757	Tmem108	Tmem108	9	103482947	103761837	-1	transmembrane protein 108 [Source:MGI Symbol;Acc:MGI:1932411]
ENSMUSG00000042616	495.66	-0.383219	0.0987655	-3.88009	0.000104419	0.00394326	ENSMUSG00000042616	Oscp1	Oscp1	4	126058565	126092195	1	organic solute carrier partner 1 [Source:MGI Symbol;Acc:MGI:1916308]
ENSMUSG00000026072	227.156	0.735126	0.189542	3.87843	0.000105132	0.00396117	ENSMUSG00000026072	Il1r1	Il1r1	1	40225080	40317257	1	interleukin 1 receptor, type I [Source:MGI Symbol;Acc:MGI:96545]
ENSMUSG00000045648	265.025	-1.13371	0.292742	-3.87274	0.00010762	0.00404575	ENSMUSG00000045648	Vwc2l	Vwc2l	1	70725715	70885397	1	von Willebrand factor C domain-containing protein 2-like [Source:MGI Symbol;Acc:MGI:2444069]
ENSMUSG00000040025	1395.05	0.407191	0.105189	3.87106	0.000108362	0.00406442	ENSMUSG00000040025	Ythdf2	Ythdf2	4	132184912	132212303	-1	YTH N6-methyladenosine RNA binding protein 2 [Source:MGI Symbol;Acc:MGI:2444233]
ENSMUSG00000044783	1394.93	-0.373454	0.0965043	-3.86982	0.000108917	0.00407605	ENSMUSG00000044783	Hjurp	NA	1	88262471	88277633	-1	Holliday junction recognition protein [Source:MGI Symbol;Acc:MGI:2685821]
ENSMUSG00000021774	2307.47	0.310305	0.0802017	3.86905	0.000109259	0.00407967	ENSMUSG00000021774	Ube2e1	Ube2e1	14	18282722	18331859	-1	ubiquitin-conjugating enzyme E2E 1 [Source:MGI Symbol;Acc:MGI:107411]
ENSMUSG00000015839	1484.39	0.390616	0.10099	3.86787	0.000109792	0.00408382	ENSMUSG00000015839	Nfe2l2	Nfe2l2	2	75675513	75704641	-1	nuclear factor, erythroid derived 2, like 2 [Source:MGI Symbol;Acc:MGI:108420]
ENSMUSG00000047606	306.709	-0.856932	0.221562	-3.86768	0.000109874	0.00408382	ENSMUSG00000047606	Ankrd34c	Ankrd34c	9	89725245	89738475	-1	ankyrin repeat domain 34C [Source:MGI Symbol;Acc:MGI:2685617]
ENSMUSG00000069793	43.4356	1.20665	0.312025	3.86716	0.000110108	0.00408382	ENSMUSG00000069793	Slfn9	Slfn9	11	82978390	82991830	-1	schlafen 9 [Source:MGI Symbol;Acc:MGI:2445121]
ENSMUSG00000032224	760.096	-0.377294	0.0976035	-3.86558	0.000110824	0.00410124	ENSMUSG00000032224	Fam81a	Fam81a	9	70088511	70142560	-1	family with sequence similarity 81, member A [Source:MGI Symbol;Acc:MGI:1924136]
ENSMUSG00000036026	1650.05	-0.434591	0.112458	-3.86447	0.000111329	0.004104	ENSMUSG00000036026	Tmem63b	Tmem63b	17	45660171	45686905	-1	transmembrane protein 63b [Source:MGI Symbol;Acc:MGI:2387609]
ENSMUSG00000024803	7.08304	3.28592	0.850488	3.86357	0.000111744	0.004104	ENSMUSG00000024803	Ankrd1	Ankrd1	19	36111961	36120099	-1	ankyrin repeat domain 1 (cardiac muscle) [Source:MGI Symbol;Acc:MGI:1097717]
ENSMUSG00000020836	404.762	-0.519046	0.134353	-3.8633	0.000111866	0.004104	ENSMUSG00000020836	Coro6	Coro6	11	77462411	77470484	1	coronin 6 [Source:MGI Symbol;Acc:MGI:2183448]
ENSMUSG00000024891	131.11	0.831874	0.21535	3.8629	0.00011205	0.004104	ENSMUSG00000024891	Slc29a2	Slc29a2	19	5023860	5031972	1	solute carrier family 29 (nucleoside transporters), member 2 [Source:MGI Symbol;Acc:MGI:1345278]
ENSMUSG00000039096	292.17	0.519693	0.134541	3.86272	0.000112134	0.004104	ENSMUSG00000039096	Rsad1	Rsad1	11	94539798	94549255	-1	radical S-adenosyl methionine domain containing 1 [Source:MGI Symbol;Acc:MGI:3039628]
ENSMUSG00000105987	294.456	0.48905	0.126905	3.85367	0.000116359	0.00424929	ENSMUSG00000105987	AI506816	AI506816	5	23698296	23712667	-1	expressed sequence AI506816 [Source:MGI Symbol;Acc:MGI:2140929]
ENSMUSG00000086555	86.8106	-1.04684	0.27174	-3.85235	0.000116988	0.00426288	ENSMUSG00000086555	Gm13446	Gm13446	2	35549538	35558702	-1	predicted gene 13446 [Source:MGI Symbol;Acc:MGI:3649869]
ENSMUSG00000023286	828.974	0.432143	0.112211	3.85116	0.000117559	0.00427431	ENSMUSG00000023286	Ube2j2	Ube2j2	4	155943831	155959604	1	ubiquitin-conjugating enzyme E2J 2 [Source:MGI Symbol;Acc:MGI:2153608]
ENSMUSG00000039865	8.45109	-2.99323	0.778334	-3.84568	0.000120217	0.00436143	ENSMUSG00000039865	Slc44a3	Slc44a3	3	121459528	121532404	-1	solute carrier family 44, member 3 [Source:MGI Symbol;Acc:MGI:2384860]
ENSMUSG00000032249	1646.02	0.380337	0.0992415	3.83244	0.000126881	0.00459314	ENSMUSG00000032249	Anp32a	Anp32a	9	62341293	62378812	1	acidic (leucine-rich) nuclear phosphoprotein 32 family, member A [Source:MGI Symbol;Acc:MGI:108447]
ENSMUSG00000008435	457.721	0.416753	0.108791	3.83078	0.000127738	0.00461412	ENSMUSG00000008435	Rdh13	Rdh13	7	4424770	4445649	-1	retinol dehydrogenase 13 (all-trans and 9-cis) [Source:MGI Symbol;Acc:MGI:1918732]
ENSMUSG00000055053	1848.47	-0.547181	0.142933	-3.82822	0.000129072	0.0046522	ENSMUSG00000055053	Nfic	Nfic	10	81396186	81455635	-1	nuclear factor I/C [Source:MGI Symbol;Acc:MGI:109591]
ENSMUSG00000021453	112.818	0.922821	0.241342	3.8237	0.000131464	0.00472233	ENSMUSG00000021453	Gadd45g	Gadd45g	13	51846678	51848468	1	growth arrest and DNA-damage-inducible 45 gamma [Source:MGI Symbol;Acc:MGI:1346325]
ENSMUSG00000032890	4000.34	-0.268067	0.0701138	-3.82331	0.000131675	0.00472233	ENSMUSG00000032890	Rims3	Rims3	4	120854816	120896579	1	regulating synaptic membrane exocytosis 3 [Source:MGI Symbol;Acc:MGI:2443331]
ENSMUSG00000028545	114.177	0.865756	0.226463	3.82294	0.000131871	0.00472233	ENSMUSG00000028545	Bend5	Bend5	4	111415006	111460298	1	BEN domain containing 5 [Source:MGI Symbol;Acc:MGI:1914871]
ENSMUSG00000024749	14.6299	2.08822	0.546497	3.8211	0.00013286	0.00474754	ENSMUSG00000024749	Tmc1	Tmc1	19	20783458	20954202	-1	transmembrane channel-like gene family 1 [Source:MGI Symbol;Acc:MGI:2151016]
ENSMUSG00000020099	105.004	-0.758486	0.198674	-3.81775	0.000134673	0.004802	ENSMUSG00000020099	Unc5b	Unc5b	10	60762593	60831581	-1	unc-5 netrin receptor B [Source:MGI Symbol;Acc:MGI:894703]
ENSMUSG00000070687	583.475	-0.438966	0.115075	-3.81459	0.000136409	0.00484742	ENSMUSG00000070687	Htr1d	Htr1d	4	136423524	136444398	1	5-hydroxytryptamine (serotonin) receptor 1D [Source:MGI Symbol;Acc:MGI:96276]
ENSMUSG00000030852	1202.68	-0.370284	0.0970762	-3.81437	0.000136531	0.00484742	ENSMUSG00000030852	Tacc2	Tacc2	7	130577438	130764785	1	transforming, acidic coiled-coil containing protein 2 [Source:MGI Symbol;Acc:MGI:1928899]
ENSMUSG00000036181	1204.93	0.500714	0.131305	3.81337	0.000137086	0.00485676	ENSMUSG00000036181	H1f2	H1f2	13	23738808	23740367	1	H1.2 linker histone, cluster member [Source:MGI Symbol;Acc:MGI:1931526]
ENSMUSG00000025453	242.49	0.722028	0.189529	3.80959	0.000139197	0.00492107	ENSMUSG00000025453	Nnt	Nnt	13	119335448	119408997	-1	nicotinamide nucleotide transhydrogenase [Source:MGI Symbol;Acc:MGI:109279]
ENSMUSG00000052949	5107.56	-0.328723	0.0863049	-3.80885	0.000139612	0.00492525	ENSMUSG00000052949	Rnf157	Rnf157	11	116336353	116413032	-1	ring finger protein 157 [Source:MGI Symbol;Acc:MGI:2442484]
ENSMUSG00000020423	217.118	0.548845	0.144255	3.80468	0.000141986	0.00499839	ENSMUSG00000020423	Btg2	Btg2	1	134075170	134079120	-1	BTG anti-proliferation factor 2 [Source:MGI Symbol;Acc:MGI:108384]
ENSMUSG00000019146	366.861	-0.487019	0.128086	-3.80227	0.000143376	0.00503664	ENSMUSG00000019146	Cacng2	Cacng2	15	77991748	78120028	-1	calcium channel, voltage-dependent, gamma subunit 2 [Source:MGI Symbol;Acc:MGI:1316660]
ENSMUSG00000020015	779.638	0.423285	0.111406	3.79949	0.000144992	0.00508267	ENSMUSG00000020015	Cdk17	Cdk17	10	93160875	93267071	1	cyclin-dependent kinase 17 [Source:MGI Symbol;Acc:MGI:97517]
ENSMUSG00000007041	2670.81	0.507615	0.133723	3.79601	0.000147044	0.00513365	ENSMUSG00000007041	Clic1	Clic1	17	35049966	35058749	1	chloride intracellular channel 1 [Source:MGI Symbol;Acc:MGI:2148924]
ENSMUSG00000011832	1127.09	0.342206	0.0901496	3.79598	0.000147064	0.00513365	ENSMUSG00000011832	Evi5l	Evi5l	8	4166567	4211257	1	ecotropic viral integration site 5 like [Source:MGI Symbol;Acc:MGI:2442167]
ENSMUSG00000052419	1636.1	0.427921	0.112772	3.79456	0.000147906	0.00515221	ENSMUSG00000052419	2610001J05Rik	2610001J05Rik	6	13867735	13871518	-1	RIKEN cDNA 2610001J05 gene [Source:MGI Symbol;Acc:MGI:1913770]
ENSMUSG00000039686	452.69	-0.558009	0.147079	-3.79394	0.000148277	0.00515434	ENSMUSG00000039686	Zer1	Zer1	2	30097283	30124585	-1	zyg-11 related, cell cycle regulator [Source:MGI Symbol;Acc:MGI:2442511]
ENSMUSG00000107176	153.678	-1.61198	0.425596	-3.78759	0.000152114	0.00527668	ENSMUSG00000107176	Gm9794	NA	6	66875321	66875743	-1	predicted pseudogene 9794 [Source:MGI Symbol;Acc:MGI:3642653]
ENSMUSG00000039954	248.378	0.625742	0.165257	3.78648	0.000152799	0.00528939	ENSMUSG00000039954	Stk32a	Stk32a	18	43207583	43318682	1	serine/threonine kinase 32A [Source:MGI Symbol;Acc:MGI:2442403]
ENSMUSG00000029321	222.261	0.53767	0.142195	3.78122	0.000156061	0.00538542	ENSMUSG00000029321	Slc10a6	Slc10a6	5	103605711	103629403	-1	solute carrier family 10 (sodium/bile acid cotransporter family), member 6 [Source:MGI Symbol;Acc:MGI:1923000]
ENSMUSG00000073489	99.2869	1.16317	0.307638	3.78097	0.000156221	0.00538542	ENSMUSG00000073489	Ifi204	Ifi204	1	173747293	173766943	-1	interferon activated gene 204 [Source:MGI Symbol;Acc:MGI:96429]
ENSMUSG00000028854	323.851	-0.588574	0.155797	-3.77783	0.000158201	0.00544193	ENSMUSG00000028854	Slc9a1	Slc9a1	4	133369706	133423702	1	solute carrier family 9 (sodium/hydrogen exchanger), member 1 [Source:MGI Symbol;Acc:MGI:102462]
ENSMUSG00000034648	5679.4	-0.513842	0.136033	-3.77733	0.000158516	0.00544193	ENSMUSG00000034648	Lrrn1	Lrrn1	6	107529768	107570214	1	leucine rich repeat protein 1, neuronal [Source:MGI Symbol;Acc:MGI:106038]
ENSMUSG00000049107	20.7267	-2.01462	0.534056	-3.77229	0.000161755	0.00554168	ENSMUSG00000049107	Ntf3	Ntf3	6	126101412	126166910	-1	neurotrophin 3 [Source:MGI Symbol;Acc:MGI:97380]
ENSMUSG00000022477	4218.04	-0.282017	0.0747766	-3.77147	0.000162292	0.00554864	ENSMUSG00000022477	Aco2	Aco2	15	81872309	81915133	1	aconitase 2, mitochondrial [Source:MGI Symbol;Acc:MGI:87880]
ENSMUSG00000020149	7949.87	0.253837	0.0673564	3.76857	0.000164188	0.00560195	ENSMUSG00000020149	Rab1a	Rab1a	11	20201432	20226856	1	RAB1A, member RAS oncogene family [Source:MGI Symbol;Acc:MGI:97842]
ENSMUSG00000024360	2449.09	0.337924	0.0897552	3.76496	0.000166578	0.00567185	ENSMUSG00000024360	Etf1	Etf1	18	34902785	34932007	-1	eukaryotic translation termination factor 1 [Source:MGI Symbol;Acc:MGI:2385071]
ENSMUSG00000022538	278.987	-0.55469	0.147418	-3.76269	0.000168095	0.0057118	ENSMUSG00000022538	Lsg1	Lsg1	16	30560494	30587592	-1	large 60S subunit nuclear export GTPase 1 [Source:MGI Symbol;Acc:MGI:107236]
ENSMUSG00000032501	263.063	0.522093	0.138779	3.76205	0.000168524	0.00571467	ENSMUSG00000032501	Trib1	Trib1	15	59648350	59657099	1	tribbles pseudokinase 1 [Source:MGI Symbol;Acc:MGI:2443397]
ENSMUSG00000030309	497.825	0.542688	0.144296	3.76094	0.000169274	0.00572843	ENSMUSG00000030309	Caprin2	Caprin2	6	148842492	148896237	-1	caprin family member 2 [Source:MGI Symbol;Acc:MGI:2448541]
ENSMUSG00000066438	1384.39	-0.381495	0.101514	-3.75804	0.000171247	0.00578343	ENSMUSG00000066438	Plekhd1	Plekhd1	12	80692591	80724214	1	pleckstrin homology domain containing, family D (with coiled-coil domains) member 1 [Source:MGI Symbol;Acc:MGI:3036228]
ENSMUSG00000015127	806.452	-0.401232	0.106822	-3.75608	0.000172595	0.00581711	ENSMUSG00000015127	Unkl	Unkl	17	25188397	25234443	1	unkempt family like zinc finger [Source:MGI Symbol;Acc:MGI:1921404]
ENSMUSG00000015243	1364.98	0.844527	0.225004	3.75339	0.000174462	0.00586813	ENSMUSG00000015243	Abca1	Abca1	4	53030787	53159895	-1	ATP-binding cassette, sub-family A (ABC1), member 1 [Source:MGI Symbol;Acc:MGI:99607]
ENSMUSG00000074892	499.39	-0.658705	0.175575	-3.7517	0.000175637	0.00589573	ENSMUSG00000074892	B3galt5	B3galt5	16	96235801	96319859	1	UDP-Gal:betaGlcNAc beta 1,3-galactosyltransferase, polypeptide 5 [Source:MGI Symbol;Acc:MGI:2136878]
ENSMUSG00000021360	9043.39	0.319459	0.0851627	3.75115	0.000176022	0.00589675	ENSMUSG00000021360	Gcnt2	Gcnt2	13	40859754	40960892	1	glucosaminyl (N-acetyl) transferase 2, I-branching enzyme [Source:MGI Symbol;Acc:MGI:1100870]
ENSMUSG00000015217	880.637	0.354251	0.0944554	3.75045	0.000176516	0.0059014	ENSMUSG00000015217	Hmgb3	Hmgb3	X	71555918	71560676	1	high mobility group box 3 [Source:MGI Symbol;Acc:MGI:1098219]
ENSMUSG00000027639	757.133	0.607346	0.162037	3.74819	0.000178118	0.0059323	ENSMUSG00000027639	Samhd1	Samhd1	2	157097533	157135265	-1	SAM domain and HD domain, 1 [Source:MGI Symbol;Acc:MGI:1927468]
ENSMUSG00000031858	825.639	-0.356703	0.0951681	-3.74813	0.000178155	0.0059323	ENSMUSG00000031858	Mau2	Mau2	8	70016123	70042734	-1	MAU2 sister chromatid cohesion factor [Source:MGI Symbol;Acc:MGI:1921799]
ENSMUSG00000021222	305.774	-0.523689	0.139785	-3.7464	0.000179391	0.00595198	ENSMUSG00000021222	Dcaf4	Dcaf4	12	83520466	83541920	1	DDB1 and CUL4 associated factor 4 [Source:MGI Symbol;Acc:MGI:1921078]
ENSMUSG00000027963	1360.95	-0.370327	0.0988552	-3.74615	0.000179567	0.00595198	ENSMUSG00000027963	Extl2	Extl2	3	116007462	116029017	1	exostosin-like glycosyltransferase 2 [Source:MGI Symbol;Acc:MGI:1889574]
ENSMUSG00000027799	638.282	0.523067	0.139641	3.7458	0.00017982	0.00595198	ENSMUSG00000027799	Nbea	Nbea	3	55625195	56183701	-1	neurobeachin [Source:MGI Symbol;Acc:MGI:1347075]
ENSMUSG00000045659	288.732	0.681237	0.181953	3.74402	0.000181103	0.0059689	ENSMUSG00000045659	Plekha7	Plekha7	7	116123485	116308376	-1	pleckstrin homology domain containing, family A member 7 [Source:MGI Symbol;Acc:MGI:2445094]
ENSMUSG00000024163	4037.14	-0.419871	0.112146	-3.74397	0.000181133	0.0059689	ENSMUSG00000024163	Mapk8ip3	Mapk8ip3	17	24892153	24936977	-1	mitogen-activated protein kinase 8 interacting protein 3 [Source:MGI Symbol;Acc:MGI:1353598]
ENSMUSG00000070733	1740.01	-0.402161	0.107427	-3.74359	0.000181409	0.0059689	ENSMUSG00000070733	Fryl	Fryl	5	73019987	73256619	-1	FRY like transcription coactivator [Source:MGI Symbol;Acc:MGI:1919563]
ENSMUSG00000052557	1440.4	0.634873	0.169746	3.74013	0.000183924	0.00603968	ENSMUSG00000052557	Gan	Gan	8	117158135	117215997	1	giant axonal neuropathy [Source:MGI Symbol;Acc:MGI:1890619]
ENSMUSG00000027796	954.48	-0.650314	0.17396	-3.73829	0.000185279	0.00607217	ENSMUSG00000027796	Smad9	Smad9	3	54755582	54801257	1	SMAD family member 9 [Source:MGI Symbol;Acc:MGI:1859993]
ENSMUSG00000031078	2352.26	0.319581	0.085618	3.73263	0.000189488	0.0061979	ENSMUSG00000031078	Cttn	Cttn	7	144435733	144471009	-1	cortactin [Source:MGI Symbol;Acc:MGI:99695]
ENSMUSG00000089715	2992.68	-0.381656	0.102317	-3.73013	0.000191385	0.00624765	ENSMUSG00000089715	Cbx6	Cbx6	15	79823896	79834688	-1	chromobox 6 [Source:MGI Symbol;Acc:MGI:3512628]
ENSMUSG00000026430	1721.43	-0.419391	0.112475	-3.72876	0.000192427	0.00626936	ENSMUSG00000026430	Rassf5	Rassf5	1	131176410	131245258	-1	Ras association (RalGDS/AF-6) domain family member 5 [Source:MGI Symbol;Acc:MGI:1926375]
ENSMUSG00000048616	100.363	-0.893318	0.23966	-3.72744	0.000193434	0.00628983	ENSMUSG00000048616	Nog	Nog	11	89300638	89302332	-1	noggin [Source:MGI Symbol;Acc:MGI:104327]
ENSMUSG00000042529	239.053	-0.553749	0.148634	-3.72558	0.000194867	0.00632144	ENSMUSG00000042529	Kcnj12	Kcnj12	11	61022564	61071131	1	potassium inwardly-rectifying channel, subfamily J, member 12 [Source:MGI Symbol;Acc:MGI:108495]
ENSMUSG00000022687	287.008	-0.46691	0.125338	-3.72519	0.000195167	0.00632144	ENSMUSG00000022687	Boc	Boc	16	44485049	44558897	-1	biregional cell adhesion molecule-related/down-regulated by oncogenes (Cdon) binding protein [Source:MGI Symbol;Acc:MGI:2151153]
ENSMUSG00000021072	1371.54	0.400428	0.107537	3.72362	0.000196383	0.00634844	ENSMUSG00000021072	Tmx1	Tmx1	12	70453095	70468040	1	thioredoxin-related transmembrane protein 1 [Source:MGI Symbol;Acc:MGI:1919986]
ENSMUSG00000031214	988.657	-0.587387	0.158055	-3.71634	0.000202126	0.00652142	ENSMUSG00000031214	Ophn1	Ophn1	X	98554277	98891025	-1	oligophrenin 1 [Source:MGI Symbol;Acc:MGI:2151070]
ENSMUSG00000053046	1031.81	-0.406296	0.109419	-3.71323	0.000204633	0.00658949	ENSMUSG00000053046	Brsk2	Brsk2	7	141949751	142004247	1	BR serine/threonine kinase 2 [Source:MGI Symbol;Acc:MGI:1923020]
ENSMUSG00000071317	648.81	-0.394365	0.106294	-3.71013	0.000207156	0.00665785	ENSMUSG00000071317	Bves	Bves	10	45335772	45372479	1	blood vessel epicardial substance [Source:MGI Symbol;Acc:MGI:1346013]
ENSMUSG00000021587	1891.3	0.5387	0.145253	3.70871	0.000208322	0.00668238	ENSMUSG00000021587	Pcsk1	Pcsk1	13	75089826	75134861	1	proprotein convertase subtilisin/kexin type 1 [Source:MGI Symbol;Acc:MGI:97511]
ENSMUSG00000003746	235.397	0.560737	0.151216	3.70819	0.000208748	0.00668316	ENSMUSG00000003746	Man1a	Man1a	10	53904785	54076609	-1	mannosidase 1, alpha [Source:MGI Symbol;Acc:MGI:104677]
ENSMUSG00000025917	4848.19	0.277816	0.075135	3.69756	0.00021768	0.00695571	ENSMUSG00000025917	Cops5	Cops5	1	10024601	10038168	-1	COP9 signalosome subunit 5 [Source:MGI Symbol;Acc:MGI:1349415]
ENSMUSG00000022433	821.007	0.318093	0.086111	3.69399	0.000220766	0.00704078	ENSMUSG00000022433	Csnk1e	Csnk1e	15	79417856	79455566	-1	casein kinase 1, epsilon [Source:MGI Symbol;Acc:MGI:1351660]
ENSMUSG00000035594	14.45	1.96619	0.532621	3.69153	0.000222907	0.00709544	ENSMUSG00000035594	Chrna5	Chrna5	9	54980880	55007779	1	cholinergic receptor, nicotinic, alpha polypeptide 5 [Source:MGI Symbol;Acc:MGI:87889]
ENSMUSG00000023017	984.647	-0.52736	0.142911	-3.69013	0.000224142	0.0071211	ENSMUSG00000023017	Asic1	Asic1	15	99670368	99701130	1	acid-sensing (proton-gated) ion channel 1 [Source:MGI Symbol;Acc:MGI:1194915]
ENSMUSG00000030315	267.333	-0.621585	0.168508	-3.68875	0.000225355	0.00714597	ENSMUSG00000030315	Vgll4	Vgll4	6	114860628	114969994	-1	vestigial like family member 4 [Source:MGI Symbol;Acc:MGI:2652840]
ENSMUSG00000037843	204.598	-1.01868	0.276245	-3.68759	0.000226388	0.00715593	ENSMUSG00000037843	Vstm2l	Vstm2l	2	157914653	157944719	1	V-set and transmembrane domain containing 2-like [Source:MGI Symbol;Acc:MGI:2685537]
ENSMUSG00000038506	950.385	-0.325834	0.0883668	-3.68729	0.000226651	0.00715593	ENSMUSG00000038506	Dcun1d2	Dcun1d2	8	13255963	13288131	-1	DCN1, defective in cullin neddylation 1, domain containing 2 (S. cerevisiae) [Source:MGI Symbol;Acc:MGI:2142792]
ENSMUSG00000035399	650.292	0.331555	0.0899267	3.68695	0.000226961	0.00715593	ENSMUSG00000035399	Oser1	Oser1	2	163405822	163424697	-1	oxidative stress responsive serine rich 1 [Source:MGI Symbol;Acc:MGI:1913930]
ENSMUSG00000020064	743.899	0.516337	0.140085	3.68588	0.000227911	0.00717229	ENSMUSG00000020064	Herc4	Herc4	10	63243810	63317878	1	hect domain and RLD 4 [Source:MGI Symbol;Acc:MGI:1914595]
ENSMUSG00000025809	8164.29	0.377322	0.10241	3.68443	0.000229217	0.00719917	ENSMUSG00000025809	Itgb1	Itgb1	8	128685654	128733200	1	integrin beta 1 (fibronectin receptor beta) [Source:MGI Symbol;Acc:MGI:96610]
ENSMUSG00000091722	324.24	-0.601548	0.163288	-3.68397	0.000229632	0.00719917	ENSMUSG00000091722	Siah3	Siah3	14	75455982	75529708	1	siah E3 ubiquitin protein ligase family member 3 [Source:MGI Symbol;Acc:MGI:2685758]
ENSMUSG00000033597	755.826	-0.45211	0.122769	-3.68261	0.000230861	0.00722409	ENSMUSG00000033597	Caskin1	Caskin1	17	24488601	24508671	1	CASK interacting protein 1 [Source:MGI Symbol;Acc:MGI:2442952]
ENSMUSG00000048776	84.2483	0.798022	0.21683	3.68039	0.000232873	0.00727335	ENSMUSG00000048776	Pthlh	Pthlh	6	147252101	147264183	-1	parathyroid hormone-like peptide [Source:MGI Symbol;Acc:MGI:97800]
ENSMUSG00000033355	204.55	0.711291	0.193463	3.67662	0.000236342	0.00736785	ENSMUSG00000033355	Rtp4	Rtp4	16	23520291	23614222	1	receptor transporter protein 4 [Source:MGI Symbol;Acc:MGI:1915025]
ENSMUSG00000012609	765.789	-0.375443	0.102161	-3.67501	0.00023784	0.00740065	ENSMUSG00000012609	Ttll5	Ttll5	12	85824659	86061893	1	tubulin tyrosine ligase-like family, member 5 [Source:MGI Symbol;Acc:MGI:2443657]
ENSMUSG00000050721	289.804	0.517656	0.140953	3.67254	0.000240149	0.00744952	ENSMUSG00000050721	Plekho2	Plekho2	9	65552698	65580040	-1	pleckstrin homology domain containing, family O member 2 [Source:MGI Symbol;Acc:MGI:2143132]
ENSMUSG00000071172	3729.84	0.325684	0.0886897	3.67218	0.000240489	0.00744952	ENSMUSG00000071172	Srsf3	Srsf3	17	29032628	29043373	1	serine and arginine-rich splicing factor 3 [Source:MGI Symbol;Acc:MGI:98285]
ENSMUSG00000024270	2493.49	0.520101	0.141644	3.6719	0.000240755	0.00744952	ENSMUSG00000024270	Slc39a6	Slc39a6	18	24579881	24603817	-1	solute carrier family 39 (metal ion transporter), member 6 [Source:MGI Symbol;Acc:MGI:2147279]
ENSMUSG00000026656	248.162	0.650259	0.177119	3.67131	0.00024131	0.0074528	ENSMUSG00000026656	Fcgr2b	Fcgr2b	1	170958617	170976547	-1	Fc receptor, IgG, low affinity IIb [Source:MGI Symbol;Acc:MGI:95499]
ENSMUSG00000054008	1491.45	0.364223	0.0993023	3.66783	0.000244621	0.00754104	ENSMUSG00000054008	Ndst1	Ndst1	18	60684494	60748650	-1	N-deacetylase/N-sulfotransferase (heparan glucosaminyl) 1 [Source:MGI Symbol;Acc:MGI:104719]
ENSMUSG00000044667	157.877	0.757616	0.206688	3.6655	0.000246853	0.00759575	ENSMUSG00000044667	Plppr4	Plppr4	3	117319139	117360876	-1	phospholipid phosphatase related 4 [Source:MGI Symbol;Acc:MGI:106530]
ENSMUSG00000049872	294.884	0.474609	0.129686	3.65967	0.000252537	0.0077563	ENSMUSG00000049872	Calhm5	Calhm5	10	34087815	34096519	-1	calcium homeostasis modulator family member 5 [Source:MGI Symbol;Acc:MGI:2143897]
ENSMUSG00000046879	296.219	0.82579	0.225753	3.65794	0.000254247	0.0077944	ENSMUSG00000046879	Irgm1	Irgm1	11	48861968	48871683	-1	immunity-related GTPase family M member 1 [Source:MGI Symbol;Acc:MGI:107567]
ENSMUSG00000024232	256.199	-0.841738	0.230832	-3.64654	0.000265795	0.00813342	ENSMUSG00000024232	Bambi	Bambi	18	3507923	3516404	1	BMP and activin membrane-bound inhibitor [Source:MGI Symbol;Acc:MGI:1915260]
ENSMUSG00000032898	1051.68	-0.420118	0.115277	-3.64442	0.000268	0.00818582	ENSMUSG00000032898	Fbxo21	Fbxo21	5	117976730	118010201	1	F-box protein 21 [Source:MGI Symbol;Acc:MGI:1924223]
ENSMUSG00000022415	5759.15	-0.214781	0.0589711	-3.64214	0.000270379	0.00822793	ENSMUSG00000022415	Syngr1	Syngr1	15	80091334	80119501	1	synaptogyrin 1 [Source:MGI Symbol;Acc:MGI:1328323]
ENSMUSG00000028890	340.137	0.6457	0.177293	3.642	0.000270532	0.00822793	ENSMUSG00000028890	Mtf1	Mtf1	4	124802104	124849800	1	metal response element binding transcription factor 1 [Source:MGI Symbol;Acc:MGI:101786]
ENSMUSG00000032540	1143.02	0.340228	0.093426	3.64168	0.000270864	0.00822793	ENSMUSG00000032540	Abhd5	Abhd5	9	122351608	122381524	1	abhydrolase domain containing 5 [Source:MGI Symbol;Acc:MGI:1914719]
ENSMUSG00000024112	278.69	-0.517987	0.142582	-3.63291	0.000280244	0.00849734	ENSMUSG00000024112	Cacna1h	Cacna1h	17	25374285	25433783	-1	calcium channel, voltage-dependent, T type, alpha 1H subunit [Source:MGI Symbol;Acc:MGI:1928842]
ENSMUSG00000048004	322.825	-0.679071	0.187025	-3.63091	0.000282426	0.00853367	ENSMUSG00000048004	Tmem196	Tmem196	12	119945822	120021246	1	transmembrane protein 196 [Source:MGI Symbol;Acc:MGI:2685374]
ENSMUSG00000025279	262.677	0.425008	0.117054	3.63087	0.00028247	0.00853367	ENSMUSG00000025279	Dnase1l3	Dnase1l3	14	7964533	7994573	-1	deoxyribonuclease 1-like 3 [Source:MGI Symbol;Acc:MGI:1314633]
ENSMUSG00000047261	4579.77	0.474514	0.130783	3.62827	0.000285331	0.00860447	ENSMUSG00000047261	Gap43	Gap43	16	42248442	42340651	-1	growth associated protein 43 [Source:MGI Symbol;Acc:MGI:95639]
ENSMUSG00000019923	22620.4	0.175898	0.048503	3.62654	0.000287242	0.00864639	ENSMUSG00000019923	Zwint	Zwint	10	72654845	72674964	1	ZW10 interactor [Source:MGI Symbol;Acc:MGI:1289227]
ENSMUSG00000000552	200.102	-0.618921	0.170742	-3.6249	0.000289072	0.00868575	ENSMUSG00000000552	Zfp385a	Zfp385a	15	103313895	103340093	-1	zinc finger protein 385A [Source:MGI Symbol;Acc:MGI:1352495]
ENSMUSG00000031007	7559.78	0.339588	0.093705	3.62401	0.000290074	0.00870013	ENSMUSG00000031007	Atp6ap2	Atp6ap2	X	12587801	12617049	1	ATPase, H+ transporting, lysosomal accessory protein 2 [Source:MGI Symbol;Acc:MGI:1917745]
ENSMUSG00000035671	190.422	0.545369	0.150516	3.62333	0.000290834	0.0087072	ENSMUSG00000035671	Zswim4	Zswim4	8	84210678	84237055	-1	zinc finger SWIM-type containing 4 [Source:MGI Symbol;Acc:MGI:2443726]
ENSMUSG00000069662	2908.53	0.386546	0.106726	3.62184	0.000292511	0.00873215	ENSMUSG00000069662	Marcks	Marcks	10	37133375	37138920	-1	myristoylated alanine rich protein kinase C substrate [Source:MGI Symbol;Acc:MGI:96907]
ENSMUSG00000036737	1490.41	0.266074	0.0734674	3.62166	0.000292718	0.00873215	ENSMUSG00000036737	Oxsr1	Oxsr1	9	119238432	119322427	-1	oxidative-stress responsive 1 [Source:MGI Symbol;Acc:MGI:1917378]
ENSMUSG00000096146	89.7898	-0.812863	0.224686	-3.61777	0.000297151	0.0088485	ENSMUSG00000096146	Kcnj11	Kcnj11	7	46093953	46100764	-1	potassium inwardly rectifying channel, subfamily J, member 11 [Source:MGI Symbol;Acc:MGI:107501]
ENSMUSG00000005262	1717.61	0.241206	0.066723	3.61503	0.00030031	0.00892656	ENSMUSG00000005262	Ufd1	Ufd1	16	18811779	18835261	1	ubiquitin recognition factor in ER-associated degradation 1 [Source:MGI Symbol;Acc:MGI:109353]
ENSMUSG00000006301	1456.96	0.383841	0.106236	3.6131	0.000302559	0.00897736	ENSMUSG00000006301	Tmbim1	Tmbim1	1	74288247	74305622	-1	transmembrane BAX inhibitor motif containing 1 [Source:MGI Symbol;Acc:MGI:1916910]
ENSMUSG00000031635	4.28928	4.61587	1.27758	3.61298	0.000302697	NA	ENSMUSG00000031635	Anxa10	Anxa10	8	62057042	62123150	-1	annexin A10 [Source:MGI Symbol;Acc:MGI:1347090]
ENSMUSG00000050908	1455.54	-0.340182	0.0942143	-3.61073	0.000305335	0.00904359	ENSMUSG00000050908	Tvp23a	Tvp23a	16	10420557	10447362	-1	trans-golgi network vesicle protein 23A [Source:MGI Symbol;Acc:MGI:3665441]
ENSMUSG00000057421	1079.01	0.29143	0.080741	3.60945	0.00030685	0.00907226	ENSMUSG00000057421	Las1l	Las1l	X	95935335	95956962	-1	LAS1-like (S. cerevisiae) [Source:MGI Symbol;Acc:MGI:1923380]
ENSMUSG00000032377	436.323	0.483874	0.134095	3.60844	0.000308046	0.00909147	ENSMUSG00000032377	Plscr4	Plscr4	9	92457373	92492456	1	phospholipid scramblase 4 [Source:MGI Symbol;Acc:MGI:2143267]
ENSMUSG00000053693	1080.8	-0.470751	0.130728	-3.60099	0.000317005	0.00933929	ENSMUSG00000053693	Mast1	Mast1	8	84911903	84937359	-1	microtubule associated serine/threonine kinase 1 [Source:MGI Symbol;Acc:MGI:1861901]
ENSMUSG00000026473	8679.97	0.329439	0.0915315	3.59919	0.000319213	0.00938769	ENSMUSG00000026473	Glul	Glul	1	153899944	153909723	1	glutamate-ammonia ligase (glutamine synthetase) [Source:MGI Symbol;Acc:MGI:95739]
ENSMUSG00000029095	388.13	-0.648126	0.180123	-3.59824	0.000320376	0.00940523	ENSMUSG00000029095	Ablim2	Ablim2	5	35757880	35884973	1	actin-binding LIM protein 2 [Source:MGI Symbol;Acc:MGI:2385758]
ENSMUSG00000026796	1176.48	0.42129	0.117124	3.59695	0.000321965	0.00943523	ENSMUSG00000026796	Fam129b	Fam129b	2	32876114	32925254	1	family with sequence similarity 129, member B [Source:MGI Symbol;Acc:MGI:2442910]
ENSMUSG00000031422	6534.86	0.225439	0.0627124	3.59482	0.000324619	0.00949623	ENSMUSG00000031422	Morf4l2	Morf4l2	X	136732942	136743690	-1	mortality factor 4 like 2 [Source:MGI Symbol;Acc:MGI:1927167]
ENSMUSG00000025337	1960.26	0.351295	0.0978143	3.59145	0.000328842	0.00959574	ENSMUSG00000025337	Sbds	Sbds	5	130245731	130255530	-1	SBDS ribosome maturation factor [Source:MGI Symbol;Acc:MGI:1913961]
ENSMUSG00000038591	12.4323	1.90756	0.531177	3.59119	0.000329175	0.00959574	ENSMUSG00000038591	Colec10	Colec10	15	54410774	54466358	1	collectin sub-family member 10 [Source:MGI Symbol;Acc:MGI:3606482]
ENSMUSG00000025630	6274.31	0.212785	0.0592607	3.59066	0.000329835	0.00959736	ENSMUSG00000025630	Hprt	Hprt	X	52988137	53021659	1	hypoxanthine guanine phosphoribosyl transferase [Source:MGI Symbol;Acc:MGI:96217]
ENSMUSG00000026819	1135.62	-0.467177	0.130125	-3.59023	0.000330386	0.00959736	ENSMUSG00000026819	Slc25a25	Slc25a25	2	32414487	32451445	-1	solute carrier family 25 (mitochondrial carrier, phosphate carrier), member 25 [Source:MGI Symbol;Acc:MGI:1915913]
ENSMUSG00000001741	374.073	-0.495361	0.138087	-3.58731	0.00033411	0.00968861	ENSMUSG00000001741	Il16	Il16	7	83642825	83745726	-1	interleukin 16 [Source:MGI Symbol;Acc:MGI:1270855]
ENSMUSG00000042671	898.609	-0.532829	0.148674	-3.58387	0.000338536	0.00979985	ENSMUSG00000042671	Rgs8	Rgs8	1	153653025	153700323	1	regulator of G-protein signaling 8 [Source:MGI Symbol;Acc:MGI:108408]
ENSMUSG00000002032	1700.24	-0.34232	0.0955929	-3.58102	0.00034225	0.00989013	ENSMUSG00000002032	Tmem25	Tmem25	9	44793769	44799307	-1	transmembrane protein 25 [Source:MGI Symbol;Acc:MGI:1918937]
ENSMUSG00000032392	96.109	0.651827	0.182072	3.58006	0.000343519	0.00990958	ENSMUSG00000032392	Parp16	Parp16	9	65195353	65239224	1	poly (ADP-ribose) polymerase family, member 16 [Source:MGI Symbol;Acc:MGI:2446133]
ENSMUSG00000034730	158.08	-0.704187	0.196934	-3.57575	0.000349231	0.0100569	ENSMUSG00000034730	Adgrb1	Adgrb1	15	74516195	74589465	1	adhesion G protein-coupled receptor B1 [Source:MGI Symbol;Acc:MGI:1933736]
ENSMUSG00000045294	2907.52	0.308544	0.086326	3.57417	0.000351339	0.0100946	ENSMUSG00000045294	Insig1	Insig1	5	28071363	28078662	1	insulin induced gene 1 [Source:MGI Symbol;Acc:MGI:1916289]
ENSMUSG00000030677	106.359	1.54764	0.433043	3.57386	0.000351754	0.0100946	ENSMUSG00000030677	Kif22	Kif22	7	127027729	127042471	-1	kinesin family member 22 [Source:MGI Symbol;Acc:MGI:109233]
ENSMUSG00000038178	990.399	-0.358243	0.100342	-3.57021	0.000356694	0.0102187	ENSMUSG00000038178	Slc43a2	Slc43a2	11	75531694	75577575	1	solute carrier family 43, member 2 [Source:MGI Symbol;Acc:MGI:2442746]
ENSMUSG00000043850	397.727	-0.729443	0.204374	-3.56916	0.000358132	0.0102422	ENSMUSG00000043850	Clrn1	Clrn1	3	58844028	58885340	-1	clarin 1 [Source:MGI Symbol;Acc:MGI:2388124]
ENSMUSG00000074890	160.894	0.587708	0.16483	3.56555	0.000363096	0.0103566	ENSMUSG00000074890	Lcmt2	Lcmt2	2	121128307	121140653	-1	leucine carboxyl methyltransferase 2 [Source:MGI Symbol;Acc:MGI:1353659]
ENSMUSG00000000416	230.877	0.511106	0.143354	3.56534	0.000363379	0.0103566	ENSMUSG00000000416	Cttnbp2	Cttnbp2	6	18366478	18514843	-1	cortactin binding protein 2 [Source:MGI Symbol;Acc:MGI:1353467]
ENSMUSG00000057113	5083.09	0.22912	0.0642922	3.56373	0.000365625	0.0104028	ENSMUSG00000057113	Npm1	Npm1	11	33152287	33163206	-1	nucleophosmin 1 [Source:MGI Symbol;Acc:MGI:106184]
ENSMUSG00000090150	419.322	-0.444822	0.124961	-3.55968	0.000371313	0.0105309	ENSMUSG00000090150	Acad11	Acad11	9	104063377	104127725	1	acyl-Coenzyme A dehydrogenase family, member 11 [Source:MGI Symbol;Acc:MGI:2143169]
ENSMUSG00000020358	2853.6	0.240485	0.0675591	3.55962	0.000371394	0.0105309	ENSMUSG00000020358	Hnrnpab	Hnrnpab	11	51600100	51606847	-1	heterogeneous nuclear ribonucleoprotein A/B [Source:MGI Symbol;Acc:MGI:1330294]
ENSMUSG00000053716	167.059	0.681021	0.191585	3.55468	0.000378443	0.0107071	ENSMUSG00000053716	Dusp7	Dusp7	9	106368632	106375724	1	dual specificity phosphatase 7 [Source:MGI Symbol;Acc:MGI:2387100]
ENSMUSG00000010066	312.319	-0.580044	0.163192	-3.55436	0.0003789	0.0107071	ENSMUSG00000010066	Cacna2d2	Cacna2d2	9	107399612	107529343	1	calcium channel, voltage-dependent, alpha 2/delta subunit 2 [Source:MGI Symbol;Acc:MGI:1929813]
ENSMUSG00000021990	1607.21	0.508982	0.143288	3.55215	0.000382097	0.0107792	ENSMUSG00000021990	Spata13	Spata13	14	60634001	60764556	1	spermatogenesis associated 13 [Source:MGI Symbol;Acc:MGI:104838]
ENSMUSG00000019785	317.892	0.477702	0.13453	3.55091	0.000383905	0.0108118	ENSMUSG00000019785	Clvs2	Clvs2	10	33512286	33624769	-1	clavesin 2 [Source:MGI Symbol;Acc:MGI:2443223]
ENSMUSG00000000811	382.819	0.40549	0.11434	3.54634	0.000390626	0.0109825	ENSMUSG00000000811	Txnrd3	Txnrd3	6	89643988	89675529	1	thioredoxin reductase 3 [Source:MGI Symbol;Acc:MGI:2386711]
ENSMUSG00000000567	46.7716	1.00461	0.283664	3.54157	0.000397756	0.011164	ENSMUSG00000000567	Sox9	Sox9	11	112782224	112787760	1	SRY (sex determining region Y)-box 9 [Source:MGI Symbol;Acc:MGI:98371]
ENSMUSG00000042712	2320.07	0.344825	0.0974456	3.53864	0.000402193	0.0112695	ENSMUSG00000042712	Tceal9	Tceal9	X	136245079	136247139	1	transcription elongation factor A like 9 [Source:MGI Symbol;Acc:MGI:109567]
ENSMUSG00000029101	225.147	-0.63558	0.179673	-3.53741	0.000404065	0.0112876	ENSMUSG00000029101	Rgs12	Rgs12	5	34949445	35039644	1	regulator of G-protein signaling 12 [Source:MGI Symbol;Acc:MGI:1918979]
ENSMUSG00000048490	1143.22	0.757986	0.214282	3.53733	0.000404197	0.0112876	ENSMUSG00000048490	Nrip1	Nrip1	16	76287400	76373827	-1	nuclear receptor interacting protein 1 [Source:MGI Symbol;Acc:MGI:1315213]
ENSMUSG00000097828	22.1579	1.76462	0.499137	3.53535	0.000407239	0.0113535	ENSMUSG00000097828	6430562O15Rik	NA	13	99396924	99412876	-1	RIKEN cDNA 6430562O15 gene [Source:MGI Symbol;Acc:MGI:2444982]
ENSMUSG00000040118	5334.05	0.54823	0.155301	3.53011	0.000415387	0.0115515	ENSMUSG00000040118	Cacna2d1	Cacna2d1	5	15934691	16374511	1	calcium channel, voltage-dependent, alpha2/delta subunit 1 [Source:MGI Symbol;Acc:MGI:88295]
ENSMUSG00000004791	141.791	-0.614525	0.174092	-3.52989	0.000415731	0.0115515	ENSMUSG00000004791	Pgf	Pgf	12	85166635	85177790	-1	placental growth factor [Source:MGI Symbol;Acc:MGI:105095]
ENSMUSG00000005124	139.683	0.663493	0.188061	3.52808	0.000418592	0.0116116	ENSMUSG00000005124	Ccn4	Ccn4	15	66891320	66923201	1	cellular communication network factor 4 [Source:MGI Symbol;Acc:MGI:1197008]
ENSMUSG00000054934	294.784	0.592386	0.168059	3.52487	0.00042369	0.0117334	ENSMUSG00000054934	Kcnmb4	Kcnmb4	10	116417861	116473878	-1	potassium large conductance calcium-activated channel, subfamily M, beta member 4 [Source:MGI Symbol;Acc:MGI:1913272]
ENSMUSG00000099655	17.8814	1.8649	0.530077	3.51817	0.000434532	0.0120136	ENSMUSG00000099655	2310034G01Rik	NA	19	46348201	46350302	-1	RIKEN cDNA 2310034G01 gene [Source:MGI Symbol;Acc:MGI:1922829]
ENSMUSG00000041594	734.39	0.32209	0.0915707	3.51739	0.000435811	0.012029	ENSMUSG00000041594	Tmtc4	Tmtc4	14	122918971	122984035	-1	transmembrane and tetratricopeptide repeat containing 4 [Source:MGI Symbol;Acc:MGI:1921050]
ENSMUSG00000005045	447.915	-0.396842	0.112867	-3.51601	0.000438088	0.0120663	ENSMUSG00000005045	Chd5	Chd5	4	152338651	152390194	1	chromodomain helicase DNA binding protein 5 [Source:MGI Symbol;Acc:MGI:3036258]
ENSMUSG00000052861	30.0135	-1.35347	0.384981	-3.51569	0.000438617	0.0120663	ENSMUSG00000052861	Dnah6	Dnah6	6	73017606	73221651	-1	dynein, axonemal, heavy chain 6 [Source:MGI Symbol;Acc:MGI:107744]
ENSMUSG00000034171	260.683	-0.470249	0.133795	-3.5147	0.000440254	0.0120913	ENSMUSG00000034171	Faah	Faah	4	115967145	116017926	-1	fatty acid amide hydrolase [Source:MGI Symbol;Acc:MGI:109609]
ENSMUSG00000027134	360.16	-0.575122	0.163709	-3.51307	0.000442965	0.0121457	ENSMUSG00000027134	Lpcat4	Lpcat4	2	112239468	112247111	1	lysophosphatidylcholine acyltransferase 4 [Source:MGI Symbol;Acc:MGI:2138993]
ENSMUSG00000066595	879.647	0.376726	0.107276	3.51175	0.000445168	0.012186	ENSMUSG00000066595	Flvcr1	Flvcr1	1	191005847	191026158	-1	feline leukemia virus subgroup C cellular receptor 1 [Source:MGI Symbol;Acc:MGI:2444881]
ENSMUSG00000087408	109.812	-0.845791	0.240974	-3.50988	0.000448307	0.0122518	ENSMUSG00000087408	Cers1	NA	8	70315775	70331592	1	ceramide synthase 1 [Source:MGI Symbol;Acc:MGI:2136690]
ENSMUSG00000079056	3990.53	-0.327186	0.0932714	-3.50789	0.000451682	0.0123049	ENSMUSG00000079056	Kcnip3	Kcnip3	2	127456498	127522094	-1	Kv channel interacting protein 3, calsenilin [Source:MGI Symbol;Acc:MGI:1929258]
ENSMUSG00000058704	1222.94	0.247154	0.0704595	3.50774	0.000451932	0.0123049	ENSMUSG00000058704	Memo1	Memo1	17	74199036	74295521	-1	mediator of cell motility 1 [Source:MGI Symbol;Acc:MGI:1924140]
ENSMUSG00000039137	119.772	-1.01438	0.289209	-3.50742	0.000452472	0.0123049	ENSMUSG00000039137	Whrn	Whrn	4	63414910	63495991	-1	whirlin [Source:MGI Symbol;Acc:MGI:2682003]
ENSMUSG00000031865	2935.77	-0.486434	0.138881	-3.50253	0.00046087	0.0125128	ENSMUSG00000031865	Dctn1	Dctn1	6	83165920	83200117	1	dynactin 1 [Source:MGI Symbol;Acc:MGI:107745]
ENSMUSG00000046841	659.563	0.355304	0.101673	3.49458	0.000474805	0.0128701	ENSMUSG00000046841	Ckap4	Ckap4	10	84526305	84534062	-1	cytoskeleton-associated protein 4 [Source:MGI Symbol;Acc:MGI:2444926]
ENSMUSG00000002633	352.808	0.674571	0.193105	3.49328	0.000477125	0.0129119	ENSMUSG00000002633	Shh	Shh	5	28456815	28467256	-1	sonic hedgehog [Source:MGI Symbol;Acc:MGI:98297]
ENSMUSG00000037169	78.4545	0.770836	0.220859	3.49017	0.000482711	0.0130418	ENSMUSG00000037169	Mycn	Mycn	12	12936093	12941914	-1	v-myc avian myelocytomatosis viral related oncogene, neuroblastoma derived [Source:MGI Symbol;Acc:MGI:97357]
ENSMUSG00000024743	2849.54	-0.410958	0.117769	-3.48952	0.000483889	0.0130524	ENSMUSG00000024743	Syt7	Syt7	19	10389090	10453180	1	synaptotagmin VII [Source:MGI Symbol;Acc:MGI:1859545]
ENSMUSG00000031311	2715.23	0.236781	0.0678698	3.48875	0.000485277	0.0130687	ENSMUSG00000031311	Nono	Nono	X	101429318	101448591	1	non-POU-domain-containing, octamer binding protein [Source:MGI Symbol;Acc:MGI:1855692]
ENSMUSG00000028532	453.485	-0.615448	0.176461	-3.48773	0.000487148	0.0130978	ENSMUSG00000028532	Cachd1	Cachd1	4	100776675	101029220	1	cache domain containing 1 [Source:MGI Symbol;Acc:MGI:2444177]
ENSMUSG00000039756	756.414	0.301851	0.0865792	3.48642	0.00048954	0.0131409	ENSMUSG00000039756	Dnttip2	Dnttip2	3	122274388	122285271	1	deoxynucleotidyltransferase, terminal, interacting protein 2 [Source:MGI Symbol;Acc:MGI:1923173]
ENSMUSG00000005610	29033.7	0.280595	0.080494	3.48591	0.000490469	0.0131446	ENSMUSG00000005610	Eif4g2	Eif4g2	7	111067750	111083030	-1	eukaryotic translation initiation factor 4, gamma 2 [Source:MGI Symbol;Acc:MGI:109207]
ENSMUSG00000017679	1242.52	0.361334	0.103768	3.48213	0.000497439	0.0133099	ENSMUSG00000017679	Ttpal	Ttpal	2	163602314	163619013	1	tocopherol (alpha) transfer protein-like [Source:MGI Symbol;Acc:MGI:1923330]
ENSMUSG00000039959	1058.88	-0.594354	0.170761	-3.48062	0.000500252	0.0133637	ENSMUSG00000039959	Hip1	Hip1	5	135406531	135545120	-1	huntingtin interacting protein 1 [Source:MGI Symbol;Acc:MGI:1099804]
ENSMUSG00000052142	12.2038	-1.78249	0.512393	-3.47876	0.000503745	0.0134286	ENSMUSG00000052142	Rasal3	Rasal3	17	32390659	32403583	-1	RAS protein activator like 3 [Source:MGI Symbol;Acc:MGI:2444128]
ENSMUSG00000039662	1896.51	-0.287845	0.0827507	-3.47846	0.0005043	0.0134286	ENSMUSG00000039662	Icmt	Icmt	4	152297227	152307121	1	isoprenylcysteine carboxyl methyltransferase [Source:MGI Symbol;Acc:MGI:1888594]
ENSMUSG00000046999	1049.62	-0.308147	0.0886406	-3.47636	0.000508265	0.0135125	ENSMUSG00000046999	1110032F04Rik	1110032F04Rik	3	68869586	68872163	1	RIKEN cDNA 1110032F04 gene [Source:MGI Symbol;Acc:MGI:1915975]
ENSMUSG00000028156	3246.26	0.456423	0.131315	3.47579	0.00050936	0.01352	ENSMUSG00000028156	Eif4e	Eif4e	3	138526179	138559696	1	eukaryotic translation initiation factor 4E [Source:MGI Symbol;Acc:MGI:95305]
ENSMUSG00000037348	1041.2	-0.390159	0.112509	-3.46779	0.000524755	0.0139064	ENSMUSG00000037348	Paqr7	Paqr7	4	134496697	134510235	1	progestin and adipoQ receptor family member VII [Source:MGI Symbol;Acc:MGI:1919154]
ENSMUSG00000027465	882.2	0.289228	0.0835307	3.46254	0.000535107	0.0141582	ENSMUSG00000027465	Tbc1d20	Tbc1d20	2	152293828	152313996	1	TBC1 domain family, member 20 [Source:MGI Symbol;Acc:MGI:1914481]
ENSMUSG00000013367	272.327	-0.452385	0.130697	-3.46132	0.000537526	0.0141996	ENSMUSG00000013367	Iglon5	Iglon5	7	43472904	43490075	-1	IgLON family member 5 [Source:MGI Symbol;Acc:MGI:2686277]
ENSMUSG00000000690	94.452	-0.709112	0.205162	-3.45635	0.000547546	0.0144413	ENSMUSG00000000690	Hoxb6	Hoxb6	11	96292476	96301569	1	homeobox B6 [Source:MGI Symbol;Acc:MGI:96187]
ENSMUSG00000038331	14.626	1.48684	0.430271	3.4556	0.000549079	0.0144588	ENSMUSG00000038331	Satb2	Satb2	1	56793981	56978650	-1	special AT-rich sequence binding protein 2 [Source:MGI Symbol;Acc:MGI:2679336]
ENSMUSG00000020601	1828.73	-0.373501	0.108128	-3.45425	0.000551825	0.0145081	ENSMUSG00000020601	Trib2	Trib2	12	15791727	15816922	-1	tribbles pseudokinase 2 [Source:MGI Symbol;Acc:MGI:2145021]
ENSMUSG00000044626	18.6012	1.75127	0.507351	3.45179	0.000556881	0.0146179	ENSMUSG00000044626	Liph	Liph	16	21953817	21995663	-1	lipase, member H [Source:MGI Symbol;Acc:MGI:2388029]
ENSMUSG00000048706	301.842	-0.45006	0.130772	-3.44155	0.000578385	0.0151584	ENSMUSG00000048706	Lurap1l	Lurap1l	4	80910646	80955628	1	leucine rich adaptor protein 1-like [Source:MGI Symbol;Acc:MGI:106510]
ENSMUSG00000054074	149.876	-0.580451	0.168709	-3.44054	0.000580546	0.0151911	ENSMUSG00000054074	Skida1	Skida1	2	18040676	18049051	-1	SKI/DACH domain containing 1 [Source:MGI Symbol;Acc:MGI:1919918]
ENSMUSG00000038650	1311.61	0.511535	0.148776	3.43828	0.000585423	0.0152798	ENSMUSG00000038650	Rnh1	Rnh1	7	141160326	141172857	-1	ribonuclease/angiogenin inhibitor 1 [Source:MGI Symbol;Acc:MGI:1195456]
ENSMUSG00000070000	104.771	-1.0133	0.294725	-3.43812	0.000585775	0.0152798	ENSMUSG00000070000	Fcho1	Fcho1	8	71708387	71725716	-1	FCH domain only 1 [Source:MGI Symbol;Acc:MGI:1921265]
ENSMUSG00000047407	84.607	0.820434	0.238893	3.43431	0.000594069	0.0154719	ENSMUSG00000047407	Tgif1	Tgif1	17	70844205	70853546	-1	TGFB-induced factor homeobox 1 [Source:MGI Symbol;Acc:MGI:1194497]
ENSMUSG00000015947	49.2187	1.45735	0.425006	3.429	0.000605819	0.0157532	ENSMUSG00000015947	Fcgr1	Fcgr1	3	96282909	96293969	-1	Fc receptor, IgG, high affinity I [Source:MGI Symbol;Acc:MGI:95498]
ENSMUSG00000040276	2114.38	-0.457615	0.133557	-3.42636	0.000611737	0.0158822	ENSMUSG00000040276	Pacsin1	Pacsin1	17	27655509	27711482	1	protein kinase C and casein kinase substrate in neurons 1 [Source:MGI Symbol;Acc:MGI:1345181]
ENSMUSG00000030092	139.749	-0.623548	0.18211	-3.42402	0.000617015	0.0159943	ENSMUSG00000030092	Cntn6	Cntn6	6	104492790	104863406	1	contactin 6 [Source:MGI Symbol;Acc:MGI:1858223]
ENSMUSG00000027944	1863.14	0.391802	0.114487	3.42225	0.000621041	0.0160735	ENSMUSG00000027944	Hax1	Hax1	3	89995446	89998780	-1	HCLS1 associated X-1 [Source:MGI Symbol;Acc:MGI:1346319]
ENSMUSG00000038683	2878.97	0.32023	0.0936211	3.42049	0.000625095	0.0161533	ENSMUSG00000038683	Pak1ip1	Pak1ip1	13	41001023	41013015	1	PAK1 interacting protein 1 [Source:MGI Symbol;Acc:MGI:1915333]
ENSMUSG00000038375	3083.56	0.202738	0.059318	3.41781	0.000631271	0.0162876	ENSMUSG00000038375	Trp53inp2	Trp53inp2	2	155381059	155389850	1	transformation related protein 53 inducible nuclear protein 2 [Source:MGI Symbol;Acc:MGI:1915978]
ENSMUSG00000081094	20.2996	2.39601	0.701919	3.41352	0.000641304	0.0165208	ENSMUSG00000081094	Rpl19-ps11	NA	8	19492936	19493526	1	ribosomal protein L19, pseudogene 11 [Source:MGI Symbol;Acc:MGI:3642193]
ENSMUSG00000025967	6028.64	0.474793	0.139213	3.41055	0.000648325	0.0166758	ENSMUSG00000025967	Eef1b2	Eef1b2	1	63176825	63180486	1	eukaryotic translation elongation factor 1 beta 2 [Source:MGI Symbol;Acc:MGI:1929520]
ENSMUSG00000012428	308.951	0.467042	0.137003	3.40898	0.00065207	0.0167462	ENSMUSG00000012428	Steap4	Steap4	5	7960457	7982213	1	STEAP family member 4 [Source:MGI Symbol;Acc:MGI:1923560]
ENSMUSG00000020135	656.063	-0.376063	0.110339	-3.40826	0.000653774	0.0167472	ENSMUSG00000020135	Apc2	Apc2	10	80295977	80318263	1	APC regulator of WNT signaling pathway 2 [Source:MGI Symbol;Acc:MGI:1346052]
ENSMUSG00000048142	5798.68	-0.347532	0.101972	-3.40812	0.000654124	0.0167472	ENSMUSG00000048142	Nat8l	Nat8l	5	33995984	34005916	1	N-acetyltransferase 8-like [Source:MGI Symbol;Acc:MGI:2447776]
ENSMUSG00000024497	384.224	-0.470408	0.138132	-3.40548	0.000660469	0.0168836	ENSMUSG00000024497	Pou4f3	Pou4f3	18	42394539	42397249	1	POU domain, class 4, transcription factor 3 [Source:MGI Symbol;Acc:MGI:102523]
ENSMUSG00000033350	1100.47	0.373916	0.109825	3.40465	0.000662499	0.0169095	ENSMUSG00000033350	Chst2	Chst2	9	95399292	95406722	-1	carbohydrate sulfotransferase 2 [Source:MGI Symbol;Acc:MGI:1891160]
ENSMUSG00000031297	132.246	0.621061	0.182535	3.40243	0.000667906	0.0169821	ENSMUSG00000031297	Slc7a3	Slc7a3	X	101079210	101086020	-1	solute carrier family 7 (cationic amino acid transporter, y+ system), member 3 [Source:MGI Symbol;Acc:MGI:1100521]
ENSMUSG00000022270	3210.74	0.30905	0.0908347	3.40234	0.000668121	0.0169821	ENSMUSG00000022270	Retreg1	Retreg1	15	25843180	25973687	1	reticulophagy regulator 1 [Source:MGI Symbol;Acc:MGI:1913520]
ENSMUSG00000034591	1173.33	0.433577	0.127439	3.40222	0.000668409	0.0169821	ENSMUSG00000034591	Slc41a2	Slc41a2	10	83230848	83337882	-1	solute carrier family 41, member 2 [Source:MGI Symbol;Acc:MGI:2442940]
ENSMUSG00000070044	767.65	-0.302158	0.0888739	-3.39986	0.000674216	0.0171035	ENSMUSG00000070044	Fam149a	Fam149a	8	45336717	45382291	-1	family with sequence similarity 149, member A [Source:MGI Symbol;Acc:MGI:2387177]
ENSMUSG00000017418	541.114	0.477775	0.140699	3.39572	0.000684488	0.0173376	ENSMUSG00000017418	Arl5b	Arl5b	2	15049395	15082456	1	ADP-ribosylation factor-like 5B [Source:MGI Symbol;Acc:MGI:1923119]
ENSMUSG00000020585	9857.39	0.272178	0.0801973	3.39385	0.000689178	0.0174298	ENSMUSG00000020585	Laptm4a	Laptm4a	12	8921664	8938742	1	lysosomal-associated protein transmembrane 4A [Source:MGI Symbol;Acc:MGI:108017]
ENSMUSG00000040901	115.359	-0.936933	0.27633	-3.39063	0.000697323	0.017609	ENSMUSG00000040901	Kcnk18	Kcnk18	19	59219214	59237374	1	potassium channel, subfamily K, member 18 [Source:MGI Symbol;Acc:MGI:2685627]
ENSMUSG00000049940	2094.61	0.23379	0.0689895	3.38878	0.000702043	0.0177013	ENSMUSG00000049940	Pgrmc2	Pgrmc2	3	41066326	41083046	-1	progesterone receptor membrane component 2 [Source:MGI Symbol;Acc:MGI:1918054]
ENSMUSG00000029752	4276.55	0.388586	0.114765	3.38594	0.000709349	0.0178584	ENSMUSG00000029752	Asns	Asns	6	7675169	7693254	-1	asparagine synthetase [Source:MGI Symbol;Acc:MGI:1350929]
ENSMUSG00000045174	428.688	0.33858	0.100076	3.38323	0.000716382	0.0180082	ENSMUSG00000045174	Amer3	Amer3	1	34579657	34590944	1	APC membrane recruitment 3 [Source:MGI Symbol;Acc:MGI:3026939]
ENSMUSG00000020701	877.412	-0.390549	0.115485	-3.38182	0.000720067	0.0180735	ENSMUSG00000020701	Tmem132e	Tmem132e	11	82388900	82446332	1	transmembrane protein 132E [Source:MGI Symbol;Acc:MGI:2685490]
ENSMUSG00000072825	935.897	0.32731	0.0968151	3.38077	0.000722826	0.0181153	ENSMUSG00000072825	Cep170b	Cep170b	12	112720455	112746592	1	centrosomal protein 170B [Source:MGI Symbol;Acc:MGI:2145043]
ENSMUSG00000028437	1765.79	0.456708	0.135126	3.37988	0.000725183	0.0181471	ENSMUSG00000028437	Ubap1	Ubap1	4	41348996	41390525	1	ubiquitin-associated protein 1 [Source:MGI Symbol;Acc:MGI:2149543]
ENSMUSG00000020573	54.6249	0.821204	0.243258	3.37585	0.000735867	0.0183867	ENSMUSG00000020573	Pik3cg	Pik3cg	12	32173473	32208659	-1	phosphatidylinositol-4,5-bisphosphate 3-kinase catalytic subunit gamma [Source:MGI Symbol;Acc:MGI:1353576]
ENSMUSG00000020248	580.825	0.372074	0.110268	3.37426	0.000740131	0.0184407	ENSMUSG00000020248	Nfyb	Nfyb	10	82748701	82764144	-1	nuclear transcription factor-Y beta [Source:MGI Symbol;Acc:MGI:97317]
ENSMUSG00000047554	2409.83	0.362915	0.107555	3.37422	0.000740248	0.0184407	ENSMUSG00000047554	Tmem41b	Tmem41b	7	109972187	109986929	-1	transmembrane protein 41B [Source:MGI Symbol;Acc:MGI:1289225]
ENSMUSG00000056515	754.3	0.352117	0.104489	3.3699	0.000751965	0.0187046	ENSMUSG00000056515	Rab31	Rab31	17	65651729	65772752	-1	RAB31, member RAS oncogene family [Source:MGI Symbol;Acc:MGI:1914603]
ENSMUSG00000085558	156.318	-0.737864	0.218997	-3.36929	0.000753616	0.0187176	ENSMUSG00000085558	4930412C18Rik	NA	4	9770585	9823411	1	RIKEN cDNA 4930412C18 gene [Source:MGI Symbol;Acc:MGI:2443490]
ENSMUSG00000048834	457.798	-0.469258	0.139317	-3.36827	0.000756425	0.0187593	ENSMUSG00000048834	Vstm2a	Vstm2a	11	16257724	16427310	1	V-set and transmembrane domain containing 2A [Source:MGI Symbol;Acc:MGI:2384826]
ENSMUSG00000034312	1546.02	-0.354988	0.105426	-3.36718	0.000759407	0.0188052	ENSMUSG00000034312	Iqsec1	Iqsec1	6	90656088	90988685	-1	IQ motif and Sec7 domain 1 [Source:MGI Symbol;Acc:MGI:1196356]
ENSMUSG00000001847	8089.53	0.166244	0.0494839	3.35955	0.000780699	0.0193037	ENSMUSG00000001847	Rac1	Rac1	5	143503634	143528036	-1	Rac family small GTPase 1 [Source:MGI Symbol;Acc:MGI:97845]
ENSMUSG00000015087	1372.02	-0.343791	0.10236	-3.35863	0.000783295	0.0193391	ENSMUSG00000015087	Rabl6	Rabl6	2	25583018	25608521	-1	RAB, member RAS oncogene family-like 6 [Source:MGI Symbol;Acc:MGI:2442633]
ENSMUSG00000029406	1439.84	-0.308217	0.0918452	-3.35583	0.000791279	0.0195073	ENSMUSG00000029406	Pitpnm2	Pitpnm2	5	124118690	124249760	-1	phosphatidylinositol transfer protein, membrane-associated 2 [Source:MGI Symbol;Acc:MGI:1336192]
ENSMUSG00000024583	4134.25	0.260405	0.0776171	3.355	0.000793662	0.019537	ENSMUSG00000024583	Txnl1	Txnl1	18	63661094	63708801	-1	thioredoxin-like 1 [Source:MGI Symbol;Acc:MGI:1860078]
ENSMUSG00000028086	1794.58	-0.315023	0.0939822	-3.35194	0.000802461	0.0197244	ENSMUSG00000028086	Fbxw7	Fbxw7	3	84815268	84979198	1	F-box and WD-40 domain protein 7 [Source:MGI Symbol;Acc:MGI:1354695]
ENSMUSG00000051048	307.628	0.412879	0.123224	3.35063	0.000806281	0.019789	ENSMUSG00000051048	P4ha3	P4ha3	7	100285520	100319699	1	procollagen-proline, 2-oxoglutarate 4-dioxygenase (proline 4-hydroxylase), alpha polypeptide III [Source:MGI Symbol;Acc:MGI:2444049]
ENSMUSG00000052934	2446.84	-0.36534	0.109193	-3.3458	0.000820452	0.0201071	ENSMUSG00000052934	Fbxo31	Fbxo31	8	121549440	121578806	-1	F-box protein 31 [Source:MGI Symbol;Acc:MGI:1354708]
ENSMUSG00000020823	947.245	-0.328617	0.0983109	-3.34263	0.000829886	0.0203084	ENSMUSG00000020823	Sec14l1	Sec14l1	11	117115168	117159268	1	SEC14-like lipid binding 1 [Source:MGI Symbol;Acc:MGI:1921386]
ENSMUSG00000029370	76.4015	-0.928505	0.277989	-3.34008	0.000837543	0.0204656	ENSMUSG00000029370	Rassf6	Rassf6	5	90603076	90640657	-1	Ras association (RalGDS/AF-6) domain family member 6 [Source:MGI Symbol;Acc:MGI:1920496]
ENSMUSG00000038267	1023.75	0.511748	0.153605	3.33157	0.000863565	0.0210705	ENSMUSG00000038267	Slc22a23	Slc22a23	13	34179158	34345182	-1	solute carrier family 22, member 23 [Source:MGI Symbol;Acc:MGI:1920352]
ENSMUSG00000035390	1266.94	-0.393679	0.118199	-3.33063	0.000866485	0.0211107	ENSMUSG00000035390	Brsk1	Brsk1	7	4690604	4715997	1	BR serine/threonine kinase 1 [Source:MGI Symbol;Acc:MGI:2685946]
ENSMUSG00000019256	390.458	0.491689	0.147694	3.32911	0.000871255	0.0211959	ENSMUSG00000019256	Ahr	Ahr	12	35497974	35535038	-1	aryl-hydrocarbon receptor [Source:MGI Symbol;Acc:MGI:105043]
ENSMUSG00000030641	72.3706	0.856298	0.257266	3.32846	0.000873282	0.0212141	ENSMUSG00000030641	Ddias	Ddias	7	92857525	92874247	-1	DNA damage-induced apoptosis suppressor [Source:MGI Symbol;Acc:MGI:1921291]
ENSMUSG00000043126	20.4635	-1.80229	0.541873	-3.32604	0.00088088	0.0213387	ENSMUSG00000043126	D830039M14Rik	D830039M14Rik	10	61473576	61476937	-1	RIKEN cDNA D830039M14 gene [Source:MGI Symbol;Acc:MGI:2445111]
ENSMUSG00000019866	78.893	0.752525	0.226275	3.32571	0.000881937	0.0213387	ENSMUSG00000019866	Crybg1	Crybg1	10	43950636	44148853	-1	crystallin beta-gamma domain containing 1 [Source:MGI Symbol;Acc:MGI:109544]
ENSMUSG00000042726	557.538	0.533604	0.160453	3.32561	0.000882263	0.0213387	ENSMUSG00000042726	Trafd1	Trafd1	5	121371725	121385632	-1	TRAF type zinc finger domain containing 1 [Source:MGI Symbol;Acc:MGI:1923551]
ENSMUSG00000021411	191.97	0.646668	0.194796	3.31972	0.000901065	0.0217618	ENSMUSG00000021411	Pxdc1	Pxdc1	13	34627834	34653486	-1	PX domain containing 1 [Source:MGI Symbol;Acc:MGI:1914145]
ENSMUSG00000110195	1323.79	-0.395498	0.119253	-3.31645	0.000911678	0.0219861	ENSMUSG00000110195	Pde2a	Pde2a	7	101421691	101512827	1	phosphodiesterase 2A, cGMP-stimulated [Source:MGI Symbol;Acc:MGI:2446107]
ENSMUSG00000026584	375.269	0.660648	0.19928	3.31517	0.00091586	0.022055	ENSMUSG00000026584	Scyl3	Scyl3	1	163929100	163955126	1	SCY1-like 3 (S. cerevisiae) [Source:MGI Symbol;Acc:MGI:1921385]
ENSMUSG00000028268	302.236	0.760577	0.229552	3.3133	0.000922012	0.022171	ENSMUSG00000028268	Gbp3	Gbp3	3	142560026	142573209	1	guanylate binding protein 3 [Source:MGI Symbol;Acc:MGI:1926263]
ENSMUSG00000004642	706.536	0.35347	0.106699	3.31278	0.000923727	0.0221801	ENSMUSG00000004642	Slbp	Slbp	5	33634952	33652574	-1	stem-loop binding protein [Source:MGI Symbol;Acc:MGI:108402]
ENSMUSG00000038319	557.408	-0.78213	0.236156	-3.31193	0.000926558	0.022216	ENSMUSG00000038319	Kcnh2	Kcnh2	5	24319589	24351604	-1	potassium voltage-gated channel, subfamily H (eag-related), member 2 [Source:MGI Symbol;Acc:MGI:1341722]
ENSMUSG00000020261	4141.56	-0.318904	0.0963025	-3.31148	0.000928025	0.0222191	ENSMUSG00000020261	Slc36a1	Slc36a1	11	55204350	55236330	1	solute carrier family 36 (proton/amino acid symporter), member 1 [Source:MGI Symbol;Acc:MGI:2445299]
ENSMUSG00000028480	445.077	0.404241	0.122265	3.30626	0.000945486	0.0226046	ENSMUSG00000028480	Glipr2	Glipr2	4	43957401	43979118	1	GLI pathogenesis-related 2 [Source:MGI Symbol;Acc:MGI:1917770]
ENSMUSG00000046675	232.937	0.434033	0.131302	3.30561	0.000947699	0.022625	ENSMUSG00000046675	Tmem251	Tmem251	12	102743762	102747561	1	transmembrane protein 251 [Source:MGI Symbol;Acc:MGI:2443862]
ENSMUSG00000054136	7.17637	2.71169	0.82081	3.30367	0.000954271	0.0227492	ENSMUSG00000054136	Adm2	Adm2	15	89322720	89324731	1	adrenomedullin 2 [Source:MGI Symbol;Acc:MGI:2675256]
ENSMUSG00000111990	17.6762	1.42725	0.432197	3.3023	0.000958952	0.022828	ENSMUSG00000111990	Gm47033	NA	10	102415883	102418014	1	predicted gene, 47033 [Source:MGI Symbol;Acc:MGI:6095730]
ENSMUSG00000037434	427.713	0.373245	0.113067	3.3011	0.000963082	0.022865	ENSMUSG00000037434	Slc30a1	Slc30a1	1	191906767	191913247	1	solute carrier family 30 (zinc transporter), member 1 [Source:MGI Symbol;Acc:MGI:1345281]
ENSMUSG00000005982	1103.42	-0.305715	0.0926117	-3.30104	0.000963259	0.022865	ENSMUSG00000005982	Naa60	Naa60	16	3872375	3904770	1	N(alpha)-acetyltransferase 60, NatF catalytic subunit [Source:MGI Symbol;Acc:MGI:1922013]
ENSMUSG00000117628	19.0725	1.48487	0.449941	3.30013	0.000966394	0.0229067	ENSMUSG00000117628	Gm50012	NA	17	86970372	86975288	1	predicted gene, 50012 [Source:MGI Symbol;Acc:MGI:6275301]
ENSMUSG00000033981	434.263	-0.788242	0.238922	-3.29916	0.00096975	0.0229535	ENSMUSG00000033981	Gria2	Gria2	3	80681450	80802835	-1	glutamate receptor, ionotropic, AMPA2 (alpha 2) [Source:MGI Symbol;Acc:MGI:95809]
ENSMUSG00000021994	373.636	0.514924	0.1561	3.29867	0.000971437	0.0229607	ENSMUSG00000021994	Wnt5a	Wnt5a	14	28504750	28527448	1	wingless-type MMTV integration site family, member 5A [Source:MGI Symbol;Acc:MGI:98958]
ENSMUSG00000023991	61.0759	-0.79497	0.241027	-3.29827	0.000972834	0.0229611	ENSMUSG00000023991	Foxp4	Foxp4	17	47867133	47924645	-1	forkhead box P4 [Source:MGI Symbol;Acc:MGI:1921373]
ENSMUSG00000036186	364.444	-0.744697	0.225862	-3.29713	0.0009768	0.0229987	ENSMUSG00000036186	Dipk1b	Dipk1b	2	26628457	26636497	1	divergent protein kinase domain 1B [Source:MGI Symbol;Acc:MGI:1927576]
ENSMUSG00000047996	304.905	-0.680859	0.206532	-3.29663	0.000978532	0.0229987	ENSMUSG00000047996	Prrg1	Prrg1	X	78449613	78583896	-1	proline rich Gla (G-carboxyglutamic acid) 1 [Source:MGI Symbol;Acc:MGI:1917364]
ENSMUSG00000112023	73.0696	1.12358	0.34083	3.29661	0.000978579	0.0229987	ENSMUSG00000112023	Lilr4b	Lilr4b	10	51480632	51486703	1	leukocyte immunoglobulin-like receptor, subfamily B, member 4B [Source:MGI Symbol;Acc:MGI:102702]
ENSMUSG00000087178	43.4893	-1.15973	0.352114	-3.29362	0.000989059	0.0232122	ENSMUSG00000087178	A230056P14Rik	NA	7	55962531	55980868	1	RIKEN cDNA A230056P14 gene [Source:MGI Symbol;Acc:MGI:2444856]
ENSMUSG00000032788	480.521	-0.407925	0.123882	-3.29284	0.000991806	0.0232438	ENSMUSG00000032788	Pdxk	Pdxk	10	78436744	78464975	-1	pyridoxal (pyridoxine, vitamin B6) kinase [Source:MGI Symbol;Acc:MGI:1351869]
ENSMUSG00000023075	3209.34	0.258013	0.0784463	3.28904	0.0010053	0.0235268	ENSMUSG00000023075	Akirin1	Akirin1	4	123734559	123750345	-1	akirin 1 [Source:MGI Symbol;Acc:MGI:1915300]
ENSMUSG00000099560	456.517	-0.390035	0.118664	-3.28688	0.00101304	0.0236747	ENSMUSG00000099560	Mrgprx3-ps	NA	7	47309378	47310295	-1	MAS-related GPR, member X3, pseudogene [Source:MGI Symbol;Acc:MGI:2685506]
ENSMUSG00000025272	1732.71	-0.48114	0.14654	-3.28334	0.00102584	0.0239402	ENSMUSG00000025272	Tro	Tro	X	150645304	150657583	-1	trophinin [Source:MGI Symbol;Acc:MGI:1928994]
ENSMUSG00000025316	226.903	-0.827172	0.252065	-3.28159	0.00103225	0.0240318	ENSMUSG00000025316	Banp	Banp	8	121949750	122029258	1	BTG3 associated nuclear protein [Source:MGI Symbol;Acc:MGI:1889023]
ENSMUSG00000031710	13.6731	3.84455	1.17159	3.28147	0.00103266	0.0240318	ENSMUSG00000031710	Ucp1	Ucp1	8	83290352	83298452	1	uncoupling protein 1 (mitochondrial, proton carrier) [Source:MGI Symbol;Acc:MGI:98894]
ENSMUSG00000029475	279.901	0.503114	0.153391	3.27994	0.0010383	0.0241291	ENSMUSG00000029475	Kdm2b	Kdm2b	5	122870665	122989823	-1	lysine (K)-specific demethylase 2B [Source:MGI Symbol;Acc:MGI:1354737]
ENSMUSG00000076498	10.4071	1.85755	0.566455	3.27926	0.0010408	0.0241535	ENSMUSG00000076498	Trbc2	NA	6	41546730	41548352	1	T cell receptor beta, constant 2 [Source:MGI Symbol;Acc:MGI:4835227]
ENSMUSG00000039298	480.735	-0.465826	0.142157	-3.27683	0.0010498	0.0243283	ENSMUSG00000039298	Cdk5rap2	Cdk5rap2	4	70216856	70410443	-1	CDK5 regulatory subunit associated protein 2 [Source:MGI Symbol;Acc:MGI:2384875]
ENSMUSG00000032127	947.384	-0.299677	0.0915201	-3.27444	0.00105873	0.0245013	ENSMUSG00000032127	Vps11	Vps11	9	44347749	44361670	-1	VPS11, CORVET/HOPS core subunit [Source:MGI Symbol;Acc:MGI:1918982]
ENSMUSG00000034189	1790.43	-0.285531	0.0875168	-3.26259	0.00110401	0.0255051	ENSMUSG00000034189	Hsdl1	Hsdl1	8	119561989	119575183	-1	hydroxysteroid dehydrogenase like 1 [Source:MGI Symbol;Acc:MGI:1919802]
ENSMUSG00000000374	1289.16	-0.421773	0.129288	-3.26229	0.00110518	0.0255051	ENSMUSG00000000374	Trappc10	Trappc10	10	78186725	78244641	-1	trafficking protein particle complex 10 [Source:MGI Symbol;Acc:MGI:1336209]
ENSMUSG00000001910	1054.74	-0.295977	0.0907896	-3.26003	0.00111401	0.0256732	ENSMUSG00000001910	Nacc1	Nacc1	8	84670479	84687902	-1	nucleus accumbens associated 1, BEN and BTB (POZ) domain containing [Source:MGI Symbol;Acc:MGI:1914080]
ENSMUSG00000022043	2877.53	0.230525	0.0707365	3.25892	0.00111836	0.0257378	ENSMUSG00000022043	Trim35	Trim35	14	66297031	66311424	1	tripartite motif-containing 35 [Source:MGI Symbol;Acc:MGI:1914104]
ENSMUSG00000020785	516.424	-0.343944	0.105568	-3.25803	0.00112187	0.0257637	ENSMUSG00000020785	Camkk1	Camkk1	11	73019008	73042073	1	calcium/calmodulin-dependent protein kinase kinase 1, alpha [Source:MGI Symbol;Acc:MGI:1891766]
ENSMUSG00000002799	198.426	-0.799502	0.245408	-3.25785	0.00112259	0.0257637	ENSMUSG00000002799	Jag2	Jag2	12	112907819	112929776	-1	jagged 2 [Source:MGI Symbol;Acc:MGI:1098270]
ENSMUSG00000040274	174.771	-0.729715	0.224127	-3.25581	0.00113068	0.0259137	ENSMUSG00000040274	Cdk6	Cdk6	5	3341485	3531008	1	cyclin-dependent kinase 6 [Source:MGI Symbol;Acc:MGI:1277162]
ENSMUSG00000033595	1601.65	-0.378741	0.11647	-3.25184	0.00114659	0.0262214	ENSMUSG00000033595	Lgi3	Lgi3	14	70530685	70538324	1	leucine-rich repeat LGI family, member 3 [Source:MGI Symbol;Acc:MGI:2182619]
ENSMUSG00000028945	3970.49	0.272998	0.0839636	3.25139	0.00114844	0.0262214	ENSMUSG00000028945	Rheb	Rheb	5	24802823	24842624	-1	Ras homolog enriched in brain [Source:MGI Symbol;Acc:MGI:97912]
ENSMUSG00000028771	909.378	0.32102	0.0987365	3.25129	0.00114885	0.0262214	ENSMUSG00000028771	Ptpn12	Ptpn12	5	20986645	21055911	-1	protein tyrosine phosphatase, non-receptor type 12 [Source:MGI Symbol;Acc:MGI:104673]
ENSMUSG00000067787	1147.5	0.276066	0.0849422	3.25005	0.00115387	0.0263	ENSMUSG00000067787	Blcap	Blcap	2	157556362	157571274	-1	bladder cancer associated protein [Source:MGI Symbol;Acc:MGI:1858907]
ENSMUSG00000021118	115.64	0.53378	0.164279	3.24922	0.0011572	0.0263399	ENSMUSG00000021118	Plek2	Plek2	12	78888691	78906964	-1	pleckstrin 2 [Source:MGI Symbol;Acc:MGI:1351466]
ENSMUSG00000019927	1551.87	0.251459	0.0774202	3.24798	0.00116228	0.0263934	ENSMUSG00000019927	Ube2d1	Ube2d1	10	71254980	71285262	-1	ubiquitin-conjugating enzyme E2D 1 [Source:MGI Symbol;Acc:MGI:2384911]
ENSMUSG00000036256	1347.89	0.28981	0.0892308	3.24787	0.00116273	0.0263934	ENSMUSG00000036256	Igfbp7	Igfbp7	5	77349240	77408041	-1	insulin-like growth factor binding protein 7 [Source:MGI Symbol;Acc:MGI:1352480]
ENSMUSG00000037722	379.28	0.601189	0.185171	3.24666	0.00116767	0.0264693	ENSMUSG00000037722	Gnpnat1	Gnpnat1	14	45376334	45404913	-1	glucosamine-phosphate N-acetyltransferase 1 [Source:MGI Symbol;Acc:MGI:1858963]
ENSMUSG00000032312	705.68	-0.391906	0.120761	-3.24531	0.00117322	0.0265588	ENSMUSG00000032312	Csk	Csk	9	57626646	57653631	-1	c-src tyrosine kinase [Source:MGI Symbol;Acc:MGI:88537]
ENSMUSG00000053192	7948.86	0.238768	0.073609	3.24374	0.00117972	0.0266696	ENSMUSG00000053192	Mllt11	Mllt11	3	95219135	95232171	-1	myeloid/lymphoid or mixed-lineage leukemia; translocated to, 11 [Source:MGI Symbol;Acc:MGI:1929671]
ENSMUSG00000022412	875.669	0.379042	0.116935	3.24148	0.00118911	0.0268025	ENSMUSG00000022412	Mief1	Mief1	15	80234018	80253371	1	mitochondrial elongation factor 1 [Source:MGI Symbol;Acc:MGI:2146020]
ENSMUSG00000026354	44.1326	-1.32125	0.407608	-3.24146	0.00118919	0.0268025	ENSMUSG00000026354	Lct	Lct	1	128284756	128328318	-1	lactase [Source:MGI Symbol;Acc:MGI:104576]
ENSMUSG00000040945	776.298	-0.415726	0.128264	-3.24116	0.00119043	0.0268025	ENSMUSG00000040945	Rcc2	Rcc2	4	140700541	140723220	1	regulator of chromosome condensation 2 [Source:MGI Symbol;Acc:MGI:1919784]
ENSMUSG00000020268	261.376	-0.528523	0.163302	-3.23648	0.00121015	0.0272096	ENSMUSG00000020268	Lyrm7	Lyrm7	11	54826866	54860916	-1	LYR motif containing 7 [Source:MGI Symbol;Acc:MGI:1922780]
ENSMUSG00000101693	251.225	-0.490631	0.151634	-3.23563	0.00121375	0.0272537	ENSMUSG00000101693	Gm19461	Gm19461	1	133250398	133269808	-1	predicted gene, 19461 [Source:MGI Symbol;Acc:MGI:5011646]
ENSMUSG00000050511	95.3477	-1.35441	0.418747	-3.23444	0.00121883	0.0273307	ENSMUSG00000050511	Oprd1	Oprd1	4	132110726	132144486	-1	opioid receptor, delta 1 [Source:MGI Symbol;Acc:MGI:97438]
ENSMUSG00000044453	5.73464	2.90965	0.899626	3.23429	0.00121948	NA	ENSMUSG00000044453	Ffar1	Ffar1	7	30857390	30861564	-1	free fatty acid receptor 1 [Source:MGI Symbol;Acc:MGI:2684079]
ENSMUSG00000023048	3721.26	0.365447	0.113154	3.22965	0.00123942	0.027755	ENSMUSG00000023048	Prr13	Prr13	15	102459028	102462806	1	proline rich 13 [Source:MGI Symbol;Acc:MGI:1913401]
ENSMUSG00000004951	2073.22	0.564755	0.175264	3.22232	0.00127158	0.0284369	ENSMUSG00000004951	Hspb1	Hspb1	5	135887919	135889563	1	heat shock protein 1 [Source:MGI Symbol;Acc:MGI:96240]
ENSMUSG00000039801	703.824	2.9679	0.922526	3.21714	0.00129474	0.0289159	ENSMUSG00000039801	Cplane1	Cplane1	15	8169106	8271158	1	ciliogenesis and planar polarity effector 1 [Source:MGI Symbol;Acc:MGI:1920942]
ENSMUSG00000091896	7127.83	0.21703	0.0675209	3.21427	0.00130776	0.0291675	ENSMUSG00000091896	Ube2d2a	Ube2d2a	18	35771558	35809494	1	ubiquitin-conjugating enzyme E2D 2A [Source:MGI Symbol;Acc:MGI:1930715]
ENSMUSG00000058589	847.115	0.564795	0.1759	3.21088	0.00132331	0.0294639	ENSMUSG00000058589	Anks1b	Anks1b	10	89873509	90973300	1	ankyrin repeat and sterile alpha motif domain containing 1B [Source:MGI Symbol;Acc:MGI:1924781]
ENSMUSG00000022802	372.859	-0.533382	0.166132	-3.2106	0.0013246	0.029464	ENSMUSG00000022802	Lmln	Lmln	16	33062521	33127695	1	leishmanolysin-like (metallopeptidase M8 family) [Source:MGI Symbol;Acc:MGI:2444736]
ENSMUSG00000036894	321.027	0.423301	0.131913	3.20894	0.00133225	0.0295944	ENSMUSG00000036894	Rap2b	Rap2b	3	61361638	61368430	1	RAP2B, member of RAS oncogene family [Source:MGI Symbol;Acc:MGI:1921262]
ENSMUSG00000036446	1504.68	0.393901	0.122788	3.20798	0.0013367	0.0296537	ENSMUSG00000036446	Lum	Lum	10	97565128	97572703	1	lumican [Source:MGI Symbol;Acc:MGI:109347]
ENSMUSG00000032380	251.27	-0.501846	0.1566	-3.20464	0.00135232	0.0299261	ENSMUSG00000032380	Dapk2	Dapk2	9	66158223	66272242	1	death-associated protein kinase 2 [Source:MGI Symbol;Acc:MGI:1341297]
ENSMUSG00000020183	32.9087	-1.26528	0.394836	-3.20458	0.00135258	0.0299261	ENSMUSG00000020183	Cpm	Cpm	10	117629500	117687352	1	carboxypeptidase M [Source:MGI Symbol;Acc:MGI:1917824]
ENSMUSG00000000631	1438.56	-0.477086	0.149031	-3.20125	0.00136834	0.0302344	ENSMUSG00000000631	Myo18a	Myo18a	11	77763246	77865980	1	myosin XVIIIA [Source:MGI Symbol;Acc:MGI:2667185]
ENSMUSG00000042215	490.198	-0.414554	0.129544	-3.2001	0.00137382	0.0303153	ENSMUSG00000042215	Bag2	Bag2	1	33745484	33757795	-1	BCL2-associated athanogene 2 [Source:MGI Symbol;Acc:MGI:1891254]
ENSMUSG00000000976	441.871	-0.410589	0.128467	-3.19606	0.00139316	0.0306787	ENSMUSG00000000976	Heatr6	Heatr6	11	83753696	83783754	1	HEAT repeat containing 6 [Source:MGI Symbol;Acc:MGI:1919790]
ENSMUSG00000033233	234.411	-0.571079	0.178692	-3.19589	0.00139398	0.0306787	ENSMUSG00000033233	Trim45	Trim45	3	100922202	100936920	1	tripartite motif-containing 45 [Source:MGI Symbol;Acc:MGI:1918187]
ENSMUSG00000024955	233.015	-0.78328	0.245185	-3.19465	0.00140002	0.0307707	ENSMUSG00000024955	Esrra	Esrra	19	6910977	6921840	-1	estrogen related receptor, alpha [Source:MGI Symbol;Acc:MGI:1346831]
ENSMUSG00000026991	766.808	0.319783	0.100121	3.19397	0.00140333	0.0308027	ENSMUSG00000026991	Pkp4	Pkp4	2	59160850	59355208	1	plakophilin 4 [Source:MGI Symbol;Acc:MGI:109281]
ENSMUSG00000116815	49.3081	1.0792	0.338077	3.19216	0.00141212	0.0309548	ENSMUSG00000116815	Gm49760	NA	12	18648214	18649998	1	predicted gene, 49760 [Source:MGI Symbol;Acc:MGI:6215265]
ENSMUSG00000031073	3.91104	3.94162	1.2349	3.19186	0.00141358	NA	ENSMUSG00000031073	Fgf15	Fgf15	7	144896531	144900953	1	fibroblast growth factor 15 [Source:MGI Symbol;Acc:MGI:1096383]
ENSMUSG00000033991	657.448	0.40983	0.128419	3.19136	0.00141603	0.0309997	ENSMUSG00000033991	Ttc37	Ttc37	13	76098734	76190316	1	tetratricopeptide repeat domain 37 [Source:MGI Symbol;Acc:MGI:2679923]
ENSMUSG00000029513	177.347	0.478841	0.150062	3.19096	0.00141801	0.0310021	ENSMUSG00000029513	Prkab1	Prkab1	5	116013586	116024508	-1	protein kinase, AMP-activated, beta 1 non-catalytic subunit [Source:MGI Symbol;Acc:MGI:1336167]
ENSMUSG00000033256	297.264	-0.69729	0.218556	-3.19044	0.00142057	0.0310172	ENSMUSG00000033256	Shf	Shf	2	122348892	122369162	-1	Src homology 2 domain containing F [Source:MGI Symbol;Acc:MGI:3613669]
ENSMUSG00000025786	2385.9	0.198786	0.0623319	3.18915	0.00142692	0.031115	ENSMUSG00000025786	Zdhhc3	Zdhhc3	9	123066160	123113205	-1	zinc finger, DHHC domain containing 3 [Source:MGI Symbol;Acc:MGI:1926134]
ENSMUSG00000020520	338.062	-0.44632	0.139992	-3.18818	0.00143173	0.0311792	ENSMUSG00000020520	Galnt10	Galnt10	11	57645442	57787514	1	polypeptide N-acetylgalactosaminyltransferase 10 [Source:MGI Symbol;Acc:MGI:1890480]
ENSMUSG00000003135	654.43	0.466829	0.146562	3.1852	0.00144656	0.0314608	ENSMUSG00000003135	Cnot11	Cnot11	1	39534992	39546889	1	CCR4-NOT transcription complex, subunit 11 [Source:MGI Symbol;Acc:MGI:106580]
ENSMUSG00000021252	555.638	0.396955	0.124794	3.18089	0.00146825	0.0318908	ENSMUSG00000021252	Erg28	Erg28	12	85815448	85824550	-1	ergosterol biosynthesis 28 [Source:MGI Symbol;Acc:MGI:1915571]
ENSMUSG00000032875	1171.96	-0.368412	0.115869	-3.17956	0.001475	0.0319955	ENSMUSG00000032875	Arhgef17	Arhgef17	7	100869752	100932107	-1	Rho guanine nucleotide exchange factor (GEF) 17 [Source:MGI Symbol;Acc:MGI:2673002]
ENSMUSG00000020886	1372.45	-0.359922	0.113233	-3.1786	0.00147987	0.0320593	ENSMUSG00000020886	Dlg4	Dlg4	11	70016942	70047522	1	discs large MAGUK scaffold protein 4 [Source:MGI Symbol;Acc:MGI:1277959]
ENSMUSG00000005583	550.561	-0.561254	0.176661	-3.17701	0.00148801	0.0321937	ENSMUSG00000005583	Mef2c	Mef2c	13	83504034	83667080	1	myocyte enhancer factor 2C [Source:MGI Symbol;Acc:MGI:99458]
ENSMUSG00000041769	1652.76	0.219053	0.0689581	3.17661	0.00149007	0.0321963	ENSMUSG00000041769	Ppp2r2d	Ppp2r2d	7	138846079	138883057	1	protein phosphatase 2, regulatory subunit B, delta [Source:MGI Symbol;Acc:MGI:1289252]
ENSMUSG00000020349	9933.25	0.201383	0.0634158	3.1756	0.00149527	0.0322668	ENSMUSG00000020349	Ppp2ca	Ppp2ca	11	52098681	52127778	1	protein phosphatase 2 (formerly 2A), catalytic subunit, alpha isoform [Source:MGI Symbol;Acc:MGI:1321159]
ENSMUSG00000104117	16.4945	-1.63343	0.515047	-3.17142	0.00151694	0.032692	ENSMUSG00000104117	Gm20743	Gm20743	1	164863133	164936775	1	predicted gene, 20743 [Source:MGI Symbol;Acc:MGI:5434099]
ENSMUSG00000021134	2910.5	0.320637	0.101151	3.16988	0.00152501	0.0328232	ENSMUSG00000021134	Srsf5	Srsf5	12	80945504	80950507	1	serine and arginine-rich splicing factor 5 [Source:MGI Symbol;Acc:MGI:98287]
ENSMUSG00000009090	2051.6	-0.3515	0.110944	-3.16827	0.00153348	0.0329628	ENSMUSG00000009090	Ap1b1	Ap1b1	11	4986824	5042791	1	adaptor protein complex AP-1, beta 1 subunit [Source:MGI Symbol;Acc:MGI:1096368]
ENSMUSG00000018143	197.094	0.50308	0.158808	3.16785	0.00153573	0.0329686	ENSMUSG00000018143	Mafk	Mafk	5	139791513	139802653	1	v-maf musculoaponeurotic fibrosarcoma oncogene family, protein K (avian) [Source:MGI Symbol;Acc:MGI:99951]
ENSMUSG00000009185	21.9874	1.32318	0.417902	3.16625	0.00154418	0.0331072	ENSMUSG00000009185	Ccl8	Ccl8	11	82115185	82116799	1	chemokine (C-C motif) ligand 8 [Source:MGI Symbol;Acc:MGI:101878]
ENSMUSG00000024271	1749.47	-0.236859	0.0748743	-3.16343	0.00155923	0.0333651	ENSMUSG00000024271	Elp2	Elp2	18	24602866	24639507	1	elongator acetyltransferase complex subunit 2 [Source:MGI Symbol;Acc:MGI:1889642]
ENSMUSG00000025364	1452.85	0.250226	0.0791044	3.16324	0.00156022	0.0333651	ENSMUSG00000025364	Pa2g4	Pa2g4	10	128557766	128565987	-1	proliferation-associated 2G4 [Source:MGI Symbol;Acc:MGI:894684]
ENSMUSG00000050545	16.0185	1.53714	0.486284	3.16099	0.00157232	0.0335805	ENSMUSG00000050545	Fam228b	Fam228b	12	4739888	4769267	-1	family with sequence similarity 228, member B [Source:MGI Symbol;Acc:MGI:2442121]
ENSMUSG00000054619	919.977	-0.263076	0.0832427	-3.16034	0.00157583	0.0336122	ENSMUSG00000054619	Mettl7a1	Mettl7a1	15	100304140	100328662	1	methyltransferase like 7A1 [Source:MGI Symbol;Acc:MGI:1916523]
ENSMUSG00000033998	1443.52	-0.262138	0.0829729	-3.15932	0.0015814	0.0336879	ENSMUSG00000033998	Kcnk1	Kcnk1	8	125995170	126030685	1	potassium channel, subfamily K, member 1 [Source:MGI Symbol;Acc:MGI:109322]
ENSMUSG00000032269	2715.57	-0.286485	0.0906991	-3.15863	0.00158513	0.0337241	ENSMUSG00000032269	Htr3a	Htr3a	9	48899213	48911099	-1	5-hydroxytryptamine (serotonin) receptor 3A [Source:MGI Symbol;Acc:MGI:96282]
ENSMUSG00000026100	19.7921	1.26577	0.400815	3.15799	0.00158861	0.0337549	ENSMUSG00000026100	Mstn	Mstn	1	53061640	53068079	1	myostatin [Source:MGI Symbol;Acc:MGI:95691]
ENSMUSG00000001166	266.087	-0.447039	0.141608	-3.15687	0.00159473	0.0338416	ENSMUSG00000001166	Oas1c	Oas1c	5	120800194	120812514	-1	2'-5' oligoadenylate synthetase 1C [Source:MGI Symbol;Acc:MGI:2149633]
ENSMUSG00000061859	2153.67	-0.227848	0.0721906	-3.1562	0.00159837	0.0338605	ENSMUSG00000061859	Patj	Patj	4	98395785	98719603	1	PATJ, crumbs cell polarity complex component [Source:MGI Symbol;Acc:MGI:1277960]
ENSMUSG00000002797	359.494	0.488839	0.154894	3.15596	0.00159969	0.0338605	ENSMUSG00000002797	Ggct	Ggct	6	54982580	54992950	-1	gamma-glutamyl cyclotransferase [Source:MGI Symbol;Acc:MGI:95700]
ENSMUSG00000025422	140.644	-0.557858	0.176921	-3.15315	0.0016152	0.0341453	ENSMUSG00000025422	Agap2	Agap2	10	127075284	127093169	1	ArfGAP with GTPase domain, ankyrin repeat and PH domain 2 [Source:MGI Symbol;Acc:MGI:3580016]
ENSMUSG00000024517	7.42191	2.15822	0.684801	3.1516	0.0016238	0.0342834	ENSMUSG00000024517	Grp	Grp	18	65872820	65886596	1	gastrin releasing peptide [Source:MGI Symbol;Acc:MGI:95833]
ENSMUSG00000035171	843.984	0.268502	0.0852103	3.15105	0.00162683	0.0343038	ENSMUSG00000035171	1110059E24Rik	1110059E24Rik	19	21581202	21652976	-1	RIKEN cDNA 1110059E24 gene [Source:MGI Symbol;Acc:MGI:1913456]
ENSMUSG00000035778	581.71	0.361823	0.114912	3.14868	0.00164007	0.0345392	ENSMUSG00000035778	Ggta1	Ggta1	2	35400179	35463231	-1	glycoprotein galactosyltransferase alpha 1, 3 [Source:MGI Symbol;Acc:MGI:95704]
ENSMUSG00000040164	725.699	-0.398687	0.126717	-3.14628	0.00165361	0.0347504	ENSMUSG00000040164	Kcns1	Kcns1	2	164163619	164171113	-1	K+ voltage-gated channel, subfamily S, 1 [Source:MGI Symbol;Acc:MGI:1197019]
ENSMUSG00000015357	957.017	0.320919	0.102003	3.14616	0.00165428	0.0347504	ENSMUSG00000015357	Clpx	Clpx	9	65294260	65330658	1	caseinolytic mitochondrial matrix peptidase chaperone subunit [Source:MGI Symbol;Acc:MGI:1346017]
ENSMUSG00000027612	532.463	-0.327861	0.104445	-3.13908	0.00169478	0.0355561	ENSMUSG00000027612	Mmp24	Mmp24	2	155775342	155818366	1	matrix metallopeptidase 24 [Source:MGI Symbol;Acc:MGI:1341867]
ENSMUSG00000073139	785.056	-0.38696	0.123368	-3.13664	0.00170898	0.0357793	ENSMUSG00000073139	Tmem185a	Tmem185a	X	70459753	70477180	-1	transmembrane protein 185A [Source:MGI Symbol;Acc:MGI:2448555]
ENSMUSG00000024789	667.446	0.381757	0.121714	3.13651	0.00170972	0.0357793	ENSMUSG00000024789	Jak2	Jak2	19	29251828	29313080	1	Janus kinase 2 [Source:MGI Symbol;Acc:MGI:96629]
ENSMUSG00000041827	35.214	1.23814	0.394854	3.13569	0.00171448	0.0358337	ENSMUSG00000041827	Oasl1	Oasl1	5	114923240	114937915	1	2'-5' oligoadenylate synthetase-like 1 [Source:MGI Symbol;Acc:MGI:2180849]
ENSMUSG00000038187	1222.04	0.275453	0.0879517	3.13186	0.00173702	0.0362592	ENSMUSG00000038187	Btbd10	Btbd10	7	113315626	113369392	-1	BTB (POZ) domain containing 10 [Source:MGI Symbol;Acc:MGI:1916065]
ENSMUSG00000025582	2913.89	-0.414944	0.132559	-3.13025	0.00174659	0.0364131	ENSMUSG00000025582	Nptx1	Nptx1	11	119538719	119547753	-1	neuronal pentraxin 1 [Source:MGI Symbol;Acc:MGI:107811]
ENSMUSG00000005667	670.929	0.318958	0.101988	3.12742	0.00176351	0.0367194	ENSMUSG00000005667	Mthfd2	Mthfd2	6	83305691	83325908	-1	methylenetetrahydrofolate dehydrogenase (NAD+ dependent), methenyltetrahydrofolate cyclohydrolase [Source:MGI Symbol;Acc:MGI:1338850]
ENSMUSG00000014164	166.51	-0.61138	0.195513	-3.12705	0.0017657	0.0367194	ENSMUSG00000014164	Klhl3	Klhl3	13	58000228	58113592	-1	kelch-like 3 [Source:MGI Symbol;Acc:MGI:2445185]
ENSMUSG00000024349	182.335	0.610373	0.19527	3.12579	0.00177327	0.0367975	ENSMUSG00000024349	Sting1	Tmem173	18	35733679	35740554	-1	stimulator of interferon response cGAMP interactor 1 [Source:MGI Symbol;Acc:MGI:1919762]
ENSMUSG00000018848	1484.09	0.225505	0.0721455	3.12569	0.00177388	0.0367975	ENSMUSG00000018848	Rars	Rars	11	35808381	35834506	-1	arginyl-tRNA synthetase [Source:MGI Symbol;Acc:MGI:1914297]
ENSMUSG00000075478	413.763	-0.462714	0.148064	-3.12509	0.0017775	0.0368139	ENSMUSG00000075478	Slitrk1	Slitrk1	14	108908800	108914158	-1	SLIT and NTRK-like family, member 1 [Source:MGI Symbol;Acc:MGI:2679446]
ENSMUSG00000029419	123.731	-0.571152	0.182779	-3.12483	0.0017791	0.0368138	ENSMUSG00000029419	Ajm1	Ajm1	2	25575416	25581757	-1	apical junction component 1 [Source:MGI Symbol;Acc:MGI:2685842]
ENSMUSG00000087646	14.7382	-1.90827	0.610771	-3.12436	0.0017819	0.036826	ENSMUSG00000087646	Gm1667	NA	4	139910488	139912133	1	predicted gene 1667 [Source:MGI Symbol;Acc:MGI:2686513]
ENSMUSG00000026618	1864.24	-0.328298	0.10512	-3.12308	0.00178969	0.0369409	ENSMUSG00000026618	Iars2	Iars2	1	185284726	185329396	-1	isoleucine-tRNA synthetase 2, mitochondrial [Source:MGI Symbol;Acc:MGI:1919586]
ENSMUSG00000007739	4331.83	0.20079	0.0643002	3.1227	0.00179201	0.0369429	ENSMUSG00000007739	Cct4	Cct4	11	22990519	23003780	1	chaperonin containing Tcp1, subunit 4 (delta) [Source:MGI Symbol;Acc:MGI:104689]
ENSMUSG00000049999	149.362	0.505366	0.161866	3.12213	0.00179545	0.0369429	ENSMUSG00000049999	Ppp1r3d	Ppp1r3d	2	178411206	178414472	-1	protein phosphatase 1, regulatory subunit 3D [Source:MGI Symbol;Acc:MGI:1917664]
ENSMUSG00000062785	762.696	-0.515195	0.165022	-3.12197	0.00179645	0.0369429	ENSMUSG00000062785	Kcnc3	Kcnc3	7	44590664	44604754	1	potassium voltage gated channel, Shaw-related subfamily, member 3 [Source:MGI Symbol;Acc:MGI:96669]
ENSMUSG00000074896	664.698	0.636834	0.204015	3.12151	0.00179925	0.0369546	ENSMUSG00000074896	Ifit3	Ifit3	19	34583531	34588731	1	interferon-induced protein with tetratricopeptide repeats 3 [Source:MGI Symbol;Acc:MGI:1101055]
ENSMUSG00000044786	161.145	0.65062	0.208556	3.11964	0.00181072	0.0371444	ENSMUSG00000044786	Zfp36	Zfp36	7	28376784	28380253	-1	zinc finger protein 36 [Source:MGI Symbol;Acc:MGI:99180]
ENSMUSG00000028458	365.553	-0.390107	0.125106	-3.11822	0.00181945	0.0372775	ENSMUSG00000028458	Tesk1	Tesk1	4	43441939	43448064	1	testis specific protein kinase 1 [Source:MGI Symbol;Acc:MGI:1201675]
ENSMUSG00000006373	5126.26	0.22905	0.0734874	3.11686	0.00182791	0.0374046	ENSMUSG00000006373	Pgrmc1	Pgrmc1	X	36598206	36606079	1	progesterone receptor membrane component 1 [Source:MGI Symbol;Acc:MGI:1858305]
ENSMUSG00000041329	1398.94	0.34256	0.10996	3.11532	0.00183746	0.0375537	ENSMUSG00000041329	Atp1b2	Atp1b2	11	69599736	69605942	-1	ATPase, Na+/K+ transporting, beta 2 polypeptide [Source:MGI Symbol;Acc:MGI:88109]
ENSMUSG00000044465	601.612	0.577371	0.185526	3.11208	0.00185776	0.0379221	ENSMUSG00000044465	Fam160a2	Fam160a2	7	105371211	105400054	-1	family with sequence similarity 160, member A2 [Source:MGI Symbol;Acc:MGI:1921599]
ENSMUSG00000026946	275.929	0.455739	0.146488	3.1111	0.00186392	0.0379291	ENSMUSG00000026946	Nmi	Nmi	2	51948487	51973494	-1	N-myc (and STAT) interactor [Source:MGI Symbol;Acc:MGI:1928368]
ENSMUSG00000029651	591.907	0.537075	0.172636	3.11104	0.00186433	0.0379291	ENSMUSG00000029651	Mtus2	Mtus2	5	147957320	148316065	1	microtubule associated tumor suppressor candidate 2 [Source:MGI Symbol;Acc:MGI:1915388]
ENSMUSG00000050786	482.318	-0.372599	0.11978	-3.11069	0.00186652	0.0379291	ENSMUSG00000050786	Ccdc126	Ccdc126	6	49319274	49341582	1	coiled-coil domain containing 126 [Source:MGI Symbol;Acc:MGI:1889376]
ENSMUSG00000079339	99.2911	0.815149	0.262057	3.11057	0.00186724	0.0379291	ENSMUSG00000079339	Ifit1bl1	Ifit1bl1	19	34592891	34601956	-1	interferon induced protein with tetratricpeptide repeats 1B like 1 [Source:MGI Symbol;Acc:MGI:3650685]
ENSMUSG00000025921	242.5	0.463684	0.149166	3.10851	0.00188036	0.0381415	ENSMUSG00000025921	Rdh10	Rdh10	1	16105774	16133734	1	retinol dehydrogenase 10 (all-trans) [Source:MGI Symbol;Acc:MGI:1924238]
ENSMUSG00000038241	375.529	-0.397886	0.128011	-3.1082	0.00188228	0.0381415	ENSMUSG00000038241	Cep250	Cep250	2	155956458	155998900	1	centrosomal protein 250 [Source:MGI Symbol;Acc:MGI:108084]
ENSMUSG00000027079	160.713	0.537858	0.173292	3.10377	0.00191072	0.0386705	ENSMUSG00000027079	Clp1	Clp1	2	84722104	84727350	-1	CLP1, cleavage and polyadenylation factor I subunit [Source:MGI Symbol;Acc:MGI:2138968]
ENSMUSG00000047746	109.231	-0.828857	0.267138	-3.10273	0.00191742	0.0387589	ENSMUSG00000047746	Fbxo40	Fbxo40	16	36963460	36990467	-1	F-box protein 40 [Source:MGI Symbol;Acc:MGI:2443753]
ENSMUSG00000057469	1374.59	-0.240788	0.0776422	-3.10125	0.00192709	0.038907	ENSMUSG00000057469	E2f6	E2f6	12	16810963	16839742	1	E2F transcription factor 6 [Source:MGI Symbol;Acc:MGI:1354159]
ENSMUSG00000068606	10.3468	1.73419	0.559585	3.09907	0.00194132	0.0391317	ENSMUSG00000068606	Gm4841	Gm4841	18	60268305	60273272	-1	predicted gene 4841 [Source:MGI Symbol;Acc:MGI:3643814]
ENSMUSG00000027597	1715.28	0.340966	0.110031	3.09882	0.00194293	0.0391317	ENSMUSG00000027597	Ahcy	Ahcy	2	155059310	155074497	-1	S-adenosylhomocysteine hydrolase [Source:MGI Symbol;Acc:MGI:87968]
ENSMUSG00000023861	3678.91	0.300029	0.0968648	3.0974	0.00195227	0.0392669	ENSMUSG00000023861	Mpc1	Mpc1	17	8282904	8297661	1	mitochondrial pyruvate carrier 1 [Source:MGI Symbol;Acc:MGI:1915240]
ENSMUSG00000002325	419.695	0.366153	0.118225	3.09708	0.00195436	0.0392669	ENSMUSG00000002325	Irf9	Irf9	14	55603571	55610030	1	interferon regulatory factor 9 [Source:MGI Symbol;Acc:MGI:107587]
ENSMUSG00000044287	59.1081	-1.64619	0.53183	-3.09532	0.00196599	0.0394528	ENSMUSG00000044287	Nrn1l	Nrn1l	8	105893567	105895023	1	neuritin 1-like [Source:MGI Symbol;Acc:MGI:2443642]
ENSMUSG00000041135	216.99	0.450978	0.145717	3.09489	0.00196888	0.0394631	ENSMUSG00000041135	Ripk2	Ripk2	4	16122733	16163647	-1	receptor (TNFRSF)-interacting serine-threonine kinase 2 [Source:MGI Symbol;Acc:MGI:1891456]
ENSMUSG00000032578	155.1	0.693195	0.224021	3.09433	0.00197259	0.0394897	ENSMUSG00000032578	Cish	Cish	9	107296026	107302784	1	cytokine inducible SH2-containing protein [Source:MGI Symbol;Acc:MGI:103159]
ENSMUSG00000034485	1006.45	-0.378042	0.122209	-3.09341	0.00197868	0.039564	ENSMUSG00000034485	Uaca	Uaca	9	60794542	60880370	1	uveal autoantigen with coiled-coil domains and ankyrin repeats [Source:MGI Symbol;Acc:MGI:1919815]
ENSMUSG00000025613	7699.73	0.210497	0.0680605	3.09278	0.00198288	0.0396005	ENSMUSG00000025613	Cct8	Cct8	16	87483326	87495873	-1	chaperonin containing Tcp1, subunit 8 (theta) [Source:MGI Symbol;Acc:MGI:107183]
ENSMUSG00000081219	12.6303	1.56428	0.506174	3.0904	0.00199891	0.0398726	ENSMUSG00000081219	Bambi-ps1	NA	2	122466935	122467526	-1	BMP and activin membrane-bound inhibitor, pseudogene (Xenopus laevis) [Source:MGI Symbol;Acc:MGI:1932402]
ENSMUSG00000039058	1271.6	-0.246043	0.0796459	-3.08921	0.00200688	0.0399484	ENSMUSG00000039058	Ak5	Ak5	3	152462815	152668360	-1	adenylate kinase 5 [Source:MGI Symbol;Acc:MGI:2677491]
ENSMUSG00000022111	696.633	0.352214	0.114018	3.08912	0.00200752	0.0399484	ENSMUSG00000022111	Uchl3	Uchl3	14	101653967	101696125	1	ubiquitin carboxyl-terminal esterase L3 (ubiquitin thiolesterase) [Source:MGI Symbol;Acc:MGI:1355274]
ENSMUSG00000022858	2316.87	0.249831	0.0808885	3.08858	0.00201112	0.0399723	ENSMUSG00000022858	Tra2b	Tra2b	16	22244549	22266005	-1	transformer 2 beta [Source:MGI Symbol;Acc:MGI:106016]
ENSMUSG00000020876	735.869	-0.379455	0.122897	-3.0876	0.00201782	0.0400542	ENSMUSG00000020876	Snx11	Snx11	11	96767555	96777559	-1	sorting nexin 11 [Source:MGI Symbol;Acc:MGI:1921729]
ENSMUSG00000019297	280.56	0.45541	0.147512	3.08727	0.00202007	0.0400542	ENSMUSG00000019297	Nop9	Nop9	14	55745693	55755500	1	NOP9 nucleolar protein [Source:MGI Symbol;Acc:MGI:1915092]
ENSMUSG00000021573	495.536	-0.502922	0.162942	-3.0865	0.00202529	0.0401099	ENSMUSG00000021573	Tppp	Tppp	13	74009407	74035753	1	tubulin polymerization promoting protein [Source:MGI Symbol;Acc:MGI:1920198]
ENSMUSG00000040631	4659.87	-0.45369	0.147026	-3.08578	0.00203021	0.04012	ENSMUSG00000040631	Dok4	Dok4	8	94863828	94876330	-1	docking protein 4 [Source:MGI Symbol;Acc:MGI:2148865]
ENSMUSG00000103092	144.772	-1.18333	0.383487	-3.08572	0.00203063	0.04012	ENSMUSG00000103092	Pcdha5	Pcdha5	18	36960440	37187657	1	protocadherin alpha 5 [Source:MGI Symbol;Acc:MGI:1298371]
ENSMUSG00000021306	894.191	0.263124	0.0852993	3.08472	0.00203745	0.0401905	ENSMUSG00000021306	Gpr137b	Gpr137b	13	13357620	13394014	-1	G protein-coupled receptor 137B [Source:MGI Symbol;Acc:MGI:1891463]
ENSMUSG00000039419	3594.85	-0.334652	0.108495	-3.08449	0.00203903	0.0401905	ENSMUSG00000039419	Cntnap2	Cntnap2	6	45059357	47304213	1	contactin associated protein-like 2 [Source:MGI Symbol;Acc:MGI:1914047]
ENSMUSG00000042761	97.8746	-0.702621	0.227922	-3.08272	0.00205119	0.0403789	ENSMUSG00000042761	Mrap2	Mrap2	9	87144306	87184045	1	melanocortin 2 receptor accessory protein 2 [Source:MGI Symbol;Acc:MGI:3609239]
ENSMUSG00000035385	59.8195	0.845467	0.274289	3.08239	0.00205345	0.0403789	ENSMUSG00000035385	Ccl2	Ccl2	11	82035571	82037453	1	chemokine (C-C motif) ligand 2 [Source:MGI Symbol;Acc:MGI:98259]
ENSMUSG00000052298	1450.81	0.228898	0.074276	3.08172	0.00205811	0.0404227	ENSMUSG00000052298	Cdc42se2	Cdc42se2	11	54717456	54787675	-1	CDC42 small effector 2 [Source:MGI Symbol;Acc:MGI:1919979]
ENSMUSG00000027907	1729.64	0.543662	0.176536	3.07961	0.00207273	0.0406616	ENSMUSG00000027907	S100a11	S100a11	3	93520488	93526287	1	S100 calcium binding protein A11 [Source:MGI Symbol;Acc:MGI:1338798]
ENSMUSG00000062169	1099.11	0.332572	0.108009	3.07911	0.0020762	0.0406818	ENSMUSG00000062169	Cnih4	Cnih4	1	181144693	181168994	1	cornichon family AMPA receptor auxiliary protein 4 [Source:MGI Symbol;Acc:MGI:1925828]
ENSMUSG00000037492	1001.02	-0.342506	0.11127	-3.07814	0.00208297	0.0407663	ENSMUSG00000037492	Zmat4	Zmat4	8	23636019	24156585	1	zinc finger, matrin type 4 [Source:MGI Symbol;Acc:MGI:2443497]
ENSMUSG00000046610	13.5186	1.61711	0.525437	3.07765	0.00208637	0.0407848	ENSMUSG00000046610	Oacyl	Oacyl	18	65698268	65751601	1	O-acyltransferase like [Source:MGI Symbol;Acc:MGI:2442915]
ENSMUSG00000096617	4.55999	-4.84978	1.57645	-3.07639	0.00209521	NA	ENSMUSG00000096617	Gm5559	NA	5	95861714	95862715	1	predicted gene 5559 [Source:MGI Symbol;Acc:MGI:3779498]
ENSMUSG00000042010	91.9289	-0.713703	0.232027	-3.07595	0.00209836	0.0409239	ENSMUSG00000042010	Acacb	Acacb	5	114146535	114250761	1	acetyl-Coenzyme A carboxylase beta [Source:MGI Symbol;Acc:MGI:2140940]
ENSMUSG00000032523	148.547	-0.791285	0.25725	-3.07594	0.00209841	0.0409239	ENSMUSG00000032523	Hhatl	Hhatl	9	121784016	121792507	-1	hedgehog acyltransferase-like [Source:MGI Symbol;Acc:MGI:1922020]
ENSMUSG00000018171	1971.33	0.192552	0.0626066	3.07558	0.0021009	0.0409245	ENSMUSG00000018171	Vmp1	Vmp1	11	86583865	86683836	-1	vacuole membrane protein 1 [Source:MGI Symbol;Acc:MGI:1923159]
ENSMUSG00000017664	330.725	-0.394644	0.128595	-3.06888	0.00214862	0.041805	ENSMUSG00000017664	Slc35c2	Slc35c2	2	165276554	165287869	-1	solute carrier family 35, member C2 [Source:MGI Symbol;Acc:MGI:2385166]
ENSMUSG00000028894	452.195	-0.458396	0.149419	-3.06786	0.002156	0.0418704	ENSMUSG00000028894	Inpp5b	Inpp5b	4	124741850	124801511	1	inositol polyphosphate-5-phosphatase B [Source:MGI Symbol;Acc:MGI:103257]
ENSMUSG00000026959	822.352	-0.417507	0.136097	-3.06772	0.00215702	0.0418704	ENSMUSG00000026959	Grin1	Grin1	2	25291181	25319187	-1	glutamate receptor, ionotropic, NMDA1 (zeta 1) [Source:MGI Symbol;Acc:MGI:95819]
ENSMUSG00000037977	166.578	-0.558425	0.182141	-3.0659	0.00217015	0.0420761	ENSMUSG00000037977	6430571L13Rik	6430571L13Rik	9	107340602	107352422	1	RIKEN cDNA 6430571L13 gene [Source:MGI Symbol;Acc:MGI:2445137]
ENSMUSG00000053289	856.887	0.379012	0.123643	3.06538	0.00217394	0.0421004	ENSMUSG00000053289	Ddx10	Ddx10	9	53098635	53248053	-1	DEAD (Asp-Glu-Ala-Asp) box polypeptide 10 [Source:MGI Symbol;Acc:MGI:1924841]
ENSMUSG00000034684	205.54	-0.565933	0.184686	-3.0643	0.00218179	0.0422032	ENSMUSG00000034684	Sema3f	Sema3f	9	107681500	107710475	-1	sema domain, immunoglobulin domain (Ig), short basic domain, secreted, (semaphorin) 3F [Source:MGI Symbol;Acc:MGI:1096347]
ENSMUSG00000020271	4513.71	0.303342	0.0990122	3.06368	0.00218635	0.0422423	ENSMUSG00000020271	Fbxw11	Fbxw11	11	32642724	32746816	1	F-box and WD-40 domain protein 11 [Source:MGI Symbol;Acc:MGI:2144023]
ENSMUSG00000025175	131.162	-0.663809	0.216696	-3.06332	0.00218899	0.0422441	ENSMUSG00000025175	Fn3k	Fn3k	11	121434913	121450491	1	fructosamine 3 kinase [Source:MGI Symbol;Acc:MGI:1926834]
ENSMUSG00000085971	12.7714	-2.18243	0.713194	-3.06008	0.00221281	0.0426544	ENSMUSG00000085971	Gm15411	NA	5	148995651	149015813	-1	predicted gene 15411 [Source:MGI Symbol;Acc:MGI:3705213]
ENSMUSG00000026452	4430.52	-0.47873	0.15651	-3.05879	0.00222232	0.0427496	ENSMUSG00000026452	Syt2	Syt2	1	134646677	134762593	1	synaptotagmin II [Source:MGI Symbol;Acc:MGI:99666]
ENSMUSG00000061353	648.168	0.327963	0.107222	3.05871	0.0022229	0.0427496	ENSMUSG00000061353	Cxcl12	Cxcl12	6	117168535	117181367	1	chemokine (C-X-C motif) ligand 12 [Source:MGI Symbol;Acc:MGI:103556]
ENSMUSG00000019464	279.027	-0.394998	0.129266	-3.05571	0.0022453	0.0431306	ENSMUSG00000019464	Ptger1	Ptger1	8	83666678	83672753	1	prostaglandin E receptor 1 (subtype EP1) [Source:MGI Symbol;Acc:MGI:97793]
ENSMUSG00000050108	6.47494	2.13834	0.700995	3.05043	0.00228513	NA	ENSMUSG00000050108	Bpifc	Bpifc	10	85959340	86011895	-1	BPI fold containing family C [Source:MGI Symbol;Acc:MGI:3026884]
ENSMUSG00000070858	12.7172	-2.92764	0.959824	-3.05018	0.00228702	0.0438652	ENSMUSG00000070858	Gm1673	Gm1673	5	33983433	33985013	1	predicted gene 1673 [Source:MGI Symbol;Acc:MGI:2686519]
ENSMUSG00000063849	276.399	-0.537317	0.176173	-3.04995	0.00228883	0.0438652	ENSMUSG00000063849	Ppcdc	Ppcdc	9	57385095	57440124	-1	phosphopantothenoylcysteine decarboxylase [Source:MGI Symbol;Acc:MGI:1914062]
ENSMUSG00000105692	177.657	0.45454	0.149121	3.04814	0.00230264	0.0440791	ENSMUSG00000105692	Gm43737	NA	3	89210425	89213164	1	predicted gene 43737 [Source:MGI Symbol;Acc:MGI:5663874]
ENSMUSG00000034867	1210.8	-0.36869	0.120998	-3.04708	0.00231078	0.0441841	ENSMUSG00000034867	Ankrd27	Ankrd27	7	35586244	35639226	1	ankyrin repeat domain 27 (VPS9 domain) [Source:MGI Symbol;Acc:MGI:2444103]
ENSMUSG00000029397	887.601	0.335108	0.110018	3.04593	0.00231962	0.0443022	ENSMUSG00000029397	Rchy1	Rchy1	5	91948904	91963068	-1	ring finger and CHY zinc finger domain containing 1 [Source:MGI Symbol;Acc:MGI:1915348]
ENSMUSG00000019996	892.819	-0.414834	0.136312	-3.04328	0.00234017	0.0446432	ENSMUSG00000019996	Map7	Map7	10	20148471	20281590	1	microtubule-associated protein 7 [Source:MGI Symbol;Acc:MGI:1328328]
ENSMUSG00000040972	97.1306	-0.856891	0.281667	-3.04222	0.00234843	0.0447494	ENSMUSG00000040972	Igsf21	Igsf21	4	140026846	140246784	-1	immunoglobulin superfamily, member 21 [Source:MGI Symbol;Acc:MGI:2681842]
ENSMUSG00000002718	1435.22	0.374706	0.12335	3.03774	0.0023836	0.0453677	ENSMUSG00000002718	Cse1l	Cse1l	2	166906040	166946389	1	chromosome segregation 1-like (S. cerevisiae) [Source:MGI Symbol;Acc:MGI:1339951]
ENSMUSG00000005986	620.133	-0.478275	0.157465	-3.03735	0.00238672	0.0453749	ENSMUSG00000005986	Ankrd13d	Ankrd13d	19	4270180	4283137	-1	ankyrin repeat domain 13 family, member D [Source:MGI Symbol;Acc:MGI:1915673]
ENSMUSG00000024042	111.687	0.63934	0.210592	3.03592	0.00239805	0.0455382	ENSMUSG00000024042	Sik1	Sik1	17	31844250	31855804	-1	salt inducible kinase 1 [Source:MGI Symbol;Acc:MGI:104754]
ENSMUSG00000052544	207.145	-0.710771	0.234227	-3.03454	0.002409	0.045694	ENSMUSG00000052544	St6galnac3	St6galnac3	3	153198266	153725174	-1	ST6 (alpha-N-acetyl-neuraminyl-2,3-beta-galactosyl-1,3)-N-acetylgalactosaminide alpha-2,6-sialyltransferase 3 [Source:MGI Symbol;Acc:MGI:1341828]
ENSMUSG00000020397	721.476	0.323982	0.10681	3.03324	0.00241941	0.0458301	ENSMUSG00000020397	Med7	Med7	11	46436925	46442721	1	mediator complex subunit 7 [Source:MGI Symbol;Acc:MGI:1913463]
ENSMUSG00000027605	1845.01	0.222071	0.0732194	3.03296	0.00242169	0.0458301	ENSMUSG00000027605	Acss2	Acss2	2	155517948	155585724	1	acyl-CoA synthetase short-chain family member 2 [Source:MGI Symbol;Acc:MGI:1890410]
ENSMUSG00000024539	264.715	0.403952	0.13322	3.03221	0.00242769	0.0458914	ENSMUSG00000024539	Ptpn2	Ptpn2	18	67665511	67724595	-1	protein tyrosine phosphatase, non-receptor type 2 [Source:MGI Symbol;Acc:MGI:97806]
ENSMUSG00000026238	8025.64	0.289042	0.0953639	3.03094	0.00243796	0.0460331	ENSMUSG00000026238	Ptma	Ptma	1	86526726	86530712	1	prothymosin alpha [Source:MGI Symbol;Acc:MGI:97803]
ENSMUSG00000013419	412.143	-0.5336	0.176118	-3.02979	0.00244723	0.0461558	ENSMUSG00000013419	Zfp651	Zfp651	9	121759330	121771742	1	zinc finger protein 651 [Source:MGI Symbol;Acc:MGI:2670992]
ENSMUSG00000032017	604.086	-0.403453	0.133207	-3.02876	0.00245556	0.0462562	ENSMUSG00000032017	Grik4	Grik4	9	42518135	42944493	-1	glutamate receptor, ionotropic, kainate 4 [Source:MGI Symbol;Acc:MGI:95817]
ENSMUSG00000032318	703.343	-0.444422	0.146749	-3.02845	0.00245813	0.0462562	ENSMUSG00000032318	Isl2	Isl2	9	55538672	55546180	1	insulin related protein 2 (islet 2) [Source:MGI Symbol;Acc:MGI:109156]
ENSMUSG00000029420	299.363	-0.727368	0.24031	-3.02678	0.00247171	0.0464591	ENSMUSG00000029420	Rimbp2	Rimbp2	5	128757791	128953486	-1	RIMS binding protein 2 [Source:MGI Symbol;Acc:MGI:2443235]
ENSMUSG00000071369	585.222	-0.336604	0.111229	-3.02623	0.00247624	0.0464917	ENSMUSG00000071369	Map3k5	Map3k5	10	19934472	20142753	1	mitogen-activated protein kinase kinase kinase 5 [Source:MGI Symbol;Acc:MGI:1346876]
ENSMUSG00000024097	1797.59	0.225472	0.0745555	3.02422	0.00249275	0.0467489	ENSMUSG00000024097	Srsf7	Srsf7	17	80200080	80207307	-1	serine and arginine-rich splicing factor 7 [Source:MGI Symbol;Acc:MGI:1926232]
ENSMUSG00000040420	397.016	-0.519499	0.171933	-3.02151	0.00251514	0.0471147	ENSMUSG00000040420	Cdh18	Cdh18	15	22549022	23474418	1	cadherin 18 [Source:MGI Symbol;Acc:MGI:1344366]
ENSMUSG00000062075	86.6259	-0.61415	0.203282	-3.02118	0.00251792	0.0471147	ENSMUSG00000062075	Lmnb2	Lmnb2	10	80901203	80918245	-1	lamin B2 [Source:MGI Symbol;Acc:MGI:96796]
ENSMUSG00000066036	1729.5	-0.629769	0.208561	-3.0196	0.00253112	0.0473083	ENSMUSG00000066036	Ubr4	Ubr4	4	139352609	139489588	1	ubiquitin protein ligase E3 component n-recognin 4 [Source:MGI Symbol;Acc:MGI:1916366]
ENSMUSG00000054874	140.825	-0.684866	0.226911	-3.01821	0.00254272	0.0474716	ENSMUSG00000054874	Pcnx3	Pcnx3	19	5664635	5688908	-1	pecanex homolog 3 [Source:MGI Symbol;Acc:MGI:1861733]
ENSMUSG00000027342	1223.6	0.235489	0.0780464	3.0173	0.00255039	0.0475615	ENSMUSG00000027342	Pcna	Pcna	2	132249162	132253314	-1	proliferating cell nuclear antigen [Source:MGI Symbol;Acc:MGI:97503]
ENSMUSG00000041255	6.01114	2.41205	0.800062	3.01484	0.00257118	NA	ENSMUSG00000041255	Tmco5b	Tmco5b	2	113285732	113297190	1	transmembrane and coiled-coil domains 5B [Source:MGI Symbol;Acc:MGI:1922525]
ENSMUSG00000035498	4.23918	2.78661	0.925582	3.01065	0.00260688	NA	ENSMUSG00000035498	Cdcp1	Cdcp1	9	123170824	123216038	-1	CUB domain containing protein 1 [Source:MGI Symbol;Acc:MGI:2442010]
ENSMUSG00000044364	34.7975	0.882147	0.293157	3.00913	0.00262	0.0488049	ENSMUSG00000044364	Tmem74b	Tmem74b	2	151702008	151712157	1	transmembrane protein 74B [Source:MGI Symbol;Acc:MGI:1918629]
ENSMUSG00000021895	491.18	-0.453308	0.150731	-3.00739	0.00263502	0.0490296	ENSMUSG00000021895	Arhgef3	Arhgef3	14	27114899	27403911	1	Rho guanine nucleotide exchange factor (GEF) 3 [Source:MGI Symbol;Acc:MGI:1918954]
ENSMUSG00000049530	33.9932	-1.13444	0.377396	-3.00597	0.00264739	0.0492047	ENSMUSG00000049530	Clrn2	Clrn2	5	45453751	45464149	1	clarin 2 [Source:MGI Symbol;Acc:MGI:3646230]
ENSMUSG00000024843	1194.58	0.275304	0.0916341	3.00439	0.00266117	0.0494056	ENSMUSG00000024843	Chka	Chka	19	3851773	3894369	1	choline kinase alpha [Source:MGI Symbol;Acc:MGI:107760]
ENSMUSG00000025141	79.5808	-0.888436	0.295809	-3.00341	0.00266971	0.0494088	ENSMUSG00000025141	Myadml2	Myadml2	11	120646031	120648158	-1	myeloid-associated differentiation marker-like 2 [Source:MGI Symbol;Acc:MGI:1915765]
ENSMUSG00000034190	1743.18	0.241745	0.0804913	3.00337	0.00267011	0.0494088	ENSMUSG00000034190	Chmp7	Chmp7	14	69717000	69732541	-1	charged multivesicular body protein 7 [Source:MGI Symbol;Acc:MGI:1913922]
ENSMUSG00000020794	1317.48	0.320247	0.10663	3.00335	0.00267026	0.0494088	ENSMUSG00000020794	Ube2g1	Ube2g1	11	72607283	72686481	1	ubiquitin-conjugating enzyme E2G 1 [Source:MGI Symbol;Acc:MGI:1914378]
ENSMUSG00000032515	75.338	0.724599	0.241353	3.00224	0.00267999	0.0494986	ENSMUSG00000032515	Csrnp1	Csrnp1	9	119971163	119984658	-1	cysteine-serine-rich nuclear protein 1 [Source:MGI Symbol;Acc:MGI:2387989]
ENSMUSG00000071633	13.083	1.6317	0.543515	3.00212	0.00268107	0.0494986	ENSMUSG00000071633	Gm4952	Gm4952	19	12599974	12628251	1	predicted gene 4952 [Source:MGI Symbol;Acc:MGI:3643569]
ENSMUSG00000034781	835.462	-0.371868	0.123951	-3.00011	0.0026988	0.0497705	ENSMUSG00000034781	Gna11	Gna11	10	81528724	81545190	-1	guanine nucleotide binding protein, alpha 11 [Source:MGI Symbol;Acc:MGI:95766]
ENSMUSG00000029084	188.895	0.458483	0.152846	2.99964	0.002703	0.0497927	ENSMUSG00000029084	Cd38	Cd38	5	43868553	43912375	1	CD38 antigen [Source:MGI Symbol;Acc:MGI:107474]
ENSMUSG00000025221	2121.05	-0.299047	0.0997244	-2.99873	0.00271106	0.0498858	ENSMUSG00000025221	Kcnip2	Kcnip2	19	45791839	45816061	-1	Kv channel-interacting protein 2 [Source:MGI Symbol;Acc:MGI:2135916]
ENSMUSG00000039620	130.244	-0.626335	0.20895	-2.99753	0.00272174	0.0499472	ENSMUSG00000039620	Trmt9b	Trmt9b	8	36457548	36516570	1	tRNA methyltransferase 9B [Source:MGI Symbol;Acc:MGI:2442328]
ENSMUSG00000024647	756.83	0.3458	0.115362	2.99752	0.00272185	0.0499472	ENSMUSG00000024647	Cbln2	Cbln2	18	86711110	86718283	1	cerebellin 2 precursor protein [Source:MGI Symbol;Acc:MGI:88282]
ENSMUSG00000027710	761.317	-0.440289	0.146893	-2.99735	0.00272341	0.0499472	ENSMUSG00000027710	Acad9	Acad9	3	36065979	36092853	1	acyl-Coenzyme A dehydrogenase family, member 9 [Source:MGI Symbol;Acc:MGI:1914272]
ENSMUSG00000055782	702.884	-0.448345	0.149664	-2.99568	0.00273837	0.0501283	ENSMUSG00000055782	Abcd2	Abcd2	15	91145871	91191799	-1	ATP-binding cassette, sub-family D (ALD), member 2 [Source:MGI Symbol;Acc:MGI:1349467]
ENSMUSG00000028467	338.222	-0.372354	0.124301	-2.99557	0.00273932	0.0501283	ENSMUSG00000028467	Gba2	Gba2	4	43566928	43578873	-1	glucosidase beta 2 [Source:MGI Symbol;Acc:MGI:2654325]
ENSMUSG00000042744	1329.34	-0.473687	0.15826	-2.9931	0.0027616	0.0504805	ENSMUSG00000042744	Hectd4	Hectd4	5	121220219	121368577	1	HECT domain E3 ubiquitin protein ligase 4 [Source:MGI Symbol;Acc:MGI:3647820]
ENSMUSG00000068040	753.654	-0.298877	0.0998696	-2.99267	0.0027655	0.0504962	ENSMUSG00000068040	Tm9sf4	Tm9sf4	2	153161303	153210466	1	transmembrane 9 superfamily protein member 4 [Source:MGI Symbol;Acc:MGI:2139220]
ENSMUSG00000030748	547.139	0.457942	0.153063	2.99185	0.00277293	0.0505763	ENSMUSG00000030748	Il4ra	Il4ra	7	125552120	125579474	1	interleukin 4 receptor, alpha [Source:MGI Symbol;Acc:MGI:105367]
ENSMUSG00000000134	751.332	0.327513	0.109536	2.98999	0.00278985	0.0508291	ENSMUSG00000000134	Tfe3	Tfe3	X	7762560	7775202	1	transcription factor E3 [Source:MGI Symbol;Acc:MGI:98511]
ENSMUSG00000028763	358.353	-0.742291	0.24841	-2.98817	0.0028065	0.0510765	ENSMUSG00000028763	Hspg2	Hspg2	4	137468769	137570630	1	perlecan (heparan sulfate proteoglycan 2) [Source:MGI Symbol;Acc:MGI:96257]
ENSMUSG00000071347	18.099	1.17812	0.394317	2.98774	0.00281047	0.0510928	ENSMUSG00000071347	C1qtnf9	C1qtnf9	14	60768134	60780869	1	C1q and tumor necrosis factor related protein 9 [Source:MGI Symbol;Acc:MGI:3045252]
ENSMUSG00000031729	1964.78	0.22525	0.0754016	2.98734	0.00281418	0.0511042	ENSMUSG00000031729	Ist1	Ist1	8	109671325	109693260	-1	increased sodium tolerance 1 homolog (yeast) [Source:MGI Symbol;Acc:MGI:1919205]
ENSMUSG00000039607	7708.09	-0.290783	0.0974028	-2.98536	0.00283241	0.0513791	ENSMUSG00000039607	Rbms3	Rbms3	9	116572746	117872681	-1	RNA binding motif, single stranded interacting protein [Source:MGI Symbol;Acc:MGI:2444477]
ENSMUSG00000030681	435.247	0.518317	0.173676	2.9844	0.00284139	0.0514793	ENSMUSG00000030681	Mvp	Mvp	7	126986860	127014621	-1	major vault protein [Source:MGI Symbol;Acc:MGI:1925638]
ENSMUSG00000040365	463.374	0.324885	0.108872	2.9841	0.00284413	0.0514793	ENSMUSG00000040365	Trim41	Trim41	11	48806404	48817353	-1	tripartite motif-containing 41 [Source:MGI Symbol;Acc:MGI:2384814]
ENSMUSG00000086841	201.46	0.686794	0.230194	2.98354	0.00284932	0.0515173	ENSMUSG00000086841	2410006H16Rik	2410006H16Rik	11	62602877	62604807	1	RIKEN cDNA 2410006H16 gene [Source:MGI Symbol;Acc:MGI:1916471]
ENSMUSG00000042078	1019.89	-0.374765	0.125646	-2.9827	0.00285719	0.0516034	ENSMUSG00000042078	Svop	Svop	5	114026910	114091570	-1	SV2 related protein [Source:MGI Symbol;Acc:MGI:1915916]
ENSMUSG00000033257	183.6	0.721592	0.242447	2.97629	0.00291763	0.0526376	ENSMUSG00000033257	Ttll4	Ttll4	1	74661745	74703730	1	tubulin tyrosine ligase-like family, member 4 [Source:MGI Symbol;Acc:MGI:1914784]
ENSMUSG00000047013	294.67	-0.443169	0.148948	-2.97534	0.00292667	0.0527436	ENSMUSG00000047013	Fbxo41	Fbxo41	6	85469574	85502994	-1	F-box protein 41 [Source:MGI Symbol;Acc:MGI:1261912]
ENSMUSG00000028479	541.341	-0.430387	0.144707	-2.9742	0.00293757	0.0528353	ENSMUSG00000028479	Gne	Gne	4	44034075	44084177	-1	glucosamine (UDP-N-acetyl)-2-epimerase/N-acetylmannosamine kinase [Source:MGI Symbol;Acc:MGI:1354951]
ENSMUSG00000075602	673.283	0.438081	0.147297	2.97414	0.00293812	0.0528354	ENSMUSG00000075602	Ly6a	Ly6a	15	74994877	74998031	-1	lymphocyte antigen 6 complex, locus A [Source:MGI Symbol;Acc:MGI:107527]
ENSMUSG00000025608	460.843	0.384619	0.129373	2.97294	0.00294964	0.0529715	ENSMUSG00000025608	Podxl	Podxl	6	31519488	31563981	-1	podocalyxin-like [Source:MGI Symbol;Acc:MGI:1351317]
ENSMUSG00000019082	877.992	-0.435715	0.146573	-2.97268	0.00295207	0.0529715	ENSMUSG00000019082	Slc25a22	Slc25a22	7	141429744	141437892	-1	solute carrier family 25 (mitochondrial carrier, glutamate), member 22 [Source:MGI Symbol;Acc:MGI:1915517]
ENSMUSG00000031727	49.0846	-0.878314	0.295675	-2.97053	0.00297283	0.05327	ENSMUSG00000031727	Pmfbp1	Pmfbp1	8	109494027	109542640	1	polyamine modulated factor 1 binding protein 1 [Source:MGI Symbol;Acc:MGI:1930136]
ENSMUSG00000020962	1352.49	0.336091	0.113151	2.9703	0.00297512	0.05327	ENSMUSG00000020962	Gtf2a1	Gtf2a1	12	91555262	91590487	-1	general transcription factor II A, 1 [Source:MGI Symbol;Acc:MGI:1933277]
ENSMUSG00000031937	1815.72	0.278271	0.0937567	2.96801	0.00299736	0.0536106	ENSMUSG00000031937	Vstm5	Vstm5	9	15239045	15259416	1	V-set and transmembrane domain containing 5 [Source:MGI Symbol;Acc:MGI:1916387]
ENSMUSG00000073234	59.9244	0.663622	0.223685	2.96677	0.00300947	0.0537692	ENSMUSG00000073234	Gm8773	Gm8773	5	5573799	5576203	1	predicted gene 8773 [Source:MGI Symbol;Acc:MGI:3646213]
ENSMUSG00000035601	324.055	0.429003	0.14465	2.96579	0.00301904	0.0538822	ENSMUSG00000035601	Trmt10b	Trmt10b	4	45297127	45316131	1	tRNA methyltransferase 10B [Source:MGI Symbol;Acc:MGI:1917184]
ENSMUSG00000033022	389.911	-0.347574	0.117211	-2.96537	0.00302319	0.0538984	ENSMUSG00000033022	Cdo1	Cdo1	18	46713193	46728395	-1	cysteine dioxygenase 1, cytosolic [Source:MGI Symbol;Acc:MGI:105925]
ENSMUSG00000045404	232.119	0.435325	0.146863	2.96415	0.00303518	0.0540541	ENSMUSG00000045404	Kcnk13	Kcnk13	12	99964499	100062682	1	potassium channel, subfamily K, member 13 [Source:MGI Symbol;Acc:MGI:2384976]
ENSMUSG00000004843	2344.91	0.210232	0.07097	2.96227	0.00305379	0.0543108	ENSMUSG00000004843	Chmp2b	Chmp2b	16	65539128	65562726	-1	charged multivesicular body protein 2B [Source:MGI Symbol;Acc:MGI:1916192]
ENSMUSG00000044229	271.77	0.501376	0.169267	2.96204	0.00305613	0.0543108	ENSMUSG00000044229	Nxpe4	Nxpe4	9	48162023	48400025	1	neurexophilin and PC-esterase domain family, member 4 [Source:MGI Symbol;Acc:MGI:1924792]
ENSMUSG00000020720	3456.55	0.206135	0.0696939	2.95772	0.00309924	0.0550181	ENSMUSG00000020720	Psmd12	Psmd12	11	107479484	107504362	1	proteasome (prosome, macropain) 26S subunit, non-ATPase, 12 [Source:MGI Symbol;Acc:MGI:1914247]
ENSMUSG00000028645	765.364	0.475622	0.160917	2.95569	0.00311972	0.0553225	ENSMUSG00000028645	Slc2a1	Slc2a1	4	119108711	119137983	1	solute carrier family 2 (facilitated glucose transporter), member 1 [Source:MGI Symbol;Acc:MGI:95755]
ENSMUSG00000026930	391.356	0.469113	0.158763	2.9548	0.0031287	0.0553714	ENSMUSG00000026930	Gpsm1	Gpsm1	2	26315515	26348237	1	G-protein signalling modulator 1 (AGS3-like, C. elegans) [Source:MGI Symbol;Acc:MGI:1915089]
ENSMUSG00000063406	999.01	0.409145	0.13847	2.95476	0.00312914	0.0553714	ENSMUSG00000063406	Tmed5	Tmed5	5	108106366	108132620	-1	transmembrane p24 trafficking protein 5 [Source:MGI Symbol;Acc:MGI:1921586]
ENSMUSG00000037235	1071.38	-0.401209	0.135952	-2.95111	0.00316629	0.0559693	ENSMUSG00000037235	Mxd4	Mxd4	5	34173883	34187720	-1	Max dimerization protein 4 [Source:MGI Symbol;Acc:MGI:104991]
ENSMUSG00000037815	3846.6	0.165834	0.0562219	2.94962	0.0031816	0.0561379	ENSMUSG00000037815	Ctnna1	Ctnna1	18	35118859	35254779	1	catenin (cadherin associated protein), alpha 1 [Source:MGI Symbol;Acc:MGI:88274]
ENSMUSG00000025885	45.0759	-1.49475	0.506774	-2.94953	0.00318259	0.0561379	ENSMUSG00000025885	Myo5b	Myo5b	18	74440936	74771493	1	myosin VB [Source:MGI Symbol;Acc:MGI:106598]
ENSMUSG00000021890	1692.61	0.409162	0.138758	2.94875	0.00319062	0.0562199	ENSMUSG00000021890	Eaf1	Eaf1	14	31494399	31509858	1	ELL associated factor 1 [Source:MGI Symbol;Acc:MGI:1921677]
ENSMUSG00000020462	2756.08	0.255114	0.0865304	2.94826	0.00319567	0.0562492	ENSMUSG00000020462	Cfap36	Cfap36	11	29221532	29247409	-1	cilia and flagella associated protein 36 [Source:MGI Symbol;Acc:MGI:1913994]
ENSMUSG00000034275	452.469	0.563968	0.191325	2.94769	0.00320157	0.0562934	ENSMUSG00000034275	Igsf9b	Igsf9b	9	27299204	27357546	1	immunoglobulin superfamily, member 9B [Source:MGI Symbol;Acc:MGI:2685354]
ENSMUSG00000036169	846.905	0.318683	0.108154	2.94657	0.00321316	0.0564374	ENSMUSG00000036169	Sostdc1	Sostdc1	12	36314139	36318452	1	sclerostin domain containing 1 [Source:MGI Symbol;Acc:MGI:1913292]
ENSMUSG00000053536	729.785	0.317798	0.10796	2.94366	0.00324361	0.0568617	ENSMUSG00000053536	Cstf2t	Cstf2t	19	31082837	31087069	1	cleavage stimulation factor, 3' pre-RNA subunit 2, tau [Source:MGI Symbol;Acc:MGI:1932622]
ENSMUSG00000039278	190.936	-2.13502	0.725312	-2.9436	0.00324423	0.0568617	ENSMUSG00000039278	Pcsk1n	Pcsk1n	X	7919822	7924410	1	proprotein convertase subtilisin/kexin type 1 inhibitor [Source:MGI Symbol;Acc:MGI:1353431]
ENSMUSG00000048108	908.145	-0.659481	0.224073	-2.94316	0.00324885	0.0568617	ENSMUSG00000048108	Tmem72	Tmem72	6	116679063	116716913	-1	transmembrane protein 72 [Source:MGI Symbol;Acc:MGI:2442707]
ENSMUSG00000026202	5557.14	-0.377246	0.128186	-2.94295	0.003251	0.0568617	ENSMUSG00000026202	Tuba4a	Tuba4a	1	75214228	75219865	-1	tubulin, alpha 4A [Source:MGI Symbol;Acc:MGI:1095410]
ENSMUSG00000026791	175.715	-0.479267	0.162956	-2.94107	0.00327076	0.0571415	ENSMUSG00000026791	Slc2a8	Slc2a8	2	32972990	32982083	-1	solute carrier family 2, (facilitated glucose transporter), member 8 [Source:MGI Symbol;Acc:MGI:1860103]
ENSMUSG00000040724	6905.01	-0.579852	0.197191	-2.94055	0.00327626	0.0571415	ENSMUSG00000040724	Kcna2	Kcna2	3	107101146	107115005	1	potassium voltage-gated channel, shaker-related subfamily, member 2 [Source:MGI Symbol;Acc:MGI:96659]
ENSMUSG00000041859	60.2136	0.977908	0.33257	2.94045	0.00327731	0.0571415	ENSMUSG00000041859	Mcm3	Mcm3	1	20802968	20820312	-1	minichromosome maintenance complex component 3 [Source:MGI Symbol;Acc:MGI:101845]
ENSMUSG00000072849	86.5852	-0.689106	0.234432	-2.93947	0.00328776	0.0572636	ENSMUSG00000072849	Serpina1e	Serpina1e	12	103946931	103958975	-1	serine (or cysteine) peptidase inhibitor, clade A, member 1E [Source:MGI Symbol;Acc:MGI:891967]
ENSMUSG00000048218	629.171	-0.381088	0.129674	-2.93882	0.00329465	0.0573152	ENSMUSG00000048218	Amigo2	Amigo2	15	97244125	97247287	-1	adhesion molecule with Ig like domain 2 [Source:MGI Symbol;Acc:MGI:2145995]
ENSMUSG00000033174	1501.03	-0.314648	0.107085	-2.9383	0.00330017	0.0573152	ENSMUSG00000033174	Mgll	Mgll	6	88724412	88828360	1	monoglyceride lipase [Source:MGI Symbol;Acc:MGI:1346042]
ENSMUSG00000026749	660.707	0.294934	0.100379	2.93822	0.00330107	0.0573152	ENSMUSG00000026749	Nek6	Nek6	2	38511643	38594606	1	NIMA (never in mitosis gene a)-related expressed kinase 6 [Source:MGI Symbol;Acc:MGI:1891638]
ENSMUSG00000021091	4820.13	0.3441	0.117143	2.93744	0.00330936	0.0573991	ENSMUSG00000021091	Serpina3n	Serpina3n	12	104406729	104414329	1	serine (or cysteine) peptidase inhibitor, clade A, member 3N [Source:MGI Symbol;Acc:MGI:105045]
ENSMUSG00000029014	1204.46	0.262023	0.0892295	2.93651	0.00331933	0.057512	ENSMUSG00000029014	Dnajc2	Dnajc2	5	21757267	21785251	-1	DnaJ heat shock protein family (Hsp40) member C2 [Source:MGI Symbol;Acc:MGI:99470]
ENSMUSG00000051695	2074.06	0.337842	0.115118	2.93474	0.00333824	0.0577297	ENSMUSG00000051695	Pcbp1	Pcbp1	6	86524492	86526321	-1	poly(rC) binding protein 1 [Source:MGI Symbol;Acc:MGI:1345635]
ENSMUSG00000020547	520.361	0.351281	0.1197	2.93469	0.00333884	0.0577297	ENSMUSG00000020547	Bzw2	Bzw2	12	36091835	36158080	-1	basic leucine zipper and W2 domains 2 [Source:MGI Symbol;Acc:MGI:1914162]
ENSMUSG00000107071	3.37074	-4.99743	1.70487	-2.93126	0.00337592	NA	ENSMUSG00000107071	Gm42420	NA	6	39585753	39596595	1	predicted gene, 42420 [Source:MGI Symbol;Acc:MGI:5649067]
ENSMUSG00000053475	40.7709	0.842164	0.287554	2.92871	0.00340371	0.0587901	ENSMUSG00000053475	Tnfaip6	Tnfaip6	2	52038009	52056686	1	tumor necrosis factor alpha induced protein 6 [Source:MGI Symbol;Acc:MGI:1195266]
ENSMUSG00000032652	1205.32	-0.309086	0.105626	-2.92623	0.00343095	0.0591194	ENSMUSG00000032652	Crebl2	Crebl2	6	134830154	134858931	1	cAMP responsive element binding protein-like 2 [Source:MGI Symbol;Acc:MGI:1889385]
ENSMUSG00000044447	1239.09	-0.374952	0.128144	-2.92603	0.00343323	0.0591194	ENSMUSG00000044447	Dock5	Dock5	14	67752135	67933442	-1	dedicator of cytokinesis 5 [Source:MGI Symbol;Acc:MGI:2652871]
ENSMUSG00000084828	17.03	-1.41884	0.484905	-2.926	0.00343345	0.0591194	ENSMUSG00000084828	Gm12367	NA	4	35225897	35262222	1	predicted gene 12367 [Source:MGI Symbol;Acc:MGI:3649554]
ENSMUSG00000020075	611.278	0.382506	0.130809	2.92415	0.003454	0.0593796	ENSMUSG00000020075	Ddx21	Ddx21	10	62580251	62602281	-1	DEAD (Asp-Glu-Ala-Asp) box polypeptide 21 [Source:MGI Symbol;Acc:MGI:1860494]
ENSMUSG00000015852	138.487	0.646864	0.221226	2.92399	0.00345571	0.0593796	ENSMUSG00000015852	Fcrls	Fcrls	3	87250758	87263738	-1	Fc receptor-like S, scavenger receptor [Source:MGI Symbol;Acc:MGI:1933397]
ENSMUSG00000038023	1326.93	0.459478	0.157173	2.92339	0.00346246	0.0594341	ENSMUSG00000038023	Atp6v0a2	Atp6v0a2	5	124628576	124724455	1	ATPase, H+ transporting, lysosomal V0 subunit A2 [Source:MGI Symbol;Acc:MGI:104855]
ENSMUSG00000048027	7950.09	0.224875	0.076946	2.92251	0.00347224	0.059502	ENSMUSG00000048027	Rgmb	Rgmb	17	15803188	15831039	-1	repulsive guidance molecule family member B [Source:MGI Symbol;Acc:MGI:1916049]
ENSMUSG00000026988	292.121	-0.403959	0.138229	-2.92239	0.00347357	0.059502	ENSMUSG00000026988	Wdsub1	Wdsub1	2	59852364	59882591	-1	WD repeat, SAM and U-box domain containing 1 [Source:MGI Symbol;Acc:MGI:1919387]
ENSMUSG00000053581	1655.09	0.276632	0.094673	2.92198	0.00347818	0.0595195	ENSMUSG00000053581	Zfand2a	Zfand2a	5	139471211	139484549	-1	zinc finger, AN1-type domain 2A [Source:MGI Symbol;Acc:MGI:2140729]
ENSMUSG00000021477	23389.5	0.241482	0.0826546	2.92158	0.0034826	0.0595339	ENSMUSG00000021477	Ctsl	Ctsl	13	64359337	64370890	-1	cathepsin L [Source:MGI Symbol;Acc:MGI:88564]
ENSMUSG00000039682	1455.09	-0.197208	0.067536	-2.92004	0.00349989	0.0597678	ENSMUSG00000039682	Lap3	Lap3	5	45493374	45512691	1	leucine aminopeptidase 3 [Source:MGI Symbol;Acc:MGI:1914238]
ENSMUSG00000009621	802.187	-0.301834	0.103448	-2.91774	0.00352575	0.0601478	ENSMUSG00000009621	Vav2	Vav2	2	27262104	27427033	-1	vav 2 oncogene [Source:MGI Symbol;Acc:MGI:102718]
ENSMUSG00000090291	30.9362	0.971971	0.333199	2.91709	0.0035331	0.0602113	ENSMUSG00000090291	Lrrc10b	Lrrc10b	19	10455371	10457473	-1	leucine rich repeat containing 10B [Source:MGI Symbol;Acc:MGI:2685551]
ENSMUSG00000034115	6144.77	-0.335024	0.114895	-2.91591	0.00354655	0.0603786	ENSMUSG00000034115	Scn11a	Scn11a	9	119753759	119825456	-1	sodium channel, voltage-gated, type XI, alpha [Source:MGI Symbol;Acc:MGI:1345149]
ENSMUSG00000029304	7587.65	0.378303	0.129768	2.91522	0.00355438	0.0604499	ENSMUSG00000029304	Spp1	Spp1	5	104435118	104441050	1	secreted phosphoprotein 1 [Source:MGI Symbol;Acc:MGI:98389]
ENSMUSG00000072640	903.951	-0.385658	0.132325	-2.91448	0.00356277	0.0604852	ENSMUSG00000072640	Lyrm9	Lyrm9	11	78826584	78846870	1	LYR motif containing 9 [Source:MGI Symbol;Acc:MGI:1913524]
ENSMUSG00000066551	5279.4	0.236073	0.0810049	2.91431	0.00356475	0.0604852	ENSMUSG00000066551	Hmgb1	Hmgb1	5	149046702	149184489	-1	high mobility group box 1 [Source:MGI Symbol;Acc:MGI:96113]
ENSMUSG00000078941	2024.3	0.197476	0.0677662	2.91408	0.00356737	0.0604852	ENSMUSG00000078941	Ak6	NA	13	100650979	100666359	1	adenylate kinase 6 [Source:MGI Symbol;Acc:MGI:5510732]
ENSMUSG00000034161	54.2224	-0.932359	0.320139	-2.91236	0.00358714	0.0607471	ENSMUSG00000034161	Scx	Scx	15	76457452	76459458	1	scleraxis [Source:MGI Symbol;Acc:MGI:102934]
ENSMUSG00000029166	1920.21	-0.341312	0.117205	-2.9121	0.00359013	0.0607471	ENSMUSG00000029166	Mapre3	Mapre3	5	30814641	30866106	1	microtubule-associated protein, RP/EB family, member 3 [Source:MGI Symbol;Acc:MGI:2140967]
ENSMUSG00000026728	10437.4	0.369287	0.126854	2.91111	0.00360144	0.0608764	ENSMUSG00000026728	Vim	Vim	2	13573927	13582826	1	vimentin [Source:MGI Symbol;Acc:MGI:98932]
ENSMUSG00000030209	5.2362	-5.55523	1.90891	-2.91016	0.0036125	NA	ENSMUSG00000030209	Grin2b	Grin2b	6	135713233	136173511	-1	glutamate receptor, ionotropic, NMDA2B (epsilon 2) [Source:MGI Symbol;Acc:MGI:95821]
ENSMUSG00000025867	4144.3	-0.293438	0.100921	-2.90759	0.00364226	0.0615039	ENSMUSG00000025867	Cplx2	Cplx2	13	54371349	54383917	1	complexin 2 [Source:MGI Symbol;Acc:MGI:104726]
ENSMUSG00000045767	3060.71	0.479236	0.164966	2.90505	0.00367189	0.0619412	ENSMUSG00000045767	B230219D22Rik	B230219D22Rik	13	55693124	55703500	1	RIKEN cDNA B230219D22 gene [Source:MGI Symbol;Acc:MGI:1925771]
ENSMUSG00000052783	60.6797	-0.83578	0.287841	-2.90362	0.00368877	0.0621355	ENSMUSG00000052783	Grk4	Grk4	5	34660379	34755305	1	G protein-coupled receptor kinase 4 [Source:MGI Symbol;Acc:MGI:95801]
ENSMUSG00000090667	6722.66	-0.373134	0.128514	-2.90344	0.00369088	0.0621355	ENSMUSG00000090667	Gm765	Gm765	6	98235708	98342754	-1	predicted gene 765 [Source:MGI Symbol;Acc:MGI:2685611]
ENSMUSG00000025128	21.1461	1.18034	0.406773	2.90172	0.00371115	0.0623966	ENSMUSG00000025128	Bhlhe22	Bhlhe22	3	18054174	18057517	1	basic helix-loop-helix family, member e22 [Source:MGI Symbol;Acc:MGI:1930001]
ENSMUSG00000032177	86.6766	-0.607335	0.209327	-2.90137	0.00371533	0.0623966	ENSMUSG00000032177	Pde4a	Pde4a	9	21165714	21213248	1	phosphodiesterase 4A, cAMP specific [Source:MGI Symbol;Acc:MGI:99558]
ENSMUSG00000045482	513.392	-0.488243	0.168291	-2.90118	0.00371766	0.0623966	ENSMUSG00000045482	Trrap	Trrap	5	144767732	144859778	1	transformation/transcription domain-associated protein [Source:MGI Symbol;Acc:MGI:2153272]
ENSMUSG00000030986	587.804	0.286813	0.0988809	2.90059	0.00372463	0.0624504	ENSMUSG00000030986	Dhx32	Dhx32	7	133720942	133782726	-1	DEAH (Asp-Glu-Ala-His) box polypeptide 32 [Source:MGI Symbol;Acc:MGI:2141813]
ENSMUSG00000011008	21.0939	1.61341	0.556334	2.90007	0.00373083	0.0624851	ENSMUSG00000011008	Mcoln2	Mcoln2	3	146149833	146195513	1	mucolipin 2 [Source:MGI Symbol;Acc:MGI:1915529]
ENSMUSG00000031565	2246.35	-0.292789	0.100976	-2.89958	0.00373664	0.0624851	ENSMUSG00000031565	Fgfr1	Fgfr1	8	25513654	25575718	1	fibroblast growth factor receptor 1 [Source:MGI Symbol;Acc:MGI:95522]
ENSMUSG00000040712	524.029	-0.434545	0.149871	-2.89947	0.00373797	0.0624851	ENSMUSG00000040712	Camta2	Camta2	11	70669463	70688105	-1	calmodulin binding transcription activator 2 [Source:MGI Symbol;Acc:MGI:2135957]
ENSMUSG00000101581	46.3499	0.90239	0.311314	2.89865	0.00374772	0.0625851	ENSMUSG00000101581	C430002N11Rik	C430002N11Rik	9	96765562	96782477	1	RIKEN cDNA C430002N11 gene [Source:MGI Symbol;Acc:MGI:2442576]
ENSMUSG00000027011	1548.35	0.250626	0.0864942	2.8976	0.00376031	0.0627322	ENSMUSG00000027011	Ube2e3	Ube2e3	2	78868124	78921293	1	ubiquitin-conjugating enzyme E2E 3 [Source:MGI Symbol;Acc:MGI:107412]
ENSMUSG00000000253	587.51	-0.399553	0.138112	-2.89297	0.00381621	0.0635731	ENSMUSG00000000253	Gmpr	Gmpr	13	45507444	45553800	1	guanosine monophosphate reductase [Source:MGI Symbol;Acc:MGI:1913605]
ENSMUSG00000020576	1038.2	-0.428466	0.148115	-2.89279	0.00381836	0.0635731	ENSMUSG00000020576	Nbas	Nbas	12	13269133	13583811	1	neuroblastoma amplified sequence [Source:MGI Symbol;Acc:MGI:1918419]
ENSMUSG00000016559	4206.08	0.340854	0.117871	2.89177	0.00383083	0.0637168	ENSMUSG00000016559	H3f3b	H3f3b	11	116021912	116027962	-1	H3.3 histone B [Source:MGI Symbol;Acc:MGI:1101768]
ENSMUSG00000024603	5249.43	0.214964	0.0743937	2.88955	0.00385794	0.0641036	ENSMUSG00000024603	Dctn4	Dctn4	18	60526185	60558766	1	dynactin 4 [Source:MGI Symbol;Acc:MGI:1914915]
ENSMUSG00000032278	792.593	-0.391035	0.13536	-2.88886	0.00386645	0.0641317	ENSMUSG00000032278	Paqr5	Paqr5	9	61953481	62026856	-1	progestin and adipoQ receptor family member V [Source:MGI Symbol;Acc:MGI:1921340]
ENSMUSG00000036371	2730.28	0.201789	0.0698525	2.88878	0.0038674	0.0641317	ENSMUSG00000036371	Serbp1	Serbp1	6	67238176	67297736	1	serpine1 mRNA binding protein 1 [Source:MGI Symbol;Acc:MGI:1914120]
ENSMUSG00000021806	285.6	0.448327	0.155213	2.88847	0.00387122	0.0641317	ENSMUSG00000021806	Nid2	Nid2	14	19751265	19811787	1	nidogen 2 [Source:MGI Symbol;Acc:MGI:1298229]
ENSMUSG00000081344	30.5821	-2.4012	0.831772	-2.88685	0.00389124	0.0643992	ENSMUSG00000081344	Gm14303	NA	2	172509521	172509691	-1	predicted gene 14303 [Source:MGI Symbol;Acc:MGI:3651379]
ENSMUSG00000103523	15.055	1.47631	0.511669	2.88529	0.00391053	0.0646446	ENSMUSG00000103523	2210017I01Rik	NA	3	92604718	92607492	-1	RIKEN cDNA 2210017I01 gene [Source:MGI Symbol;Acc:MGI:3588251]
ENSMUSG00000018707	7807.47	-0.997743	0.345867	-2.88476	0.0039171	0.0646446	ENSMUSG00000018707	Dync1h1	Dync1h1	12	110601452	110666945	1	dynein cytoplasmic 1 heavy chain 1 [Source:MGI Symbol;Acc:MGI:103147]
ENSMUSG00000032220	1657.67	-0.399609	0.138526	-2.88471	0.00391774	0.0646446	ENSMUSG00000032220	Myo1e	Myo1e	9	70207350	70399766	1	myosin IE [Source:MGI Symbol;Acc:MGI:106621]
ENSMUSG00000032503	318.106	0.438808	0.152134	2.88436	0.00392216	0.0646533	ENSMUSG00000032503	Arpp21	Arpp21	9	112065091	112235938	-1	cyclic AMP-regulated phosphoprotein, 21 [Source:MGI Symbol;Acc:MGI:107562]
ENSMUSG00000059796	8465.15	0.222423	0.0771257	2.8839	0.00392779	0.064682	ENSMUSG00000059796	Eif4a1	Eif4a1	11	69666936	69672423	-1	eukaryotic translation initiation factor 4A1 [Source:MGI Symbol;Acc:MGI:95303]
ENSMUSG00000079215	3110.96	0.297678	0.103234	2.88353	0.00393249	0.0646953	ENSMUSG00000079215	Zfp664	Zfp664	5	124862691	124902693	1	zinc finger protein 664 [Source:MGI Symbol;Acc:MGI:2442505]
ENSMUSG00000024287	638.558	0.475754	0.165054	2.88242	0.00394639	0.0648598	ENSMUSG00000024287	Thoc1	Thoc1	18	9957906	9995489	1	THO complex 1 [Source:MGI Symbol;Acc:MGI:1919668]
ENSMUSG00000006281	349.867	-0.890355	0.309101	-2.88046	0.00397093	0.0651936	ENSMUSG00000006281	Tep1	Tep1	14	50824059	50870560	-1	telomerase associated protein 1 [Source:MGI Symbol;Acc:MGI:109573]
ENSMUSG00000037580	114.431	0.544649	0.189103	2.88017	0.00397455	0.0651936	ENSMUSG00000037580	Gch1	Gch1	14	47153895	47189413	-1	GTP cyclohydrolase 1 [Source:MGI Symbol;Acc:MGI:95675]
ENSMUSG00000066306	754.012	-0.340794	0.118398	-2.87837	0.00399732	0.0655025	ENSMUSG00000066306	Numa1	Numa1	7	101934111	102014964	1	nuclear mitotic apparatus protein 1 [Source:MGI Symbol;Acc:MGI:2443665]
ENSMUSG00000047369	12.0497	3.78401	1.31547	2.87655	0.00402054	0.065818	ENSMUSG00000047369	Dnah14	Dnah14	1	181576559	181815774	1	dynein, axonemal, heavy chain 14 [Source:MGI Symbol;Acc:MGI:2444525]
ENSMUSG00000033068	319.39	-0.397845	0.138324	-2.87617	0.00402527	0.0658306	ENSMUSG00000033068	Entpd6	Entpd6	2	150749042	150771675	1	ectonucleoside triphosphate diphosphohydrolase 6 [Source:MGI Symbol;Acc:MGI:1202295]
ENSMUSG00000019854	590.187	-0.302113	0.105066	-2.87546	0.00403441	0.0659152	ENSMUSG00000019854	Reps1	Reps1	10	18055861	18125155	1	RalBP1 associated Eps domain containing protein [Source:MGI Symbol;Acc:MGI:1196373]
ENSMUSG00000003623	2391.37	0.309618	0.107695	2.87495	0.00404086	0.0659277	ENSMUSG00000003623	Crot	Crot	5	8966033	8997324	-1	carnitine O-octanoyltransferase [Source:MGI Symbol;Acc:MGI:1921364]
ENSMUSG00000052698	2777.03	-0.289609	0.100741	-2.87478	0.00404311	0.0659277	ENSMUSG00000052698	Tln2	Tln2	9	67217087	67559703	-1	talin 2 [Source:MGI Symbol;Acc:MGI:1917799]
ENSMUSG00000034780	1212.96	-0.609216	0.212041	-2.87311	0.00406452	0.0662118	ENSMUSG00000034780	B3galt1	B3galt1	2	67565871	68122689	1	UDP-Gal:betaGlcNAc beta 1,3-galactosyltransferase, polypeptide 1 [Source:MGI Symbol;Acc:MGI:1349403]
ENSMUSG00000034674	631.817	0.282253	0.0982551	2.87266	0.00407033	0.0662415	ENSMUSG00000034674	Tdg	Tdg	10	82629828	82650799	1	thymine DNA glycosylase [Source:MGI Symbol;Acc:MGI:108247]
ENSMUSG00000078706	61.6902	-0.926277	0.322541	-2.87181	0.00408131	0.0663454	ENSMUSG00000078706	Gm53	NA	11	96251105	96264868	1	predicted gene 53 [Source:MGI Symbol;Acc:MGI:2684899]
ENSMUSG00000037638	83.7881	0.617859	0.215166	2.87155	0.0040847	0.0663454	ENSMUSG00000037638	Zbtb42	Zbtb42	12	112678828	112682747	1	zinc finger and BTB domain containing 42 [Source:MGI Symbol;Acc:MGI:3644133]
ENSMUSG00000020432	502.077	-0.382401	0.133286	-2.86903	0.00411735	0.0667872	ENSMUSG00000020432	Tcn2	Tcn2	11	3917192	3932159	-1	transcobalamin 2 [Source:MGI Symbol;Acc:MGI:98534]
ENSMUSG00000113416	28.9235	1.23016	0.428834	2.86862	0.0041227	0.0667872	ENSMUSG00000113416	Gm49328	NA	12	18024067	18027467	1	predicted gene, 49328 [Source:MGI Symbol;Acc:MGI:6121513]
ENSMUSG00000035469	1736.21	0.293022	0.102157	2.86834	0.00412627	0.0667872	ENSMUSG00000035469	Rcbtb1	Rcbtb1	14	59201209	59237265	1	regulator of chromosome condensation (RCC1) and BTB (POZ) domain containing protein 1 [Source:MGI Symbol;Acc:MGI:1918580]
ENSMUSG00000047669	177.47	0.487026	0.169801	2.86821	0.00412797	0.0667872	ENSMUSG00000047669	Msl3l2	Msl3l2	10	56106917	56116880	1	MSL3 like 2 [Source:MGI Symbol;Acc:MGI:1920640]
ENSMUSG00000049517	3063.48	0.535694	0.186879	2.86653	0.00415	0.0670783	ENSMUSG00000049517	Rps23	Rps23	13	90922958	90924950	1	ribosomal protein S23 [Source:MGI Symbol;Acc:MGI:1913725]
ENSMUSG00000042129	1441.75	-0.520719	0.181793	-2.86435	0.00417861	0.0674506	ENSMUSG00000042129	Rassf4	Rassf4	6	116633008	116673952	-1	Ras association (RalGDS/AF-6) domain family member 4 [Source:MGI Symbol;Acc:MGI:2386853]
ENSMUSG00000062070	12900.5	0.192773	0.0673051	2.86416	0.00418116	0.0674506	ENSMUSG00000062070	Pgk1	Pgk1	X	106187100	106203699	1	phosphoglycerate kinase 1 [Source:MGI Symbol;Acc:MGI:97555]
ENSMUSG00000060152	1764.63	0.472689	0.165067	2.86363	0.00418822	0.0674989	ENSMUSG00000060152	Pop5	Pop5	5	115235836	115245351	1	processing of precursor 5, ribonuclease P/MRP family (S. cerevisiae) [Source:MGI Symbol;Acc:MGI:2151221]
ENSMUSG00000020009	657.599	-0.307194	0.107297	-2.86302	0.0041963	0.0675637	ENSMUSG00000020009	Ifngr1	Ifngr1	10	19591949	19610229	1	interferon gamma receptor 1 [Source:MGI Symbol;Acc:MGI:107655]
ENSMUSG00000032777	696.417	-0.4558	0.159231	-2.8625	0.0042031	0.0676077	ENSMUSG00000032777	Gtf3c1	Gtf3c1	7	125640954	125707780	-1	general transcription factor III C 1 [Source:MGI Symbol;Acc:MGI:107887]
ENSMUSG00000020175	219.23	-0.481652	0.168313	-2.86164	0.00421455	0.0677263	ENSMUSG00000020175	Rab36	Rab36	10	75037058	75054748	1	RAB36, member RAS oncogene family [Source:MGI Symbol;Acc:MGI:1924127]
ENSMUSG00000037989	175.226	-0.487571	0.170458	-2.86035	0.00423172	0.0678775	ENSMUSG00000037989	Wnk2	Wnk2	13	49036303	49148014	-1	WNK lysine deficient protein kinase 2 [Source:MGI Symbol;Acc:MGI:1922857]
ENSMUSG00000029500	789.217	0.249918	0.087376	2.86025	0.00423301	0.0678775	ENSMUSG00000029500	Pgam5	Pgam5	5	110259130	110269913	-1	phosphoglycerate mutase family member 5 [Source:MGI Symbol;Acc:MGI:1919792]
ENSMUSG00000030605	150.131	-0.506467	0.177086	-2.86001	0.00423621	0.0678775	ENSMUSG00000030605	Mfge8	Mfge8	7	79133768	79149060	-1	milk fat globule-EGF factor 8 protein [Source:MGI Symbol;Acc:MGI:102768]
ENSMUSG00000022619	5222.71	-0.169076	0.0591333	-2.85923	0.00424668	0.0679796	ENSMUSG00000022619	Mapk8ip2	Mapk8ip2	15	89453913	89464468	1	mitogen-activated protein kinase 8 interacting protein 2 [Source:MGI Symbol;Acc:MGI:1926555]
ENSMUSG00000041538	22.2267	-1.17535	0.411143	-2.85873	0.00425336	0.068021	ENSMUSG00000041538	H2-Ob	H2-Ob	17	34238903	34254414	1	histocompatibility 2, O region beta locus [Source:MGI Symbol;Acc:MGI:95925]
ENSMUSG00000014905	1377.62	0.283554	0.0992638	2.85657	0.00428249	0.068421	ENSMUSG00000014905	Dnajb9	Dnajb9	12	44205559	44210326	-1	DnaJ heat shock protein family (Hsp40) member B9 [Source:MGI Symbol;Acc:MGI:1351618]
ENSMUSG00000001123	1921.15	0.22836	0.0799781	2.85528	0.00429994	0.0686338	ENSMUSG00000001123	Lgals9	Lgals9	11	78962974	78984946	-1	lectin, galactose binding, soluble 9 [Source:MGI Symbol;Acc:MGI:109496]
ENSMUSG00000020331	761.684	-0.352523	0.123519	-2.854	0.00431724	0.0688439	ENSMUSG00000020331	Hcn2	Hcn2	10	79716634	79736108	1	hyperpolarization-activated, cyclic nucleotide-gated K+ 2 [Source:MGI Symbol;Acc:MGI:1298210]
ENSMUSG00000070934	3090.26	0.228542	0.0801467	2.85155	0.00435069	0.0693107	ENSMUSG00000070934	Rraga	Rraga	4	86575668	86577285	1	Ras-related GTP binding A [Source:MGI Symbol;Acc:MGI:1915691]
ENSMUSG00000041141	219.292	-0.409707	0.143703	-2.85106	0.00435736	0.0693504	ENSMUSG00000041141	Pnmal1	Pnmal1	7	16959679	16964607	1	PNMA-like 1 [Source:MGI Symbol;Acc:MGI:1918941]
ENSMUSG00000045613	304.178	-0.704139	0.24723	-2.84811	0.00439795	0.0699296	ENSMUSG00000045613	Chrm2	Chrm2	6	36388084	36528414	1	cholinergic receptor, muscarinic 2, cardiac [Source:MGI Symbol;Acc:MGI:88397]
ENSMUSG00000024335	3066.26	0.171863	0.0603679	2.84693	0.00441429	0.0701222	ENSMUSG00000024335	Brd2	Brd2	17	34112023	34122634	-1	bromodomain containing 2 [Source:MGI Symbol;Acc:MGI:99495]
ENSMUSG00000002885	124.542	-0.528012	0.185575	-2.84528	0.00443722	0.0704192	ENSMUSG00000002885	Adgre5	Adgre5	8	83723251	83741326	-1	adhesion G protein-coupled receptor E5 [Source:MGI Symbol;Acc:MGI:1347095]
ENSMUSG00000087301	48.1877	-0.935276	0.328908	-2.84358	0.00446095	0.0707281	ENSMUSG00000087301	Gm13629	NA	2	66440880	66546026	1	predicted gene 13629 [Source:MGI Symbol;Acc:MGI:3650683]
ENSMUSG00000053644	942.355	-0.278692	0.0980394	-2.84266	0.00447393	0.0708663	ENSMUSG00000053644	Aldh7a1	Aldh7a1	18	56509687	56572951	-1	aldehyde dehydrogenase family 7, member A1 [Source:MGI Symbol;Acc:MGI:108186]
ENSMUSG00000041986	448.365	0.360785	0.127036	2.84001	0.0045112	0.0713396	ENSMUSG00000041986	Elmod1	Elmod1	9	53911457	53975301	-1	ELMO/CED-12 domain containing 1 [Source:MGI Symbol;Acc:MGI:3583900]
ENSMUSG00000046574	102.372	-0.682831	0.24044	-2.83993	0.0045124	0.0713396	ENSMUSG00000046574	Prr12	Prr12	7	45027563	45052881	-1	proline rich 12 [Source:MGI Symbol;Acc:MGI:2679002]
ENSMUSG00000063239	125.256	-0.536869	0.189092	-2.8392	0.00452272	0.0714349	ENSMUSG00000063239	Grm4	Grm4	17	27422387	27521403	-1	glutamate receptor, metabotropic 4 [Source:MGI Symbol;Acc:MGI:1351341]
ENSMUSG00000047409	263.707	-0.474995	0.16744	-2.83681	0.00455673	0.0719037	ENSMUSG00000047409	Ctdspl	Ctdspl	9	118926453	119043998	1	CTD (carboxy-terminal domain, RNA polymerase II, polypeptide A) small phosphatase-like [Source:MGI Symbol;Acc:MGI:1916524]
ENSMUSG00000025475	62.3209	-0.743868	0.262425	-2.83459	0.00458844	0.072313	ENSMUSG00000025475	Adgra1	Adgra1	7	139834174	139878088	1	adhesion G protein-coupled receptor A1 [Source:MGI Symbol;Acc:MGI:1277167]
ENSMUSG00000028454	93.1794	-0.920772	0.324983	-2.83329	0.00460716	0.072313	ENSMUSG00000028454	Pigo	Pigo	4	43017635	43025819	-1	phosphatidylinositol glycan anchor biosynthesis, class O [Source:MGI Symbol;Acc:MGI:1861452]
ENSMUSG00000023832	4792.32	0.270085	0.0953316	2.83312	0.00460966	0.072313	ENSMUSG00000023832	Acat2	Acat2	17	12942890	12960747	-1	acetyl-Coenzyme A acetyltransferase 2 [Source:MGI Symbol;Acc:MGI:87871]
ENSMUSG00000116165	285.738	-0.419963	0.14824	-2.833	0.00461137	0.072313	ENSMUSG00000116165	Pdxp	Pdxp	15	78913919	78919517	1	pyridoxal (pyridoxine, vitamin B6) phosphatase [Source:MGI Symbol;Acc:MGI:1919282]
ENSMUSG00000028879	5655.35	0.183834	0.0648936	2.83286	0.00461341	0.072313	ENSMUSG00000028879	Stx12	Stx12	4	132853501	132884509	-1	syntaxin 12 [Source:MGI Symbol;Acc:MGI:1931027]
ENSMUSG00000040452	101.101	-0.97942	0.345739	-2.83283	0.00461375	0.072313	ENSMUSG00000040452	Cdh12	Cdh12	15	20449265	21589533	1	cadherin 12 [Source:MGI Symbol;Acc:MGI:109503]
ENSMUSG00000045763	3608.27	0.250128	0.0883053	2.83253	0.00461807	0.072313	ENSMUSG00000045763	Basp1	Basp1	15	25363277	25413764	-1	brain abundant, membrane attached signal protein 1 [Source:MGI Symbol;Acc:MGI:1917600]
ENSMUSG00000107879	349.546	-0.374273	0.132134	-2.83253	0.00461816	0.072313	ENSMUSG00000107879	9330102E08Rik	9330102E08Rik	6	128169704	128183803	-1	RIKEN cDNA 9330102E08 gene [Source:MGI Symbol;Acc:MGI:3026973]
ENSMUSG00000046761	83.8902	0.572985	0.202306	2.83227	0.00462184	0.072313	ENSMUSG00000046761	Fam83h	Fam83h	15	76001093	76014336	-1	family with sequence similarity 83, member H [Source:MGI Symbol;Acc:MGI:2145900]
ENSMUSG00000031616	143.545	-0.575522	0.203404	-2.82946	0.00466272	0.0728841	ENSMUSG00000031616	Ednra	Ednra	8	77663031	77724464	-1	endothelin receptor type A [Source:MGI Symbol;Acc:MGI:105923]
ENSMUSG00000054892	12.0955	1.4585	0.515822	2.82753	0.00469088	0.0732537	ENSMUSG00000054892	Txk	Txk	5	72695978	72752777	-1	TXK tyrosine kinase [Source:MGI Symbol;Acc:MGI:102960]
ENSMUSG00000022861	271.533	-0.777852	0.275128	-2.82724	0.00469518	0.0732537	ENSMUSG00000022861	Dgkg	Dgkg	16	22468461	22657221	-1	diacylglycerol kinase, gamma [Source:MGI Symbol;Acc:MGI:105060]
ENSMUSG00000036206	399.715	0.294657	0.10426	2.82618	0.00471063	0.0734257	ENSMUSG00000036206	Sh3bp4	Sh3bp4	1	89070415	89155068	1	SH3-domain binding protein 4 [Source:MGI Symbol;Acc:MGI:2138297]
ENSMUSG00000036902	663.326	0.46435	0.164349	2.82539	0.00472238	0.0735398	ENSMUSG00000036902	Neto2	Neto2	8	85636588	85700924	-1	neuropilin (NRP) and tolloid (TLL)-like 2 [Source:MGI Symbol;Acc:MGI:1921763]
ENSMUSG00000031970	277.071	-0.475951	0.168473	-2.82508	0.00472682	0.0735401	ENSMUSG00000031970	Dbndd1	Dbndd1	8	123504718	123515463	-1	dysbindin (dystrobrevin binding protein 1) domain containing 1 [Source:MGI Symbol;Acc:MGI:1919435]
ENSMUSG00000022321	226.96	-0.384341	0.136094	-2.82409	0.00474151	0.0736997	ENSMUSG00000022321	Cdh10	Cdh10	15	18818947	19014236	1	cadherin 10 [Source:MGI Symbol;Acc:MGI:107436]
ENSMUSG00000026914	4566.51	0.19731	0.069894	2.82299	0.00475777	0.0738832	ENSMUSG00000026914	Psmd14	Psmd14	2	61711694	61800376	1	proteasome (prosome, macropain) 26S subunit, non-ATPase, 14 [Source:MGI Symbol;Acc:MGI:1913284]
ENSMUSG00000048234	745.025	0.25525	0.0904424	2.82224	0.00476893	0.0739874	ENSMUSG00000048234	Rnf149	Rnf149	1	39551296	39577405	-1	ring finger protein 149 [Source:MGI Symbol;Acc:MGI:2677438]
ENSMUSG00000095930	174.379	-0.46737	0.165692	-2.82072	0.00479156	0.0742264	ENSMUSG00000095930	Nim1k	Nim1k	13	119710094	119755882	-1	NIM1 serine/threonine protein kinase [Source:MGI Symbol;Acc:MGI:2442399]
ENSMUSG00000040084	87.4785	0.604959	0.214478	2.82061	0.00479327	0.0742265	ENSMUSG00000040084	Bub1b	Bub1b	2	118598211	118641591	1	BUB1B, mitotic checkpoint serine/threonine kinase [Source:MGI Symbol;Acc:MGI:1333889]
ENSMUSG00000003153	1656.49	0.325714	0.115493	2.82021	0.00479927	0.0742502	ENSMUSG00000003153	Slc2a3	Slc2a3	6	122727809	122801640	-1	solute carrier family 2 (facilitated glucose transporter), member 3 [Source:MGI Symbol;Acc:MGI:95757]
ENSMUSG00000022517	606.392	-0.31537	0.111919	-2.81784	0.00483476	0.074713	ENSMUSG00000022517	Mgrn1	Mgrn1	16	4886249	4938296	1	mahogunin, ring finger 1 [Source:MGI Symbol;Acc:MGI:2447670]
ENSMUSG00000063480	2777.88	0.214719	0.0762058	2.81761	0.00483818	0.074713	ENSMUSG00000063480	Snu13	NA	15	82040525	82047598	-1	SNU13 homolog, small nuclear ribonucleoprotein (U4/U6.U5) [Source:MGI Symbol;Acc:MGI:893586]
ENSMUSG00000057777	207.062	-0.46921	0.166643	-2.81566	0.00486774	0.0750998	ENSMUSG00000057777	Mab21l2	Mab21l2	3	86545581	86548629	-1	mab-21-like 2 [Source:MGI Symbol;Acc:MGI:1346022]
ENSMUSG00000035754	528.214	-0.661861	0.235236	-2.81361	0.00489892	0.0754923	ENSMUSG00000035754	Wdr18	Wdr18	10	79960152	79970203	1	WD repeat domain 18 [Source:MGI Symbol;Acc:MGI:2158400]
ENSMUSG00000050751	633.308	-0.30003	0.106644	-2.81339	0.00490227	0.0754923	ENSMUSG00000050751	Pgbd5	Pgbd5	8	124369049	124439658	-1	piggyBac transposable element derived 5 [Source:MGI Symbol;Acc:MGI:2429955]
ENSMUSG00000066687	65.3837	-1.67772	0.596928	-2.8106	0.00494497	0.0760792	ENSMUSG00000066687	Zbtb16	Zbtb16	9	48654297	48836222	-1	zinc finger and BTB domain containing 16 [Source:MGI Symbol;Acc:MGI:103222]
ENSMUSG00000059689	606.899	0.39033	0.138904	2.81008	0.00495297	0.0761318	ENSMUSG00000059689	Zfp637	Zfp637	6	117841180	117845956	1	zinc finger protein 637 [Source:MGI Symbol;Acc:MGI:2448537]
ENSMUSG00000031849	104.671	-0.761465	0.271042	-2.8094	0.00496342	0.076222	ENSMUSG00000031849	Comp	Comp	8	70373558	70382066	1	cartilage oligomeric matrix protein [Source:MGI Symbol;Acc:MGI:88469]
ENSMUSG00000025609	2308.72	0.276039	0.0982808	2.80867	0.00497461	0.0763233	ENSMUSG00000025609	Mkln1	Mkln1	6	31398735	31516811	1	muskelin 1, intracellular mediator containing kelch motifs [Source:MGI Symbol;Acc:MGI:1351638]
ENSMUSG00000005268	109.6	-0.752905	0.268177	-2.80749	0.00499288	0.0764777	ENSMUSG00000005268	Prlr	Prlr	15	10177238	10349180	1	prolactin receptor [Source:MGI Symbol;Acc:MGI:97763]
ENSMUSG00000028803	7435.11	-0.290994	0.10366	-2.8072	0.00499744	0.0764777	ENSMUSG00000028803	Nipal3	Nipal3	4	135445420	135495038	-1	NIPA-like domain containing 3 [Source:MGI Symbol;Acc:MGI:1921802]
ENSMUSG00000072969	467.844	0.378329	0.134774	2.80713	0.00499849	0.0764777	ENSMUSG00000072969	Armcx5	Armcx5	X	135742733	135747322	1	armadillo repeat containing, X-linked 5 [Source:MGI Symbol;Acc:MGI:2148026]
ENSMUSG00000019558	882.075	0.273032	0.0973546	2.80451	0.00503927	0.0770039	ENSMUSG00000019558	Slc6a8	Slc6a8	X	73673150	73682502	1	solute carrier family 6 (neurotransmitter transporter, creatine), member 8 [Source:MGI Symbol;Acc:MGI:2147834]
ENSMUSG00000020225	1500.95	0.239419	0.0853804	2.80415	0.00504497	0.0770039	ENSMUSG00000020225	Tmbim4	Tmbim4	10	120201590	120224917	1	transmembrane BAX inhibitor motif containing 4 [Source:MGI Symbol;Acc:MGI:1915462]
ENSMUSG00000020289	479.755	-0.424712	0.151465	-2.80403	0.00504678	0.0770039	ENSMUSG00000020289	Nprl3	Nprl3	11	32225628	32267707	-1	nitrogen permease regulator-like 3 [Source:MGI Symbol;Acc:MGI:109258]
ENSMUSG00000046854	72.4762	0.714223	0.254759	2.80352	0.00505475	0.0770391	ENSMUSG00000046854	Pip5kl1	Pip5kl1	2	32574797	32583782	1	phosphatidylinositol-4-phosphate 5-kinase-like 1 [Source:MGI Symbol;Acc:MGI:2448520]
ENSMUSG00000029438	347.227	-0.321252	0.114598	-2.80329	0.00505836	0.0770391	ENSMUSG00000029438	Bcl7a	Bcl7a	5	123343834	123374992	1	B cell CLL/lymphoma 7A [Source:MGI Symbol;Acc:MGI:1924295]
ENSMUSG00000049796	5.13031	2.27958	0.813257	2.80302	0.00506263	NA	ENSMUSG00000049796	Crh	Crh	3	19693401	19695396	-1	corticotropin releasing hormone [Source:MGI Symbol;Acc:MGI:88496]
ENSMUSG00000026179	1509.94	-0.356878	0.127393	-2.8014	0.0050882	0.0774026	ENSMUSG00000026179	Pnkd	Pnkd	1	74284930	74353694	1	paroxysmal nonkinesiogenic dyskinesia [Source:MGI Symbol;Acc:MGI:1930773]
ENSMUSG00000021552	771.595	0.279569	0.0998123	2.80095	0.0050953	0.0774026	ENSMUSG00000021552	Gkap1	Gkap1	13	58233346	58275699	-1	G kinase anchoring protein 1 [Source:MGI Symbol;Acc:MGI:1891694]
ENSMUSG00000050022	43.4972	0.82254	0.293671	2.80089	0.0050962	0.0774026	ENSMUSG00000050022	Amz1	Amz1	5	140724127	140761439	1	archaelysin family metallopeptidase 1 [Source:MGI Symbol;Acc:MGI:2442258]
ENSMUSG00000027469	96.9307	0.49588	0.17708	2.80032	0.00510518	0.0774682	ENSMUSG00000027469	Tpx2	Tpx2	2	152847964	152895321	1	TPX2, microtubule-associated [Source:MGI Symbol;Acc:MGI:1919369]
ENSMUSG00000048304	817.282	-0.726338	0.259459	-2.79943	0.00511923	0.0775366	ENSMUSG00000048304	Slitrk3	Slitrk3	3	73047265	73057803	-1	SLIT and NTRK-like family, member 3 [Source:MGI Symbol;Acc:MGI:2679447]
ENSMUSG00000001076	105.495	-0.614047	0.219347	-2.79943	0.00511927	0.0775366	ENSMUSG00000001076	C1ql4	C1ql4	15	99084086	99087817	-1	complement component 1, q subcomponent-like 4 [Source:MGI Symbol;Acc:MGI:3579909]
ENSMUSG00000078920	158.14	0.687845	0.245733	2.79915	0.00512369	0.0775366	ENSMUSG00000078920	Ifi47	Ifi47	11	49076587	49096974	1	interferon gamma inducible protein 47 [Source:MGI Symbol;Acc:MGI:99448]
ENSMUSG00000020458	25126.4	0.338747	0.121045	2.79851	0.00513385	0.0776197	ENSMUSG00000020458	Rtn4	Rtn4	11	29692947	29744331	1	reticulon 4 [Source:MGI Symbol;Acc:MGI:1915835]
ENSMUSG00000020732	925.666	-0.246263	0.0880236	-2.79769	0.00514696	0.0777373	ENSMUSG00000020732	Rab37	Rab37	11	115091431	115162236	1	RAB37, member RAS oncogene family [Source:MGI Symbol;Acc:MGI:1929945]
ENSMUSG00000033739	188.54	0.49449	0.176765	2.79744	0.00515098	0.0777373	ENSMUSG00000033739	Fkbpl	Fkbpl	17	34644764	34646324	1	FK506 binding protein-like [Source:MGI Symbol;Acc:MGI:1932127]
ENSMUSG00000030707	1134.18	-0.475972	0.170199	-2.79657	0.00516488	0.0778763	ENSMUSG00000030707	Coro1a	Coro1a	7	126699773	126707787	-1	coronin, actin binding protein 1A [Source:MGI Symbol;Acc:MGI:1345961]
ENSMUSG00000050299	23.6589	-5.30138	1.89601	-2.79607	0.00517284	0.0779256	ENSMUSG00000050299	Gm9843	NA	16	76403251	76403652	-1	predicted gene 9843 [Source:MGI Symbol;Acc:MGI:3708621]
ENSMUSG00000017428	2090.96	0.279341	0.0999505	2.79479	0.00519331	0.0781491	ENSMUSG00000017428	Psmd11	Psmd11	11	80428615	80473248	1	proteasome (prosome, macropain) 26S subunit, non-ATPase, 11 [Source:MGI Symbol;Acc:MGI:1916327]
ENSMUSG00000079037	10539.9	0.181038	0.0647825	2.79456	0.00519708	0.0781491	ENSMUSG00000079037	Prnp	Prnp	2	131909928	131938429	1	prion protein [Source:MGI Symbol;Acc:MGI:97769]
ENSMUSG00000004031	533.137	-0.335626	0.120154	-2.79329	0.00521746	0.0783846	ENSMUSG00000004031	Brinp2	Brinp2	1	158245269	158356326	-1	bone morphogenic protein/retinoic acid inducible neural-specific 2 [Source:MGI Symbol;Acc:MGI:2443333]
ENSMUSG00000066867	4.59182	2.41781	0.865848	2.79242	0.00523161	NA	ENSMUSG00000066867	Oas1e	Oas1e	5	120786226	120795530	-1	2'-5' oligoadenylate synthetase 1E [Source:MGI Symbol;Acc:MGI:2180856]
ENSMUSG00000028270	417.771	0.809793	0.290147	2.79097	0.00525501	0.0788221	ENSMUSG00000028270	Gbp2	Gbp2	3	142620602	142638008	1	guanylate binding protein 2 [Source:MGI Symbol;Acc:MGI:102772]
ENSMUSG00000118458	39.0656	-1.3032	0.466981	-2.79069	0.00525956	0.0788221	ENSMUSG00000118458	Gm10599	NA	4	42242630	42244913	1	predicted pseudogene 10599 [Source:MGI Symbol;Acc:MGI:3710582]
ENSMUSG00000025579	1673.1	-0.414657	0.14859	-2.79061	0.00526081	0.0788221	ENSMUSG00000025579	Gaa	Gaa	11	119267887	119285454	1	glucosidase, alpha, acid [Source:MGI Symbol;Acc:MGI:95609]
ENSMUSG00000049985	224.453	-0.424595	0.152182	-2.79005	0.00527	0.0788885	ENSMUSG00000049985	Ankrd55	Ankrd55	13	112288451	112384002	1	ankyrin repeat domain 55 [Source:MGI Symbol;Acc:MGI:1924568]
ENSMUSG00000018882	730.313	-0.33869	0.121478	-2.78808	0.00530213	0.0792981	ENSMUSG00000018882	Mrpl45	Mrpl45	11	97315716	97329920	1	mitochondrial ribosomal protein L45 [Source:MGI Symbol;Acc:MGI:1914286]
ENSMUSG00000028634	455.958	0.286365	0.102735	2.78741	0.00531316	0.0793063	ENSMUSG00000028634	Hivep3	Hivep3	4	119733784	120138045	1	human immunodeficiency virus type I enhancer binding protein 3 [Source:MGI Symbol;Acc:MGI:106589]
ENSMUSG00000029577	1885.29	-0.294662	0.105714	-2.78735	0.00531412	0.0793063	ENSMUSG00000029577	Ube3b	Ube3b	5	114380607	114421169	1	ubiquitin protein ligase E3B [Source:MGI Symbol;Acc:MGI:1891295]
ENSMUSG00000027667	568.558	0.276321	0.0991404	2.78717	0.005317	0.0793063	ENSMUSG00000027667	Zfp639	Zfp639	3	32510259	32520833	1	zinc finger protein 639 [Source:MGI Symbol;Acc:MGI:1915028]
ENSMUSG00000033342	129.028	0.498927	0.179096	2.78581	0.00533937	0.0795687	ENSMUSG00000033342	Plppr5	Plppr5	3	117485084	117689507	1	phospholipid phosphatase related 5 [Source:MGI Symbol;Acc:MGI:1923019]
ENSMUSG00000041729	2226.65	-0.230402	0.0827193	-2.78535	0.00534699	0.0796107	ENSMUSG00000041729	Coro2b	Coro2b	9	62419492	62537044	-1	coronin, actin binding protein, 2B [Source:MGI Symbol;Acc:MGI:2444283]
ENSMUSG00000029053	1694.22	-0.428607	0.153914	-2.78471	0.00535762	0.0796976	ENSMUSG00000029053	Prkcz	Prkcz	4	155260129	155361361	-1	protein kinase C, zeta [Source:MGI Symbol;Acc:MGI:97602]
ENSMUSG00000015846	325.065	-0.389984	0.140069	-2.78423	0.00536553	0.0797439	ENSMUSG00000015846	Rxra	Rxra	2	27676440	27762957	1	retinoid X receptor alpha [Source:MGI Symbol;Acc:MGI:98214]
ENSMUSG00000001143	743.102	-0.243204	0.0874843	-2.77997	0.00543635	0.0807243	ENSMUSG00000001143	Lman2l	Lman2l	1	36419871	36445271	-1	lectin, mannose-binding 2-like [Source:MGI Symbol;Acc:MGI:2443010]
ENSMUSG00000040125	222.088	-0.591834	0.212932	-2.77946	0.00544498	0.0807802	ENSMUSG00000040125	Gpr26	Gpr26	7	131966460	131994405	1	G protein-coupled receptor 26 [Source:MGI Symbol;Acc:MGI:2441758]
ENSMUSG00000033439	64.2661	0.781972	0.281559	2.7773	0.00548133	0.0812469	ENSMUSG00000033439	Trmt13	Trmt13	3	116581093	116614587	-1	tRNA methyltransferase 13 [Source:MGI Symbol;Acc:MGI:1925219]
ENSMUSG00000068999	3.02981	3.43144	1.23565	2.77703	0.00548586	NA	ENSMUSG00000068999	Vmn2r5	Vmn2r5	3	64488609	64509842	-1	vomeronasal 2, receptor 5 [Source:MGI Symbol;Acc:MGI:3649074]
ENSMUSG00000040010	939.901	0.238431	0.0858825	2.77625	0.00549898	0.0814359	ENSMUSG00000040010	Slc7a5	Slc7a5	8	121881150	121907694	-1	solute carrier family 7 (cationic amino acid transporter, y+ system), member 5 [Source:MGI Symbol;Acc:MGI:1298205]
ENSMUSG00000020156	359.778	-0.483483	0.174201	-2.77544	0.00551275	0.0815671	ENSMUSG00000020156	Pwwp3a	Pwwp3a	10	80226434	80243903	1	PWWP domain containing 3A, DNA repair factor [Source:MGI Symbol;Acc:MGI:1915364]
ENSMUSG00000046062	1326.21	0.221827	0.0799831	2.77342	0.00554704	0.0820015	ENSMUSG00000046062	Ppp1r15b	Ppp1r15b	1	133131143	133139783	1	protein phosphatase 1, regulatory subunit 15B [Source:MGI Symbol;Acc:MGI:2444211]
ENSMUSG00000034083	395.877	0.337154	0.121593	2.77281	0.00555751	0.0820832	ENSMUSG00000034083	Ccdc174	Ccdc174	6	91878053	91899843	1	coiled-coil domain containing 174 [Source:MGI Symbol;Acc:MGI:2444652]
ENSMUSG00000025190	3796.08	0.232772	0.0839737	2.77196	0.005572	0.0822241	ENSMUSG00000025190	Got1	Got1	19	43499752	43524605	-1	glutamic-oxaloacetic transaminase 1, soluble [Source:MGI Symbol;Acc:MGI:95791]
ENSMUSG00000021461	276.371	-0.351884	0.127012	-2.77048	0.00559745	0.0824127	ENSMUSG00000021461	Fancc	Fancc	13	63285043	63497278	-1	Fanconi anemia, complementation group C [Source:MGI Symbol;Acc:MGI:95480]
ENSMUSG00000019087	7745.86	0.237706	0.0858081	2.7702	0.00560215	0.0824127	ENSMUSG00000019087	Atp6ap1	Atp6ap1	X	74297097	74304721	1	ATPase, H+ transporting, lysosomal accessory protein 1 [Source:MGI Symbol;Acc:MGI:109629]
ENSMUSG00000033697	515.117	-0.359356	0.129722	-2.77019	0.00560231	0.0824127	ENSMUSG00000033697	Arhgap39	Arhgap39	15	76723985	76818170	-1	Rho GTPase activating protein 39 [Source:MGI Symbol;Acc:MGI:107858]
ENSMUSG00000059810	2536.55	-0.313573	0.113226	-2.76946	0.00561499	0.0824127	ENSMUSG00000059810	Rgs3	Rgs3	4	62559847	62704001	1	regulator of G-protein signaling 3 [Source:MGI Symbol;Acc:MGI:1354734]
ENSMUSG00000040258	9.41443	-2.27868	0.822793	-2.76945	0.00561511	0.0824127	ENSMUSG00000040258	Nxph4	Nxph4	10	127525473	127534559	-1	neurexophilin 4 [Source:MGI Symbol;Acc:MGI:1336197]
ENSMUSG00000020387	375.212	-0.372567	0.134536	-2.76927	0.00561822	0.0824127	ENSMUSG00000020387	Jade2	Jade2	11	51813455	51857653	-1	jade family PHD finger 2 [Source:MGI Symbol;Acc:MGI:1924151]
ENSMUSG00000040907	3486.1	-0.351381	0.12689	-2.76918	0.00561976	0.0824127	ENSMUSG00000040907	Atp1a3	Atp1a3	7	24978167	25005958	-1	ATPase, Na+/K+ transporting, alpha 3 polypeptide [Source:MGI Symbol;Acc:MGI:88107]
ENSMUSG00000005621	433.896	-0.49815	0.179927	-2.76862	0.00562934	0.0824127	ENSMUSG00000005621	Zfp592	Zfp592	7	80993681	81045164	1	zinc finger protein 592 [Source:MGI Symbol;Acc:MGI:2443541]
ENSMUSG00000032322	110.822	-0.630783	0.227871	-2.76816	0.00563742	0.0824127	ENSMUSG00000032322	Pstpip1	Pstpip1	9	56089962	56128888	1	proline-serine-threonine phosphatase-interacting protein 1 [Source:MGI Symbol;Acc:MGI:1321396]
ENSMUSG00000034424	2841.83	0.251724	0.0909366	2.76813	0.00563794	0.0824127	ENSMUSG00000034424	Gcsh	Gcsh	8	116981810	116993537	-1	glycine cleavage system protein H (aminomethyl carrier) [Source:MGI Symbol;Acc:MGI:1915383]
ENSMUSG00000064329	2004.75	-0.566703	0.20473	-2.76805	0.00563933	0.0824127	ENSMUSG00000064329	Scn1a	Scn1a	2	66270778	66440840	-1	sodium channel, voltage-gated, type I, alpha [Source:MGI Symbol;Acc:MGI:98246]
ENSMUSG00000000001	1982.45	0.268931	0.0972054	2.76662	0.00566406	0.0827012	ENSMUSG00000000001	Gnai3	Gnai3	3	108107280	108146146	-1	guanine nucleotide binding protein (G protein), alpha inhibiting 3 [Source:MGI Symbol;Acc:MGI:95773]
ENSMUSG00000085560	5.2535	-2.99874	1.08403	-2.76629	0.00566976	NA	ENSMUSG00000085560	C230038L03Rik	NA	7	96906826	96951886	-1	RIKEN cDNA C230038L03 gene [Source:MGI Symbol;Acc:MGI:3697433]
ENSMUSG00000028140	1109.66	0.281247	0.101685	2.76585	0.00567749	0.0827723	ENSMUSG00000028140	Mrpl9	Mrpl9	3	94443318	94451130	1	mitochondrial ribosomal protein L9 [Source:MGI Symbol;Acc:MGI:2137211]
ENSMUSG00000017210	477.546	-0.345632	0.124968	-2.76577	0.00567889	0.0827723	ENSMUSG00000017210	Med24	Med24	11	98704591	98729435	-1	mediator complex subunit 24 [Source:MGI Symbol;Acc:MGI:1344385]
ENSMUSG00000026766	1537.9	0.204465	0.0739672	2.76427	0.0057051	0.0830181	ENSMUSG00000026766	Mmadhc	Mmadhc	2	50279881	50296801	-1	methylmalonic aciduria (cobalamin deficiency) cblD type, with homocystinuria [Source:MGI Symbol;Acc:MGI:1923786]
ENSMUSG00000021910	2644.32	-0.316235	0.114403	-2.76423	0.00570575	0.0830181	ENSMUSG00000021910	Nisch	Nisch	14	31170930	31216946	-1	nischarin [Source:MGI Symbol;Acc:MGI:1928323]
ENSMUSG00000078931	192.665	-0.476113	0.17231	-2.76312	0.00572522	0.0832285	ENSMUSG00000078931	Pdf	Pdf	8	107044698	107048614	-1	peptide deformylase (mitochondrial) [Source:MGI Symbol;Acc:MGI:1915273]
ENSMUSG00000056091	621.523	-0.365115	0.132156	-2.76276	0.00573148	0.0832467	ENSMUSG00000056091	St3gal5	St3gal5	6	72097592	72154571	1	ST3 beta-galactoside alpha-2,3-sialyltransferase 5 [Source:MGI Symbol;Acc:MGI:1339963]
ENSMUSG00000046807	1942.64	-0.270609	0.0980538	-2.75981	0.00578356	0.0839298	ENSMUSG00000046807	Lrrc75b	Lrrc75b	10	75550123	75560330	-1	leucine rich repeat containing 75B [Source:MGI Symbol;Acc:MGI:2143657]
ENSMUSG00000001467	3356.61	0.221922	0.0804214	2.75949	0.0057892	0.0839384	ENSMUSG00000001467	Cyp51	Cyp51	5	4081145	4104746	-1	cytochrome P450, family 51 [Source:MGI Symbol;Acc:MGI:106040]
ENSMUSG00000069094	527.251	0.490187	0.177852	2.75615	0.00584867	0.0847267	ENSMUSG00000069094	Pde7a	Pde7a	3	19223108	19311322	-1	phosphodiesterase 7A [Source:MGI Symbol;Acc:MGI:1202402]
ENSMUSG00000004383	2380.07	0.291953	0.106155	2.75025	0.00595492	0.0861908	ENSMUSG00000004383	Large1	Large1	8	72814599	73353540	-1	LARGE xylosyl- and glucuronyltransferase 1 [Source:MGI Symbol;Acc:MGI:1342270]
ENSMUSG00000034430	289.124	0.367554	0.133673	2.74964	0.00596602	0.0862762	ENSMUSG00000034430	Zxdc	Zxdc	6	90369492	90403490	1	ZXD family zinc finger C [Source:MGI Symbol;Acc:MGI:1933108]
ENSMUSG00000025888	299.582	0.329821	0.120114	2.74589	0.00603462	0.0871924	ENSMUSG00000025888	Casp1	Casp1	9	5298508	5307290	1	caspase 1 [Source:MGI Symbol;Acc:MGI:96544]
ENSMUSG00000037361	1248.8	0.340594	0.124065	2.74528	0.00604588	0.0872792	ENSMUSG00000037361	Sf3b6	Sf3b6	12	4817544	4827659	1	splicing factor 3B, subunit 6 [Source:MGI Symbol;Acc:MGI:1913305]
ENSMUSG00000044807	551.641	-0.350522	0.127763	-2.74353	0.00607831	0.0876712	ENSMUSG00000044807	Zfp354c	Zfp354c	11	50811086	50827724	-1	zinc finger protein 354C [Source:MGI Symbol;Acc:MGI:1353621]
ENSMUSG00000032870	1661.66	-0.235529	0.0858761	-2.74265	0.00609447	0.0877402	ENSMUSG00000032870	Smap2	Smap2	4	120968317	121017247	-1	small ArfGAP 2 [Source:MGI Symbol;Acc:MGI:1917030]
ENSMUSG00000066543	16.4395	1.43968	0.524961	2.74245	0.00609829	0.0877402	ENSMUSG00000066543	Rpl17-ps9	NA	7	36118274	36118828	1	ribosomal protein L17, pseudogene 9 [Source:MGI Symbol;Acc:MGI:3641818]
ENSMUSG00000021747	239.61	-0.408093	0.148808	-2.74241	0.00609894	0.0877402	ENSMUSG00000021747	4930452B06Rik	4930452B06Rik	14	8431192	8666240	-1	RIKEN cDNA 4930452B06 gene [Source:MGI Symbol;Acc:MGI:1926154]
ENSMUSG00000040877	174.059	-0.619979	0.226204	-2.7408	0.00612901	0.0880966	ENSMUSG00000040877	Wdr25	Wdr25	12	108893631	109028452	1	WD repeat domain 25 [Source:MGI Symbol;Acc:MGI:3045255]
ENSMUSG00000052911	209.787	-0.530405	0.193613	-2.73952	0.00615293	0.088364	ENSMUSG00000052911	Lamb2	Lamb2	9	108479736	108490530	1	laminin, beta 2 [Source:MGI Symbol;Acc:MGI:99916]
ENSMUSG00000021219	660.827	-0.543898	0.198561	-2.7392	0.00615892	0.0883736	ENSMUSG00000021219	Rgs6	Rgs6	12	82588292	83162056	1	regulator of G-protein signaling 6 [Source:MGI Symbol;Acc:MGI:1354730]
ENSMUSG00000004929	290.676	-0.49167	0.179567	-2.73809	0.00617967	0.0885948	ENSMUSG00000004929	Thop1	Thop1	10	81070035	81082559	1	thimet oligopeptidase 1 [Source:MGI Symbol;Acc:MGI:1354165]
ENSMUSG00000049037	58.2449	0.694441	0.253664	2.73764	0.00618821	0.0886407	ENSMUSG00000049037	Clec4a1	Clec4a1	6	122921848	122934619	1	C-type lectin domain family 4, member a1 [Source:MGI Symbol;Acc:MGI:3036291]
ENSMUSG00000027879	2229.34	0.27122	0.0991473	2.73553	0.00622804	0.0890999	ENSMUSG00000027879	Sec22b	Sec22b	3	97901190	97923276	1	SEC22 homolog B, vesicle trafficking protein [Source:MGI Symbol;Acc:MGI:1338759]
ENSMUSG00000046961	108.48	-0.596457	0.218058	-2.73531	0.00623218	0.0890999	ENSMUSG00000046961	Gpr156	Gpr156	16	37916496	38007530	1	G protein-coupled receptor 156 [Source:MGI Symbol;Acc:MGI:2653880]
ENSMUSG00000030177	91.2686	-0.569022	0.208052	-2.735	0.00623804	0.0890999	ENSMUSG00000030177	Ccdc77	Ccdc77	6	120324323	120364374	-1	coiled-coil domain containing 77 [Source:MGI Symbol;Acc:MGI:1914450]
ENSMUSG00000030224	4063.58	0.151437	0.055374	2.73481	0.00624171	0.0890999	ENSMUSG00000030224	Strap	Strap	6	137735078	137751932	1	serine/threonine kinase receptor associated protein [Source:MGI Symbol;Acc:MGI:1329037]
ENSMUSG00000089875	10.7962	-1.84084	0.673874	-2.73172	0.00630041	0.0898606	ENSMUSG00000089875	Etohd2	NA	13	59769497	59775407	1	ethanol decreased 2 [Source:MGI Symbol;Acc:MGI:1261417]
ENSMUSG00000004347	1982.58	0.458897	0.168014	2.7313	0.00630854	0.0898995	ENSMUSG00000004347	Pde1c	Pde1c	6	56069804	56652487	-1	phosphodiesterase 1C [Source:MGI Symbol;Acc:MGI:108413]
ENSMUSG00000042737	36.6426	-2.20056	0.805775	-2.73099	0.00631451	0.0899073	ENSMUSG00000042737	Dpm3	Dpm3	3	89259358	89267079	1	dolichyl-phosphate mannosyltransferase polypeptide 3 [Source:MGI Symbol;Acc:MGI:1915813]
ENSMUSG00000023952	600.543	0.288523	0.105672	2.73036	0.00632647	0.0900005	ENSMUSG00000023952	Gtpbp2	Gtpbp2	17	46161032	46169370	1	GTP binding protein 2 [Source:MGI Symbol;Acc:MGI:1860138]
ENSMUSG00000074182	324.544	0.348738	0.127814	2.72849	0.00636258	0.0904368	ENSMUSG00000074182	Znhit6	Znhit6	3	145576205	145604795	1	zinc finger, HIT type 6 [Source:MGI Symbol;Acc:MGI:1916996]
ENSMUSG00000033124	1120.96	-0.298873	0.109553	-2.72813	0.00636949	0.0904576	ENSMUSG00000033124	Atg9a	Atg9a	1	75180860	75192196	-1	autophagy related 9A [Source:MGI Symbol;Acc:MGI:2138446]
ENSMUSG00000025648	350.715	0.410042	0.150438	2.72565	0.00641753	0.091051	ENSMUSG00000025648	Pfkfb4	Pfkfb4	9	108991778	109032228	1	6-phosphofructo-2-kinase/fructose-2,6-biphosphatase 4 [Source:MGI Symbol;Acc:MGI:2687284]
ENSMUSG00000008193	27.6029	-1.01262	0.371549	-2.72541	0.00642223	0.091051	ENSMUSG00000008193	Spib	Spib	7	44525993	44532071	-1	Spi-B transcription factor (Spi-1/PU.1 related) [Source:MGI Symbol;Acc:MGI:892986]
ENSMUSG00000111293	29.6678	-1.05093	0.38572	-2.72459	0.00643814	0.0911313	ENSMUSG00000111293	Gm34006	NA	10	42861382	42864699	-1	predicted gene, 34006 [Source:MGI Symbol;Acc:MGI:5593165]
ENSMUSG00000035783	413.513	-0.810924	0.297636	-2.72455	0.00643887	0.0911313	ENSMUSG00000035783	Acta2	Acta2	19	34241090	34255590	-1	actin, alpha 2, smooth muscle, aorta [Source:MGI Symbol;Acc:MGI:87909]
ENSMUSG00000031134	413.411	0.333461	0.122438	2.72351	0.00645919	0.0913412	ENSMUSG00000031134	Rbmx	Rbmx	X	57383530	57393036	-1	RNA binding motif protein, X chromosome [Source:MGI Symbol;Acc:MGI:1343044]
ENSMUSG00000054676	959.245	-0.215818	0.0792689	-2.72261	0.00647688	0.0915135	ENSMUSG00000054676	1600014C10Rik	1600014C10Rik	7	38183217	38197568	1	RIKEN cDNA 1600014C10 gene [Source:MGI Symbol;Acc:MGI:1919494]
ENSMUSG00000018501	1712.17	-0.401919	0.147686	-2.72144	0.00649989	0.0916639	ENSMUSG00000018501	Ncor1	Ncor1	11	62316426	62458541	-1	nuclear receptor co-repressor 1 [Source:MGI Symbol;Acc:MGI:1349717]
ENSMUSG00000038390	174.696	-0.403245	0.148184	-2.72125	0.00650352	0.0916639	ENSMUSG00000038390	Gpr162	Gpr162	6	124858444	124863983	-1	G protein-coupled receptor 162 [Source:MGI Symbol;Acc:MGI:1315214]
ENSMUSG00000059923	3015.9	0.189209	0.069531	2.72122	0.00650408	0.0916639	ENSMUSG00000059923	Grb2	Grb2	11	115644045	115708597	-1	growth factor receptor bound protein 2 [Source:MGI Symbol;Acc:MGI:95805]
ENSMUSG00000028037	80.1548	0.918667	0.337727	2.72015	0.00652526	0.0918845	ENSMUSG00000028037	Ifi44	Ifi44	3	151730922	151749960	-1	interferon-induced protein 44 [Source:MGI Symbol;Acc:MGI:2443016]
ENSMUSG00000025236	465.048	0.262655	0.0966067	2.7188	0.00655183	0.0921606	ENSMUSG00000025236	Adpgk	Adpgk	9	59291558	59324052	1	ADP-dependent glucokinase [Source:MGI Symbol;Acc:MGI:1919391]
ENSMUSG00000027569	114.764	0.561995	0.206739	2.71838	0.00656024	0.0921606	ENSMUSG00000027569	Mrgbp	Mrgbp	2	180581304	180586304	1	MRG/MORF4L binding protein [Source:MGI Symbol;Acc:MGI:1920497]
ENSMUSG00000028102	574.085	-0.402021	0.147893	-2.71832	0.0065615	0.0921606	ENSMUSG00000028102	Pex11b	Pex11b	3	96635376	96645366	1	peroxisomal biogenesis factor 11 beta [Source:MGI Symbol;Acc:MGI:1338882]
ENSMUSG00000027397	2351.86	0.202021	0.0743376	2.71761	0.0065755	0.0922792	ENSMUSG00000027397	Slc20a1	Slc20a1	2	129198764	129211616	1	solute carrier family 20, member 1 [Source:MGI Symbol;Acc:MGI:108392]
ENSMUSG00000053754	894.503	-0.486539	0.179157	-2.7157	0.00661352	0.0927343	ENSMUSG00000053754	Chd8	Chd8	14	52198151	52257780	-1	chromodomain helicase DNA binding protein 8 [Source:MGI Symbol;Acc:MGI:1915022]
ENSMUSG00000037892	136.552	-0.685988	0.252669	-2.71497	0.00662826	0.0928546	ENSMUSG00000037892	Pcdh18	Pcdh18	3	49743296	49757325	-1	protocadherin 18 [Source:MGI Symbol;Acc:MGI:1920423]
ENSMUSG00000057522	4593.37	0.176752	0.065114	2.7145	0.0066375	0.0928546	ENSMUSG00000057522	Spop	Spop	11	95414080	95493406	1	speckle-type BTB/POZ protein [Source:MGI Symbol;Acc:MGI:1343085]
ENSMUSG00000021067	740.958	0.272957	0.100557	2.71444	0.00663886	0.0928546	ENSMUSG00000021067	Sav1	Sav1	12	69965012	69987002	-1	salvador family WW domain containing 1 [Source:MGI Symbol;Acc:MGI:1927144]
ENSMUSG00000036893	268.18	-0.481445	0.177411	-2.71373	0.00665311	0.0929757	ENSMUSG00000036893	Ehmt1	Ehmt1	2	24789928	24919614	-1	euchromatic histone methyltransferase 1 [Source:MGI Symbol;Acc:MGI:1924933]
ENSMUSG00000036395	354.445	-0.341857	0.126046	-2.71216	0.00668463	0.0933019	ENSMUSG00000036395	Glb1l2	Glb1l2	9	26763044	26806468	-1	galactosidase, beta 1-like 2 [Source:MGI Symbol;Acc:MGI:2388283]
ENSMUSG00000020312	2179.56	0.255689	0.0942802	2.71201	0.00668768	0.0933019	ENSMUSG00000020312	Shc2	Shc2	10	79618051	79637918	-1	SHC (Src homology 2 domain containing) transforming protein 2 [Source:MGI Symbol;Acc:MGI:106180]
ENSMUSG00000044017	113.609	0.550215	0.203007	2.71032	0.00672177	0.0936988	ENSMUSG00000044017	Adgrd1	Adgrd1	5	129096750	129204599	1	adhesion G protein-coupled receptor D1 [Source:MGI Symbol;Acc:MGI:3041203]
ENSMUSG00000097287	258.709	-0.395193	0.145868	-2.70926	0.00674326	0.0939195	ENSMUSG00000097287	D130017N08Rik	NA	5	143758354	143768575	1	RIKEN cDNA D130017N08 gene [Source:MGI Symbol;Acc:MGI:2443273]
ENSMUSG00000027374	701.046	-0.618996	0.228662	-2.70703	0.00678871	0.0943155	ENSMUSG00000027374	Mrps5	Mrps5	2	127587222	127606829	1	mitochondrial ribosomal protein S5 [Source:MGI Symbol;Acc:MGI:1924971]
ENSMUSG00000027787	871.708	0.348699	0.128836	2.70653	0.006799	0.0943155	ENSMUSG00000027787	Nmd3	Nmd3	3	69721985	69756373	1	NMD3 ribosome export adaptor [Source:MGI Symbol;Acc:MGI:2140103]
ENSMUSG00000021221	51.4562	-0.961056	0.355098	-2.70645	0.00680068	0.0943155	ENSMUSG00000021221	Dpf3	Dpf3	12	83213745	83487716	-1	D4, zinc and double PHD fingers, family 3 [Source:MGI Symbol;Acc:MGI:1917377]
ENSMUSG00000051375	776.742	-0.29102	0.107534	-2.70632	0.00680343	0.0943155	ENSMUSG00000051375	Pcdh1	Pcdh1	18	38185914	38212053	-1	protocadherin 1 [Source:MGI Symbol;Acc:MGI:104692]
ENSMUSG00000046982	293.213	0.441495	0.163136	2.70631	0.00680353	0.0943155	ENSMUSG00000046982	Tshz1	Tshz1	18	84011627	84087706	-1	teashirt zinc finger family member 1 [Source:MGI Symbol;Acc:MGI:1346031]
ENSMUSG00000035901	1991.54	-0.218099	0.0805923	-2.7062	0.00680575	0.0943155	ENSMUSG00000035901	Dennd5a	Dennd5a	7	109893780	109960470	-1	DENN/MADD domain containing 5A [Source:MGI Symbol;Acc:MGI:1201681]
ENSMUSG00000097785	202.715	-0.402235	0.148651	-2.7059	0.00681199	0.0943233	ENSMUSG00000097785	B230217O12Rik	B230217O12Rik	19	57323193	57360775	-1	RIKEN cDNA B230217O12 gene [Source:MGI Symbol;Acc:MGI:2444948]
ENSMUSG00000059970	308.675	0.439329	0.162429	2.70475	0.00683556	0.0945709	ENSMUSG00000059970	Hspa2	Hspa2	12	76404176	76406938	1	heat shock protein 2 [Source:MGI Symbol;Acc:MGI:96243]
ENSMUSG00000027933	591.824	-0.269492	0.0996765	-2.70366	0.00685794	0.0948016	ENSMUSG00000027933	Ints3	Ints3	3	90391388	90433622	-1	integrator complex subunit 3 [Source:MGI Symbol;Acc:MGI:2140050]
ENSMUSG00000021140	1252.85	0.530336	0.196342	2.70108	0.00691142	0.0954352	ENSMUSG00000021140	Pcnx	Pcnx	12	81860023	82000924	1	pecanex homolog [Source:MGI Symbol;Acc:MGI:1891924]
ENSMUSG00000052415	16.3811	1.41246	0.522959	2.7009	0.00691526	0.0954352	ENSMUSG00000052415	Tchh	Tchh	3	93442330	93449077	1	trichohyalin [Source:MGI Symbol;Acc:MGI:2177944]
ENSMUSG00000059288	276.793	0.365153	0.135215	2.70053	0.00692281	0.0954535	ENSMUSG00000059288	Cdyl	Cdyl	13	35659833	35874063	1	chromodomain protein, Y chromosome-like [Source:MGI Symbol;Acc:MGI:1339956]
ENSMUSG00000036905	281.649	0.4648	0.17213	2.70028	0.00692808	0.0954535	ENSMUSG00000036905	C1qb	C1qb	4	136880129	136886187	-1	complement component 1, q subcomponent, beta polypeptide [Source:MGI Symbol;Acc:MGI:88224]
ENSMUSG00000017167	1255.06	-0.377546	0.139859	-2.69947	0.00694499	0.0956072	ENSMUSG00000017167	Cntnap1	Cntnap1	11	101170523	101190724	1	contactin associated protein-like 1 [Source:MGI Symbol;Acc:MGI:1858201]
ENSMUSG00000028893	74.5391	0.59629	0.22094	2.69888	0.00695729	0.0956973	ENSMUSG00000028893	Sesn2	Sesn2	4	132492032	132510501	-1	sestrin 2 [Source:MGI Symbol;Acc:MGI:2651874]
ENSMUSG00000017802	1050.31	0.24854	0.0921176	2.69808	0.00697416	0.09585	ENSMUSG00000017802	Retreg3	Retreg3	11	101096322	101119893	-1	reticulophagy regulator family member 3 [Source:MGI Symbol;Acc:MGI:1915248]
ENSMUSG00000029408	332.244	-0.381697	0.141495	-2.6976	0.00698415	0.0959079	ENSMUSG00000029408	Abcb9	Abcb9	5	124061530	124095798	-1	ATP-binding cassette, sub-family B (MDR/TAP), member 9 [Source:MGI Symbol;Acc:MGI:1861729]
ENSMUSG00000034247	249.458	0.356567	0.132254	2.69608	0.007016	0.0962657	ENSMUSG00000034247	Plekhm1	Plekhm1	11	103364275	103412687	-1	pleckstrin homology domain containing, family M (with RUN domain) member 1 [Source:MGI Symbol;Acc:MGI:2443207]
ENSMUSG00000078126	13.3128	-2.08807	0.774576	-2.69576	0.00702283	0.09628	ENSMUSG00000078126	Rpl23a-ps3	NA	14	34170655	34171122	1	ribosomal protein L23A, pseudogene 3 [Source:MGI Symbol;Acc:MGI:3781353]
ENSMUSG00000040610	97.4983	-0.966453	0.358741	-2.69402	0.00705969	0.0967055	ENSMUSG00000040610	Tlx3	Tlx3	11	33200752	33203589	-1	T cell leukemia, homeobox 3 [Source:MGI Symbol;Acc:MGI:1351209]
ENSMUSG00000020863	1567.12	0.206576	0.0767084	2.693	0.00708117	0.0969043	ENSMUSG00000020863	Luc7l3	Luc7l3	11	94287890	94321988	-1	LUC7-like 3 (S. cerevisiae) [Source:MGI Symbol;Acc:MGI:1914934]
ENSMUSG00000031840	4419.51	-0.370315	0.137521	-2.69278	0.00708587	0.0969043	ENSMUSG00000031840	Rab3a	Rab3a	8	70754679	70758677	1	RAB3A, member RAS oncogene family [Source:MGI Symbol;Acc:MGI:97843]
ENSMUSG00000049409	432.387	-0.475567	0.176639	-2.69231	0.00709586	0.0969612	ENSMUSG00000049409	Prokr1	Prokr1	6	87578591	87590743	-1	prokineticin receptor 1 [Source:MGI Symbol;Acc:MGI:1929676]
ENSMUSG00000053007	128.904	0.665431	0.247321	2.69055	0.0071334	0.0973941	ENSMUSG00000053007	Creb5	Creb5	6	53287270	53700376	1	cAMP responsive element binding protein 5 [Source:MGI Symbol;Acc:MGI:2443973]
ENSMUSG00000042873	7326.93	-0.256546	0.0953774	-2.68979	0.00714961	0.0975352	ENSMUSG00000042873	Lhfpl4	Lhfpl4	6	113168090	113195384	-1	lipoma HMGIC fusion partner-like protein 4 [Source:MGI Symbol;Acc:MGI:3057108]
ENSMUSG00000023169	1209.49	0.447402	0.16636	2.68936	0.00715882	0.0975808	ENSMUSG00000023169	Slc38a1	Slc38a1	15	96571418	96642913	-1	solute carrier family 38, member 1 [Source:MGI Symbol;Acc:MGI:2145895]
ENSMUSG00000018669	286.154	-0.35842	0.133452	-2.68577	0.00723632	0.0985563	ENSMUSG00000018669	Cdk5rap3	Cdk5rap3	11	96907426	96916496	-1	CDK5 regulatory subunit associated protein 3 [Source:MGI Symbol;Acc:MGI:1933126]
ENSMUSG00000001017	2925.9	0.212661	0.0791928	2.68536	0.00724526	0.0985972	ENSMUSG00000001017	Chtop	Chtop	3	90498956	90509498	-1	chromatin target of PRMT1 [Source:MGI Symbol;Acc:MGI:1913761]
ENSMUSG00000040843	1476.31	0.286829	0.106854	2.6843	0.00726814	0.0988277	ENSMUSG00000040843	Tiprl	Tiprl	1	165212286	165236996	-1	TIP41, TOR signalling pathway regulator-like (S. cerevisiae) [Source:MGI Symbol;Acc:MGI:1915087]
ENSMUSG00000026712	306.627	0.394736	0.147083	2.68377	0.00727978	0.098905	ENSMUSG00000026712	Mrc1	Mrc1	2	14229392	14332057	1	mannose receptor, C type 1 [Source:MGI Symbol;Acc:MGI:97142]
ENSMUSG00000006699	13707.5	0.172574	0.0643115	2.68341	0.00728751	0.0989292	ENSMUSG00000006699	Cdc42	Cdc42	4	137319696	137357720	-1	cell division cycle 42 [Source:MGI Symbol;Acc:MGI:106211]
ENSMUSG00000021532	288.426	0.381674	0.142279	2.68258	0.00730566	0.0990946	ENSMUSG00000021532	Fastkd3	Fastkd3	13	68582234	68592338	1	FAST kinase domains 3 [Source:MGI Symbol;Acc:MGI:1916827]
ENSMUSG00000026701	2277.74	0.288976	0.107824	2.68006	0.00736088	0.0997522	ENSMUSG00000026701	Prdx6	Prdx6	1	161240112	161251219	-1	peroxiredoxin 6 [Source:MGI Symbol;Acc:MGI:894320]
ENSMUSG00000061576	6014.46	-0.284315	0.106095	-2.67982	0.00736615	0.0997522	ENSMUSG00000061576	Dpp6	Dpp6	5	26817203	27727505	1	dipeptidylpeptidase 6 [Source:MGI Symbol;Acc:MGI:94921]
ENSMUSG00000041057	517.357	0.437464	0.163312	2.67869	0.007391	0.100007	ENSMUSG00000041057	Wdr43	Wdr43	17	71615895	71659031	1	WD repeat domain 43 [Source:MGI Symbol;Acc:MGI:1919765]
ENSMUSG00000106037	30.3271	-1.78352	0.666596	-2.67557	0.00746026	0.100862	ENSMUSG00000106037	Gm4332	NA	3	119709516	119709861	1	predicted gene 4332 [Source:MGI Symbol;Acc:MGI:3782515]
ENSMUSG00000027500	46611.3	0.262005	0.097935	2.6753	0.00746634	0.100862	ENSMUSG00000027500	Stmn2	Stmn2	3	8509360	8561606	1	stathmin-like 2 [Source:MGI Symbol;Acc:MGI:98241]
ENSMUSG00000029478	274.673	-0.444121	0.166057	-2.67452	0.00748369	0.100951	ENSMUSG00000029478	Ncor2	Ncor2	5	125017153	125179219	-1	nuclear receptor co-repressor 2 [Source:MGI Symbol;Acc:MGI:1337080]
ENSMUSG00000035711	15.9602	-2.00963	0.751415	-2.67446	0.00748505	0.100951	ENSMUSG00000035711	Dok3	Dok3	13	55523231	55529296	-1	docking protein 3 [Source:MGI Symbol;Acc:MGI:1351490]
ENSMUSG00000022763	200.676	-0.530585	0.198415	-2.67411	0.00749277	0.100973	ENSMUSG00000022763	Aifm3	Aifm3	16	17489611	17507485	1	apoptosis-inducing factor, mitochondrion-associated 3 [Source:MGI Symbol;Acc:MGI:1919418]
ENSMUSG00000035413	95.2191	0.539659	0.201864	2.67339	0.007509	0.10111	ENSMUSG00000035413	Tmem98	Tmem98	11	80810175	80822033	1	transmembrane protein 98 [Source:MGI Symbol;Acc:MGI:1923457]
ENSMUSG00000003344	604.702	-0.529802	0.198235	-2.6726	0.0075267	0.101266	ENSMUSG00000003344	Btbd2	Btbd2	10	80642617	80657071	-1	BTB (POZ) domain containing 2 [Source:MGI Symbol;Acc:MGI:1933831]
ENSMUSG00000020577	3072.86	0.180533	0.0675915	2.67094	0.00756396	0.101669	ENSMUSG00000020577	Tspan13	Tspan13	12	36014557	36042500	-1	tetraspanin 13 [Source:MGI Symbol;Acc:MGI:1913359]
ENSMUSG00000016150	280.386	-0.658085	0.246407	-2.67072	0.00756889	0.101669	ENSMUSG00000016150	Tenm1	Tenm1	X	42527866	43429126	-1	teneurin transmembrane protein 1 [Source:MGI Symbol;Acc:MGI:1345185]
ENSMUSG00000020308	100.291	-1.15913	0.434113	-2.6701	0.00758277	0.101773	ENSMUSG00000020308	Tpgs1	Tpgs1	10	79669369	79676127	1	tubulin polyglutamylase complex subunit 1 [Source:MGI Symbol;Acc:MGI:106618]
ENSMUSG00000056458	33.785	-0.874056	0.327597	-2.66808	0.00762853	0.102277	ENSMUSG00000056458	Mok	Mok	12	110807798	110840939	-1	MOK protein kinase [Source:MGI Symbol;Acc:MGI:1336881]
ENSMUSG00000026965	1661.32	-0.226556	0.0849272	-2.66765	0.0076383	0.102277	ENSMUSG00000026965	Anapc2	Anapc2	2	25272478	25285915	1	anaphase promoting complex subunit 2 [Source:MGI Symbol;Acc:MGI:2139135]
ENSMUSG00000054808	1285.91	-0.347992	0.13045	-2.66763	0.00763873	0.102277	ENSMUSG00000054808	Actn4	Actn4	7	28893248	28962340	-1	actinin alpha 4 [Source:MGI Symbol;Acc:MGI:1890773]
ENSMUSG00000032744	147.732	-0.502553	0.188437	-2.66696	0.00765419	0.102382	ENSMUSG00000032744	Heyl	Heyl	4	123233556	123249875	1	hairy/enhancer-of-split related with YRPW motif-like [Source:MGI Symbol;Acc:MGI:1860511]
ENSMUSG00000030795	2672.88	0.321452	0.120541	2.66675	0.00765892	0.102382	ENSMUSG00000030795	Fus	Fus	7	127967457	127985701	1	fused in sarcoma [Source:MGI Symbol;Acc:MGI:1353633]
ENSMUSG00000005950	241.512	0.388471	0.145713	2.66601	0.00767575	0.102465	ENSMUSG00000005950	P2rx5	P2rx5	11	73160421	73172685	1	purinergic receptor P2X, ligand-gated ion channel, 5 [Source:MGI Symbol;Acc:MGI:2137026]
ENSMUSG00000078698	217.163	-0.4708	0.176598	-2.66594	0.00767746	0.102465	ENSMUSG00000078698	Mrgpra3	Mrgpra3	7	47588950	47601372	-1	MAS-related GPR, member A3 [Source:MGI Symbol;Acc:MGI:2684085]
ENSMUSG00000056698	130.926	-0.473885	0.177801	-2.66525	0.0076931	0.102591	ENSMUSG00000056698	Elmod3	Elmod3	6	72565922	72598413	-1	ELMO/CED-12 domain containing 3 [Source:MGI Symbol;Acc:MGI:2445168]
ENSMUSG00000028003	33.98	0.868232	0.325924	2.66391	0.00772375	0.102917	ENSMUSG00000028003	Lrat	Lrat	3	82892579	82903973	-1	lecithin-retinol acyltransferase (phosphatidylcholine-retinol-O-acyltransferase) [Source:MGI Symbol;Acc:MGI:1891259]
ENSMUSG00000036356	541.954	0.346976	0.130333	2.66223	0.00776248	0.10335	ENSMUSG00000036356	Csgalnact1	Csgalnact1	8	68356781	68735146	-1	chondroitin sulfate N-acetylgalactosaminyltransferase 1 [Source:MGI Symbol;Acc:MGI:2442354]
ENSMUSG00000020053	208.285	-0.468638	0.17621	-2.65954	0.00782479	0.104097	ENSMUSG00000020053	Igf1	Igf1	10	87858265	87937042	1	insulin-like growth factor 1 [Source:MGI Symbol;Acc:MGI:96432]
ENSMUSG00000031974	540.954	0.251023	0.0944246	2.65845	0.00785013	0.104274	ENSMUSG00000031974	Abcb10	Abcb10	8	123952459	123983122	-1	ATP-binding cassette, sub-family B (MDR/TAP), member 10 [Source:MGI Symbol;Acc:MGI:1860508]
ENSMUSG00000030609	968.872	0.249476	0.0938435	2.65843	0.00785068	0.104274	ENSMUSG00000030609	Aen	Aen	7	78895854	78911209	1	apoptosis enhancing nuclease [Source:MGI Symbol;Acc:MGI:1915298]
ENSMUSG00000069227	205.637	0.402043	0.151252	2.65811	0.00785796	0.104278	ENSMUSG00000069227	Gprin1	Gprin1	13	54736671	54749874	-1	G protein-regulated inducer of neurite outgrowth 1 [Source:MGI Symbol;Acc:MGI:1349455]
ENSMUSG00000021565	580.891	0.327689	0.123302	2.65761	0.0078696	0.104278	ENSMUSG00000021565	Slc6a19	Slc6a19	13	73679745	73704865	-1	solute carrier family 6 (neurotransmitter transporter), member 19 [Source:MGI Symbol;Acc:MGI:1921588]
ENSMUSG00000070866	322.908	-0.668249	0.25145	-2.65759	0.00787025	0.104278	ENSMUSG00000070866	Zfp804a	Zfp804a	2	82053222	82259879	1	zinc finger protein 804A [Source:MGI Symbol;Acc:MGI:2442949]
ENSMUSG00000070471	47.8147	0.75259	0.283212	2.65734	0.00787604	0.104278	ENSMUSG00000070471	Erich6	Erich6	3	58616300	58637207	-1	glutamate rich 6 [Source:MGI Symbol;Acc:MGI:3588212]
ENSMUSG00000037280	83.2201	0.593319	0.223385	2.65604	0.00790638	0.104596	ENSMUSG00000037280	Galnt6	Galnt6	15	100691813	100729376	-1	polypeptide N-acetylgalactosaminyltransferase 6 [Source:MGI Symbol;Acc:MGI:1891640]
ENSMUSG00000049807	509.01	0.413499	0.155721	2.65539	0.00792159	0.104714	ENSMUSG00000049807	Arhgap23	Arhgap23	11	97415533	97502402	1	Rho GTPase activating protein 23 [Source:MGI Symbol;Acc:MGI:3697726]
ENSMUSG00000042808	91.3135	-0.692054	0.260786	-2.65372	0.00796096	0.104995	ENSMUSG00000042808	Gpx2	NA	12	76792333	76795554	-1	glutathione peroxidase 2 [Source:MGI Symbol;Acc:MGI:106609]
ENSMUSG00000040046	14.2309	1.26334	0.476067	2.65369	0.00796162	0.104995	ENSMUSG00000040046	Tph1	Tph1	7	46644641	46672537	-1	tryptophan hydroxylase 1 [Source:MGI Symbol;Acc:MGI:98796]
ENSMUSG00000034245	1326.9	-0.256535	0.0966711	-2.65369	0.0079618	0.104995	ENSMUSG00000034245	Hdac11	Hdac11	6	91156665	91174692	1	histone deacetylase 11 [Source:MGI Symbol;Acc:MGI:2385252]
ENSMUSG00000048040	1366.17	0.2661	0.100321	2.65248	0.00799028	0.105287	ENSMUSG00000048040	Arxes2	Arxes2	X	135993824	135995355	1	adipocyte-related X-chromosome expressed sequence 2 [Source:MGI Symbol;Acc:MGI:1924226]
ENSMUSG00000070304	2273.05	-0.219637	0.0828132	-2.6522	0.00799696	0.105291	ENSMUSG00000070304	Scn2b	Scn2b	9	45117782	45130070	1	sodium channel, voltage-gated, type II, beta [Source:MGI Symbol;Acc:MGI:106921]
ENSMUSG00000032047	2773.14	-0.331338	0.124961	-2.65153	0.00801276	0.105348	ENSMUSG00000032047	Acat1	Acat1	9	53580522	53610382	-1	acetyl-Coenzyme A acetyltransferase 1 [Source:MGI Symbol;Acc:MGI:87870]
ENSMUSG00000032036	335.652	-0.33961	0.128095	-2.65123	0.00801986	0.105348	ENSMUSG00000032036	Kirrel3	Kirrel3	9	34485894	35036716	1	kirre like nephrin family adhesion molecule 3 [Source:MGI Symbol;Acc:MGI:1914953]
ENSMUSG00000034602	907.233	-0.392843	0.148175	-2.65121	0.0080203	0.105348	ENSMUSG00000034602	Mon2	Mon2	10	122992060	123076505	-1	MON2 homolog, regulator of endosome to Golgi trafficking [Source:MGI Symbol;Acc:MGI:1914324]
ENSMUSG00000001870	157.987	0.459446	0.173346	2.65045	0.00803843	0.105503	ENSMUSG00000001870	Ltbp1	Ltbp1	17	75005568	75392512	1	latent transforming growth factor beta binding protein 1 [Source:MGI Symbol;Acc:MGI:109151]
ENSMUSG00000047591	67.6939	-0.90756	0.342511	-2.64973	0.00805569	0.105646	ENSMUSG00000047591	Mafa	Mafa	15	75745490	75748228	-1	v-maf musculoaponeurotic fibrosarcoma oncogene family, protein A (avian) [Source:MGI Symbol;Acc:MGI:2673307]
ENSMUSG00000050394	311.344	-0.323709	0.122241	-2.64812	0.00809397	0.106057	ENSMUSG00000050394	Armcx6	Armcx6	X	134748461	134751417	-1	armadillo repeat containing, X-linked 6 [Source:MGI Symbol;Acc:MGI:2147993]
ENSMUSG00000036840	697.533	0.258906	0.0977836	2.64774	0.00810308	0.106057	ENSMUSG00000036840	Siah1a	Siah1a	8	86724007	86745934	-1	siah E3 ubiquitin protein ligase 1A [Source:MGI Symbol;Acc:MGI:108064]
ENSMUSG00000055799	70.8125	-0.607013	0.229286	-2.64741	0.00811117	0.106057	ENSMUSG00000055799	Tcf7l1	Tcf7l1	6	72626378	72789254	-1	transcription factor 7 like 1 (T cell specific, HMG box) [Source:MGI Symbol;Acc:MGI:1202876]
ENSMUSG00000017723	56.7089	-0.937021	0.353947	-2.64735	0.00811254	0.106057	ENSMUSG00000017723	Wfdc2	Wfdc2	2	164562413	164568510	1	WAP four-disulfide core domain 2 [Source:MGI Symbol;Acc:MGI:1914951]
ENSMUSG00000026355	225.321	0.390575	0.147577	2.64659	0.00813081	0.106156	ENSMUSG00000026355	Mcm6	Mcm6	1	128331590	128359664	-1	minichromosome maintenance complex component 6 [Source:MGI Symbol;Acc:MGI:1298227]
ENSMUSG00000021822	161.586	0.399955	0.151126	2.6465	0.00813289	0.106156	ENSMUSG00000021822	Plau	Plau	14	20836660	20843385	1	plasminogen activator, urokinase [Source:MGI Symbol;Acc:MGI:97611]
ENSMUSG00000036561	845.92	-0.308956	0.116764	-2.64599	0.00814525	0.106233	ENSMUSG00000036561	Ppp6r2	Ppp6r2	15	89211553	89287010	1	protein phosphatase 6, regulatory subunit 2 [Source:MGI Symbol;Acc:MGI:1918724]
ENSMUSG00000092124	6.03047	1.98392	0.750598	2.64312	0.00821446	NA	ENSMUSG00000092124	B930094E09Rik	NA	18	31609512	31610751	1	RIKEN cDNA B930094E09 gene [Source:MGI Symbol;Acc:MGI:3603750]
ENSMUSG00000117655	106.31	-0.56128	0.212428	-2.64221	0.00823666	0.107341	ENSMUSG00000117655	6720468P15Rik	6720468P15Rik	19	57497390	57512784	1	RIKEN cDNA 6720468P15 gene [Source:MGI Symbol;Acc:MGI:1925323]
ENSMUSG00000051335	1308.53	-0.431459	0.163355	-2.64124	0.00826033	0.107566	ENSMUSG00000051335	Gfod1	Gfod1	13	43195245	43304172	-1	glucose-fructose oxidoreductase domain containing 1 [Source:MGI Symbol;Acc:MGI:2145304]
ENSMUSG00000091903	6.91653	1.82725	0.691945	2.64074	0.00827255	NA	ENSMUSG00000091903	Gm6460	Gm6460	5	11594913	11599784	1	predicted gene 6460 [Source:MGI Symbol;Acc:MGI:3644247]
ENSMUSG00000038534	112.237	-0.581667	0.220343	-2.63982	0.00829498	0.107866	ENSMUSG00000038534	Osbpl7	Osbpl7	11	97050628	97068904	1	oxysterol binding protein-like 7 [Source:MGI Symbol;Acc:MGI:1918490]
ENSMUSG00000027665	1991.16	0.39262	0.148733	2.63976	0.00829637	0.107866	ENSMUSG00000027665	Pik3ca	Pik3ca	3	32397671	32468486	1	phosphatidylinositol-4,5-bisphosphate 3-kinase catalytic subunit alpha [Source:MGI Symbol;Acc:MGI:1206581]
ENSMUSG00000030283	1717.42	-0.506651	0.192119	-2.63718	0.00835995	0.108213	ENSMUSG00000030283	St8sia1	St8sia1	6	142821545	142964452	-1	ST8 alpha-N-acetyl-neuraminide alpha-2,8-sialyltransferase 1 [Source:MGI Symbol;Acc:MGI:106011]
ENSMUSG00000035181	962.508	-0.600081	0.227554	-2.63709	0.00836213	0.108213	ENSMUSG00000035181	Heatr5a	Heatr5a	12	51875871	51971321	-1	HEAT repeat containing 5A [Source:MGI Symbol;Acc:MGI:2444133]
ENSMUSG00000054204	397.638	0.447502	0.169705	2.63694	0.00836581	0.108213	ENSMUSG00000054204	Alkal2	Alkal2	12	30884322	30893854	1	ALK and LTK ligand 2 [Source:MGI Symbol;Acc:MGI:3697448]
ENSMUSG00000058400	22.7342	1.06389	0.403465	2.63689	0.00836695	0.108213	ENSMUSG00000058400	Qrfpr	Qrfpr	3	36179424	36222313	-1	pyroglutamylated RFamide peptide receptor [Source:MGI Symbol;Acc:MGI:2677633]
ENSMUSG00000022756	157.391	-0.46503	0.176361	-2.63681	0.00836889	0.108213	ENSMUSG00000022756	Slc7a4	Slc7a4	16	17572018	17583214	-1	solute carrier family 7 (cationic amino acid transporter, y+ system), member 4 [Source:MGI Symbol;Acc:MGI:2146512]
ENSMUSG00000038593	202.654	-0.374612	0.142073	-2.63675	0.0083704	0.108213	ENSMUSG00000038593	Tctn1	Tctn1	5	122237848	122264460	-1	tectonic family member 1 [Source:MGI Symbol;Acc:MGI:3603820]
ENSMUSG00000021062	3879.45	0.150434	0.057053	2.63675	0.00837043	0.108213	ENSMUSG00000021062	Rab15	Rab15	12	76797960	76822908	-1	RAB15, member RAS oncogene family [Source:MGI Symbol;Acc:MGI:1916865]
ENSMUSG00000030731	319.118	-0.425022	0.161203	-2.63656	0.0083752	0.108213	ENSMUSG00000030731	Syt3	Syt3	7	44384102	44400187	1	synaptotagmin III [Source:MGI Symbol;Acc:MGI:99665]
ENSMUSG00000009731	3702.17	-0.257968	0.0978767	-2.63564	0.00839778	0.108421	ENSMUSG00000009731	Kcnd1	Kcnd1	X	7822289	7838280	1	potassium voltage-gated channel, Shal-related family, member 1 [Source:MGI Symbol;Acc:MGI:96671]
ENSMUSG00000020857	2108.26	0.479608	0.181989	2.63536	0.00840471	0.108426	ENSMUSG00000020857	Nme2	Nme2	11	93949814	93956259	-1	NME/NM23 nucleoside diphosphate kinase 2 [Source:MGI Symbol;Acc:MGI:97356]
ENSMUSG00000097768	30.0956	-0.960288	0.364502	-2.63452	0.00842559	0.108611	ENSMUSG00000097768	2310043M15Rik	2310043M15Rik	16	93792136	93794901	-1	RIKEN cDNA 2310043M15 gene [Source:MGI Symbol;Acc:MGI:1919180]
ENSMUSG00000040136	64.9447	-0.936003	0.355354	-2.634	0.00843844	0.108692	ENSMUSG00000040136	Abcc8	Abcc8	7	46104523	46180033	-1	ATP-binding cassette, sub-family C (CFTR/MRP), member 8 [Source:MGI Symbol;Acc:MGI:1352629]
ENSMUSG00000068882	3286.9	0.176925	0.0672101	2.63242	0.00847795	0.109068	ENSMUSG00000068882	Ssb	Ssb	2	69861562	69871846	1	Sjogren syndrome antigen B [Source:MGI Symbol;Acc:MGI:98423]
ENSMUSG00000066443	41.5361	1.37831	0.523613	2.63231	0.00848071	0.109068	ENSMUSG00000066443	Gm10163	NA	9	88390837	88391317	1	predicted pseudogene 10163 [Source:MGI Symbol;Acc:MGI:3704341]
ENSMUSG00000039917	701.943	-0.430539	0.163643	-2.63096	0.0085144	0.109416	ENSMUSG00000039917	Rhbdd2	Rhbdd2	5	135632618	135646448	1	rhomboid domain containing 2 [Source:MGI Symbol;Acc:MGI:1915612]
ENSMUSG00000051316	509.801	0.301327	0.114567	2.63014	0.00853495	0.109505	ENSMUSG00000051316	Taf7	Taf7	18	37640491	37644204	-1	TATA-box binding protein associated factor 7 [Source:MGI Symbol;Acc:MGI:1346348]
ENSMUSG00000030539	321.496	-0.389439	0.14808	-2.62992	0.00854037	0.109505	ENSMUSG00000030539	Sema4b	Sema4b	7	80186841	80226527	1	sema domain, immunoglobulin domain (Ig), transmembrane domain (TM) and short cytoplasmic domain, (semaphorin) 4B [Source:MGI Symbol;Acc:MGI:107559]
ENSMUSG00000073747	34.8621	0.925492	0.351912	2.6299	0.00854104	0.109505	ENSMUSG00000073747	Zpld2	Zpld2	4	134190804	134203004	-1	zona pellucida like domain containing 2 [Source:MGI Symbol;Acc:MGI:3702974]
ENSMUSG00000017314	186.725	-0.459438	0.174719	-2.62959	0.00854888	0.109521	ENSMUSG00000017314	Mpp2	Mpp2	11	102057015	102088515	-1	membrane protein, palmitoylated 2 (MAGUK p55 subfamily member 2) [Source:MGI Symbol;Acc:MGI:1858257]
ENSMUSG00000053436	1306.93	0.223263	0.0850279	2.62575	0.00864569	0.110675	ENSMUSG00000053436	Mapk14	Mapk14	17	28691329	28748406	1	mitogen-activated protein kinase 14 [Source:MGI Symbol;Acc:MGI:1346865]
ENSMUSG00000024771	61.4822	0.669103	0.25486	2.62537	0.00865538	0.110714	ENSMUSG00000024771	Lipk	Lipk	19	34008290	34047835	1	lipase, family member K [Source:MGI Symbol;Acc:MGI:2679259]
ENSMUSG00000019916	1015.42	-0.223944	0.0853381	-2.6242	0.00868524	0.110943	ENSMUSG00000019916	P4ha1	P4ha1	10	59323296	59373304	1	procollagen-proline, 2-oxoglutarate 4-dioxygenase (proline 4-hydroxylase), alpha 1 polypeptide [Source:MGI Symbol;Acc:MGI:97463]
ENSMUSG00000110693	11.7454	-2.06888	0.788418	-2.62409	0.00868814	0.110943	ENSMUSG00000110693	Gm45899	NA	8	75176458	75177733	1	predicted gene 45899 [Source:MGI Symbol;Acc:MGI:5805014]
ENSMUSG00000024502	1093.93	0.329362	0.125524	2.62389	0.00869328	0.110943	ENSMUSG00000024502	Jakmip2	Jakmip2	18	43531407	43687773	-1	janus kinase and microtubule interacting protein 2 [Source:MGI Symbol;Acc:MGI:1923467]
ENSMUSG00000028959	468.376	-0.449261	0.171259	-2.62328	0.00870879	0.111055	ENSMUSG00000028959	Fastk	Fastk	5	24438440	24445287	-1	Fas-activated serine/threonine kinase [Source:MGI Symbol;Acc:MGI:1913837]
ENSMUSG00000111664	2.34643	-3.95519	1.50775	-2.62324	0.00870986	NA	ENSMUSG00000111664	Gm48865	NA	10	31321418	31324022	1	predicted gene, 48865 [Source:MGI Symbol;Acc:MGI:6098607]
ENSMUSG00000003378	251.548	-0.412683	0.15742	-2.62154	0.00875344	0.111482	ENSMUSG00000003378	Grik5	Grik5	7	25009849	25072346	-1	glutamate receptor, ionotropic, kainate 5 (gamma 2) [Source:MGI Symbol;Acc:MGI:95818]
ENSMUSG00000051391	38447.8	0.376318	0.143553	2.62145	0.00875565	0.111482	ENSMUSG00000051391	Ywhag	Ywhag	5	135908409	135934616	-1	tyrosine 3-monooxygenase/tryptophan 5-monooxygenase activation protein, gamma polypeptide [Source:MGI Symbol;Acc:MGI:108109]
ENSMUSG00000021494	155.328	-0.528481	0.201675	-2.62046	0.00878124	0.111579	ENSMUSG00000021494	Ddx41	Ddx41	13	55530410	55536658	-1	DEAD (Asp-Glu-Ala-Asp) box polypeptide 41 [Source:MGI Symbol;Acc:MGI:1920185]
ENSMUSG00000053297	301.966	-0.308362	0.117686	-2.62021	0.00878767	0.111579	ENSMUSG00000053297	AI854703	AI854703	6	48626764	48633689	1	expressed sequence AI854703 [Source:MGI Symbol;Acc:MGI:2141510]
ENSMUSG00000045932	815.016	0.456538	0.174239	2.62018	0.00878841	0.111579	ENSMUSG00000045932	Ifit2	Ifit2	19	34550694	34576419	1	interferon-induced protein with tetratricopeptide repeats 2 [Source:MGI Symbol;Acc:MGI:99449]
ENSMUSG00000020738	3048.5	0.224086	0.0855253	2.62011	0.00879011	0.111579	ENSMUSG00000020738	Sumo2	Sumo2	11	115523102	115536276	-1	small ubiquitin-like modifier 2 [Source:MGI Symbol;Acc:MGI:2158813]
ENSMUSG00000070802	260.651	-0.352262	0.134524	-2.61859	0.0088295	0.111993	ENSMUSG00000070802	Pnmal2	Pnmal2	7	16944682	16948828	1	PNMA-like 2 [Source:MGI Symbol;Acc:MGI:3645856]
ENSMUSG00000032313	25.2251	-1.0992	0.420086	-2.6166	0.00888107	0.112561	ENSMUSG00000032313	Tmem266	Tmem266	9	55326913	55438345	1	transmembrane protein 266 [Source:MGI Symbol;Acc:MGI:2142980]
ENSMUSG00000025743	2845.09	0.168376	0.0643561	2.61631	0.00888855	0.11257	ENSMUSG00000025743	Sdc3	Sdc3	4	130792537	130826319	1	syndecan 3 [Source:MGI Symbol;Acc:MGI:1349163]
ENSMUSG00000019066	2926.78	-0.166379	0.0636038	-2.61587	0.00890006	0.11263	ENSMUSG00000019066	Rab3d	Rab3d	9	21907491	21918192	-1	RAB3D, member RAS oncogene family [Source:MGI Symbol;Acc:MGI:97844]
ENSMUSG00000022009	328.636	0.292997	0.112049	2.61489	0.00892567	0.112868	ENSMUSG00000022009	Nufip1	Nufip1	14	76110891	76137379	1	nuclear fragile X mental retardation protein interacting protein 1 [Source:MGI Symbol;Acc:MGI:1351474]
ENSMUSG00000058070	8822.34	-0.185259	0.0709117	-2.61253	0.00898738	0.113562	ENSMUSG00000058070	Eml1	Eml1	12	108370957	108539617	1	echinoderm microtubule associated protein like 1 [Source:MGI Symbol;Acc:MGI:1915769]
ENSMUSG00000003644	177.274	0.508826	0.19484	2.61151	0.00901425	0.113815	ENSMUSG00000003644	Rps6ka1	Rps6ka1	4	133847290	133887797	-1	ribosomal protein S6 kinase polypeptide 1 [Source:MGI Symbol;Acc:MGI:104558]
ENSMUSG00000024500	3750.85	0.189825	0.0727075	2.6108	0.00903313	0.113967	ENSMUSG00000024500	Ppp2r2b	Ppp2r2b	18	42637432	43083127	-1	protein phosphatase 2, regulatory subunit B, beta [Source:MGI Symbol;Acc:MGI:1920180]
ENSMUSG00000039633	699.295	0.322656	0.123651	2.60941	0.00906986	0.114344	ENSMUSG00000039633	Lonrf1	Lonrf1	8	36216064	36249516	-1	LON peptidase N-terminal domain and ring finger 1 [Source:MGI Symbol;Acc:MGI:3609241]
ENSMUSG00000022195	698.735	-0.27867	0.106905	-2.60672	0.00914137	0.11513	ENSMUSG00000022195	6030458C11Rik	6030458C11Rik	15	12808177	12824649	-1	RIKEN cDNA 6030458C11 gene [Source:MGI Symbol;Acc:MGI:1925127]
ENSMUSG00000002058	656.233	-0.441942	0.169562	-2.60637	0.00915082	0.11513	ENSMUSG00000002058	Unc119	Unc119	11	78343482	78349164	1	unc-119 lipid binding chaperone [Source:MGI Symbol;Acc:MGI:1328357]
ENSMUSG00000022906	203.055	0.451633	0.173286	2.60629	0.00915302	0.11513	ENSMUSG00000022906	Parp9	Parp9	16	35938470	35972605	1	poly (ADP-ribose) polymerase family, member 9 [Source:MGI Symbol;Acc:MGI:1933117]
ENSMUSG00000022779	318.663	-0.415277	0.159391	-2.6054	0.00917672	0.115341	ENSMUSG00000022779	Top3b	Top3b	16	16870736	16892990	1	topoisomerase (DNA) III beta [Source:MGI Symbol;Acc:MGI:1333803]
ENSMUSG00000026778	2022.37	-0.249485	0.0958643	-2.60248	0.00925515	0.116239	ENSMUSG00000026778	Prkcq	Prkcq	2	11172108	11301222	1	protein kinase C, theta [Source:MGI Symbol;Acc:MGI:97601]
ENSMUSG00000028719	5183.06	0.208482	0.0801289	2.60183	0.00927281	0.116367	ENSMUSG00000028719	Cmpk1	Cmpk1	4	114959336	114987241	-1	cytidine monophosphate (UMP-CMP) kinase 1 [Source:MGI Symbol;Acc:MGI:1913838]
ENSMUSG00000040875	332.318	-0.413405	0.158905	-2.60159	0.00927937	0.116367	ENSMUSG00000040875	Osbpl10	Osbpl10	9	114978569	115232225	1	oxysterol binding protein-like 10 [Source:MGI Symbol;Acc:MGI:1921736]
ENSMUSG00000106791	31.9795	-0.840281	0.323273	-2.59929	0.00934166	0.116949	ENSMUSG00000106791	4930553P18Rik	4930553P18Rik	6	86004380	86009355	1	RIKEN cDNA 4930553P18 gene [Source:MGI Symbol;Acc:MGI:1922605]
ENSMUSG00000102018	26.3575	-1.08556	0.417653	-2.59919	0.00934442	0.116949	ENSMUSG00000102018	Iqank1	Iqank1	15	76009888	76046981	1	IQ motif and ankyrin repeat containing 1 [Source:MGI Symbol;Acc:MGI:3588184]
ENSMUSG00000002007	33.2659	-1.24912	0.480599	-2.5991	0.00934688	0.116949	ENSMUSG00000002007	Srpk3	Srpk3	X	73774405	73778925	1	serine/arginine-rich protein specific kinase 3 [Source:MGI Symbol;Acc:MGI:1891338]
ENSMUSG00000045576	724.089	0.35655	0.137209	2.59859	0.00936087	0.117036	ENSMUSG00000045576	St7l	St7l	3	104864005	104930064	1	suppression of tumorigenicity 7-like [Source:MGI Symbol;Acc:MGI:2386964]
ENSMUSG00000032551	426.415	0.28811	0.11093	2.59722	0.00939816	0.117413	ENSMUSG00000032551	1110059G10Rik	1110059G10Rik	9	122945089	122951000	-1	RIKEN cDNA 1110059G10 gene [Source:MGI Symbol;Acc:MGI:1913452]
ENSMUSG00000050505	8.78008	-2.11015	0.812689	-2.5965	0.00941792	0.117541	ENSMUSG00000050505	Pcdh20	Pcdh20	14	88464743	88471396	-1	protocadherin 20 [Source:MGI Symbol;Acc:MGI:2443376]
ENSMUSG00000030560	681.415	0.310766	0.119694	2.59633	0.00942249	0.117541	ENSMUSG00000030560	Ctsc	Ctsc	7	88278085	88310888	1	cathepsin C [Source:MGI Symbol;Acc:MGI:109553]
ENSMUSG00000017421	1884.84	0.208467	0.0803179	2.59552	0.00944473	0.11773	ENSMUSG00000017421	Zfp207	Zfp207	11	80383279	80405733	1	zinc finger protein 207 [Source:MGI Symbol;Acc:MGI:1340045]
ENSMUSG00000026153	524.939	0.376815	0.145209	2.59499	0.00945941	0.117743	ENSMUSG00000026153	Fam135a	Fam135a	1	24011093	24100341	-1	family with sequence similarity 135, member A [Source:MGI Symbol;Acc:MGI:1915437]
ENSMUSG00000042121	514.626	0.290203	0.11184	2.59481	0.00946426	0.117743	ENSMUSG00000042121	Ssh1	Ssh1	5	113937094	113993894	-1	slingshot protein phosphatase 1 [Source:MGI Symbol;Acc:MGI:2686240]
ENSMUSG00000060275	41.7582	-0.98602	0.38004	-2.59451	0.00947245	0.117743	ENSMUSG00000060275	Nrg2	Nrg2	18	36017652	36197380	-1	neuregulin 2 [Source:MGI Symbol;Acc:MGI:1098246]
ENSMUSG00000038991	1476.02	-0.185107	0.0713473	-2.59445	0.00947411	0.117743	ENSMUSG00000038991	Txndc5	Txndc5	13	38500079	38528824	-1	thioredoxin domain containing 5 [Source:MGI Symbol;Acc:MGI:2145316]
ENSMUSG00000048878	718.436	-0.353447	0.136333	-2.59252	0.00952754	0.118318	ENSMUSG00000048878	Hexim1	Hexim1	11	103116231	103119725	1	hexamethylene bis-acetamide inducible 1 [Source:MGI Symbol;Acc:MGI:2385923]
ENSMUSG00000034059	528.024	0.346047	0.133509	2.59194	0.00954353	0.118428	ENSMUSG00000034059	Ypel4	Ypel4	2	84734058	84738655	1	yippee like 4 [Source:MGI Symbol;Acc:MGI:3605071]
ENSMUSG00000058290	15.5915	-1.57135	0.606525	-2.59074	0.00957689	0.118665	ENSMUSG00000058290	Espl1	Espl1	15	102296266	102324357	1	extra spindle pole bodies 1, separase [Source:MGI Symbol;Acc:MGI:2146156]
ENSMUSG00000024772	693.144	0.322067	0.124314	2.59074	0.0095769	0.118665	ENSMUSG00000024772	Ehd1	Ehd1	19	6276725	6300096	1	EH-domain containing 1 [Source:MGI Symbol;Acc:MGI:1341878]
ENSMUSG00000079659	425.211	0.300292	0.11593	2.59029	0.00958951	0.118672	ENSMUSG00000079659	Tmem243	Tmem243	5	9100668	9160986	1	transmembrane protein 243, mitochondrial [Source:MGI Symbol;Acc:MGI:3606159]
ENSMUSG00000033540	164.985	-0.44944	0.173515	-2.59021	0.00959177	0.118672	ENSMUSG00000033540	Idua	Idua	5	108660331	108684557	1	iduronidase, alpha-L [Source:MGI Symbol;Acc:MGI:96418]
ENSMUSG00000028565	1480.33	-0.240271	0.0927959	-2.58924	0.00961887	0.11889	ENSMUSG00000028565	Nfia	Nfia	4	97772734	98118874	1	nuclear factor I/A [Source:MGI Symbol;Acc:MGI:108056]
ENSMUSG00000026821	945.876	0.295875	0.114279	2.58907	0.00962364	0.11889	ENSMUSG00000026821	Ralgds	Ralgds	2	28513125	28553081	1	ral guanine nucleotide dissociation stimulator [Source:MGI Symbol;Acc:MGI:107485]
ENSMUSG00000036339	417.643	-0.339952	0.131351	-2.58813	0.00964996	0.119066	ENSMUSG00000036339	Tmem260	Tmem260	14	48446124	48524246	1	transmembrane protein 260 [Source:MGI Symbol;Acc:MGI:2443219]
ENSMUSG00000056211	935.094	0.280239	0.108282	2.58804	0.00965229	0.119066	ENSMUSG00000056211	R3hdm1	R3hdm1	1	128103301	128237736	1	R3H domain containing 1 [Source:MGI Symbol;Acc:MGI:2448514]
ENSMUSG00000020328	366.675	0.389087	0.150364	2.58763	0.00966376	0.119119	ENSMUSG00000020328	Nudcd2	Nudcd2	11	40733667	40740046	1	NudC domain containing 2 [Source:MGI Symbol;Acc:MGI:1277103]
ENSMUSG00000019124	3450.71	-0.236597	0.0914746	-2.58647	0.00969633	0.119432	ENSMUSG00000019124	Scrn1	Scrn1	6	54501173	54566489	-1	secernin 1 [Source:MGI Symbol;Acc:MGI:1917188]
ENSMUSG00000030393	124.519	0.546866	0.211475	2.58596	0.00971071	0.119521	ENSMUSG00000030393	Zik1	Zik1	7	10487229	10495394	-1	zinc finger protein interacting with K protein 1 [Source:MGI Symbol;Acc:MGI:108070]
ENSMUSG00000022442	814.664	-0.274017	0.106022	-2.58454	0.00975097	0.119928	ENSMUSG00000022442	Ttll1	Ttll1	15	83483769	83510893	-1	tubulin tyrosine ligase-like 1 [Source:MGI Symbol;Acc:MGI:2443047]
ENSMUSG00000021377	899.997	0.252668	0.0977752	2.58417	0.0097614	0.119967	ENSMUSG00000021377	Dek	Dek	13	47084775	47106201	-1	DEK oncogene (DNA binding) [Source:MGI Symbol;Acc:MGI:1926209]
ENSMUSG00000030881	1222.96	-0.272941	0.105642	-2.58363	0.00977669	0.120066	ENSMUSG00000030881	Arfip2	Arfip2	7	105634203	105640416	-1	ADP-ribosylation factor interacting protein 2 [Source:MGI Symbol;Acc:MGI:1924182]
ENSMUSG00000025044	46.8116	0.800045	0.30978	2.58262	0.00980533	0.120329	ENSMUSG00000025044	Msr1	Msr1	8	39581685	39642673	-1	macrophage scavenger receptor 1 [Source:MGI Symbol;Acc:MGI:98257]
ENSMUSG00000024750	6496.3	0.304223	0.117828	2.58192	0.00982533	0.120485	ENSMUSG00000024750	Zfand5	Zfand5	19	21272278	21286840	1	zinc finger, AN1-type domain 5 [Source:MGI Symbol;Acc:MGI:1278334]
ENSMUSG00000079466	1713.57	-0.293467	0.113679	-2.58154	0.00983616	0.120529	ENSMUSG00000079466	Prdm12	Prdm12	2	31640037	31655795	1	PR domain containing 12 [Source:MGI Symbol;Acc:MGI:2685844]
ENSMUSG00000068742	1444.13	0.206305	0.0799442	2.58062	0.00986238	0.120761	ENSMUSG00000068742	Cry2	Cry2	2	92403646	92434043	-1	cryptochrome 2 (photolyase-like) [Source:MGI Symbol;Acc:MGI:1270859]
ENSMUSG00000025289	637.165	0.298286	0.115638	2.57947	0.00989507	0.121073	ENSMUSG00000025289	Prdx4	Prdx4	X	155323918	155340754	-1	peroxiredoxin 4 [Source:MGI Symbol;Acc:MGI:1859815]
ENSMUSG00000091345	35.1559	1.51343	0.586947	2.57848	0.00992359	0.121332	ENSMUSG00000091345	Col6a5	Col6a5	9	105856078	105960643	-1	collagen, type VI, alpha 5 [Source:MGI Symbol;Acc:MGI:3648134]
ENSMUSG00000072572	5.38359	2.02538	0.78563	2.57803	0.00993661	NA	ENSMUSG00000072572	Slc39a2	Slc39a2	14	51892889	51896745	1	solute carrier family 39 (zinc transporter), member 2 [Source:MGI Symbol;Acc:MGI:2684326]
ENSMUSG00000048668	227.637	0.3773	0.14636	2.57789	0.00994068	0.121452	ENSMUSG00000048668	Rhno1	Rhno1	6	128357000	128362911	-1	RAD9-HUS1-RAD1 interacting nuclear orphan 1 [Source:MGI Symbol;Acc:MGI:1915315]
ENSMUSG00000012889	4.44345	2.39428	0.928968	2.57736	0.00995583	NA	ENSMUSG00000012889	Podnl1	Podnl1	8	84125989	84132527	1	podocan-like 1 [Source:MGI Symbol;Acc:MGI:2685352]
ENSMUSG00000010067	250.863	0.375604	0.14576	2.57687	0.00996998	0.121631	ENSMUSG00000010067	Rassf1	Rassf1	9	107551555	107562267	1	Ras association (RalGDS/AF-6) domain family member 1 [Source:MGI Symbol;Acc:MGI:1928386]
ENSMUSG00000074673	32.7504	-0.954818	0.370535	-2.57687	0.00997003	0.121632	ENSMUSG00000074673	Ttll9	Ttll9	2	152962485	153008482	1	tubulin tyrosine ligase-like family, member 9 [Source:MGI Symbol;Acc:MGI:1913589]
ENSMUSG00000023387	14.9536	1.38884	0.539023	2.57659	0.00997789	0.121638	ENSMUSG00000023387	Kcnk16	Kcnk16	14	20261376	20269199	-1	potassium channel, subfamily K, member 16 [Source:MGI Symbol;Acc:MGI:1921821]
ENSMUSG00000037098	645.384	-0.257026	0.0997787	-2.57596	0.00999614	0.121771	ENSMUSG00000037098	Rab11fip3	Rab11fip3	17	25989036	26069555	-1	RAB11 family interacting protein 3 (class II) [Source:MGI Symbol;Acc:MGI:2444431]
ENSMUSG00000022114	370.393	0.330759	0.128514	2.57371	0.0100613	0.122427	ENSMUSG00000022114	Spry2	Spry2	14	105891947	105896819	-1	sprouty RTK signaling antagonist 2 [Source:MGI Symbol;Acc:MGI:1345138]
ENSMUSG00000044763	473.757	0.276505	0.107439	2.5736	0.0100647	0.122427	ENSMUSG00000044763	Trmt10c	Trmt10c	16	56032609	56037819	-1	tRNA methyltransferase 10C, mitochondrial RNase P subunit [Source:MGI Symbol;Acc:MGI:1196261]
ENSMUSG00000035513	93.1962	-0.626042	0.243282	-2.57332	0.0100727	0.122434	ENSMUSG00000035513	Ntng2	Ntng2	2	29194541	29253005	-1	netrin G2 [Source:MGI Symbol;Acc:MGI:2159341]
ENSMUSG00000027015	197.936	0.434539	0.168942	2.57211	0.010108	0.122774	ENSMUSG00000027015	Cybrd1	Cybrd1	2	71117923	71142926	1	cytochrome b reductase 1 [Source:MGI Symbol;Acc:MGI:2654575]
ENSMUSG00000034227	129.569	-0.748414	0.29104	-2.57152	0.0101254	0.122788	ENSMUSG00000034227	Foxj1	Foxj1	11	116330704	116335399	-1	forkhead box J1 [Source:MGI Symbol;Acc:MGI:1347474]
ENSMUSG00000057858	414.488	0.29202	0.113563	2.57143	0.010128	0.122788	ENSMUSG00000057858	Fam204a	Fam204a	19	60198586	60226701	-1	family with sequence similarity 204, member A [Source:MGI Symbol;Acc:MGI:1289174]
ENSMUSG00000057531	917.885	0.428651	0.166705	2.57131	0.0101313	0.122788	ENSMUSG00000057531	Dtnbp1	Dtnbp1	13	44922075	45002147	-1	dystrobrevin binding protein 1 [Source:MGI Symbol;Acc:MGI:2137586]
ENSMUSG00000021379	1392.04	-0.251698	0.0979466	-2.56975	0.0101772	0.123254	ENSMUSG00000021379	Id4	Id4	13	48261228	48266026	1	inhibitor of DNA binding 4 [Source:MGI Symbol;Acc:MGI:99414]
ENSMUSG00000039470	9880.66	0.243354	0.0947221	2.56914	0.0101952	0.123382	ENSMUSG00000039470	Zdhhc2	Zdhhc2	8	40423815	40510268	1	zinc finger, DHHC domain containing 2 [Source:MGI Symbol;Acc:MGI:1923452]
ENSMUSG00000090799	248.812	-0.45453	0.176972	-2.56837	0.0102178	0.123406	ENSMUSG00000090799	Klhl33	Klhl33	14	50888582	50897507	-1	kelch-like 33 [Source:MGI Symbol;Acc:MGI:3644593]
ENSMUSG00000044461	120.257	0.46499	0.18105	2.5683	0.0102198	0.123406	ENSMUSG00000044461	Shisa2	Shisa2	14	59625308	59631660	1	shisa family member 2 [Source:MGI Symbol;Acc:MGI:2444716]
ENSMUSG00000041650	393.148	-0.398391	0.155126	-2.56817	0.0102237	0.123406	ENSMUSG00000041650	Pcca	Pcca	14	122534324	122891100	1	propionyl-Coenzyme A carboxylase, alpha polypeptide [Source:MGI Symbol;Acc:MGI:97499]
ENSMUSG00000010660	133.95	0.473233	0.184276	2.56806	0.0102269	0.123406	ENSMUSG00000010660	Plcd1	Plcd1	9	119071527	119093502	-1	phospholipase C, delta 1 [Source:MGI Symbol;Acc:MGI:97614]
ENSMUSG00000116174	4.15431	-3.51648	1.36938	-2.56793	0.0102306	NA	ENSMUSG00000116174	Gm10362	NA	15	73428359	73428910	-1	predicted gene 10362 [Source:MGI Symbol;Acc:MGI:3642619]
ENSMUSG00000028550	509.316	-0.328589	0.127985	-2.5674	0.0102463	0.123551	ENSMUSG00000028550	Atg4c	Atg4c	4	99193934	99259787	1	autophagy related 4C, cysteine peptidase [Source:MGI Symbol;Acc:MGI:2651854]
ENSMUSG00000060519	160.114	0.385683	0.150333	2.56553	0.0103019	0.124131	ENSMUSG00000060519	Tor3a	Tor3a	1	156653617	156674356	-1	torsin family 3, member A [Source:MGI Symbol;Acc:MGI:1353652]
ENSMUSG00000100252	36.6994	-1.14496	0.446612	-2.56366	0.0103574	0.124709	ENSMUSG00000100252	Mir124-2hg	Mir124-2hg	3	17789921	17808970	1	Mir124-2 host gene (non-protein coding) [Source:MGI Symbol;Acc:MGI:1917691]
ENSMUSG00000028293	503.091	0.297124	0.115927	2.56303	0.0103763	0.124846	ENSMUSG00000028293	Slc35a1	Slc35a1	4	34663257	34687438	-1	solute carrier family 35 (CMP-sialic acid transporter), member 1 [Source:MGI Symbol;Acc:MGI:1345622]
ENSMUSG00000045725	84.8045	0.637474	0.248826	2.56193	0.0104093	0.125153	ENSMUSG00000045725	Prr15	Prr15	6	54325835	54330201	1	proline rich 15 [Source:MGI Symbol;Acc:MGI:1925254]
ENSMUSG00000113856	18.854	-1.31139	0.512092	-2.56084	0.0104418	0.125448	ENSMUSG00000113856	Gm10790	Gm10790	13	41865915	41913092	1	predicted gene 10790 [Source:MGI Symbol;Acc:MGI:3641845]
ENSMUSG00000031129	4864.28	-0.231551	0.090428	-2.56061	0.0104489	0.125448	ENSMUSG00000031129	Slc9a9	Slc9a9	9	94669909	95230445	1	solute carrier family 9 (sodium/hydrogen exchanger), member 9 [Source:MGI Symbol;Acc:MGI:2679732]
ENSMUSG00000037242	2385.08	0.312233	0.122051	2.55823	0.0105206	0.126217	ENSMUSG00000037242	Clic4	Clic4	4	135213969	135272814	-1	chloride intracellular channel 4 (mitochondrial) [Source:MGI Symbol;Acc:MGI:1352754]
ENSMUSG00000104346	104.508	-0.910675	0.356024	-2.5579	0.0105306	0.126245	ENSMUSG00000104346	Pcdhga3	Pcdhga3	18	37674307	37841873	1	protocadherin gamma subfamily A, 3 [Source:MGI Symbol;Acc:MGI:1935215]
ENSMUSG00000071113	9.35041	1.51175	0.591136	2.55736	0.0105471	0.126352	ENSMUSG00000071113	Mboat4	Mboat4	8	34115030	34125182	1	membrane bound O-acyltransferase domain containing 4 [Source:MGI Symbol;Acc:MGI:2685017]
ENSMUSG00000022656	934.954	0.303441	0.118729	2.55574	0.0105961	0.126848	ENSMUSG00000022656	Nectin3	Nectin3	16	46387706	46498525	-1	nectin cell adhesion molecule 3 [Source:MGI Symbol;Acc:MGI:1930171]
ENSMUSG00000039860	257.726	-0.380356	0.148879	-2.5548	0.010625	0.127102	ENSMUSG00000039860	Srrm3	Srrm3	5	135806890	135874772	1	serine/arginine repetitive matrix 3 [Source:MGI Symbol;Acc:MGI:1920309]
ENSMUSG00000030397	634.603	0.325726	0.127532	2.55407	0.0106473	0.127277	ENSMUSG00000030397	Mark4	Mark4	7	19424775	19458821	-1	MAP/microtubule affinity regulating kinase 4 [Source:MGI Symbol;Acc:MGI:1920955]
ENSMUSG00000031353	3792.76	0.174671	0.068415	2.55312	0.0106764	0.127533	ENSMUSG00000031353	Rbbp7	Rbbp7	X	162760402	162779092	1	retinoblastoma binding protein 7, chromatin remodeling factor [Source:MGI Symbol;Acc:MGI:1194910]
ENSMUSG00000048355	568.131	0.292928	0.114758	2.55258	0.010693	0.12764	ENSMUSG00000048355	Arxes1	Arxes1	X	136033367	136034946	1	adipocyte-related X-chromosome expressed sequence 1 [Source:MGI Symbol;Acc:MGI:1923469]
ENSMUSG00000112311	3.77794	-4.07916	1.5987	-2.55155	0.0107245	NA	ENSMUSG00000112311	Gm8153	NA	10	81887013	81887964	1	predicted gene 8153 [Source:MGI Symbol;Acc:MGI:3644502]
ENSMUSG00000062661	2263.81	-0.193504	0.0758578	-2.55088	0.0107452	0.128152	ENSMUSG00000062661	Ncs1	Ncs1	2	31245823	31295989	1	neuronal calcium sensor 1 [Source:MGI Symbol;Acc:MGI:109166]
ENSMUSG00000037017	527.194	0.259541	0.101754	2.55068	0.0107513	0.128152	ENSMUSG00000037017	Zscan21	Zscan21	5	138116903	138134265	1	zinc finger and SCAN domain containing 21 [Source:MGI Symbol;Acc:MGI:99182]
ENSMUSG00000027457	1371.79	-0.316094	0.123993	-2.54928	0.0107945	0.128574	ENSMUSG00000027457	Snph	Snph	2	151590549	151632593	-1	syntaphilin [Source:MGI Symbol;Acc:MGI:2139270]
ENSMUSG00000063600	113.069	-0.647455	0.254003	-2.54901	0.010803	0.128584	ENSMUSG00000063600	Egfem1	Egfem1	3	29082023	29691209	1	EGF-like and EMI domain containing 1 [Source:MGI Symbol;Acc:MGI:1922990]
ENSMUSG00000086638	23.9865	-0.982624	0.385658	-2.54792	0.0108368	0.128894	ENSMUSG00000086638	4930405A21Rik	4930405A21Rik	2	156714540	156720909	-1	RIKEN cDNA 4930405A21 gene [Source:MGI Symbol;Acc:MGI:1922096]
ENSMUSG00000002871	276.945	-0.338843	0.133004	-2.54762	0.0108461	0.128912	ENSMUSG00000002871	Tpra1	Tpra1	6	88902251	88912238	1	transmembrane protein, adipocyte asscociated 1 [Source:MGI Symbol;Acc:MGI:1345190]
ENSMUSG00000052609	370.673	-0.333654	0.130995	-2.54708	0.0108628	0.128945	ENSMUSG00000052609	Plekhg3	Plekhg3	12	76530891	76580488	1	pleckstrin homology domain containing, family G (with RhoGef domain) member 3 [Source:MGI Symbol;Acc:MGI:2388284]
ENSMUSG00000025525	274.763	0.345347	0.135588	2.54703	0.0108644	0.128945	ENSMUSG00000025525	Apool	Apool	X	112311334	112372755	1	apolipoprotein O-like [Source:MGI Symbol;Acc:MGI:1915367]
ENSMUSG00000073805	37.9024	0.804078	0.315751	2.54656	0.0108792	0.129028	ENSMUSG00000073805	Insyn2a	Insyn2a	7	134881926	134938430	-1	inhibitory synaptic factor 2A [Source:MGI Symbol;Acc:MGI:3605068]
ENSMUSG00000039637	691.121	-0.51821	0.203515	-2.54629	0.0108874	0.129033	ENSMUSG00000039637	Coro7	Coro7	16	4626133	4679777	-1	coronin 7 [Source:MGI Symbol;Acc:MGI:1926135]
ENSMUSG00000103280	5.09229	2.15131	0.84513	2.54553	0.0109111	NA	ENSMUSG00000103280	Gm37277	NA	1	4905751	4906861	-1	predicted gene, 37277 [Source:MGI Symbol;Acc:MGI:5610505]
ENSMUSG00000021877	3013.66	0.190924	0.0750133	2.5452	0.0109214	0.129344	ENSMUSG00000021877	Arf4	Arf4	14	26638074	26665084	1	ADP-ribosylation factor 4 [Source:MGI Symbol;Acc:MGI:99433]
ENSMUSG00000025066	2257.1	0.1809	0.071095	2.54449	0.0109439	0.129518	ENSMUSG00000025066	Sfr1	Sfr1	19	47731682	47735588	1	SWI5 dependent recombination repair 1 [Source:MGI Symbol;Acc:MGI:1915038]
ENSMUSG00000020901	88.7366	-0.526321	0.206956	-2.54315	0.0109856	0.129906	ENSMUSG00000020901	Pik3r5	Pik3r5	11	68432121	68497849	1	phosphoinositide-3-kinase regulatory subunit 5 [Source:MGI Symbol;Acc:MGI:2443588]
ENSMUSG00000058975	897.189	-0.35449	0.139401	-2.54294	0.0109923	0.129906	ENSMUSG00000058975	Kcnc1	Kcnc1	7	46396497	46438704	1	potassium voltage gated channel, Shaw-related subfamily, member 1 [Source:MGI Symbol;Acc:MGI:96667]
ENSMUSG00000028255	6.06712	2.27618	0.895681	2.54129	0.0110446	NA	ENSMUSG00000028255	Clca1	Clca1	3	145003817	145032776	-1	chloride channel accessory 1 [Source:MGI Symbol;Acc:MGI:1346342]
ENSMUSG00000029175	788.946	0.268907	0.105838	2.54075	0.0110614	0.13063	ENSMUSG00000029175	Slc35f6	Slc35f6	5	30647933	30659729	1	solute carrier family 35, member F6 [Source:MGI Symbol;Acc:MGI:1922169]
ENSMUSG00000028385	162.016	0.432886	0.170428	2.53998	0.0110857	0.130824	ENSMUSG00000028385	Snx30	Snx30	4	59805840	59904737	1	sorting nexin family member 30 [Source:MGI Symbol;Acc:MGI:2443882]
ENSMUSG00000066232	2667.47	0.26849	0.105755	2.53879	0.0111238	0.13118	ENSMUSG00000066232	Ipo7	Ipo7	7	110018274	110056609	1	importin 7 [Source:MGI Symbol;Acc:MGI:2152414]
ENSMUSG00000057378	130.177	0.786364	0.309916	2.53735	0.0111697	0.131376	ENSMUSG00000057378	Ryr3	Ryr3	2	112631355	113217096	-1	ryanodine receptor 3 [Source:MGI Symbol;Acc:MGI:99684]
ENSMUSG00000021090	16.6312	-1.41906	0.559287	-2.53727	0.0111722	0.131376	ENSMUSG00000021090	Lrrc9	Lrrc9	12	72441866	72530750	1	leucine rich repeat containing 9 [Source:MGI Symbol;Acc:MGI:1925507]
ENSMUSG00000031934	1639.13	0.24799	0.0977408	2.53722	0.0111736	0.131376	ENSMUSG00000031934	Panx1	Panx1	9	15002128	15045478	-1	pannexin 1 [Source:MGI Symbol;Acc:MGI:1860055]
ENSMUSG00000071540	37.6458	-0.931989	0.36735	-2.53706	0.0111788	0.131376	ENSMUSG00000071540	3425401B19Rik	3425401B19Rik	14	32659119	32685293	-1	RIKEN cDNA 3425401B19 gene [Source:MGI Symbol;Acc:MGI:3588196]
ENSMUSG00000069874	380.696	0.529668	0.208775	2.53702	0.0111799	0.131376	ENSMUSG00000069874	Irgm2	Irgm2	11	58199618	58222782	1	immunity-related GTPase family M member 2 [Source:MGI Symbol;Acc:MGI:1926262]
ENSMUSG00000116275	1182.12	0.514392	0.202817	2.53623	0.0112052	0.13148	ENSMUSG00000116275	Zc3h11a	Zc3h11a	1	133619871	133661380	-1	zinc finger CCCH type containing 11A [Source:MGI Symbol;Acc:MGI:1917829]
ENSMUSG00000048478	83.6005	-0.767787	0.302744	-2.5361	0.0112095	0.13148	ENSMUSG00000048478	Spata33	Spata33	8	123212832	123222046	1	spermatogenesis associated 33 [Source:MGI Symbol;Acc:MGI:2444920]
ENSMUSG00000028444	398.056	-0.310838	0.12257	-2.53601	0.0112125	0.13148	ENSMUSG00000028444	Cntfr	Cntfr	4	41657498	41697089	-1	ciliary neurotrophic factor receptor [Source:MGI Symbol;Acc:MGI:99605]
ENSMUSG00000046480	7091.19	-0.322611	0.127235	-2.53555	0.0112271	0.131559	ENSMUSG00000046480	Scn4b	Scn4b	9	45138395	45154152	1	sodium channel, type IV, beta [Source:MGI Symbol;Acc:MGI:2687406]
ENSMUSG00000060166	735.002	-0.437063	0.172458	-2.53431	0.0112669	0.13184	ENSMUSG00000060166	Zdhhc8	Zdhhc8	16	18220753	18235136	-1	zinc finger, DHHC domain containing 8 [Source:MGI Symbol;Acc:MGI:1338012]
ENSMUSG00000047921	916.992	-0.330581	0.130455	-2.53406	0.0112748	0.13184	ENSMUSG00000047921	Trappc9	Trappc9	15	72589620	73061204	-1	trafficking protein particle complex 9 [Source:MGI Symbol;Acc:MGI:1923760]
ENSMUSG00000048578	5307.94	-0.266526	0.105178	-2.53406	0.011275	0.13184	ENSMUSG00000048578	Mlec	Mlec	5	115142981	115158179	-1	malectin [Source:MGI Symbol;Acc:MGI:1924015]
ENSMUSG00000021257	1068.12	-0.242457	0.0957024	-2.53345	0.0112947	0.131978	ENSMUSG00000021257	Angel1	Angel1	12	86700502	86726460	-1	angel homolog 1 [Source:MGI Symbol;Acc:MGI:1915987]
ENSMUSG00000019528	4772.63	-0.165406	0.0653024	-2.53293	0.0113114	0.13208	ENSMUSG00000019528	Gyg	Gyg	3	20122084	20155317	-1	glycogenin [Source:MGI Symbol;Acc:MGI:1351614]
ENSMUSG00000026708	128.775	0.507192	0.200343	2.53161	0.0113539	0.132397	ENSMUSG00000026708	Cenpl	Cenpl	1	161070713	161086724	1	centromere protein L [Source:MGI Symbol;Acc:MGI:1917704]
ENSMUSG00000023050	1292.57	-0.191335	0.0755824	-2.53148	0.0113584	0.132397	ENSMUSG00000023050	Map3k12	Map3k12	15	102497646	102517064	-1	mitogen-activated protein kinase kinase kinase 12 [Source:MGI Symbol;Acc:MGI:1346881]
ENSMUSG00000028214	40.3837	0.715794	0.282772	2.53135	0.0113624	0.132397	ENSMUSG00000028214	Gem	Gem	4	11704457	11714752	1	GTP binding protein (gene overexpressed in skeletal muscle) [Source:MGI Symbol;Acc:MGI:99844]
ENSMUSG00000071855	138.679	0.439375	0.173666	2.53	0.0114061	0.132813	ENSMUSG00000071855	Ccdc112	Ccdc112	18	46282151	46311928	-1	coiled-coil domain containing 112 [Source:MGI Symbol;Acc:MGI:1918800]
ENSMUSG00000020089	2407.87	0.279431	0.110496	2.52887	0.0114429	0.133138	ENSMUSG00000020089	Ppa1	Ppa1	10	61648552	61674168	1	pyrophosphatase (inorganic) 1 [Source:MGI Symbol;Acc:MGI:97831]
ENSMUSG00000043415	218.429	0.338361	0.133811	2.52865	0.0114501	0.133138	ENSMUSG00000043415	Otud1	Otud1	2	19657752	19660583	1	OTU domain containing 1 [Source:MGI Symbol;Acc:MGI:1918448]
ENSMUSG00000049493	469.589	-0.387694	0.153369	-2.52786	0.0114761	0.133348	ENSMUSG00000049493	Pls1	Pls1	9	95752642	95845311	-1	plastin 1 (I-isoform) [Source:MGI Symbol;Acc:MGI:104809]
ENSMUSG00000010755	488.478	0.299912	0.118659	2.52751	0.0114876	0.133388	ENSMUSG00000010755	Cars	Cars	7	143557230	143600090	-1	cysteinyl-tRNA synthetase [Source:MGI Symbol;Acc:MGI:1351477]
ENSMUSG00000070462	631.511	0.233703	0.0925117	2.52621	0.0115302	0.133789	ENSMUSG00000070462	Tlnrd1	Tlnrd1	7	83879873	83884305	-1	talin rod domain containing 1 [Source:MGI Symbol;Acc:MGI:1891420]
ENSMUSG00000098557	490.08	0.521657	0.206663	2.52419	0.0115965	0.134465	ENSMUSG00000098557	Kctd12	Kctd12	14	102976581	102982637	-1	potassium channel tetramerisation domain containing 12 [Source:MGI Symbol;Acc:MGI:2145823]
ENSMUSG00000046321	754.942	-0.31325	0.124147	-2.52321	0.0116288	0.134744	ENSMUSG00000046321	Hs3st2	Hs3st2	7	121391859	121501770	1	heparan sulfate (glucosamine) 3-O-sulfotransferase 2 [Source:MGI Symbol;Acc:MGI:1333802]
ENSMUSG00000038965	4346.75	0.174043	0.0689862	2.52286	0.0116403	0.134785	ENSMUSG00000038965	Ube2l3	Ube2l3	16	17152013	17202649	-1	ubiquitin-conjugating enzyme E2L 3 [Source:MGI Symbol;Acc:MGI:109240]
ENSMUSG00000033161	37674.6	-0.283915	0.112699	-2.51924	0.0117608	0.13587	ENSMUSG00000033161	Atp1a1	Atp1a1	3	101576219	101604684	-1	ATPase, Na+/K+ transporting, alpha 1 polypeptide [Source:MGI Symbol;Acc:MGI:88105]
ENSMUSG00000029650	73.3936	0.604848	0.240097	2.51918	0.0117627	0.13587	ENSMUSG00000029650	Slc46a3	Slc46a3	5	147878437	147894815	-1	solute carrier family 46, member 3 [Source:MGI Symbol;Acc:MGI:1918956]
ENSMUSG00000032508	192.882	0.392932	0.15598	2.51912	0.0117649	0.13587	ENSMUSG00000032508	Myd88	Myd88	9	119335934	119341411	-1	myeloid differentiation primary response gene 88 [Source:MGI Symbol;Acc:MGI:108005]
ENSMUSG00000013629	132.14	-0.499636	0.198357	-2.51887	0.0117731	0.13587	ENSMUSG00000013629	Cad	Cad	5	31054780	31078479	1	carbamoyl-phosphate synthetase 2, aspartate transcarbamylase, and dihydroorotase [Source:MGI Symbol;Acc:MGI:1916969]
ENSMUSG00000115124	29.9876	-0.952886	0.378328	-2.51868	0.0117796	0.13587	ENSMUSG00000115124	Gm49201	NA	14	34230619	34231728	-1	predicted gene, 49201 [Source:MGI Symbol;Acc:MGI:6118649]
ENSMUSG00000076432	11788.9	0.167516	0.0665123	2.51857	0.0117831	0.13587	ENSMUSG00000076432	Ywhaq	Ywhaq	12	21390071	21417637	-1	tyrosine 3-monooxygenase/tryptophan 5-monooxygenase activation protein theta [Source:MGI Symbol;Acc:MGI:891963]
ENSMUSG00000019590	1149.72	0.258534	0.102709	2.51714	0.011831	0.136172	ENSMUSG00000019590	Cyb561	Cyb561	11	105933702	105953336	-1	cytochrome b-561 [Source:MGI Symbol;Acc:MGI:103253]
ENSMUSG00000022519	247.668	-0.942363	0.37438	-2.51713	0.0118315	0.136172	ENSMUSG00000022519	Srl	Srl	16	4480216	4541816	-1	sarcalumenin [Source:MGI Symbol;Acc:MGI:2146620]
ENSMUSG00000035228	41.8373	-0.898079	0.356797	-2.51706	0.0118339	0.136172	ENSMUSG00000035228	Ccdc106	Ccdc106	7	5020553	5060785	1	coiled-coil domain containing 106 [Source:MGI Symbol;Acc:MGI:2385900]
ENSMUSG00000062421	632.809	0.265893	0.105671	2.51624	0.0118613	0.136393	ENSMUSG00000062421	Arf2	Arf2	11	103966739	103985337	1	ADP-ribosylation factor 2 [Source:MGI Symbol;Acc:MGI:99595]
ENSMUSG00000036940	1158.95	0.183589	0.0730038	2.51478	0.0119106	0.136865	ENSMUSG00000036940	Kdm1a	Kdm1a	4	136550540	136602723	-1	lysine (K)-specific demethylase 1A [Source:MGI Symbol;Acc:MGI:1196256]
ENSMUSG00000078921	166.63	0.763771	0.303743	2.51453	0.0119192	0.136869	ENSMUSG00000078921	Tgtp2	Tgtp2	11	49057194	49064206	-1	T cell specific GTPase 2 [Source:MGI Symbol;Acc:MGI:3710083]
ENSMUSG00000032803	3420.17	0.224229	0.0892286	2.51297	0.011972	0.13738	ENSMUSG00000032803	Cdv3	Cdv3	9	103353094	103365840	-1	carnitine deficiency-associated gene expressed in ventricle 3 [Source:MGI Symbol;Acc:MGI:2448759]
ENSMUSG00000116632	38.7471	0.781212	0.310971	2.51217	0.0119991	0.137538	ENSMUSG00000116632	Magef1	Magef1	16	21331902	21333356	-1	melanoma antigen family F, 1 [Source:MGI Symbol;Acc:MGI:1923472]
ENSMUSG00000050271	49.3545	0.710819	0.282979	2.51191	0.0120078	0.137538	ENSMUSG00000050271	Prag1	Prag1	8	36094828	36147787	1	PEAK1 related kinase activating pseudokinase 1 [Source:MGI Symbol;Acc:MGI:1196223]
ENSMUSG00000039254	119.674	-0.518291	0.20634	-2.51183	0.0120106	0.137538	ENSMUSG00000039254	Pomt1	Pomt1	2	32236590	32255005	1	protein-O-mannosyltransferase 1 [Source:MGI Symbol;Acc:MGI:2138994]
ENSMUSG00000040586	243.638	0.348764	0.138871	2.51141	0.0120248	0.137607	ENSMUSG00000040586	Ofd1	Ofd1	X	166390033	166440704	-1	OFD1, centriole and centriolar satellite protein [Source:MGI Symbol;Acc:MGI:1350328]
ENSMUSG00000032872	1717	0.207285	0.0825482	2.51108	0.0120362	0.137642	ENSMUSG00000032872	Cyb5r4	Cyb5r4	9	87022014	87077774	1	cytochrome b5 reductase 4 [Source:MGI Symbol;Acc:MGI:2386848]
ENSMUSG00000014504	1487.77	0.271525	0.108161	2.51038	0.01206	0.137784	ENSMUSG00000014504	Srp19	Srp19	18	34330847	34336599	1	signal recognition particle 19 [Source:MGI Symbol;Acc:MGI:1913634]
ENSMUSG00000027937	504.171	0.281355	0.112083	2.51023	0.0120652	0.137784	ENSMUSG00000027937	Jtb	Jtb	3	90231597	90235838	1	jumping translocation breakpoint [Source:MGI Symbol;Acc:MGI:1346082]
ENSMUSG00000042115	502.518	-0.361251	0.143961	-2.50937	0.0120947	0.138025	ENSMUSG00000042115	Klhdc8a	Klhdc8a	1	132298626	132307357	1	kelch domain containing 8A [Source:MGI Symbol;Acc:MGI:2442630]
ENSMUSG00000028249	18173.7	0.199323	0.0794847	2.50769	0.0121523	0.138588	ENSMUSG00000028249	Sdcbp	Sdcbp	4	6365650	6408423	1	syndecan binding protein [Source:MGI Symbol;Acc:MGI:1337026]
ENSMUSG00000025795	1227.47	-0.222393	0.08871	-2.50696	0.0121773	0.138778	ENSMUSG00000025795	Rassf3	Rassf3	10	121410350	121476347	-1	Ras association (RalGDS/AF-6) domain family member 3 [Source:MGI Symbol;Acc:MGI:2179722]
ENSMUSG00000070532	12.1307	1.29581	0.516977	2.5065	0.0121932	0.138864	ENSMUSG00000070532	Ccdc190	Ccdc190	1	169928648	169934653	1	coiled-coil domain containing 190 [Source:MGI Symbol;Acc:MGI:1925715]
ENSMUSG00000032309	1025.44	-0.215081	0.0858526	-2.50524	0.012237	0.139219	ENSMUSG00000032309	Fbxo22	Fbxo22	9	55208925	55224433	1	F-box protein 22 [Source:MGI Symbol;Acc:MGI:1926014]
ENSMUSG00000042745	117.264	-0.509774	0.203493	-2.50512	0.0122411	0.139219	ENSMUSG00000042745	Id1	Id1	2	152736251	152737410	1	inhibitor of DNA binding 1, HLH protein [Source:MGI Symbol;Acc:MGI:96396]
ENSMUSG00000050592	15.6971	-1.23119	0.491548	-2.50472	0.0122547	0.139278	ENSMUSG00000050592	Fam78a	Fam78a	2	32050055	32084857	-1	family with sequence similarity 78, member A [Source:MGI Symbol;Acc:MGI:2443569]
ENSMUSG00000033400	2212.07	-0.404538	0.16159	-2.50348	0.0122979	0.139612	ENSMUSG00000033400	Agl	Agl	3	116739999	116808166	-1	amylo-1,6-glucosidase, 4-alpha-glucanotransferase [Source:MGI Symbol;Acc:MGI:1924809]
ENSMUSG00000026999	342.492	0.280523	0.112065	2.50321	0.0123071	0.139612	ENSMUSG00000026999	Nup35	Nup35	2	80617236	80658906	1	nucleoporin 35 [Source:MGI Symbol;Acc:MGI:1916732]
ENSMUSG00000024659	470.728	0.296984	0.118644	2.50315	0.0123093	0.139612	ENSMUSG00000024659	Anxa1	Anxa1	19	20373428	20390944	-1	annexin A1 [Source:MGI Symbol;Acc:MGI:96819]
ENSMUSG00000049553	368.229	-0.452241	0.180725	-2.50237	0.0123366	0.139827	ENSMUSG00000049553	Polr1a	Polr1a	6	71909053	71984935	1	polymerase (RNA) I polypeptide A [Source:MGI Symbol;Acc:MGI:1096397]
ENSMUSG00000023353	944.745	-0.398142	0.159143	-2.5018	0.0123565	0.139956	ENSMUSG00000023353	Agap3	Agap3	5	24452177	24502047	1	ArfGAP with GTPase domain, ankyrin repeat and PH domain 3 [Source:MGI Symbol;Acc:MGI:2183446]
ENSMUSG00000059479	158.475	-0.668645	0.267369	-2.50083	0.0123903	0.140243	ENSMUSG00000059479	B3gnt8	B3gnt8	7	25626654	25635100	1	UDP-GlcNAc:betaGal beta-1,3-N-acetylglucosaminyltransferase 8 [Source:MGI Symbol;Acc:MGI:2385269]
ENSMUSG00000073988	4.99241	-2.90483	1.16261	-2.49854	0.0124707	NA	ENSMUSG00000073988	Ttpa	Ttpa	4	20007938	20030785	1	tocopherol (alpha) transfer protein [Source:MGI Symbol;Acc:MGI:1354168]
ENSMUSG00000045318	187.109	-0.48766	0.19521	-2.49813	0.0124852	0.1412	ENSMUSG00000045318	Adra2c	Adra2c	5	35278319	35281763	1	adrenergic receptor, alpha 2c [Source:MGI Symbol;Acc:MGI:87936]
ENSMUSG00000079641	3684.9	0.39932	0.15986	2.49794	0.0124918	0.1412	ENSMUSG00000079641	Rpl39	Rpl39	X	37082520	37085402	-1	ribosomal protein L39 [Source:MGI Symbol;Acc:MGI:1914498]
ENSMUSG00000035929	318.272	0.427151	0.171112	2.49633	0.0125485	0.141745	ENSMUSG00000035929	H2-Q4	H2-Q4	17	35379617	35385290	1	histocompatibility 2, Q region locus 4 [Source:MGI Symbol;Acc:MGI:95933]
ENSMUSG00000041161	56.9505	-0.643094	0.257755	-2.49498	0.0125964	0.142189	ENSMUSG00000041161	Otud3	Otud3	4	138895379	138913945	-1	OTU domain containing 3 [Source:MGI Symbol;Acc:MGI:1920412]
ENSMUSG00000022052	2569.32	0.180385	0.0723146	2.49445	0.0126152	0.142234	ENSMUSG00000022052	Ppp2r2a	Ppp2r2a	14	67014056	67072444	-1	protein phosphatase 2, regulatory subunit B, alpha [Source:MGI Symbol;Acc:MGI:1919228]
ENSMUSG00000031604	6352.52	0.158416	0.0635298	2.49358	0.0126464	0.142234	ENSMUSG00000031604	Msmo1	Msmo1	8	64718139	64733792	-1	methylsterol monoxygenase 1 [Source:MGI Symbol;Acc:MGI:1913484]
ENSMUSG00000008429	612.071	0.227002	0.0910349	2.49357	0.0126464	0.142234	ENSMUSG00000008429	Herpud2	Herpud2	9	25108132	25151820	-1	HERPUD family member 2 [Source:MGI Symbol;Acc:MGI:1915393]
ENSMUSG00000066129	162.873	-0.511479	0.20512	-2.49356	0.0126468	0.142234	ENSMUSG00000066129	Kndc1	Kndc1	7	139894696	139941537	1	kinase non-catalytic C-lobe domain (KIND) containing 1 [Source:MGI Symbol;Acc:MGI:1923734]
ENSMUSG00000015247	779.916	0.221348	0.0887688	2.49353	0.0126479	0.142234	ENSMUSG00000015247	Nipsnap3b	Nipsnap3b	4	53011880	53022060	1	nipsnap homolog 3B [Source:MGI Symbol;Acc:MGI:1913786]
ENSMUSG00000041598	561.272	0.304676	0.122192	2.49342	0.0126517	0.142234	ENSMUSG00000041598	Cdc42ep4	Cdc42ep4	11	113726850	113751881	-1	CDC42 effector protein (Rho GTPase binding) 4 [Source:MGI Symbol;Acc:MGI:1929760]
ENSMUSG00000032245	466.101	-0.291686	0.117008	-2.49287	0.0126715	0.142359	ENSMUSG00000032245	Cln6	Cln6	9	62838785	62852006	1	ceroid-lipofuscinosis, neuronal 6 [Source:MGI Symbol;Acc:MGI:2159324]
ENSMUSG00000038990	615.076	-0.341387	0.136976	-2.49232	0.012691	0.142401	ENSMUSG00000038990	Cables2	Cables2	2	180258540	180273496	-1	CDK5 and Abl enzyme substrate 2 [Source:MGI Symbol;Acc:MGI:2182335]
ENSMUSG00000032187	1174.01	-0.270886	0.108692	-2.49224	0.012694	0.142401	ENSMUSG00000032187	Smarca4	Smarca4	9	21616169	21704230	1	SWI/SNF related, matrix associated, actin dependent regulator of chromatin, subfamily a, member 4 [Source:MGI Symbol;Acc:MGI:88192]
ENSMUSG00000035722	1027.91	-0.276697	0.111032	-2.49205	0.0127009	0.142401	ENSMUSG00000035722	Abca7	Abca7	10	79996494	80015572	1	ATP-binding cassette, sub-family A (ABC1), member 7 [Source:MGI Symbol;Acc:MGI:1351646]
ENSMUSG00000042258	1771.51	-0.197094	0.0791233	-2.49097	0.0127396	0.1427	ENSMUSG00000042258	Isl1	Isl1	13	116298281	116309689	-1	ISL1 transcription factor, LIM/homeodomain [Source:MGI Symbol;Acc:MGI:101791]
ENSMUSG00000042476	135.83	-0.515488	0.206955	-2.49082	0.0127447	0.1427	ENSMUSG00000042476	Abcb4	Abcb4	5	8893717	8959231	1	ATP-binding cassette, sub-family B (MDR/TAP), member 4 [Source:MGI Symbol;Acc:MGI:97569]
ENSMUSG00000110344	21.982	1.01167	0.406278	2.49009	0.0127711	0.142899	ENSMUSG00000110344	Gm45716	NA	11	90187683	90251255	1	predicted gene 45716 [Source:MGI Symbol;Acc:MGI:5804831]
ENSMUSG00000037072	7306.49	0.182475	0.073321	2.48872	0.0128205	0.143355	ENSMUSG00000037072	Selenof	Selenof	3	144570304	144597680	1	selenoprotein F [Source:MGI Symbol;Acc:MGI:1927947]
ENSMUSG00000037376	433.245	0.302683	0.121638	2.4884	0.0128318	0.143385	ENSMUSG00000037376	Trmt6	Trmt6	2	132804207	132816055	-1	tRNA methyltransferase 6 [Source:MGI Symbol;Acc:MGI:1914176]
ENSMUSG00000054302	1261.23	0.2453	0.0986936	2.48547	0.012938	0.144475	ENSMUSG00000054302	Eapp	Eapp	12	54670340	54695897	-1	E2F-associated phosphoprotein [Source:MGI Symbol;Acc:MGI:1913516]
ENSMUSG00000035451	2.73531	2.84205	1.14403	2.48425	0.0129824	NA	ENSMUSG00000035451	Foxa1	Foxa1	12	57540628	57546916	-1	forkhead box A1 [Source:MGI Symbol;Acc:MGI:1347472]
ENSMUSG00000040723	271.205	-0.352992	0.142133	-2.48354	0.0130084	0.145143	ENSMUSG00000040723	Rcsd1	Rcsd1	1	165646516	165709757	-1	RCSD domain containing 1 [Source:MGI Symbol;Acc:MGI:2676394]
ENSMUSG00000094036	8.44588	1.70667	0.687245	2.48335	0.0130154	0.145143	ENSMUSG00000094036	Gm6465	NA	5	11845539	11850352	1	predicted gene 6465 [Source:MGI Symbol;Acc:MGI:3642949]
ENSMUSG00000024966	4857.4	-0.194051	0.0781555	-2.48289	0.0130322	0.145234	ENSMUSG00000024966	Stip1	Stip1	19	7020702	7039967	-1	stress-induced phosphoprotein 1 [Source:MGI Symbol;Acc:MGI:109130]
ENSMUSG00000067261	91.4436	0.682515	0.274957	2.48226	0.0130552	0.145392	ENSMUSG00000067261	Foxd3	Foxd3	4	99656299	99658622	1	forkhead box D3 [Source:MGI Symbol;Acc:MGI:1347473]
ENSMUSG00000024359	7519.29	0.21579	0.0869478	2.48183	0.0130708	0.145469	ENSMUSG00000024359	Hspa9	Hspa9	18	34937414	34954357	-1	heat shock protein 9 [Source:MGI Symbol;Acc:MGI:96245]
ENSMUSG00000034353	39.4533	-1.0435	0.420552	-2.48126	0.0130918	0.145507	ENSMUSG00000034353	Ramp1	Ramp1	1	91179822	91225196	1	receptor (calcitonin) activity modifying protein 1 [Source:MGI Symbol;Acc:MGI:1858418]
ENSMUSG00000022454	152.958	-0.481324	0.193984	-2.48126	0.0130918	0.145507	ENSMUSG00000022454	Nell2	Nell2	15	95075230	95528559	-1	NEL-like 2 [Source:MGI Symbol;Acc:MGI:1858510]
ENSMUSG00000026536	62.4256	0.943818	0.380494	2.48051	0.0131196	0.145719	ENSMUSG00000026536	Ifi211	Ifi211	1	173896345	173913046	-1	interferon activated gene 211 [Source:MGI Symbol;Acc:MGI:3041120]
ENSMUSG00000033096	1531.25	0.211594	0.0853293	2.47973	0.013148	0.145937	ENSMUSG00000033096	Apmap	Apmap	2	150583080	150608567	-1	adipocyte plasma membrane associated protein [Source:MGI Symbol;Acc:MGI:1919131]
ENSMUSG00000071637	82.7581	0.783188	0.315873	2.47944	0.0131589	0.14596	ENSMUSG00000071637	Cebpd	Cebpd	16	15887286	15891031	1	CCAAT/enhancer binding protein (C/EBP), delta [Source:MGI Symbol;Acc:MGI:103573]
ENSMUSG00000021253	350.957	-0.314824	0.127099	-2.477	0.0132491	0.146857	ENSMUSG00000021253	Tgfb3	Tgfb3	12	86056745	86079041	-1	transforming growth factor, beta 3 [Source:MGI Symbol;Acc:MGI:98727]
ENSMUSG00000090946	341.065	0.362553	0.146381	2.47678	0.0132575	0.146857	ENSMUSG00000090946	Ccdc71l	Ccdc71l	12	32378704	32382943	1	coiled-coil domain containing 71 like [Source:MGI Symbol;Acc:MGI:1919373]
ENSMUSG00000028051	160.361	-0.472333	0.190737	-2.47636	0.013273	0.146857	ENSMUSG00000028051	Hcn3	Hcn3	3	89146074	89160196	-1	hyperpolarization-activated, cyclic nucleotide-gated K+ 3 [Source:MGI Symbol;Acc:MGI:1298211]
ENSMUSG00000040820	523.816	-0.24279	0.0980492	-2.4762	0.0132788	0.146857	ENSMUSG00000040820	Hlcs	Hlcs	16	94128882	94313571	-1	holocarboxylase synthetase (biotin- [propriony-Coenzyme A-carboxylase (ATP-hydrolysing)] ligase) [Source:MGI Symbol;Acc:MGI:894646]
ENSMUSG00000022176	179.757	-0.513133	0.207249	-2.47592	0.0132892	0.146857	ENSMUSG00000022176	Rem2	Rem2	14	54476100	54480431	1	rad and gem related GTP binding protein 2 [Source:MGI Symbol;Acc:MGI:2155260]
ENSMUSG00000026322	166.13	-0.648116	0.261789	-2.47571	0.013297	0.146857	ENSMUSG00000026322	Htr4	Htr4	18	62324204	62496577	1	5 hydroxytryptamine (serotonin) receptor 4 [Source:MGI Symbol;Acc:MGI:109246]
ENSMUSG00000072889	118.918	0.4982	0.201257	2.47545	0.0133069	0.146857	ENSMUSG00000072889	Nfxl1	Nfxl1	5	72513301	72559684	-1	nuclear transcription factor, X-box binding-like 1 [Source:MGI Symbol;Acc:MGI:1923646]
ENSMUSG00000015542	252.294	-0.493241	0.199261	-2.47535	0.0133105	0.146857	ENSMUSG00000015542	Nat9	Nat9	11	115182832	115187859	-1	N-acetyltransferase 9 (GCN5-related, putative) [Source:MGI Symbol;Acc:MGI:1913426]
ENSMUSG00000055978	7.66025	1.75228	0.708044	2.47482	0.0133304	0.146979	ENSMUSG00000055978	Fut2	Fut2	7	45648591	45666394	-1	fucosyltransferase 2 [Source:MGI Symbol;Acc:MGI:109374]
ENSMUSG00000087273	5.19835	2.05016	0.828572	2.47433	0.0133485	NA	ENSMUSG00000087273	Gm13203	LOC115489366	4	148713703	148716581	1	predicted gene 13203 [Source:MGI Symbol;Acc:MGI:3651445]
ENSMUSG00000034928	859.672	0.270443	0.109332	2.47358	0.0133766	0.147391	ENSMUSG00000034928	Rnf44	Rnf44	13	54679399	54693907	-1	ring finger protein 44 [Source:MGI Symbol;Acc:MGI:2145310]
ENSMUSG00000031822	221.997	-0.455725	0.184268	-2.47316	0.0133922	0.147466	ENSMUSG00000031822	Gse1	Gse1	8	120228456	120581390	1	genetic suppressor element 1, coiled-coil protein [Source:MGI Symbol;Acc:MGI:1098275]
ENSMUSG00000026610	555.633	-0.62749	0.253813	-2.47225	0.0134266	0.147714	ENSMUSG00000026610	Esrrg	Esrrg	1	187608791	188214885	1	estrogen-related receptor gamma [Source:MGI Symbol;Acc:MGI:1347056]
ENSMUSG00000029130	139.42	-0.518332	0.209674	-2.47209	0.0134326	0.147714	ENSMUSG00000029130	Rnf32	Rnf32	5	29195992	29228457	1	ring finger protein 32 [Source:MGI Symbol;Acc:MGI:1861747]
ENSMUSG00000024566	1187.34	-0.452596	0.183164	-2.471	0.0134737	0.147975	ENSMUSG00000024566	Atp9b	Atp9b	18	80734141	80934060	-1	ATPase, class II, type 9B [Source:MGI Symbol;Acc:MGI:1354757]
ENSMUSG00000015932	7763.98	0.129731	0.0525019	2.47099	0.0134741	0.147975	ENSMUSG00000015932	Dstn	Dstn	2	143915320	143943324	1	destrin [Source:MGI Symbol;Acc:MGI:1929270]
ENSMUSG00000040410	732.193	0.24196	0.097967	2.46981	0.0135185	0.148364	ENSMUSG00000040410	Fbxl4	Fbxl4	4	22357543	22434091	1	F-box and leucine-rich repeat protein 4 [Source:MGI Symbol;Acc:MGI:2140367]
ENSMUSG00000026425	747.531	-0.252039	0.102082	-2.46897	0.0135502	0.148527	ENSMUSG00000026425	Srgap2	Srgap2	1	131285251	131527352	-1	SLIT-ROBO Rho GTPase activating protein 2 [Source:MGI Symbol;Acc:MGI:109605]
ENSMUSG00000015766	134.92	0.454693	0.184165	2.46895	0.0135512	0.148527	ENSMUSG00000015766	Eps8	Eps8	6	137477245	137654876	-1	epidermal growth factor receptor pathway substrate 8 [Source:MGI Symbol;Acc:MGI:104684]
ENSMUSG00000014633	325.571	-0.380145	0.154049	-2.46769	0.013599	0.148952	ENSMUSG00000014633	Cmc2	Cmc2	8	116888685	116921455	-1	COX assembly mitochondrial protein 2 [Source:MGI Symbol;Acc:MGI:1913781]
ENSMUSG00000023349	27.0925	0.922097	0.373705	2.46745	0.0136079	0.148952	ENSMUSG00000023349	Clec4n	Clec4n	6	123229843	123247021	1	C-type lectin domain family 4, member n [Source:MGI Symbol;Acc:MGI:1861231]
ENSMUSG00000030751	3990.4	0.179004	0.072581	2.46627	0.013653	0.149286	ENSMUSG00000030751	Psma1	Psma1	7	114264606	114276118	-1	proteasome subunit alpha 1 [Source:MGI Symbol;Acc:MGI:1347005]
ENSMUSG00000031668	993.936	0.294131	0.119266	2.46618	0.0136564	0.149286	ENSMUSG00000031668	Eif2ak3	Eif2ak3	6	70844515	70905245	1	eukaryotic translation initiation factor 2 alpha kinase 3 [Source:MGI Symbol;Acc:MGI:1341830]
ENSMUSG00000020605	315.338	-0.357573	0.145071	-2.46481	0.0137085	0.149757	ENSMUSG00000020605	Hs1bp3	Hs1bp3	12	8313432	8343824	1	HCLS1 binding protein 3 [Source:MGI Symbol;Acc:MGI:1913224]
ENSMUSG00000029191	1092.49	-0.26848	0.108958	-2.46407	0.0137371	0.149928	ENSMUSG00000029191	Rfc1	Rfc1	5	65261850	65335670	-1	replication factor C (activator 1) 1 [Source:MGI Symbol;Acc:MGI:97891]
ENSMUSG00000001436	255.297	-0.541279	0.219681	-2.46393	0.0137422	0.149928	ENSMUSG00000001436	Slc19a1	Slc19a1	10	77032241	77061002	1	solute carrier family 19 (folate transporter), member 1 [Source:MGI Symbol;Acc:MGI:103182]
ENSMUSG00000025133	699.079	-0.554706	0.225255	-2.46257	0.0137946	0.150326	ENSMUSG00000025133	Ints4	Ints4	7	97480956	97541395	1	integrator complex subunit 4 [Source:MGI Symbol;Acc:MGI:1917164]
ENSMUSG00000032599	904.373	0.202561	0.0822578	2.46251	0.0137968	0.150326	ENSMUSG00000032599	Ip6k2	Ip6k2	9	108783796	108806337	1	inositol hexaphosphate kinase 2 [Source:MGI Symbol;Acc:MGI:1923750]
ENSMUSG00000075302	5.13451	2.04855	0.832173	2.46169	0.0138286	NA	ENSMUSG00000075302	Erich2	Erich2	2	70508819	70540884	1	glutamate rich 2 [Source:MGI Symbol;Acc:MGI:1913998]
ENSMUSG00000073096	353.657	-0.305373	0.124053	-2.46163	0.0138308	0.150598	ENSMUSG00000073096	Lrrc61	Lrrc61	6	48554796	48570722	1	leucine rich repeat containing 61 [Source:MGI Symbol;Acc:MGI:2652848]
ENSMUSG00000030590	174.591	-0.664758	0.270081	-2.46132	0.0138425	0.150627	ENSMUSG00000030590	Fam98c	Fam98c	7	29152510	29156234	-1	family with sequence similarity 98, member C [Source:MGI Symbol;Acc:MGI:1921083]
ENSMUSG00000063851	1.81035	4.32142	1.75611	2.46079	0.013863	NA	ENSMUSG00000063851	Rnf183	Rnf183	4	62427540	62435252	-1	ring finger protein 183 [Source:MGI Symbol;Acc:MGI:1923322]
ENSMUSG00000028088	241.062	-0.3588	0.145851	-2.46005	0.0138918	0.151061	ENSMUSG00000028088	Fmo5	Fmo5	3	97628804	97655282	1	flavin containing monooxygenase 5 [Source:MGI Symbol;Acc:MGI:1310004]
ENSMUSG00000030663	2204.69	0.238895	0.0971186	2.45982	0.0139006	0.151061	ENSMUSG00000030663	1110004F10Rik	1110004F10Rik	7	116039397	116105210	1	RIKEN cDNA 1110004F10 gene [Source:MGI Symbol;Acc:MGI:1929274]
ENSMUSG00000003872	82.9898	-0.662364	0.269355	-2.45907	0.0139296	0.151277	ENSMUSG00000003872	Lin7b	Lin7b	7	45367891	45370583	-1	lin-7 homolog B (C. elegans) [Source:MGI Symbol;Acc:MGI:1330858]
ENSMUSG00000013973	413.169	-0.313879	0.127821	-2.45562	0.014064	0.152544	ENSMUSG00000013973	Dedd	Dedd	1	171329145	171342331	1	death effector domain-containing [Source:MGI Symbol;Acc:MGI:1333874]
ENSMUSG00000044067	200.708	-0.383692	0.156251	-2.45561	0.0140646	0.152544	ENSMUSG00000044067	Gpr22	Gpr22	12	31706867	31713947	-1	G protein-coupled receptor 22 [Source:MGI Symbol;Acc:MGI:1920260]
ENSMUSG00000034120	2546.23	0.237515	0.096736	2.45529	0.0140772	0.152581	ENSMUSG00000034120	Srsf2	Srsf2	11	116849901	116853094	-1	serine and arginine-rich splicing factor 2 [Source:MGI Symbol;Acc:MGI:98284]
ENSMUSG00000027889	522.314	-0.45318	0.184596	-2.45498	0.0140892	0.152612	ENSMUSG00000027889	Ampd2	Ampd2	3	108074062	108086651	-1	adenosine monophosphate deaminase 2 [Source:MGI Symbol;Acc:MGI:88016]
ENSMUSG00000087014	255.804	-0.451267	0.183837	-2.45471	0.0140997	0.152626	ENSMUSG00000087014	Gm16364	NA	10	39556071	39558062	-1	predicted gene 16364 [Source:MGI Symbol;Acc:MGI:3840142]
ENSMUSG00000034333	209.817	0.403751	0.164584	2.45315	0.014161	0.153189	ENSMUSG00000034333	Zbed4	Zbed4	15	88751660	88784516	1	zinc finger, BED type containing 4 [Source:MGI Symbol;Acc:MGI:2682302]
ENSMUSG00000059995	2223.47	-0.212947	0.0868345	-2.45234	0.0141932	0.153439	ENSMUSG00000059995	Atxn7l3	Atxn7l3	11	102289300	102296631	-1	ataxin 7-like 3 [Source:MGI Symbol;Acc:MGI:3036270]
ENSMUSG00000027971	1023.39	-0.611733	0.249516	-2.45168	0.0142192	0.153534	ENSMUSG00000027971	Ndst4	Ndst4	3	125404076	125728899	1	N-deacetylase/N-sulfotransferase (heparin glucosaminyl) 4 [Source:MGI Symbol;Acc:MGI:1932545]
ENSMUSG00000030956	322.496	-0.500059	0.203969	-2.45164	0.0142206	0.153534	ENSMUSG00000030956	Fam53b	Fam53b	7	132712082	132813886	-1	family with sequence similarity 53, member B [Source:MGI Symbol;Acc:MGI:1925188]
ENSMUSG00000038205	2845.12	0.26459	0.107967	2.45067	0.0142592	0.153852	ENSMUSG00000038205	Prkab2	Prkab2	3	97658193	97673812	1	protein kinase, AMP-activated, beta 2 non-catalytic subunit [Source:MGI Symbol;Acc:MGI:1336185]
ENSMUSG00000026437	54.2228	-0.638212	0.260508	-2.44988	0.0142905	0.154089	ENSMUSG00000026437	Cdk18	Cdk18	1	132112237	132139684	-1	cyclin-dependent kinase 18 [Source:MGI Symbol;Acc:MGI:97518]
ENSMUSG00000022525	251.871	-0.429038	0.175161	-2.44939	0.0143099	0.154153	ENSMUSG00000022525	Plaat1	Plaat1	16	29209695	29230531	1	phospholipase A and acyltransferase 1 [Source:MGI Symbol;Acc:MGI:1351473]
ENSMUSG00000024423	2924.42	0.24987	0.102023	2.44916	0.0143189	0.154153	ENSMUSG00000024423	Impact	Impact	18	12955852	12992950	1	impact, RWD domain protein [Source:MGI Symbol;Acc:MGI:1098233]
ENSMUSG00000025762	472.613	0.317038	0.129462	2.4489	0.0143293	0.154153	ENSMUSG00000025762	Larp1b	Larp1b	3	40949828	41040234	1	La ribonucleoprotein domain family, member 1B [Source:MGI Symbol;Acc:MGI:1914604]
ENSMUSG00000061731	512.816	-0.238498	0.0973944	-2.44878	0.0143341	0.154153	ENSMUSG00000061731	Ext1	Ext1	15	53064038	53346159	-1	exostosin glycosyltransferase 1 [Source:MGI Symbol;Acc:MGI:894663]
ENSMUSG00000056656	69.187	-0.645743	0.263723	-2.44856	0.0143428	0.154153	ENSMUSG00000056656	Apol8	Apol8	15	77747798	77757003	-1	apolipoprotein L 8 [Source:MGI Symbol;Acc:MGI:2444921]
ENSMUSG00000038324	2195.82	-0.270841	0.110643	-2.44788	0.0143701	0.154347	ENSMUSG00000038324	Trpc4ap	Trpc4ap	2	155634271	155692384	-1	transient receptor potential cation channel, subfamily C, member 4 associated protein [Source:MGI Symbol;Acc:MGI:1930751]
ENSMUSG00000074516	3.22488	5.1861	2.11878	2.44768	0.014378	NA	ENSMUSG00000074516	Gm10709	NA	9	7751725	7752204	1	predicted gene 10709 [Source:MGI Symbol;Acc:MGI:3642754]
ENSMUSG00000032171	998.921	-0.59043	0.241271	-2.44717	0.0143983	0.154549	ENSMUSG00000032171	Pin1	Pin1	9	20652095	20666584	1	protein (peptidyl-prolyl cis/trans isomerase) NIMA-interacting 1 [Source:MGI Symbol;Acc:MGI:1346036]
ENSMUSG00000039577	30.8084	-0.801784	0.327672	-2.44691	0.0144087	0.154561	ENSMUSG00000039577	Nphp4	Nphp4	4	152476706	152563183	1	nephronophthisis 4 (juvenile) homolog (human) [Source:MGI Symbol;Acc:MGI:2384210]
ENSMUSG00000035735	151.322	-0.435172	0.177877	-2.44647	0.0144263	0.15465	ENSMUSG00000035735	Dagla	Dagla	19	10245265	10304877	-1	diacylglycerol lipase, alpha [Source:MGI Symbol;Acc:MGI:2677061]
ENSMUSG00000003033	1530.27	-0.259129	0.105958	-2.44557	0.0144624	0.154937	ENSMUSG00000003033	Ap1m1	Ap1m1	8	72240018	72257385	1	adaptor-related protein complex AP-1, mu subunit 1 [Source:MGI Symbol;Acc:MGI:102776]
ENSMUSG00000026580	31.7904	0.975239	0.398903	2.4448	0.0144932	0.155166	ENSMUSG00000026580	Selp	Selp	1	164115264	164150026	1	selectin, platelet [Source:MGI Symbol;Acc:MGI:98280]
ENSMUSG00000044216	32.0292	-0.927662	0.37948	-2.44456	0.0145028	0.155169	ENSMUSG00000044216	Kcnj4	Kcnj4	15	79483714	79505241	-1	potassium inwardly-rectifying channel, subfamily J, member 4 [Source:MGI Symbol;Acc:MGI:104743]
ENSMUSG00000028557	6543.19	0.282537	0.115651	2.443	0.0145656	0.155742	ENSMUSG00000028557	Rnf11	Rnf11	4	109451098	109484728	-1	ring finger protein 11 [Source:MGI Symbol;Acc:MGI:1352759]
ENSMUSG00000029381	239.658	-0.326658	0.13379	-2.44157	0.0146234	0.156258	ENSMUSG00000029381	Shroom3	Shroom3	5	92683435	92965318	1	shroom family member 3 [Source:MGI Symbol;Acc:MGI:1351655]
ENSMUSG00000008384	177.819	0.597876	0.245013	2.44018	0.0146799	0.156762	ENSMUSG00000008384	Sertad1	Sertad1	7	27486910	27490316	1	SERTA domain containing 1 [Source:MGI Symbol;Acc:MGI:1913438]
ENSMUSG00000072844	16.2348	1.23755	0.507318	2.43939	0.0147119	0.157003	ENSMUSG00000072844	G530011O06Rik	G530011O06Rik	X	169975043	169978917	-1	RIKEN cDNA G530011O06 gene [Source:MGI Symbol;Acc:MGI:3603513]
ENSMUSG00000043629	482.856	-0.333334	0.136743	-2.43767	0.0147822	0.157637	ENSMUSG00000043629	1700019D03Rik	1700019D03Rik	1	52922324	53020179	-1	RIKEN cDNA 1700019D03 gene [Source:MGI Symbol;Acc:MGI:1914330]
ENSMUSG00000026421	2874.17	0.242437	0.0994625	2.43747	0.0147903	0.157637	ENSMUSG00000026421	Csrp1	Csrp1	1	135720061	135752232	1	cysteine and glycine-rich protein 1 [Source:MGI Symbol;Acc:MGI:88549]
ENSMUSG00000026170	67.0377	-0.682137	0.279958	-2.43657	0.0148274	0.157856	ENSMUSG00000026170	Cyp27a1	Cyp27a1	1	74713574	74737892	1	cytochrome P450, family 27, subfamily a, polypeptide 1 [Source:MGI Symbol;Acc:MGI:88594]
ENSMUSG00000029675	155.686	-0.474883	0.194908	-2.43644	0.0148325	0.157856	ENSMUSG00000029675	Eln	Eln	5	134702593	134747323	-1	elastin [Source:MGI Symbol;Acc:MGI:95317]
ENSMUSG00000006471	209.264	-0.52856	0.216954	-2.43628	0.0148394	0.157856	ENSMUSG00000006471	Ndor1	Ndor1	2	25244821	25256022	-1	NADPH dependent diflavin oxidoreductase 1 [Source:MGI Symbol;Acc:MGI:1926047]
ENSMUSG00000020990	69.3926	-0.587891	0.241352	-2.43582	0.014858	0.157953	ENSMUSG00000020990	Cdkl1	Cdkl1	12	69746848	69791267	-1	cyclin-dependent kinase-like 1 (CDC2-related kinase) [Source:MGI Symbol;Acc:MGI:1918341]
ENSMUSG00000025504	35.0093	-1.00071	0.411023	-2.43469	0.0149046	0.158347	ENSMUSG00000025504	Eps8l2	Eps8l2	7	141338880	141363020	1	EPS8-like 2 [Source:MGI Symbol;Acc:MGI:2138828]
ENSMUSG00000054364	2076.31	0.303858	0.124891	2.43299	0.0149748	0.158992	ENSMUSG00000054364	Rhob	Rhob	12	8497661	8500009	-1	ras homolog family member B [Source:MGI Symbol;Acc:MGI:107949]
ENSMUSG00000020277	693.282	-0.531084	0.21833	-2.43248	0.0149959	0.159114	ENSMUSG00000020277	Pfkl	Pfkl	10	77986947	78010083	-1	phosphofructokinase, liver, B-type [Source:MGI Symbol;Acc:MGI:97547]
ENSMUSG00000035226	100.177	0.443316	0.182341	2.43125	0.015047	0.159554	ENSMUSG00000035226	Rims4	Rims4	2	163859751	163918683	-1	regulating synaptic membrane exocytosis 4 [Source:MGI Symbol;Acc:MGI:2674366]
ENSMUSG00000024969	599.821	-0.370715	0.152507	-2.4308	0.0150654	0.159566	ENSMUSG00000024969	Mark2	Mark2	19	7275396	7341860	-1	MAP/microtubule affinity regulating kinase 2 [Source:MGI Symbol;Acc:MGI:99638]
ENSMUSG00000033578	1677.92	-0.197341	0.081185	-2.43076	0.0150674	0.159566	ENSMUSG00000033578	Tmem35a	Tmem35a	X	134295225	134305969	1	transmembrane protein 35A [Source:MGI Symbol;Acc:MGI:1914814]
ENSMUSG00000049892	51.286	0.645605	0.265637	2.4304	0.015082	0.15962	ENSMUSG00000049892	Rasd1	Rasd1	11	59963181	59964944	-1	RAS, dexamethasone-induced 1 [Source:MGI Symbol;Acc:MGI:1270848]
ENSMUSG00000073879	90.9898	-0.849591	0.349691	-2.42955	0.0151176	0.159876	ENSMUSG00000073879	Gm5859	NA	4	42236859	42239182	1	predicted pseudogene 5859 [Source:MGI Symbol;Acc:MGI:3704096]
ENSMUSG00000019478	915.539	-0.362112	0.149057	-2.42936	0.0151254	0.159876	ENSMUSG00000019478	Rab4a	Rab4a	8	123805985	123835287	1	RAB4A, member RAS oncogene family [Source:MGI Symbol;Acc:MGI:105069]
ENSMUSG00000102545	17.3688	1.47181	0.605946	2.42895	0.0151424	0.159953	ENSMUSG00000102545	6430573P05Rik	NA	3	79287173	79289848	1	RIKEN cDNA 6430573P05 gene [Source:MGI Symbol;Acc:MGI:2686494]
ENSMUSG00000007594	889.351	-0.325609	0.134069	-2.42867	0.0151542	0.159975	ENSMUSG00000007594	Hapln4	Hapln4	8	70083457	70090862	1	hyaluronan and proteoglycan link protein 4 [Source:MGI Symbol;Acc:MGI:2679531]
ENSMUSG00000027965	128.867	-0.60003	0.247145	-2.42784	0.0151889	0.160171	ENSMUSG00000027965	Olfm3	Olfm3	3	114904078	115125722	1	olfactomedin 3 [Source:MGI Symbol;Acc:MGI:2387329]
ENSMUSG00000045591	6.59532	2.07025	0.852764	2.4277	0.015195	NA	ENSMUSG00000045591	Olig3	Olig3	10	19356533	19358604	1	oligodendrocyte transcription factor 3 [Source:MGI Symbol;Acc:MGI:2149955]
ENSMUSG00000063694	3506.51	0.203292	0.0837432	2.42756	0.0152008	0.160171	ENSMUSG00000063694	Cycs	Cycs	6	50562563	50566538	-1	cytochrome c, somatic [Source:MGI Symbol;Acc:MGI:88578]
ENSMUSG00000047583	176.899	-0.37929	0.156252	-2.42742	0.0152068	0.160171	ENSMUSG00000047583	Tyw3	Tyw3	3	154576431	154597104	-1	tRNA-yW synthesizing protein 3 homolog (S. cerevisiae) [Source:MGI Symbol;Acc:MGI:2445040]
ENSMUSG00000025212	2447.28	0.221799	0.0913765	2.42731	0.0152112	0.160171	ENSMUSG00000025212	Sfxn3	Sfxn3	19	45047503	45056383	1	sideroflexin 3 [Source:MGI Symbol;Acc:MGI:2137679]
ENSMUSG00000048388	3980.12	0.36942	0.152265	2.42616	0.0152596	0.160442	ENSMUSG00000048388	Fam171b	Fam171b	2	83812636	83883486	1	family with sequence similarity 171, member B [Source:MGI Symbol;Acc:MGI:2444579]
ENSMUSG00000028391	66.8609	-0.597987	0.246488	-2.42603	0.0152651	0.160442	ENSMUSG00000028391	Wdr31	Wdr31	4	62448653	62470896	-1	WD repeat domain 31 [Source:MGI Symbol;Acc:MGI:1918604]
ENSMUSG00000022237	233.078	0.366898	0.151235	2.42601	0.0152659	0.160442	ENSMUSG00000022237	Ankrd33b	Ankrd33b	15	31291478	31367726	-1	ankyrin repeat domain 33B [Source:MGI Symbol;Acc:MGI:1917904]
ENSMUSG00000060147	19571.3	0.216501	0.0892662	2.42534	0.0152941	0.160637	ENSMUSG00000060147	Serpinb6a	Serpinb6a	13	33917918	34002794	-1	serine (or cysteine) peptidase inhibitor, clade B, member 6a [Source:MGI Symbol;Acc:MGI:103123]
ENSMUSG00000035765	2244.6	-0.218788	0.0902218	-2.425	0.0153086	0.160662	ENSMUSG00000035765	Dym	Dym	18	75018781	75286964	1	dymeclin [Source:MGI Symbol;Acc:MGI:1918480]
ENSMUSG00000004328	56.6119	-0.987904	0.407413	-2.42482	0.0153159	0.160662	ENSMUSG00000004328	Hif3a	Hif3a	7	17031507	17062427	-1	hypoxia inducible factor 3, alpha subunit [Source:MGI Symbol;Acc:MGI:1859778]
ENSMUSG00000070570	2043.6	-0.221324	0.0913327	-2.42328	0.0153812	0.161224	ENSMUSG00000070570	Slc17a7	Slc17a7	7	45163949	45176142	1	solute carrier family 17 (sodium-dependent inorganic phosphate cotransporter), member 7 [Source:MGI Symbol;Acc:MGI:1920211]
ENSMUSG00000060279	1550.07	-0.301669	0.1245	-2.42304	0.0153912	0.161224	ENSMUSG00000060279	Ap2a1	Ap2a1	7	44900373	44929496	-1	adaptor-related protein complex 2, alpha 1 subunit [Source:MGI Symbol;Acc:MGI:101921]
ENSMUSG00000046668	472.906	-0.299391	0.123569	-2.42287	0.0153985	0.161224	ENSMUSG00000046668	Cxxc5	Cxxc5	18	35829397	35861688	1	CXXC finger 5 [Source:MGI Symbol;Acc:MGI:1914643]
ENSMUSG00000027676	98.5723	-0.523438	0.216073	-2.4225	0.0154141	0.161285	ENSMUSG00000027676	Ccdc39	Ccdc39	3	33812362	33844310	-1	coiled-coil domain containing 39 [Source:MGI Symbol;Acc:MGI:1289263]
ENSMUSG00000084964	2.46629	-3.57175	1.47456	-2.42224	0.015425	NA	ENSMUSG00000084964	Gm15503	NA	7	128408968	128412341	-1	predicted gene 15503 [Source:MGI Symbol;Acc:MGI:3782950]
ENSMUSG00000041831	510.18	0.412104	0.17016	2.42187	0.015441	0.161385	ENSMUSG00000041831	Sytl3	Sytl3	17	6659093	6738044	1	synaptotagmin-like 3 [Source:MGI Symbol;Acc:MGI:1933367]
ENSMUSG00000079598	1894.53	-0.344809	0.142376	-2.42182	0.015443	0.161385	ENSMUSG00000079598	Clec2l	Clec2l	6	38663067	38680865	1	C-type lectin domain family 2, member L [Source:MGI Symbol;Acc:MGI:2141402]
ENSMUSG00000040640	1687.51	0.38679	0.159755	2.42115	0.0154717	0.161521	ENSMUSG00000040640	Erc2	Erc2	14	27622428	28478537	1	ELKS/RAB6-interacting/CAST family member 2 [Source:MGI Symbol;Acc:MGI:1098749]
ENSMUSG00000025105	23.297	-1.13648	0.469416	-2.42105	0.0154755	0.161521	ENSMUSG00000025105	Bnc1	Bnc1	7	81966653	81992307	-1	basonuclin 1 [Source:MGI Symbol;Acc:MGI:1097164]
ENSMUSG00000019777	2816.27	0.175176	0.0723763	2.42035	0.0155054	0.161731	ENSMUSG00000019777	Hdac2	Hdac2	10	36974544	37001889	1	histone deacetylase 2 [Source:MGI Symbol;Acc:MGI:1097691]
ENSMUSG00000037188	85.554	-0.53502	0.221103	-2.41977	0.0155301	0.161848	ENSMUSG00000037188	Grhl3	Grhl3	4	135541888	135573630	-1	grainyhead like transcription factor 3 [Source:MGI Symbol;Acc:MGI:2655333]
ENSMUSG00000098076	11.2251	-1.4387	0.594626	-2.41949	0.0155421	0.161848	ENSMUSG00000098076	Gm6981	NA	9	52002274	52003281	-1	predicted pseudogene 6981 [Source:MGI Symbol;Acc:MGI:3646966]
ENSMUSG00000029550	1131.94	-0.219082	0.0905518	-2.41941	0.0155458	0.161848	ENSMUSG00000029550	Sppl3	Sppl3	5	115011137	115098790	1	signal peptide peptidase 3 [Source:MGI Symbol;Acc:MGI:1891433]
ENSMUSG00000030662	2499.57	0.201722	0.0834316	2.41781	0.0156142	0.162458	ENSMUSG00000030662	Ipo5	Ipo5	14	120911224	120947999	1	importin 5 [Source:MGI Symbol;Acc:MGI:1917822]
ENSMUSG00000022500	573.11	0.281536	0.116456	2.41754	0.015626	0.162479	ENSMUSG00000022500	Litaf	Litaf	16	10959275	11066157	-1	LPS-induced TN factor [Source:MGI Symbol;Acc:MGI:1929512]
ENSMUSG00000062563	101.501	-0.574907	0.237926	-2.41632	0.0156781	0.162903	ENSMUSG00000062563	Cys1	Cys1	12	24665833	24681813	-1	cystin 1 [Source:MGI Symbol;Acc:MGI:2177632]
ENSMUSG00000061080	2084.99	-0.329261	0.136286	-2.41595	0.0156941	0.162903	ENSMUSG00000061080	Lsamp	Lsamp	16	39984361	42181679	1	limbic system-associated membrane protein [Source:MGI Symbol;Acc:MGI:1261760]
ENSMUSG00000054509	554.71	0.369278	0.152853	2.4159	0.0156961	0.162903	ENSMUSG00000054509	Parp4	Parp4	14	56575619	56659794	1	poly (ADP-ribose) polymerase family, member 4 [Source:MGI Symbol;Acc:MGI:2685589]
ENSMUSG00000020868	236.011	-0.505357	0.209244	-2.41516	0.0157282	0.163133	ENSMUSG00000020868	Xylt2	Xylt2	11	94663851	94677515	-1	xylosyltransferase II [Source:MGI Symbol;Acc:MGI:2444797]
ENSMUSG00000034040	1855.5	-0.230328	0.0954258	-2.41369	0.0157919	0.163692	ENSMUSG00000034040	Galnt17	Galnt17	5	130872082	131308497	-1	polypeptide N-acetylgalactosaminyltransferase 17 [Source:MGI Symbol;Acc:MGI:2137594]
ENSMUSG00000058886	463.31	-0.418931	0.173594	-2.41328	0.0158096	0.163773	ENSMUSG00000058886	Deaf1	Deaf1	7	141297180	141327690	-1	DEAF1, transcription factor [Source:MGI Symbol;Acc:MGI:1858496]
ENSMUSG00000034551	104.124	0.652133	0.270258	2.413	0.0158218	0.163798	ENSMUSG00000034551	Hdx	Hdx	X	111569931	111697079	-1	highly divergent homeobox [Source:MGI Symbol;Acc:MGI:2685226]
ENSMUSG00000038542	511.066	-0.284666	0.117991	-2.4126	0.0158392	0.163865	ENSMUSG00000038542	Pcid2	Pcid2	8	13077189	13105459	-1	PCI domain containing 2 [Source:MGI Symbol;Acc:MGI:2443003]
ENSMUSG00000024544	73.3027	-0.641599	0.26598	-2.41221	0.0158562	0.163865	ENSMUSG00000024544	Ldlrad4	Ldlrad4	18	67933257	68268630	1	low density lipoprotein receptor class A domain containing 4 [Source:MGI Symbol;Acc:MGI:1277150]
ENSMUSG00000040124	251.869	0.384591	0.159438	2.41217	0.0158579	0.163865	ENSMUSG00000040124	Gorab	Gorab	1	163384908	163403669	-1	golgin, RAB6-interacting [Source:MGI Symbol;Acc:MGI:2138271]
ENSMUSG00000026860	1816.17	-0.398501	0.165223	-2.4119	0.0158696	0.163884	ENSMUSG00000026860	Sh3glb2	Sh3glb2	2	30344809	30359337	-1	SH3-domain GRB2-like endophilin B2 [Source:MGI Symbol;Acc:MGI:2385131]
ENSMUSG00000044583	43.8181	1.22318	0.507444	2.41048	0.0159316	0.164373	ENSMUSG00000044583	Tlr7	Tlr7	X	167304929	167330558	-1	toll-like receptor 7 [Source:MGI Symbol;Acc:MGI:2176882]
ENSMUSG00000040111	3049.37	-0.324241	0.134532	-2.41014	0.0159464	0.164373	ENSMUSG00000040111	Gramd1b	Gramd1b	9	40293233	40531383	-1	GRAM domain containing 1B [Source:MGI Symbol;Acc:MGI:1925037]
ENSMUSG00000027347	3783.43	-0.342689	0.142187	-2.41013	0.0159467	0.164373	ENSMUSG00000027347	Rasgrp1	Rasgrp1	2	117279993	117343001	-1	RAS guanyl releasing protein 1 [Source:MGI Symbol;Acc:MGI:1314635]
ENSMUSG00000030223	240.332	0.442537	0.183721	2.40875	0.0160073	0.164896	ENSMUSG00000030223	Ptpro	Ptpro	6	137252319	137463233	1	protein tyrosine phosphatase, receptor type, O [Source:MGI Symbol;Acc:MGI:1097152]
ENSMUSG00000028394	735.778	0.218705	0.0908159	2.40822	0.0160306	0.165034	ENSMUSG00000028394	Pole3	Pole3	4	62522649	62525068	-1	polymerase (DNA directed), epsilon 3 (p17 subunit) [Source:MGI Symbol;Acc:MGI:1933378]
ENSMUSG00000023755	528.498	0.363441	0.150935	2.40793	0.0160431	0.165059	ENSMUSG00000023755	Rhebl1	Rhebl1	15	98877778	98894540	-1	Ras homolog enriched in brain like 1 [Source:MGI Symbol;Acc:MGI:1916409]
ENSMUSG00000030226	25.1263	-1.11801	0.464345	-2.40771	0.0160529	0.165059	ENSMUSG00000030226	Lmo3	Lmo3	6	138362918	138581968	-1	LIM domain only 3 [Source:MGI Symbol;Acc:MGI:102810]
ENSMUSG00000056270	1.84806	4.35935	1.81089	2.4073	0.0160709	NA	ENSMUSG00000056270	Prr9	Prr9	3	92122204	92123947	-1	proline rich 9 [Source:MGI Symbol;Acc:MGI:1925680]
ENSMUSG00000028152	1488.43	-0.243348	0.101103	-2.40694	0.0160867	0.165235	ENSMUSG00000028152	Tspan5	Tspan5	3	138742195	138907905	1	tetraspanin 5 [Source:MGI Symbol;Acc:MGI:1928096]
ENSMUSG00000034855	48.1607	0.937684	0.389587	2.40687	0.0160899	0.165235	ENSMUSG00000034855	Cxcl10	Cxcl10	5	92346638	92348889	-1	chemokine (C-X-C motif) ligand 10 [Source:MGI Symbol;Acc:MGI:1352450]
ENSMUSG00000029310	851.334	0.300608	0.124913	2.40653	0.016105	0.165288	ENSMUSG00000029310	Nudt9	Nudt9	5	104046306	104065379	1	nudix (nucleoside diphosphate linked moiety X)-type motif 9 [Source:MGI Symbol;Acc:MGI:1921417]
ENSMUSG00000015837	10704.7	0.280887	0.116753	2.40582	0.0161362	0.165506	ENSMUSG00000015837	Sqstm1	Sqstm1	11	50199366	50210827	-1	sequestosome 1 [Source:MGI Symbol;Acc:MGI:107931]
ENSMUSG00000054199	376.355	-0.377233	0.156857	-2.40495	0.0161746	0.165797	ENSMUSG00000054199	Gon4l	Gon4l	3	88835231	88910103	1	gon-4-like (C.elegans) [Source:MGI Symbol;Acc:MGI:1917579]
ENSMUSG00000060904	4266.65	0.16825	0.0699683	2.40467	0.0161872	0.165824	ENSMUSG00000060904	Arl1	Arl1	10	88730858	88744094	1	ADP-ribosylation factor-like 1 [Source:MGI Symbol;Acc:MGI:99436]
ENSMUSG00000027035	481.742	0.52283	0.217522	2.40358	0.0162356	0.166217	ENSMUSG00000027035	Cers6	Cers6	2	68861441	69114282	1	ceramide synthase 6 [Source:MGI Symbol;Acc:MGI:2442564]
ENSMUSG00000005947	18.1843	1.09733	0.45665	2.40301	0.0162609	0.166374	ENSMUSG00000005947	Itgae	Itgae	11	73090583	73147446	1	integrin alpha E, epithelial-associated [Source:MGI Symbol;Acc:MGI:1298377]
ENSMUSG00000024805	192.162	0.411353	0.17122	2.40248	0.0162843	0.166511	ENSMUSG00000024805	Pcgf5	Pcgf5	19	36348309	36460970	1	polycomb group ring finger 5 [Source:MGI Symbol;Acc:MGI:1923505]
ENSMUSG00000022283	3541.09	0.233084	0.0970996	2.40046	0.0163744	0.167329	ENSMUSG00000022283	Pabpc1	Pabpc1	15	36595661	36609668	-1	poly(A) binding protein, cytoplasmic 1 [Source:MGI Symbol;Acc:MGI:1349722]
ENSMUSG00000058441	446.89	-0.547041	0.227988	-2.39942	0.0164209	0.167701	ENSMUSG00000058441	Panx2	Panx2	15	89059734	89073567	1	pannexin 2 [Source:MGI Symbol;Acc:MGI:1890615]
ENSMUSG00000055302	8355.28	0.205285	0.0855791	2.39877	0.0164501	0.167896	ENSMUSG00000055302	Mrfap1	Mrfap1	5	36794867	36796772	-1	Morf4 family associated protein 1 [Source:MGI Symbol;Acc:MGI:1914818]
ENSMUSG00000041765	406.546	-0.278629	0.116167	-2.39853	0.0164608	0.167902	ENSMUSG00000041765	Ubac2	Ubac2	14	121878620	122021034	1	ubiquitin associated domain containing 2 [Source:MGI Symbol;Acc:MGI:1916139]
ENSMUSG00000031545	1947.44	0.20709	0.0863562	2.39808	0.0164811	0.168006	ENSMUSG00000031545	Gpat4	Gpat4	8	23171265	23208346	-1	glycerol-3-phosphate acyltransferase 4 [Source:MGI Symbol;Acc:MGI:2142716]
ENSMUSG00000016757	298.617	-0.324245	0.135297	-2.39655	0.0165502	0.168607	ENSMUSG00000016757	Ttll12	Ttll12	15	83575090	83595157	-1	tubulin tyrosine ligase-like family, member 12 [Source:MGI Symbol;Acc:MGI:3039573]
ENSMUSG00000040940	276.423	-0.39069	0.16309	-2.39555	0.0165955	0.168965	ENSMUSG00000040940	Arhgef1	Arhgef1	7	24902912	24926594	1	Rho guanine nucleotide exchange factor (GEF) 1 [Source:MGI Symbol;Acc:MGI:1353510]
ENSMUSG00000097986	1.82772	4.28983	1.79127	2.39486	0.0166266	NA	ENSMUSG00000097986	Gm26953	NA	5	112215461	112233720	1	predicted gene, 26953 [Source:MGI Symbol;Acc:MGI:5504068]
ENSMUSG00000028402	1517.7	-0.302313	0.126266	-2.39425	0.0166546	0.169374	ENSMUSG00000028402	Mpdz	Mpdz	4	81278500	81442815	-1	multiple PDZ domain protein [Source:MGI Symbol;Acc:MGI:1343489]
ENSMUSG00000024556	760.721	-0.284598	0.118877	-2.39405	0.0166636	0.169374	ENSMUSG00000024556	Me2	Me2	18	73769903	73815449	-1	malic enzyme 2, NAD(+)-dependent, mitochondrial [Source:MGI Symbol;Acc:MGI:2147351]
ENSMUSG00000034663	316.779	0.329609	0.137682	2.39399	0.0166662	0.169374	ENSMUSG00000034663	Bmp2k	Bmp2k	5	96997689	97091867	1	BMP2 inducible kinase [Source:MGI Symbol;Acc:MGI:2155456]
ENSMUSG00000106736	1.8127	-3.91256	1.63502	-2.39298	0.0167122	NA	ENSMUSG00000106736	Gm42573	NA	6	22245457	22245934	-1	predicted gene 42573 [Source:MGI Symbol;Acc:MGI:5662710]
ENSMUSG00000030075	256.948	-0.466547	0.195027	-2.39222	0.0167467	0.170054	ENSMUSG00000030075	Cntn3	Cntn3	6	102162655	102573101	-1	contactin 3 [Source:MGI Symbol;Acc:MGI:99534]
ENSMUSG00000044456	62.4501	-0.708161	0.296045	-2.39207	0.0167537	0.170054	ENSMUSG00000044456	Rin3	Rin3	12	102283048	102390855	1	Ras and Rab interactor 3 [Source:MGI Symbol;Acc:MGI:2385708]
ENSMUSG00000028795	188.478	-0.455913	0.1907	-2.39073	0.0168149	0.170571	ENSMUSG00000028795	Ccdc28b	Ccdc28b	4	129619274	129623947	-1	coiled coil domain containing 28B [Source:MGI Symbol;Acc:MGI:1913514]
ENSMUSG00000028072	2368.88	-0.267214	0.111791	-2.3903	0.0168348	0.170571	ENSMUSG00000028072	Ntrk1	Ntrk1	3	87778244	87795162	-1	neurotrophic tyrosine kinase, receptor, type 1 [Source:MGI Symbol;Acc:MGI:97383]
ENSMUSG00000041324	40.7135	1.01901	0.426338	2.39014	0.0168418	0.170571	ENSMUSG00000041324	Inhba	Inhba	13	16011851	16031621	1	inhibin beta-A [Source:MGI Symbol;Acc:MGI:96570]
ENSMUSG00000035868	420.58	-0.465125	0.194608	-2.39006	0.0168457	0.170571	ENSMUSG00000035868	Zfp983	Zfp983	17	21650624	21664966	1	zinc finger protein 983 [Source:MGI Symbol;Acc:MGI:1920479]
ENSMUSG00000032609	310.538	-0.403825	0.16899	-2.38964	0.016865	0.170663	ENSMUSG00000032609	Klhdc8b	Klhdc8b	9	108447636	108461581	-1	kelch domain containing 8B [Source:MGI Symbol;Acc:MGI:1925517]
ENSMUSG00000074971	90.9737	-0.531988	0.222645	-2.3894	0.016876	0.17067	ENSMUSG00000074971	Fibin	Fibin	2	110360917	110363183	-1	fin bud initiation factor homolog (zebrafish) [Source:MGI Symbol;Acc:MGI:1914856]
ENSMUSG00000060989	4.55824	-3.22526	1.34986	-2.38934	0.0168786	NA	ENSMUSG00000060989	Gm11847	NA	4	12232833	12233951	1	predicted gene 11847 [Source:MGI Symbol;Acc:MGI:3651787]
ENSMUSG00000031497	74.506	-0.89449	0.374548	-2.38818	0.0169319	0.171087	ENSMUSG00000031497	Tnfsf13b	Tnfsf13b	8	10006467	10039072	1	tumor necrosis factor (ligand) superfamily, member 13b [Source:MGI Symbol;Acc:MGI:1344376]
ENSMUSG00000060260	137.034	-0.434701	0.182031	-2.38806	0.0169378	0.171087	ENSMUSG00000060260	Pwwp2b	Pwwp2b	7	139248482	139269903	1	PWWP domain containing 2B [Source:MGI Symbol;Acc:MGI:2142008]
ENSMUSG00000022018	544.401	0.348841	0.146112	2.3875	0.0169636	0.171244	ENSMUSG00000022018	Rgcc	Rgcc	14	79288756	79301645	-1	regulator of cell cycle [Source:MGI Symbol;Acc:MGI:1913464]
ENSMUSG00000052296	1635.68	-0.225713	0.0945598	-2.38699	0.0169871	0.171283	ENSMUSG00000052296	Ppp6r1	Ppp6r1	7	4631495	4659019	-1	protein phosphatase 6, regulatory subunit 1 [Source:MGI Symbol;Acc:MGI:2442163]
ENSMUSG00000023009	81.3496	-0.60985	0.255502	-2.38687	0.0169924	0.171283	ENSMUSG00000023009	Nckap5l	Nckap5l	15	99422035	99457748	-1	NCK-associated protein 5-like [Source:MGI Symbol;Acc:MGI:3609653]
ENSMUSG00000097675	42.6898	0.743433	0.311484	2.38674	0.0169984	0.171283	ENSMUSG00000097675	1700101I11Rik	1700101I11Rik	6	129531950	129533817	-1	RIKEN cDNA 1700101I11 gene [Source:MGI Symbol;Acc:MGI:1915180]
ENSMUSG00000086728	4.40674	-2.80001	1.17337	-2.38629	0.0170193	NA	ENSMUSG00000086728	Man2c1os	Man2c1os	9	57099950	57131290	-1	mannosidase, alpha, class 2C, member 1, opposite strand [Source:MGI Symbol;Acc:MGI:1924044]
ENSMUSG00000035629	1035.22	-0.215593	0.090372	-2.38562	0.0170504	0.171586	ENSMUSG00000035629	Rubcn	Rubcn	16	32821703	32877766	-1	RUN domain and cysteine-rich domain containing, Beclin 1-interacting protein [Source:MGI Symbol;Acc:MGI:1915160]
ENSMUSG00000024790	175.128	0.457365	0.191729	2.38548	0.017057	0.171586	ENSMUSG00000024790	Sac3d1	Sac3d1	19	6116000	6118650	-1	SAC3 domain containing 1 [Source:MGI Symbol;Acc:MGI:1913656]
ENSMUSG00000031391	4656.1	-0.252791	0.105973	-2.38542	0.0170595	0.171586	ENSMUSG00000031391	L1cam	L1cam	X	73853778	73896105	-1	L1 cell adhesion molecule [Source:MGI Symbol;Acc:MGI:96721]
ENSMUSG00000015316	13.5602	1.29691	0.543768	2.38503	0.0170775	0.171664	ENSMUSG00000015316	Slamf1	Slamf1	1	171767127	171801184	1	signaling lymphocytic activation molecule family member 1 [Source:MGI Symbol;Acc:MGI:1351314]
ENSMUSG00000025277	593.835	-0.244547	0.102563	-2.38436	0.0171089	0.171875	ENSMUSG00000025277	Abhd6	Abhd6	14	8002902	8056763	1	abhydrolase domain containing 6 [Source:MGI Symbol;Acc:MGI:1913332]
ENSMUSG00000035473	493.313	-0.318778	0.133746	-2.38346	0.0171508	0.172192	ENSMUSG00000035473	Galm	Galm	17	80127471	80185101	1	galactose mutarotase [Source:MGI Symbol;Acc:MGI:2442420]
ENSMUSG00000113902	2554.71	0.435626	0.182816	2.38287	0.0171783	0.172364	ENSMUSG00000113902	Ndufb1-ps	Ndufb1-ps	12	101968090	101977068	-1	NADH:ubiquinone oxidoreductase subunit B1 [Source:MGI Symbol;Acc:MGI:3780865]
ENSMUSG00000046404	517.961	0.266167	0.111725	2.38234	0.0172031	0.172495	ENSMUSG00000046404	Yod1	Yod1	1	130717327	130724358	1	YOD1 deubiquitinase [Source:MGI Symbol;Acc:MGI:2442596]
ENSMUSG00000095493	9.09339	1.59151	0.668126	2.38206	0.0172163	0.172495	ENSMUSG00000095493	A630023A22Rik	A630023A22Rik	14	34051126	34102754	-1	RIKEN cDNA A630023A22 gene [Source:MGI Symbol;Acc:MGI:2145657]
ENSMUSG00000086784	264.583	-0.5525	0.231955	-2.38192	0.0172225	0.172495	ENSMUSG00000086784	Isoc2a	Isoc2a	7	4877153	4896973	1	isochorismatase domain containing 2a [Source:MGI Symbol;Acc:MGI:3609243]
ENSMUSG00000054203	20.6989	1.79344	0.753362	2.38058	0.0172855	0.173022	ENSMUSG00000054203	Ifi205	Ifi205	1	174011998	174031810	-1	interferon activated gene 205 [Source:MGI Symbol;Acc:MGI:101847]
ENSMUSG00000024424	1738.52	0.251633	0.105741	2.37971	0.0173263	0.173325	ENSMUSG00000024424	Ttc39c	Ttc39c	18	12599896	12738863	1	tetratricopeptide repeat domain 39C [Source:MGI Symbol;Acc:MGI:1919997]
ENSMUSG00000097141	319.531	0.297494	0.125061	2.37879	0.0173697	0.17357	ENSMUSG00000097141	Gm10524	NA	18	82692284	82694176	1	predicted gene 10524 [Source:MGI Symbol;Acc:MGI:3642791]
ENSMUSG00000101970	316.447	0.273629	0.115033	2.37871	0.0173734	0.17357	ENSMUSG00000101970	1810026B05Rik	1810026B05Rik	7	73539801	73558395	-1	RIKEN cDNA 1810026B05 gene [Source:MGI Symbol;Acc:MGI:1916420]
ENSMUSG00000034255	222.293	-0.382496	0.160812	-2.37853	0.0173821	0.17357	ENSMUSG00000034255	Arhgap27	Arhgap27	11	103331497	103363692	-1	Rho GTPase activating protein 27 [Source:MGI Symbol;Acc:MGI:1916903]
ENSMUSG00000031969	637.348	-0.242989	0.102189	-2.37784	0.0174144	0.173787	ENSMUSG00000031969	Acad8	Acad8	9	26974135	26999566	-1	acyl-Coenzyme A dehydrogenase family, member 8 [Source:MGI Symbol;Acc:MGI:1914198]
ENSMUSG00000022848	1590.51	0.182837	0.0768991	2.37762	0.0174247	0.173787	ENSMUSG00000022848	Slc49a4	Slc49a4	16	35694062	35769356	-1	solute carrier family 49 member 4 [Source:MGI Symbol;Acc:MGI:2387188]
ENSMUSG00000000568	1578.3	0.20036	0.0843057	2.37659	0.0174737	0.174171	ENSMUSG00000000568	Hnrnpd	Hnrnpd	5	99955935	99978938	-1	heterogeneous nuclear ribonucleoprotein D [Source:MGI Symbol;Acc:MGI:101947]
ENSMUSG00000030351	82.0387	-0.616197	0.259329	-2.37612	0.0174958	0.174287	ENSMUSG00000030351	Tspan11	Tspan11	6	127887589	127953977	1	tetraspanin 11 [Source:MGI Symbol;Acc:MGI:1915748]
ENSMUSG00000034127	2869.75	0.180187	0.075867	2.37504	0.0175469	0.174691	ENSMUSG00000034127	Tspan8	Tspan8	10	115816832	115849893	1	tetraspanin 8 [Source:MGI Symbol;Acc:MGI:2384918]
ENSMUSG00000031538	349.43	0.269974	0.113712	2.37418	0.017588	0.174954	ENSMUSG00000031538	Plat	Plat	8	22757727	22782844	1	plasminogen activator, tissue [Source:MGI Symbol;Acc:MGI:97610]
ENSMUSG00000032598	493.19	-0.362147	0.152544	-2.37405	0.0175944	0.174954	ENSMUSG00000032598	Nckipsd	Nckipsd	9	108808368	108818844	1	NCK interacting protein with SH3 domain [Source:MGI Symbol;Acc:MGI:1931834]
ENSMUSG00000038242	121.96	-0.580852	0.244717	-2.37357	0.0176173	0.175052	ENSMUSG00000038242	Aox4	Aox4	1	58210397	58268597	1	aldehyde oxidase 4 [Source:MGI Symbol;Acc:MGI:1919122]
ENSMUSG00000046157	3213.66	-0.315334	0.132862	-2.3734	0.0176253	0.175052	ENSMUSG00000046157	Tmem229b	Tmem229b	12	78961795	79007627	-1	transmembrane protein 229B [Source:MGI Symbol;Acc:MGI:2444389]
ENSMUSG00000031753	1579.58	-0.192037	0.0809244	-2.37304	0.0176421	0.175055	ENSMUSG00000031753	Cog4	Cog4	8	110846600	110882227	1	component of oligomeric golgi complex 4 [Source:MGI Symbol;Acc:MGI:2142808]
ENSMUSG00000037032	2664.26	-0.340497	0.143491	-2.37295	0.0176466	0.175055	ENSMUSG00000037032	Apbb1	Apbb1	7	105558483	105581653	-1	amyloid beta (A4) precursor protein-binding, family B, member 1 [Source:MGI Symbol;Acc:MGI:107765]
ENSMUSG00000025287	1738.98	0.246417	0.10388	2.37214	0.0176856	0.175272	ENSMUSG00000025287	Acot9	Acot9	X	155262443	155297654	1	acyl-CoA thioesterase 9 [Source:MGI Symbol;Acc:MGI:1928939]
ENSMUSG00000026773	1815.4	0.295991	0.124783	2.37205	0.0176896	0.175272	ENSMUSG00000026773	Pfkfb3	Pfkfb3	2	11471433	11554077	-1	6-phosphofructo-2-kinase/fructose-2,6-biphosphatase 3 [Source:MGI Symbol;Acc:MGI:2181202]
ENSMUSG00000074398	3.59772	2.5605	1.0798	2.37126	0.0177277	NA	ENSMUSG00000074398	Gm15441	Gm15441	3	96555765	96566801	-1	predicted gene 15441 [Source:MGI Symbol;Acc:MGI:3641753]
ENSMUSG00000025558	1077.49	0.255193	0.107697	2.36953	0.0178106	0.176298	ENSMUSG00000025558	Dock9	Dock9	14	121542046	121797837	-1	dedicator of cytokinesis 9 [Source:MGI Symbol;Acc:MGI:106321]
ENSMUSG00000020151	800.574	0.220707	0.0931485	2.36941	0.0178165	0.176298	ENSMUSG00000020151	Ptprr	Ptprr	10	116018213	116274932	1	protein tyrosine phosphatase, receptor type, R [Source:MGI Symbol;Acc:MGI:109559]
ENSMUSG00000040363	282.075	-0.390456	0.164803	-2.36923	0.0178251	0.176298	ENSMUSG00000040363	Bcor	Bcor	X	12036740	12160355	-1	BCL6 interacting corepressor [Source:MGI Symbol;Acc:MGI:1918708]
ENSMUSG00000041609	316.613	-0.356917	0.150743	-2.36772	0.0178981	0.176915	ENSMUSG00000041609	Bicdl1	Bicdl1	5	115648175	115731621	-1	BICD family like cargo adaptor 1 [Source:MGI Symbol;Acc:MGI:1922915]
ENSMUSG00000031939	346.294	0.294787	0.124559	2.36665	0.0179497	0.177123	ENSMUSG00000031939	Taf1d	Taf1d	9	15306214	15316991	1	TATA-box binding protein associated factor, RNA polymerase I, D [Source:MGI Symbol;Acc:MGI:1922566]
ENSMUSG00000085843	15.2038	1.10041	0.464984	2.36654	0.017955	0.177123	ENSMUSG00000085843	Kank4os	Kank4os	4	98793768	98798900	1	KN motif and ankyrin repeat domains 4, opposite strand [Source:MGI Symbol;Acc:MGI:3026921]
ENSMUSG00000059456	490.441	0.310917	0.131386	2.36644	0.01796	0.177123	ENSMUSG00000059456	Ptk2b	Ptk2b	14	66153257	66281052	-1	PTK2 protein tyrosine kinase 2 beta [Source:MGI Symbol;Acc:MGI:104908]
ENSMUSG00000014301	114.496	0.82934	0.350465	2.3664	0.0179621	0.177123	ENSMUSG00000014301	Pam16	Pam16	16	4616464	4624988	-1	presequence translocase-asssociated motor 16 homolog (S. cerevisiae) [Source:MGI Symbol;Acc:MGI:1913699]
ENSMUSG00000058291	994.058	0.322089	0.136122	2.36619	0.0179725	0.177123	ENSMUSG00000058291	Zfp68	Zfp68	5	138603652	138619761	-1	zinc finger protein 68 [Source:MGI Symbol;Acc:MGI:1344427]
ENSMUSG00000036882	110.541	0.474312	0.200492	2.36574	0.0179943	0.177165	ENSMUSG00000036882	Arhgap33	Arhgap33	7	30522226	30535060	-1	Rho GTPase activating protein 33 [Source:MGI Symbol;Acc:MGI:2673998]
ENSMUSG00000024427	368.177	-0.362341	0.15317	-2.36562	0.018	0.177165	ENSMUSG00000024427	Spry4	Spry4	18	38586247	38601415	-1	sprouty RTK signaling antagonist 4 [Source:MGI Symbol;Acc:MGI:1345144]
ENSMUSG00000030200	101.497	-0.466574	0.197247	-2.36542	0.0180095	0.177165	ENSMUSG00000030200	Bcl2l14	Bcl2l14	6	134396318	134438736	1	BCL2-like 14 (apoptosis facilitator) [Source:MGI Symbol;Acc:MGI:1914063]
ENSMUSG00000102976	260.972	-0.866118	0.366189	-2.36522	0.0180193	0.177165	ENSMUSG00000102976	Zc3h11a	Zc3h11a	1	133619862	133661380	-1	zinc finger CCCH type containing 11A [Source:MGI Symbol;Acc:MGI:1917829]
ENSMUSG00000029359	480.346	-0.515965	0.218238	-2.36423	0.0180677	0.177535	ENSMUSG00000029359	Tesc	Tesc	5	118027743	118061878	1	tescalcin [Source:MGI Symbol;Acc:MGI:1930803]
ENSMUSG00000063919	215.808	0.53398	0.225961	2.36315	0.0181204	0.177948	ENSMUSG00000063919	Srrm4	Srrm4	5	116439275	116591817	-1	serine/arginine repetitive matrix 4 [Source:MGI Symbol;Acc:MGI:1916205]
ENSMUSG00000022964	2857.46	-0.2082	0.0881255	-2.36254	0.01815	0.178133	ENSMUSG00000022964	Tmem50b	Tmem50b	16	91574503	91597800	-1	transmembrane protein 50B [Source:MGI Symbol;Acc:MGI:1925225]
ENSMUSG00000032497	1021.26	0.187427	0.0793903	2.36083	0.0182339	0.178852	ENSMUSG00000032497	Lrrfip2	Lrrfip2	9	111117592	111225668	1	leucine rich repeat (in FLII) interacting protein 2 [Source:MGI Symbol;Acc:MGI:1918518]
ENSMUSG00000031133	657.104	-0.432733	0.183329	-2.36042	0.0182543	0.178924	ENSMUSG00000031133	Arhgef6	Arhgef6	X	57231485	57338729	-1	Rac/Cdc42 guanine nucleotide exchange factor (GEF) 6 [Source:MGI Symbol;Acc:MGI:1920591]
ENSMUSG00000021703	3564.49	0.297786	0.126167	2.36025	0.0182628	0.178924	ENSMUSG00000021703	Serinc5	Serinc5	13	92611091	92711947	1	serine incorporator 5 [Source:MGI Symbol;Acc:MGI:2444223]
ENSMUSG00000024766	437.592	0.312884	0.132595	2.3597	0.0182896	0.179081	ENSMUSG00000024766	Lipo3	Lipo3	19	33555160	33761951	-1	lipase, member O3 [Source:MGI Symbol;Acc:MGI:2147592]
ENSMUSG00000078676	1055.72	0.255815	0.108448	2.35889	0.0183298	0.179289	ENSMUSG00000078676	Casc3	Casc3	11	98804905	98833814	1	cancer susceptibility candidate 3 [Source:MGI Symbol;Acc:MGI:2179723]
ENSMUSG00000037426	1358.26	-0.473052	0.200545	-2.35883	0.0183324	0.179289	ENSMUSG00000037426	Depdc5	Depdc5	5	32863701	32994236	1	DEP domain containing 5 [Source:MGI Symbol;Acc:MGI:2141101]
ENSMUSG00000069814	753.18	0.244542	0.10376	2.35682	0.0184323	0.180146	ENSMUSG00000069814	Ccdc92b	Ccdc92b	11	74619605	74641516	1	coiled-coil domain containing 92B [Source:MGI Symbol;Acc:MGI:3588240]
ENSMUSG00000038276	903.859	-0.398898	0.169266	-2.35663	0.0184418	0.180146	ENSMUSG00000038276	Asic3	Asic3	5	24413392	24417835	1	acid-sensing (proton-gated) ion channel 3 [Source:MGI Symbol;Acc:MGI:2159339]
ENSMUSG00000062202	670.221	-0.274395	0.116463	-2.35608	0.018469	0.180281	ENSMUSG00000062202	Btbd9	Btbd9	17	30215524	30576488	-1	BTB (POZ) domain containing 9 [Source:MGI Symbol;Acc:MGI:1916625]
ENSMUSG00000051435	16.5367	1.98513	0.842616	2.35591	0.0184773	0.180281	ENSMUSG00000051435	Fhad1	Fhad1	4	141890438	142015082	-1	forkhead-associated (FHA) phosphopeptide binding domain 1 [Source:MGI Symbol;Acc:MGI:1920323]
ENSMUSG00000102712	16.1625	-2.05454	0.872171	-2.35566	0.0184899	0.180298	ENSMUSG00000102712	Gm37758	NA	9	33160062	33160690	-1	predicted gene, 37758 [Source:MGI Symbol;Acc:MGI:5610986]
ENSMUSG00000103672	3.03411	-3.35833	1.42596	-2.35514	0.0185159	NA	ENSMUSG00000103672	Gm37621	NA	9	101116701	101122231	1	predicted gene, 37621 [Source:MGI Symbol;Acc:MGI:5610849]
ENSMUSG00000087579	5.99323	2.34452	0.996233	2.35339	0.0186032	NA	ENSMUSG00000087579	Hectd2os	Hectd2os	19	36614052	36705641	-1	Hectd2, opposite strand [Source:MGI Symbol;Acc:MGI:1919243]
ENSMUSG00000068663	770.671	-0.361447	0.153604	-2.3531	0.0186175	0.181375	ENSMUSG00000068663	Clec16a	Clec16a	16	10545339	10744878	1	C-type lectin domain family 16, member A [Source:MGI Symbol;Acc:MGI:1921624]
ENSMUSG00000085255	18.4053	0.944434	0.401373	2.35301	0.0186221	0.181375	ENSMUSG00000085255	Taco1os	NA	11	106065077	106066305	-1	translational activator of mitochondrially encoded cytochrome c oxidase I, opposite strand [Source:MGI Symbol;Acc:MGI:1915441]
ENSMUSG00000046434	5429.11	0.144838	0.0615715	2.35236	0.0186547	0.181526	ENSMUSG00000046434	Hnrnpa1	Hnrnpa1	15	103240432	103246692	1	heterogeneous nuclear ribonucleoprotein A1 [Source:MGI Symbol;Acc:MGI:104820]
ENSMUSG00000022364	86.1515	-0.577357	0.245447	-2.35227	0.0186595	0.181526	ENSMUSG00000022364	Tbc1d31	Tbc1d31	15	57912199	57970067	1	TBC1 domain family, member 31 [Source:MGI Symbol;Acc:MGI:2684931]
ENSMUSG00000036611	2313.95	-0.19167	0.0815439	-2.35051	0.0187475	0.182275	ENSMUSG00000036611	Eepd1	Eepd1	9	25481547	25604110	1	endonuclease/exonuclease/phosphatase family domain containing 1 [Source:MGI Symbol;Acc:MGI:1914734]
ENSMUSG00000050565	2129.36	0.192509	0.0819419	2.34934	0.0188068	0.182664	ENSMUSG00000050565	Tor1aip2	Tor1aip2	1	156035403	156068861	1	torsin A interacting protein 2 [Source:MGI Symbol;Acc:MGI:3582695]
ENSMUSG00000024513	1268.14	0.210332	0.0895301	2.34929	0.0188095	0.182664	ENSMUSG00000024513	Mbd2	Mbd2	18	70568189	70626131	1	methyl-CpG binding domain protein 2 [Source:MGI Symbol;Acc:MGI:1333813]
ENSMUSG00000024826	1255.13	-0.216502	0.0921763	-2.34878	0.0188348	0.182797	ENSMUSG00000024826	Dpf2	Dpf2	19	5896516	5913010	-1	D4, zinc and double PHD fingers family 2 [Source:MGI Symbol;Acc:MGI:109529]
ENSMUSG00000028833	3813.49	-0.356949	0.151985	-2.34858	0.0188451	0.182797	ENSMUSG00000028833	Ncdn	Ncdn	4	126743750	126753438	-1	neurochondrin [Source:MGI Symbol;Acc:MGI:1347351]
ENSMUSG00000034595	393.335	0.322598	0.137376	2.34828	0.0188602	0.182836	ENSMUSG00000034595	Ppp1r18	Ppp1r18	17	35865593	35875596	1	protein phosphatase 1, regulatory subunit 18 [Source:MGI Symbol;Acc:MGI:1923698]
ENSMUSG00000031168	785.14	0.315699	0.134471	2.34771	0.018889	0.183008	ENSMUSG00000031168	Ebp	Ebp	X	8185329	8193512	-1	phenylalkylamine Ca2+ antagonist (emopamil) binding protein [Source:MGI Symbol;Acc:MGI:107822]
ENSMUSG00000039178	1800.36	0.239554	0.102055	2.3473	0.0189101	0.183042	ENSMUSG00000039178	Tbc1d19	Tbc1d19	5	53809606	53903965	1	TBC1 domain family, member 19 [Source:MGI Symbol;Acc:MGI:1914499]
ENSMUSG00000028434	940.442	0.240488	0.102461	2.34713	0.0189188	0.183042	ENSMUSG00000028434	Epb41l4b	Epb41l4b	4	56991972	57143437	-1	erythrocyte membrane protein band 4.1 like 4b [Source:MGI Symbol;Acc:MGI:1859149]
ENSMUSG00000069633	40.2601	-1.05257	0.448493	-2.3469	0.0189301	0.183042	ENSMUSG00000069633	Pex11g	Pex11g	8	3457105	3467680	-1	peroxisomal biogenesis factor 11 gamma [Source:MGI Symbol;Acc:MGI:1920905]
ENSMUSG00000031983	702.237	-0.272878	0.116278	-2.34678	0.0189365	0.183042	ENSMUSG00000031983	2310022B05Rik	2310022B05Rik	8	124635756	124663369	-1	RIKEN cDNA 2310022B05 gene [Source:MGI Symbol;Acc:MGI:1916801]
ENSMUSG00000117771	3.90005	3.02453	1.28923	2.346	0.0189762	NA	ENSMUSG00000117771	Gm25432	NA	19	5435998	5436725	1	predicted gene, 25432 [Source:MGI Symbol;Acc:MGI:5455209]
ENSMUSG00000044499	567.41	0.321724	0.137155	2.3457	0.0189913	0.183445	ENSMUSG00000044499	Hs3st5	Hs3st5	10	36506814	36834397	1	heparan sulfate (glucosamine) 3-O-sulfotransferase 5 [Source:MGI Symbol;Acc:MGI:2441996]
ENSMUSG00000026181	1381.75	-0.227862	0.0971478	-2.34552	0.0190003	0.183445	ENSMUSG00000026181	Ppm1f	Ppm1f	16	16896469	16927364	1	protein phosphatase 1F (PP2C domain containing) [Source:MGI Symbol;Acc:MGI:1918464]
ENSMUSG00000039987	458.069	-0.350335	0.149416	-2.3447	0.0190426	0.183747	ENSMUSG00000039987	Phtf2	Phtf2	5	20758663	20882124	-1	putative homeodomain transcription factor 2 [Source:MGI Symbol;Acc:MGI:1916020]
ENSMUSG00000084898	87.7792	-0.577871	0.246498	-2.34432	0.0190619	0.183826	ENSMUSG00000084898	Gm12371	Gm12371	4	36952966	36988032	1	predicted gene 12371 [Source:MGI Symbol;Acc:MGI:3652322]
ENSMUSG00000041528	544.253	-0.533328	0.227609	-2.34317	0.0191206	0.184285	ENSMUSG00000041528	Rnf123	Rnf123	9	108051534	108083346	-1	ring finger protein 123 [Source:MGI Symbol;Acc:MGI:2148796]
ENSMUSG00000111619	3.71494	-3.33749	1.42447	-2.34298	0.0191307	NA	ENSMUSG00000111619	Gm48348	NA	9	36089920	36092359	-1	predicted gene, 48348 [Source:MGI Symbol;Acc:MGI:6097812]
ENSMUSG00000059058	2.26867	3.7627	1.606	2.3429	0.0191344	NA	ENSMUSG00000059058	Tma7-ps	NA	1	171711088	171711282	1	translational machinery associated 7 homolog (S. cerevisiae), pseudogene [Source:MGI Symbol;Acc:MGI:3705453]
ENSMUSG00000019814	630.539	0.206079	0.0879625	2.3428	0.0191396	0.184361	ENSMUSG00000019814	Ltv1	Ltv1	10	13178140	13193168	-1	LTV1 ribosome biogenesis factor [Source:MGI Symbol;Acc:MGI:2447810]
ENSMUSG00000061024	268.23	0.332555	0.141972	2.3424	0.0191602	0.184453	ENSMUSG00000061024	Rrs1	Rrs1	1	9545408	9547455	1	ribosome biogenesis regulator 1 [Source:MGI Symbol;Acc:MGI:1929721]
ENSMUSG00000026049	193.385	0.415481	0.177409	2.34194	0.019184	0.184575	ENSMUSG00000026049	Tex30	Tex30	1	44086613	44102441	-1	testis expressed 30 [Source:MGI Symbol;Acc:MGI:1922873]
ENSMUSG00000096188	853.771	-0.337992	0.144372	-2.34112	0.0192258	0.18487	ENSMUSG00000096188	Cmtm4	Cmtm4	8	104348191	104395807	-1	CKLF-like MARVEL transmembrane domain containing 4 [Source:MGI Symbol;Acc:MGI:2142888]
ENSMUSG00000059323	56.6101	-0.91186	0.389549	-2.34081	0.0192421	0.18492	ENSMUSG00000059323	Tonsl	Tonsl	15	76626002	76639958	-1	tonsoku-like, DNA repair protein [Source:MGI Symbol;Acc:MGI:1919999]
ENSMUSG00000032443	13.0241	1.20507	0.514883	2.34048	0.0192592	0.184944	ENSMUSG00000032443	Zcwpw2	NA	9	117876000	118040259	-1	zinc finger, CW type with PWWP domain 2 [Source:MGI Symbol;Acc:MGI:1921888]
ENSMUSG00000010554	616.054	-0.326758	0.13962	-2.34033	0.0192669	0.184944	ENSMUSG00000010554	Mettl16	Mettl16	11	74770830	74828525	1	methyltransferase like 16 [Source:MGI Symbol;Acc:MGI:1914743]
ENSMUSG00000045078	427.737	-0.304892	0.130375	-2.33857	0.0193577	0.185709	ENSMUSG00000045078	Rnf216	Rnf216	5	142990893	143112994	-1	ring finger protein 216 [Source:MGI Symbol;Acc:MGI:1344349]
ENSMUSG00000061244	2026.1	0.333656	0.142703	2.33812	0.019381	0.185814	ENSMUSG00000061244	Exoc5	Exoc5	14	49004090	49066653	-1	exocyst complex component 5 [Source:MGI Symbol;Acc:MGI:2145645]
ENSMUSG00000039844	960.807	0.2131	0.091153	2.33782	0.0193965	0.185814	ENSMUSG00000039844	Rapgef1	Rapgef1	2	29619720	29740978	1	Rap guanine nucleotide exchange factor (GEF) 1 [Source:MGI Symbol;Acc:MGI:104580]
ENSMUSG00000038250	663.588	0.301115	0.12881	2.33766	0.0194047	0.185814	ENSMUSG00000038250	Usp38	Usp38	8	80980733	81014928	-1	ubiquitin specific peptidase 38 [Source:MGI Symbol;Acc:MGI:1922091]
ENSMUSG00000000386	28.4336	0.917823	0.392652	2.3375	0.0194134	0.185814	ENSMUSG00000000386	Mx1	Mx1	16	97447035	97462907	-1	MX dynamin-like GTPase 1 [Source:MGI Symbol;Acc:MGI:97243]
ENSMUSG00000029249	210.704	0.410904	0.175884	2.33622	0.0194799	0.186156	ENSMUSG00000029249	Rest	Rest	5	77265491	77286432	1	RE1-silencing transcription factor [Source:MGI Symbol;Acc:MGI:104897]
ENSMUSG00000034032	110.149	-0.463199	0.198272	-2.33618	0.019482	0.186156	ENSMUSG00000034032	Rpap1	Rpap1	2	119763304	119787537	-1	RNA polymerase II associated protein 1 [Source:MGI Symbol;Acc:MGI:1916175]
ENSMUSG00000026377	739.641	0.227929	0.0975736	2.33597	0.0194927	0.186156	ENSMUSG00000026377	Nifk	Nifk	1	118321839	118333822	1	nucleolar protein interacting with the FHA domain of MKI67 [Source:MGI Symbol;Acc:MGI:1915199]
ENSMUSG00000037514	887.062	0.328002	0.140432	2.33567	0.0195083	0.186156	ENSMUSG00000037514	Pank2	Pank2	2	131262495	131299188	1	pantothenate kinase 2 [Source:MGI Symbol;Acc:MGI:1921700]
ENSMUSG00000002804	115.949	-0.555647	0.237897	-2.33566	0.019509	0.186156	ENSMUSG00000002804	Nudt14	Nudt14	12	112934291	112942124	-1	nudix (nucleoside diphosphate linked moiety X)-type motif 14 [Source:MGI Symbol;Acc:MGI:1913424]
ENSMUSG00000118125	126.849	-0.425738	0.182298	-2.33539	0.0195229	0.186156	ENSMUSG00000118125	Gm50387	NA	19	5728088	5731713	-1	predicted gene, 50387 [Source:MGI Symbol;Acc:MGI:6303289]
ENSMUSG00000024063	1510.42	0.183133	0.0784297	2.335	0.0195436	0.186156	ENSMUSG00000024063	Lbh	Lbh	17	72918305	72941947	1	limb-bud and heart [Source:MGI Symbol;Acc:MGI:1925139]
ENSMUSG00000021171	1467.2	0.218391	0.0935335	2.33489	0.0195489	0.186156	ENSMUSG00000021171	Esyt2	Esyt2	12	116281196	116391050	1	extended synaptotagmin-like protein 2 [Source:MGI Symbol;Acc:MGI:1261845]
ENSMUSG00000085500	53.3804	-0.864209	0.370149	-2.33476	0.019556	0.186156	ENSMUSG00000085500	Gm16976	NA	14	44858671	44974944	1	predicted gene, 16976 [Source:MGI Symbol;Acc:MGI:4439900]
ENSMUSG00000037855	1587.4	-0.287635	0.123208	-2.33454	0.0195672	0.186156	ENSMUSG00000037855	Zfp365	Zfp365	10	67886103	67912662	-1	zinc finger protein 365 [Source:MGI Symbol;Acc:MGI:2143676]
ENSMUSG00000049100	773.922	-0.311145	0.133294	-2.33428	0.0195811	0.186156	ENSMUSG00000049100	Pcdh10	Pcdh10	3	45378398	45435623	1	protocadherin 10 [Source:MGI Symbol;Acc:MGI:1338042]
ENSMUSG00000028047	50.9968	1.01202	0.433555	2.33423	0.0195835	0.186156	ENSMUSG00000028047	Thbs3	Thbs3	3	89215180	89226837	1	thrombospondin 3 [Source:MGI Symbol;Acc:MGI:98739]
ENSMUSG00000024912	6.8452	1.55684	0.667501	2.33233	0.0196832	NA	ENSMUSG00000024912	Fosl1	Fosl1	19	5447547	5455946	1	fos-like antigen 1 [Source:MGI Symbol;Acc:MGI:107179]
ENSMUSG00000091736	27.6689	1.68917	0.724267	2.33225	0.0196873	0.186995	ENSMUSG00000091736	Yy2	Yy2	X	157566119	157568985	-1	Yy2 transcription factor [Source:MGI Symbol;Acc:MGI:3837947]
ENSMUSG00000078572	68.3719	-0.96108	0.412105	-2.33212	0.0196943	0.186995	ENSMUSG00000078572	Ndufaf8	Ndufaf8	11	120098928	120100705	1	NADH:ubiquinone oxidoreductase complex assembly factor 8 [Source:MGI Symbol;Acc:MGI:1913676]
ENSMUSG00000019810	1866.4	0.175853	0.0754175	2.33173	0.019715	0.187084	ENSMUSG00000019810	Fuca2	Fuca2	10	13499540	13519035	1	fucosidase, alpha-L- 2, plasma [Source:MGI Symbol;Acc:MGI:1914098]
ENSMUSG00000017781	10781.7	0.100657	0.0431734	2.33145	0.0197297	0.187117	ENSMUSG00000017781	Pitpna	Pitpna	11	75588097	75628804	1	phosphatidylinositol transfer protein, alpha [Source:MGI Symbol;Acc:MGI:99887]
ENSMUSG00000060212	484.697	-0.321669	0.138002	-2.33089	0.0197589	0.187287	ENSMUSG00000060212	Pcnx2	Pcnx2	8	125751508	125898317	-1	pecanex homolog 2 [Source:MGI Symbol;Acc:MGI:2445010]
ENSMUSG00000031278	2043.85	0.378636	0.16248	2.33035	0.0197875	0.187451	ENSMUSG00000031278	Acsl4	Acsl4	X	142317993	142390535	-1	acyl-CoA synthetase long-chain family member 4 [Source:MGI Symbol;Acc:MGI:1354713]
ENSMUSG00000033793	5943.95	0.187295	0.0803857	2.32995	0.0198086	0.187475	ENSMUSG00000033793	Atp6v1h	Atp6v1h	1	5070018	5162529	1	ATPase, H+ transporting, lysosomal V1 subunit H [Source:MGI Symbol;Acc:MGI:1914864]
ENSMUSG00000028333	2180.61	0.260888	0.111975	2.32988	0.0198126	0.187475	ENSMUSG00000028333	Anp32b	Anp32b	4	46450902	46472657	1	acidic (leucine-rich) nuclear phosphoprotein 32 family, member B [Source:MGI Symbol;Acc:MGI:1914878]
ENSMUSG00000034842	1704.54	0.258095	0.110787	2.32964	0.019825	0.187485	ENSMUSG00000034842	Art3	Art3	5	92331827	92414628	1	ADP-ribosyltransferase 3 [Source:MGI Symbol;Acc:MGI:1202729]
ENSMUSG00000031967	362.137	-0.423925	0.182029	-2.32888	0.0198653	0.187685	ENSMUSG00000031967	Afg3l1	Afg3l1	8	123477903	123503916	1	AFG3-like AAA ATPase 1 [Source:MGI Symbol;Acc:MGI:1928277]
ENSMUSG00000033530	1146.21	-0.233814	0.100403	-2.32875	0.0198723	0.187685	ENSMUSG00000033530	Ttc7b	Ttc7b	12	100300770	100520826	-1	tetratricopeptide repeat domain 7B [Source:MGI Symbol;Acc:MGI:2144724]
ENSMUSG00000021250	82.6285	0.578484	0.24845	2.32837	0.0198926	0.187685	ENSMUSG00000021250	Fos	Fos	12	85473890	85477273	1	FBJ osteosarcoma oncogene [Source:MGI Symbol;Acc:MGI:95574]
ENSMUSG00000033707	52.2875	-0.679653	0.291935	-2.3281	0.0199068	0.187685	ENSMUSG00000033707	Lrrc24	Lrrc24	15	76715276	76722173	-1	leucine rich repeat containing 24 [Source:MGI Symbol;Acc:MGI:3605040]
ENSMUSG00000001380	3172.62	0.216786	0.0931206	2.32802	0.0199112	0.187685	ENSMUSG00000001380	Hars	Hars	18	36766528	36783205	-1	histidyl-tRNA synthetase [Source:MGI Symbol;Acc:MGI:108087]
ENSMUSG00000044628	311.159	-0.548855	0.235766	-2.32797	0.0199138	0.187685	ENSMUSG00000044628	Rnf208	Rnf208	2	25242929	25244262	1	ring finger protein 208 [Source:MGI Symbol;Acc:MGI:1916096]
ENSMUSG00000048703	8.22329	2.51075	1.08009	2.32457	0.020095	0.189285	ENSMUSG00000048703	Speer4b	Speer4b	5	27495639	27501438	-1	spermatogenesis associated glutamate (E)-rich protein 4B [Source:MGI Symbol;Acc:MGI:1920776]
ENSMUSG00000035270	30.3728	1.835	0.789662	2.32377	0.0201376	0.189579	ENSMUSG00000035270	Impg2	Impg2	16	56204313	56273756	1	interphotoreceptor matrix proteoglycan 2 [Source:MGI Symbol;Acc:MGI:3044955]
ENSMUSG00000015944	836.473	-0.504501	0.217198	-2.32277	0.0201916	0.189979	ENSMUSG00000015944	Castor2	Castor2	5	134099711	134144343	1	cytosolic arginine sensor for mTORC1 subunit 2 [Source:MGI Symbol;Acc:MGI:1933384]
ENSMUSG00000022296	441.314	0.248781	0.107122	2.3224	0.0202112	0.189996	ENSMUSG00000022296	Baalc	Baalc	15	38933144	38952912	1	brain and acute leukemia, cytoplasmic [Source:MGI Symbol;Acc:MGI:1928704]
ENSMUSG00000049950	130.384	0.356441	0.153486	2.32231	0.0202162	0.189996	ENSMUSG00000049950	Rpp38	Rpp38	2	3328949	3332643	-1	ribonuclease P/MRP 38 subunit [Source:MGI Symbol;Acc:MGI:2443607]
ENSMUSG00000086758	1.74131	3.74345	1.61198	2.32226	0.0202189	NA	ENSMUSG00000086758	Gm13912	Gm13912	2	108183716	108291319	-1	predicted gene 13912 [Source:MGI Symbol;Acc:MGI:3650993]
ENSMUSG00000068615	59.8236	-0.642564	0.276946	-2.32017	0.0203315	0.190831	ENSMUSG00000068615	Gjd2	Gjd2	2	114009601	114013619	-1	gap junction protein, delta 2 [Source:MGI Symbol;Acc:MGI:1334209]
ENSMUSG00000044072	244.362	-0.471144	0.203068	-2.32013	0.0203339	0.190832	ENSMUSG00000044072	Eml6	Eml6	11	29743048	30026033	-1	echinoderm microtubule associated protein like 6 [Source:MGI Symbol;Acc:MGI:2442895]
ENSMUSG00000027175	687.153	0.251458	0.108386	2.32002	0.0203396	0.190832	ENSMUSG00000027175	Tcp11l1	Tcp11l1	2	104657288	104712169	-1	t-complex 11 like 1 [Source:MGI Symbol;Acc:MGI:2444263]
ENSMUSG00000029312	246.251	-0.315982	0.136262	-2.31893	0.0203991	0.191184	ENSMUSG00000029312	Klhl8	Klhl8	5	103861973	103911259	-1	kelch-like 8 [Source:MGI Symbol;Acc:MGI:2179430]
ENSMUSG00000062116	496.716	0.252948	0.109081	2.3189	0.0204002	0.191184	ENSMUSG00000062116	Zfp954	Zfp954	7	7114690	7121488	-1	zinc finger protein 954 [Source:MGI Symbol;Acc:MGI:1917764]
ENSMUSG00000059981	690.963	-0.401171	0.17303	-2.3185	0.020422	0.191208	ENSMUSG00000059981	Taok2	Taok2	7	126865678	126884703	-1	TAO kinase 2 [Source:MGI Symbol;Acc:MGI:1915919]
ENSMUSG00000042246	436.654	0.35989	0.15523	2.31843	0.0204257	0.191208	ENSMUSG00000042246	Tmc7	Tmc7	7	118535841	118584736	-1	transmembrane channel-like gene family 7 [Source:MGI Symbol;Acc:MGI:2443317]
ENSMUSG00000063060	26.4191	0.802597	0.346289	2.31771	0.020465	0.191438	ENSMUSG00000063060	Sox7	Sox7	14	63943673	63950732	1	SRY (sex determining region Y)-box 7 [Source:MGI Symbol;Acc:MGI:98369]
ENSMUSG00000030591	2848.63	0.234665	0.101255	2.31756	0.0204733	0.191438	ENSMUSG00000030591	Psmd8	Psmd8	7	29174188	29180701	-1	proteasome (prosome, macropain) 26S subunit, non-ATPase, 8 [Source:MGI Symbol;Acc:MGI:1888669]
ENSMUSG00000046182	84.9671	-0.5158	0.222599	-2.31717	0.0204945	0.191449	ENSMUSG00000046182	Gsg1l	Gsg1l	7	125878420	126082411	-1	GSG1-like [Source:MGI Symbol;Acc:MGI:2685483]
ENSMUSG00000032549	18790.6	-0.191116	0.0824804	-2.31711	0.0204976	0.191449	ENSMUSG00000032549	Rab6b	Rab6b	9	103111787	103185276	1	RAB6B, member RAS oncogene family [Source:MGI Symbol;Acc:MGI:107283]
ENSMUSG00000074872	42.6028	0.671723	0.290092	2.31555	0.0205826	0.192135	ENSMUSG00000074872	Ctxn2	Ctxn2	2	125136633	125147841	1	cortexin 2 [Source:MGI Symbol;Acc:MGI:2139444]
ENSMUSG00000040158	814.727	0.308267	0.133199	2.31434	0.0206489	0.192645	ENSMUSG00000040158	Tax1bp3	Tax1bp3	11	73177083	73183162	1	Tax1 (human T cell leukemia virus type I) binding protein 3 [Source:MGI Symbol;Acc:MGI:1923531]
ENSMUSG00000078348	159.02	-1.04596	0.452071	-2.31371	0.0206836	0.192861	ENSMUSG00000078348	Sf3b5	Sf3b5	10	13005343	13009183	1	splicing factor 3b, subunit 5 [Source:MGI Symbol;Acc:MGI:1913375]
ENSMUSG00000015291	13723.4	0.146635	0.0633901	2.31321	0.020711	0.193009	ENSMUSG00000015291	Gdi1	Gdi1	X	74304998	74311862	1	guanosine diphosphate (GDP) dissociation inhibitor 1 [Source:MGI Symbol;Acc:MGI:99846]
ENSMUSG00000032356	147.873	-0.447806	0.193611	-2.31292	0.0207269	0.193046	ENSMUSG00000032356	Rasgrf1	Rasgrf1	9	89909908	90026977	1	RAS protein-specific guanine nucleotide-releasing factor 1 [Source:MGI Symbol;Acc:MGI:99694]
ENSMUSG00000041642	152.381	-0.529575	0.228984	-2.31272	0.0207382	0.193046	ENSMUSG00000041642	Kif21b	Kif21b	1	136131389	136177998	1	kinesin family member 21B [Source:MGI Symbol;Acc:MGI:109234]
ENSMUSG00000026828	386.398	-0.60205	0.260362	-2.31236	0.020758	0.193121	ENSMUSG00000026828	Galnt5	Galnt5	2	57997884	58045860	1	polypeptide N-acetylgalactosaminyltransferase 5 [Source:MGI Symbol;Acc:MGI:2179403]
ENSMUSG00000057554	3945.65	0.160712	0.0695225	2.31166	0.0207966	0.193372	ENSMUSG00000057554	Lgals8	Lgals8	13	12439415	12464944	-1	lectin, galactose binding, soluble 8 [Source:MGI Symbol;Acc:MGI:1928481]
ENSMUSG00000014361	318.072	-0.505801	0.218907	-2.31057	0.0208565	0.193821	ENSMUSG00000014361	Mertk	Mertk	2	128698956	128802894	1	MER proto-oncogene tyrosine kinase [Source:MGI Symbol;Acc:MGI:96965]
ENSMUSG00000111994	1.9296	4.30683	1.86539	2.30881	0.0209542	NA	ENSMUSG00000111994	A330049N07Rik	A330049N07Rik	10	72973303	73086705	-1	RIKEN cDNA A330049N07 gene [Source:MGI Symbol;Acc:MGI:3041175]
ENSMUSG00000021737	3445.81	0.201103	0.0871025	2.3088	0.0209545	0.194606	ENSMUSG00000021737	Psmd6	Psmd6	14	14112174	14120984	-1	proteasome (prosome, macropain) 26S subunit, non-ATPase, 6 [Source:MGI Symbol;Acc:MGI:1913663]
ENSMUSG00000058145	44.6269	-1.56575	0.678265	-2.30847	0.020973	0.194606	ENSMUSG00000058145	Adamts17	Adamts17	7	66839735	67153171	1	a disintegrin-like and metallopeptidase (reprolysin type) with thrombospondin type 1 motif, 17 [Source:MGI Symbol;Acc:MGI:3588195]
ENSMUSG00000020604	151.163	-0.375839	0.162812	-2.30841	0.0209761	0.194606	ENSMUSG00000020604	Arsg	Arsg	11	109473374	109573330	1	arylsulfatase G [Source:MGI Symbol;Acc:MGI:1921258]
ENSMUSG00000029608	5894.22	-0.274542	0.118958	-2.30788	0.0210056	0.194673	ENSMUSG00000029608	Rph3a	Rph3a	5	120940499	121010092	-1	rabphilin 3A [Source:MGI Symbol;Acc:MGI:102788]
ENSMUSG00000057329	1130.97	-0.315885	0.136874	-2.30786	0.0210068	0.194673	ENSMUSG00000057329	Bcl2	Bcl2	1	106538178	106714274	-1	B cell leukemia/lymphoma 2 [Source:MGI Symbol;Acc:MGI:88138]
ENSMUSG00000043687	10.696	-1.59534	0.691601	-2.30674	0.0210694	0.195105	ENSMUSG00000043687	1190005I06Rik	1190005I06Rik	8	120608602	120647632	-1	RIKEN cDNA 1190005I06 gene [Source:MGI Symbol;Acc:MGI:1916168]
ENSMUSG00000085241	112.657	0.45824	0.198664	2.3066	0.0210769	0.195105	ENSMUSG00000085241	Snhg3	Snhg3	4	132348014	132353686	-1	small nucleolar RNA host gene 3 [Source:MGI Symbol;Acc:MGI:2684817]
ENSMUSG00000044636	211.585	0.333423	0.144669	2.30474	0.0211814	0.195931	ENSMUSG00000044636	Csrnp2	Csrnp2	15	100479570	100495488	-1	cysteine-serine-rich nuclear protein 2 [Source:MGI Symbol;Acc:MGI:2386852]
ENSMUSG00000023018	645.507	-0.234338	0.101691	-2.30441	0.0211998	0.195931	ENSMUSG00000023018	Smarcd1	Smarcd1	15	99702129	99713991	1	SWI/SNF related, matrix associated, actin dependent regulator of chromatin, subfamily d, member 1 [Source:MGI Symbol;Acc:MGI:1933623]
ENSMUSG00000062991	2198.79	-0.291314	0.126427	-2.30422	0.0212105	0.195931	ENSMUSG00000062991	Nrg1	Nrg1	8	31814551	32884797	-1	neuregulin 1 [Source:MGI Symbol;Acc:MGI:96083]
ENSMUSG00000054520	48.9798	0.666495	0.289257	2.30417	0.0212133	0.195931	ENSMUSG00000054520	Sh3bp2	Sh3bp2	5	34525838	34563641	1	SH3-domain binding protein 2 [Source:MGI Symbol;Acc:MGI:1346349]
ENSMUSG00000102215	85.5024	-0.59077	0.256417	-2.30394	0.0212259	0.195939	ENSMUSG00000102215	Gm2464	Gm2464	3	13470439	13471829	-1	predicted gene 2464 [Source:MGI Symbol;Acc:MGI:3780631]
ENSMUSG00000069171	295.603	0.300335	0.130403	2.30312	0.0212719	0.196224	ENSMUSG00000069171	Nr2f1	Nr2f1	13	78188973	78199757	-1	nuclear receptor subfamily 2, group F, member 1 [Source:MGI Symbol;Acc:MGI:1352451]
ENSMUSG00000029171	101.404	0.607037	0.263601	2.30286	0.0212866	0.196224	ENSMUSG00000029171	Pgm2	Pgm1	5	64092950	64128351	1	phosphoglucomutase 2 [Source:MGI Symbol;Acc:MGI:97564]
ENSMUSG00000023938	129.258	-0.456728	0.198339	-2.30276	0.0212922	0.196224	ENSMUSG00000023938	Aars2	Aars2	17	45506841	45520843	1	alanyl-tRNA synthetase 2, mitochondrial [Source:MGI Symbol;Acc:MGI:2681839]
ENSMUSG00000098234	230.181	0.38489	0.167172	2.30236	0.021315	0.196266	ENSMUSG00000098234	Snhg6	Snhg6	1	9941959	9944118	-1	small nucleolar RNA host gene 6 [Source:MGI Symbol;Acc:MGI:1921074]
ENSMUSG00000027230	141.997	-0.382474	0.166137	-2.30216	0.0213261	0.196266	ENSMUSG00000027230	Creb3l1	Creb3l1	2	91982328	92024502	-1	cAMP responsive element binding protein 3-like 1 [Source:MGI Symbol;Acc:MGI:1347062]
ENSMUSG00000031812	11209.7	0.16352	0.0710378	2.30188	0.021342	0.196266	ENSMUSG00000031812	Map1lc3b	Map1lc3b	8	121590361	121598760	1	microtubule-associated protein 1 light chain 3 beta [Source:MGI Symbol;Acc:MGI:1914693]
ENSMUSG00000042874	8.23628	1.52116	0.660846	2.30184	0.021344	0.196266	ENSMUSG00000042874	D930007J09Rik	NA	13	32800633	32803091	-1	RIKEN cDNA D930007J09 gene [Source:MGI Symbol;Acc:MGI:3686989]
ENSMUSG00000041481	2962.64	-0.188982	0.0821514	-2.30041	0.0214249	0.1969	ENSMUSG00000041481	Serpina3g	Serpina3g	12	104236245	104241939	1	serine (or cysteine) peptidase inhibitor, clade A, member 3G [Source:MGI Symbol;Acc:MGI:105046]
ENSMUSG00000028675	973.602	0.247387	0.107551	2.30017	0.0214384	0.1969	ENSMUSG00000028675	Pnrc2	Pnrc2	4	135870918	135873850	-1	proline-rich nuclear receptor coactivator 2 [Source:MGI Symbol;Acc:MGI:106512]
ENSMUSG00000031532	4322.05	0.239303	0.104045	2.3	0.0214485	0.1969	ENSMUSG00000031532	Saraf	Saraf	8	34154563	34170845	1	store-operated calcium entry-associated regulatory factor [Source:MGI Symbol;Acc:MGI:1915137]
ENSMUSG00000061536	636.674	-0.240197	0.104459	-2.29943	0.0214804	0.197082	ENSMUSG00000061536	Sec22c	Sec22c	9	121680045	121705490	-1	SEC22 homolog C, vesicle trafficking protein [Source:MGI Symbol;Acc:MGI:2447871]
ENSMUSG00000022337	3090.36	0.147165	0.0640063	2.29923	0.0214921	0.197082	ENSMUSG00000022337	Emc2	Emc2	15	43477229	43527763	1	ER membrane protein complex subunit 2 [Source:MGI Symbol;Acc:MGI:1913986]
ENSMUSG00000022820	728.512	0.411008	0.178779	2.29897	0.0215069	0.197109	ENSMUSG00000022820	Ndufb4	NA	16	37647170	37654453	-1	NADH:ubiquinone oxidoreductase subunit B4 [Source:MGI Symbol;Acc:MGI:1915444]
ENSMUSG00000029598	1688.8	-0.245479	0.106814	-2.29819	0.0215511	0.197405	ENSMUSG00000029598	Plbd2	Plbd2	5	120483282	120503625	-1	phospholipase B domain containing 2 [Source:MGI Symbol;Acc:MGI:1919022]
ENSMUSG00000030824	1585.59	-0.200543	0.0873121	-2.29685	0.0216276	0.197945	ENSMUSG00000030824	Nucb1	Nucb1	7	45490458	45510406	-1	nucleobindin 1 [Source:MGI Symbol;Acc:MGI:97388]
ENSMUSG00000035198	512.175	-0.332122	0.144606	-2.29674	0.0216338	0.197945	ENSMUSG00000035198	Tubg1	Tubg1	11	101119938	101126419	1	tubulin, gamma 1 [Source:MGI Symbol;Acc:MGI:101834]
ENSMUSG00000004151	2949.68	-0.471865	0.205501	-2.29617	0.0216663	0.198133	ENSMUSG00000004151	Etv1	Etv1	12	38779380	38870484	1	ets variant 1 [Source:MGI Symbol;Acc:MGI:99254]
ENSMUSG00000024493	1445.58	0.245101	0.106766	2.29569	0.0216938	0.198275	ENSMUSG00000024493	Lars	Lars	18	42202298	42262194	-1	leucyl-tRNA synthetase [Source:MGI Symbol;Acc:MGI:1913808]
ENSMUSG00000054893	222.565	0.338759	0.147592	2.29524	0.0217193	0.198327	ENSMUSG00000054893	Zfp667	Zfp667	7	6286579	6307883	1	zinc finger protein 667 [Source:MGI Symbol;Acc:MGI:2442757]
ENSMUSG00000027340	1131.29	0.426095	0.185651	2.29514	0.0217251	0.198327	ENSMUSG00000027340	Slc23a2	Slc23a2	2	132052496	132145108	-1	solute carrier family 23 (nucleobase transporters), member 2 [Source:MGI Symbol;Acc:MGI:1859682]
ENSMUSG00000029600	78.7961	-0.709852	0.309335	-2.29477	0.0217465	0.198327	ENSMUSG00000029600	Rita1	Rita1	5	120594305	120612589	-1	RBPJ interacting and tubulin associated 1 [Source:MGI Symbol;Acc:MGI:1922021]
ENSMUSG00000020077	505.201	0.268233	0.116889	2.29475	0.0217472	0.198327	ENSMUSG00000020077	Srgn	Srgn	10	62493833	62527451	-1	serglycin [Source:MGI Symbol;Acc:MGI:97756]
ENSMUSG00000033763	507.992	-0.257002	0.112033	-2.29398	0.0217919	0.198625	ENSMUSG00000033763	Mtss2	Mtss2	8	110721476	110741400	1	MTSS I-BAR domain containing 2 [Source:MGI Symbol;Acc:MGI:3039591]
ENSMUSG00000085905	14.8858	1.14423	0.498853	2.29372	0.0218065	0.198649	ENSMUSG00000085905	Gm14273	Gm14273	2	172324334	172338663	1	predicted gene 14273 [Source:MGI Symbol;Acc:MGI:3649600]
ENSMUSG00000116180	132.382	0.415496	0.181203	2.29298	0.0218491	0.198828	ENSMUSG00000116180	Gm49492	NA	15	100600204	100602766	1	predicted gene, 49492 [Source:MGI Symbol;Acc:MGI:6155169]
ENSMUSG00000035236	443.267	0.44596	0.19449	2.29297	0.02185	0.198828	ENSMUSG00000035236	Scai	Scai	2	39066214	39190734	-1	suppressor of cancer cell invasion [Source:MGI Symbol;Acc:MGI:2443716]
ENSMUSG00000042678	52.4467	-0.652947	0.284828	-2.29242	0.0218814	0.199004	ENSMUSG00000042678	Myo15	Myo15	11	60469339	60528369	1	myosin XV [Source:MGI Symbol;Acc:MGI:1261811]
ENSMUSG00000021900	267.163	-0.347978	0.151879	-2.29115	0.021955	0.199494	ENSMUSG00000021900	Btd	Btd	14	31641028	31668579	1	biotinidase [Source:MGI Symbol;Acc:MGI:1347001]
ENSMUSG00000061969	11.3092	-1.59297	0.69531	-2.29102	0.0219621	0.199494	ENSMUSG00000061969	Gm5581	NA	6	131166104	131182379	-1	predicted gene 5581 [Source:MGI Symbol;Acc:MGI:3643462]
ENSMUSG00000096740	173.956	0.575889	0.251407	2.29067	0.0219827	0.199494	ENSMUSG00000096740	Lbhd1	Lbhd1	19	8883732	8892627	1	LBH domain containing 1 [Source:MGI Symbol;Acc:MGI:5516029]
ENSMUSG00000020123	19.2323	0.845142	0.368952	2.29066	0.0219833	0.199494	ENSMUSG00000020123	Avpr1a	Avpr1a	10	122448499	122453452	1	arginine vasopressin receptor 1A [Source:MGI Symbol;Acc:MGI:1859216]
ENSMUSG00000038729	1407.28	0.336582	0.147144	2.28743	0.0221707	0.201086	ENSMUSG00000038729	Pakap	Pakap	4	57717657	57896984	1	paralemmin A kinase anchor protein [Source:MGI Symbol;Acc:MGI:5141924]
ENSMUSG00000047085	36.6718	-0.815257	0.356443	-2.2872	0.0221839	0.201096	ENSMUSG00000047085	Lrrc4b	Lrrc4b	7	44429018	44463351	1	leucine rich repeat containing 4B [Source:MGI Symbol;Acc:MGI:3027390]
ENSMUSG00000035936	336.494	-0.334358	0.146229	-2.28655	0.0222223	0.201334	ENSMUSG00000035936	Aldh5a1	Aldh5a1	13	24907579	24937661	-1	aldhehyde dehydrogenase family 5, subfamily A1 [Source:MGI Symbol;Acc:MGI:2441982]
ENSMUSG00000006476	796.945	-0.324376	0.141901	-2.28594	0.022258	0.201439	ENSMUSG00000006476	Nsmf	Nsmf	2	25054355	25062881	1	NMDA receptor synaptonuclear signaling and neuronal migration factor [Source:MGI Symbol;Acc:MGI:1861755]
ENSMUSG00000079014	195.22	0.461323	0.201809	2.28593	0.0222582	0.201439	ENSMUSG00000079014	Serpina3i	Serpina3i	12	104263122	104269372	1	serine (or cysteine) peptidase inhibitor, clade A, member 3I [Source:MGI Symbol;Acc:MGI:2182841]
ENSMUSG00000051439	35.9541	0.818492	0.358131	2.28545	0.0222863	0.201548	ENSMUSG00000051439	Cd14	Cd14	18	36725067	36726798	-1	CD14 antigen [Source:MGI Symbol;Acc:MGI:88318]
ENSMUSG00000029817	1432.86	0.212246	0.0928739	2.28531	0.0222945	0.201548	ENSMUSG00000029817	Tra2a	Tra2a	6	49243924	49264033	-1	transformer 2 alpha [Source:MGI Symbol;Acc:MGI:1933972]
ENSMUSG00000108393	20.5555	-0.953381	0.417341	-2.28442	0.0223472	0.201914	ENSMUSG00000108393	Gm32633	NA	7	64001885	64020959	1	predicted gene, 32633 [Source:MGI Symbol;Acc:MGI:5591792]
ENSMUSG00000085795	328.988	0.265242	0.116132	2.28396	0.0223737	0.201945	ENSMUSG00000085795	Zfp703	Zfp703	8	26977325	26981461	1	zinc finger protein 703 [Source:MGI Symbol;Acc:MGI:2662729]
ENSMUSG00000028073	122.414	-0.458868	0.200912	-2.28393	0.0223757	0.201945	ENSMUSG00000028073	Pear1	Pear1	3	87747890	87824306	-1	platelet endothelial aggregation receptor 1 [Source:MGI Symbol;Acc:MGI:1920432]
ENSMUSG00000031302	647.628	-0.244257	0.106961	-2.28362	0.022394	0.201945	ENSMUSG00000031302	Nlgn3	Nlgn3	X	101299168	101325963	1	neuroligin 3 [Source:MGI Symbol;Acc:MGI:2444609]
ENSMUSG00000029337	55.0655	-0.616608	0.270024	-2.28353	0.0223992	0.201945	ENSMUSG00000029337	Fgf5	Fgf5	5	98254184	98277030	1	fibroblast growth factor 5 [Source:MGI Symbol;Acc:MGI:95519]
ENSMUSG00000032114	390.941	-0.299199	0.131058	-2.28296	0.0224326	0.202137	ENSMUSG00000032114	Slc37a4	Slc37a4	9	44396852	44402968	1	solute carrier family 37 (glucose-6-phosphate transporter), member 4 [Source:MGI Symbol;Acc:MGI:1316650]
ENSMUSG00000058454	1322.94	-0.214157	0.093824	-2.28254	0.0224577	0.202254	ENSMUSG00000058454	Dhcr7	Dhcr7	7	143823145	143848410	1	7-dehydrocholesterol reductase [Source:MGI Symbol;Acc:MGI:1298378]
ENSMUSG00000109408	15.2493	-1.6968	0.743472	-2.28227	0.0224736	0.202287	ENSMUSG00000109408	A930037H05Rik	A930037H05Rik	11	119448788	119491298	-1	RIKEN cDNA A930037H05 gene [Source:MGI Symbol;Acc:MGI:1925689]
ENSMUSG00000039217	107.152	0.44318	0.194251	2.28148	0.0225198	0.202593	ENSMUSG00000039217	Il18	Il18	9	50554827	50581840	1	interleukin 18 [Source:MGI Symbol;Acc:MGI:107936]
ENSMUSG00000003810	1233.57	-0.23859	0.104612	-2.28071	0.0225656	0.202895	ENSMUSG00000003810	Mast2	Mast2	4	116306762	116464183	-1	microtubule associated serine/threonine kinase 2 [Source:MGI Symbol;Acc:MGI:894676]
ENSMUSG00000071415	5742.68	0.298603	0.130998	2.27944	0.022641	0.203463	ENSMUSG00000071415	Rpl23	NA	11	97777527	97782437	-1	ribosomal protein L23 [Source:MGI Symbol;Acc:MGI:1929455]
ENSMUSG00000023033	2438.28	-0.395822	0.173717	-2.27854	0.0226942	0.203831	ENSMUSG00000023033	Scn8a	Scn8a	15	100869858	101045938	1	sodium channel, voltage-gated, type VIII, alpha [Source:MGI Symbol;Acc:MGI:103169]
ENSMUSG00000055805	779.428	-0.369378	0.162192	-2.27741	0.0227619	0.204317	ENSMUSG00000055805	Fmnl1	Fmnl1	11	103171107	103198901	1	formin-like 1 [Source:MGI Symbol;Acc:MGI:1888994]
ENSMUSG00000038467	4770.65	0.256394	0.112591	2.27722	0.0227729	0.204317	ENSMUSG00000038467	Chmp4b	Chmp4b	2	154651705	154694785	1	charged multivesicular body protein 4B [Source:MGI Symbol;Acc:MGI:1922858]
ENSMUSG00000001424	974.758	-0.273317	0.12006	-2.2765	0.0228163	0.204595	ENSMUSG00000001424	Snd1	Snd1	6	28475139	28935162	1	staphylococcal nuclease and tudor domain containing 1 [Source:MGI Symbol;Acc:MGI:1929266]
ENSMUSG00000044600	2601.52	0.206621	0.0907772	2.27613	0.022838	0.20468	ENSMUSG00000044600	Smim7	Smim7	8	72565188	72571088	-1	small integral membrane protein 7 [Source:MGI Symbol;Acc:MGI:1914068]
ENSMUSG00000049858	271.583	-0.285892	0.125695	-2.2745	0.022936	0.205447	ENSMUSG00000049858	Suox	Suox	10	128669894	128674073	-1	sulfite oxidase [Source:MGI Symbol;Acc:MGI:2446117]
ENSMUSG00000022860	61.5886	-0.663998	0.292019	-2.27381	0.0229771	0.205705	ENSMUSG00000022860	Chodl	Chodl	16	78930948	78951733	1	chondrolectin [Source:MGI Symbol;Acc:MGI:2179069]
ENSMUSG00000035206	137.96	-0.507037	0.223083	-2.27286	0.0230346	0.206108	ENSMUSG00000035206	Sppl2b	Sppl2b	10	80855275	80868708	1	signal peptide peptidase like 2B [Source:MGI Symbol;Acc:MGI:1920468]
ENSMUSG00000026616	17.9423	1.33857	0.589193	2.27188	0.023094	0.206529	ENSMUSG00000026616	Cr2	Cr2	1	195136811	195176716	-1	complement receptor 2 [Source:MGI Symbol;Acc:MGI:88489]
ENSMUSG00000024145	199.045	-0.338024	0.148914	-2.26993	0.0232119	0.207471	ENSMUSG00000024145	Pigf	Pigf	17	86997256	87025406	-1	phosphatidylinositol glycan anchor biosynthesis, class F [Source:MGI Symbol;Acc:MGI:99462]
ENSMUSG00000030110	10061.6	0.283059	0.124724	2.26948	0.023239	0.207529	ENSMUSG00000030110	Ret	Ret	6	118151745	118197718	-1	ret proto-oncogene [Source:MGI Symbol;Acc:MGI:97902]
ENSMUSG00000070690	20.3998	-1.08143	0.476523	-2.26941	0.0232433	0.207529	ENSMUSG00000070690	Albfm1	Albfm1	5	90561107	90597871	1	albumin superfamily member 1 [Source:MGI Symbol;Acc:MGI:1923342]
ENSMUSG00000041540	58.7386	-0.559246	0.246509	-2.26866	0.0232889	0.207613	ENSMUSG00000041540	Sox5	Sox5	6	143828425	144781977	-1	SRY (sex determining region Y)-box 5 [Source:MGI Symbol;Acc:MGI:98367]
ENSMUSG00000021998	4669.28	-0.312186	0.137613	-2.26858	0.0232937	0.207613	ENSMUSG00000021998	Lcp1	Lcp1	14	75131101	75230842	1	lymphocyte cytosolic protein 1 [Source:MGI Symbol;Acc:MGI:104808]
ENSMUSG00000040488	127.228	-0.996656	0.439336	-2.26855	0.0232956	0.207613	ENSMUSG00000040488	Ltbp4	Ltbp4	7	27305136	27337692	-1	latent transforming growth factor beta binding protein 4 [Source:MGI Symbol;Acc:MGI:1321395]
ENSMUSG00000026874	29.8343	0.930987	0.410409	2.26843	0.0233028	0.207613	ENSMUSG00000026874	Hc	Hc	2	34983331	35061438	-1	hemolytic complement [Source:MGI Symbol;Acc:MGI:96031]
ENSMUSG00000085008	3.3622	2.27324	1.00223	2.26818	0.023318	NA	ENSMUSG00000085008	Dbhos	Dbhos	2	27144898	27162703	-1	dopamine beta hydroxylase, opposite strand [Source:MGI Symbol;Acc:MGI:3652314]
ENSMUSG00000034533	8521.73	-0.332707	0.146698	-2.26797	0.0233311	0.207754	ENSMUSG00000034533	Scn10a	Scn10a	9	119608456	119719322	-1	sodium channel, voltage-gated, type X, alpha [Source:MGI Symbol;Acc:MGI:108029]
ENSMUSG00000006362	79.8287	-0.630912	0.278271	-2.26726	0.0233744	0.208028	ENSMUSG00000006362	Cbfa2t3	Cbfa2t3	8	122625141	122699109	-1	CBFA2/RUNX1 translocation partner 3 [Source:MGI Symbol;Acc:MGI:1338013]
ENSMUSG00000055994	51.0568	0.557067	0.245797	2.26637	0.0234289	0.208402	ENSMUSG00000055994	Nod2	Nod2	8	88647315	88688474	1	nucleotide-binding oligomerization domain containing 2 [Source:MGI Symbol;Acc:MGI:2429397]
ENSMUSG00000084883	121.666	-0.495912	0.218868	-2.26581	0.0234633	0.208596	ENSMUSG00000084883	Ccdc85c	Ccdc85c	12	108203602	108275425	-1	coiled-coil domain containing 85C [Source:MGI Symbol;Acc:MGI:3644008]
ENSMUSG00000110523	13.7029	-1.28464	0.567224	-2.26479	0.0235255	0.208962	ENSMUSG00000110523	C230057M02Rik	NA	8	122724948	122752325	-1	RIKEN cDNA C230057M02 gene [Source:MGI Symbol;Acc:MGI:2442079]
ENSMUSG00000029328	1561.21	0.261941	0.115661	2.26472	0.0235296	0.208962	ENSMUSG00000029328	Hnrnpdl	Hnrnpdl	5	100033577	100039664	-1	heterogeneous nuclear ribonucleoprotein D-like [Source:MGI Symbol;Acc:MGI:1355299]
ENSMUSG00000033618	298.856	-0.455248	0.20107	-2.26413	0.0235662	0.209175	ENSMUSG00000033618	Map3k13	Map3k13	16	21794346	21933439	1	mitogen-activated protein kinase kinase kinase 13 [Source:MGI Symbol;Acc:MGI:2444243]
ENSMUSG00000007653	55.4128	-1.33327	0.589037	-2.26348	0.0236059	0.209322	ENSMUSG00000007653	Gabrb2	Gabrb2	11	42419757	42629028	1	gamma-aminobutyric acid (GABA) A receptor, subunit beta 2 [Source:MGI Symbol;Acc:MGI:95620]
ENSMUSG00000030691	970.852	-0.286514	0.126583	-2.26345	0.0236079	0.209322	ENSMUSG00000030691	Fchsd2	Fchsd2	7	101092863	101284405	1	FCH and double SH3 domains 2 [Source:MGI Symbol;Acc:MGI:2448475]
ENSMUSG00000060216	597.834	-0.398163	0.17593	-2.26319	0.0236237	0.20935	ENSMUSG00000060216	Arrb2	Arrb2	11	70432635	70440828	1	arrestin, beta 2 [Source:MGI Symbol;Acc:MGI:99474]
ENSMUSG00000003184	222.043	-0.435619	0.192553	-2.26233	0.0236768	0.209689	ENSMUSG00000003184	Irf3	Irf3	7	44997648	45002848	1	interferon regulatory factor 3 [Source:MGI Symbol;Acc:MGI:1859179]
ENSMUSG00000015733	7120.62	0.152629	0.0674829	2.26174	0.0237137	0.209689	ENSMUSG00000015733	Capza2	Capza2	6	17636234	17666972	1	capping protein (actin filament) muscle Z-line, alpha 2 [Source:MGI Symbol;Acc:MGI:106222]
ENSMUSG00000041548	6707.82	0.176542	0.0780571	2.26171	0.0237155	0.209689	ENSMUSG00000041548	Hspb8	Hspb8	5	116408491	116422864	-1	heat shock protein 8 [Source:MGI Symbol;Acc:MGI:2135756]
ENSMUSG00000102504	213.792	-0.749988	0.331614	-2.26163	0.0237203	0.209688	ENSMUSG00000102504	Gm21955	NA	4	42714926	42719893	1	predicted gene, 21955 [Source:MGI Symbol;Acc:MGI:5439424]
ENSMUSG00000050967	537.83	-0.3793	0.167716	-2.26155	0.023725	0.209688	ENSMUSG00000050967	Creg2	Creg2	1	39618406	39651474	-1	cellular repressor of E1A-stimulated genes 2 [Source:MGI Symbol;Acc:MGI:1928333]
ENSMUSG00000090061	864.035	-0.317971	0.140699	-2.25993	0.0238253	0.210464	ENSMUSG00000090061	Nwd2	Nwd2	5	63649102	63810546	1	NACHT and WD repeat domain containing 2 [Source:MGI Symbol;Acc:MGI:1920464]
ENSMUSG00000058355	3500.47	0.273547	0.121077	2.25928	0.0238663	0.210713	ENSMUSG00000058355	Abce1	Abce1	8	79683462	79711740	-1	ATP-binding cassette, sub-family E (OABP), member 1 [Source:MGI Symbol;Acc:MGI:1195458]
ENSMUSG00000025217	683.387	-0.281005	0.124431	-2.25832	0.0239259	0.211092	ENSMUSG00000025217	Btrc	Btrc	19	45363734	45530013	1	beta-transducin repeat containing protein [Source:MGI Symbol;Acc:MGI:1338871]
ENSMUSG00000025156	1611.65	-0.249948	0.110695	-2.25799	0.0239464	0.211092	ENSMUSG00000025156	Gps1	Gps1	11	120784272	120789102	1	G protein pathway suppressor 1 [Source:MGI Symbol;Acc:MGI:2384801]
ENSMUSG00000052479	19.1104	-1.0564	0.467853	-2.25797	0.0239472	0.211091	ENSMUSG00000052479	A330008L17Rik	A330008L17Rik	8	99416642	99733438	1	RIKEN cDNA A330008L17 gene [Source:MGI Symbol;Acc:MGI:2443215]
ENSMUSG00000014763	1226.57	-0.194267	0.0860768	-2.2569	0.0240142	0.211569	ENSMUSG00000014763	Fam120b	Fam120b	17	15396202	15433583	1	family with sequence similarity 120, member B [Source:MGI Symbol;Acc:MGI:1914794]
ENSMUSG00000013465	1084.52	-0.247463	0.109686	-2.2561	0.0240644	0.2119	ENSMUSG00000013465	Nelfb	Nelfb	2	25199712	25211489	-1	negative elongation factor complex member B [Source:MGI Symbol;Acc:MGI:1931035]
ENSMUSG00000026872	1446.41	0.450447	0.199752	2.25503	0.0241315	0.212378	ENSMUSG00000026872	Zeb2	Zeb2	2	44983632	45117395	-1	zinc finger E-box binding homeobox 2 [Source:MGI Symbol;Acc:MGI:1344407]
ENSMUSG00000027650	302.895	-0.319918	0.141895	-2.25461	0.024158	0.212498	ENSMUSG00000027650	Tti1	Tti1	2	157981803	158028433	-1	TELO2 interacting protein 1 [Source:MGI Symbol;Acc:MGI:1922675]
ENSMUSG00000029090	558.44	-0.261588	0.116045	-2.2542	0.0241839	0.212613	ENSMUSG00000029090	Adgra3	Adgra3	5	49959956	50059006	-1	adhesion G protein-coupled receptor A3 [Source:MGI Symbol;Acc:MGI:1917943]
ENSMUSG00000035890	156.523	-0.533433	0.23679	-2.25277	0.0242739	0.213292	ENSMUSG00000035890	Rnf126	Rnf126	10	79758515	79766952	-1	ring finger protein 126 [Source:MGI Symbol;Acc:MGI:1917544]
ENSMUSG00000006676	1202.77	-0.273927	0.121609	-2.25252	0.0242895	0.213316	ENSMUSG00000006676	Usp19	Usp19	9	108490602	108502337	1	ubiquitin specific peptidase 19 [Source:MGI Symbol;Acc:MGI:1918722]
ENSMUSG00000024785	186.762	0.403906	0.179331	2.2523	0.0243034	0.213326	ENSMUSG00000024785	Rcl1	Rcl1	19	29101375	29143929	1	RNA terminal phosphate cyclase-like 1 [Source:MGI Symbol;Acc:MGI:1913275]
ENSMUSG00000019718	36.656	-0.730457	0.324377	-2.25188	0.02433	0.213446	ENSMUSG00000019718	L3hypdh	L3hypdh	12	72073428	72085439	-1	L-3-hydroxyproline dehydratase (trans-) [Source:MGI Symbol;Acc:MGI:1914467]
ENSMUSG00000028618	6448.73	0.145166	0.0644859	2.25113	0.0243774	0.21375	ENSMUSG00000028618	Tmem59	Tmem59	4	107178399	107200996	1	transmembrane protein 59 [Source:MGI Symbol;Acc:MGI:1929278]
ENSMUSG00000062797	899.908	0.26785	0.119056	2.24979	0.0244625	0.214383	ENSMUSG00000062797	Hikeshi	Hikeshi	7	89917529	89941204	-1	heat shock protein nuclear import factor [Source:MGI Symbol;Acc:MGI:96738]
ENSMUSG00000031755	395.401	-0.441824	0.196429	-2.24928	0.0244949	0.214438	ENSMUSG00000031755	Bbs2	Bbs2	8	94067954	94098928	-1	Bardet-Biedl syndrome 2 (human) [Source:MGI Symbol;Acc:MGI:2135267]
ENSMUSG00000095440	84.3124	-0.453861	0.201785	-2.24924	0.0244973	0.214438	ENSMUSG00000095440	Fignl2	Fignl2	15	101050194	101078567	-1	fidgetin-like 2 [Source:MGI Symbol;Acc:MGI:3646919]
ENSMUSG00000006464	209.151	-0.390911	0.173809	-2.24908	0.0245076	0.214438	ENSMUSG00000006464	Bbs1	Bbs1	19	4886878	4906628	-1	Bardet-Biedl syndrome 1 (human) [Source:MGI Symbol;Acc:MGI:1277215]
ENSMUSG00000102101	30.6201	0.787787	0.350309	2.24883	0.0245232	0.214461	ENSMUSG00000102101	Zbtb11os1	Zbtb11os1	16	55973268	55974617	-1	zinc finger and BTB domain containing 11, opposite strand 1 [Source:MGI Symbol;Acc:MGI:1913641]
ENSMUSG00000109036	3.00146	-3.49431	1.55392	-2.24871	0.0245311	NA	ENSMUSG00000109036	2210406H18Rik	NA	7	121062852	121063959	-1	RIKEN cDNA 2210406H18 gene [Source:MGI Symbol;Acc:MGI:1917383]
ENSMUSG00000019737	42.5275	-0.822619	0.36584	-2.24857	0.0245397	0.214493	ENSMUSG00000019737	Syne4	Syne4	7	30314807	30319046	1	spectrin repeat containing, nuclear envelope family member 4 [Source:MGI Symbol;Acc:MGI:2141950]
ENSMUSG00000042156	250.243	-0.389226	0.173119	-2.24832	0.024556	0.214522	ENSMUSG00000042156	Dzip1	Dzip1	14	118875520	118925460	-1	DAZ interacting protein 1 [Source:MGI Symbol;Acc:MGI:1914311]
ENSMUSG00000069631	310.795	-0.284342	0.126511	-2.24757	0.0246039	0.214828	ENSMUSG00000069631	Strada	Strada	11	106163330	106202168	-1	STE20-related kinase adaptor alpha [Source:MGI Symbol;Acc:MGI:1919399]
ENSMUSG00000020741	1255.58	-0.200782	0.0893515	-2.2471	0.0246337	0.214975	ENSMUSG00000020741	Cluh	Cluh	11	74649495	74670847	1	clustered mitochondria (cluA/CLU1) homolog [Source:MGI Symbol;Acc:MGI:1921398]
ENSMUSG00000057236	3588.35	0.196144	0.0873301	2.24601	0.0247034	0.215471	ENSMUSG00000057236	Rbbp4	Rbbp4	4	129307100	129335370	-1	retinoblastoma binding protein 4, chromatin remodeling factor [Source:MGI Symbol;Acc:MGI:1194912]
ENSMUSG00000021123	40.9065	-0.617809	0.275181	-2.2451	0.0247617	0.215833	ENSMUSG00000021123	Rdh12	Rdh12	12	79208914	79222665	1	retinol dehydrogenase 12 [Source:MGI Symbol;Acc:MGI:1925224]
ENSMUSG00000061360	817.327	0.289102	0.128783	2.24488	0.0247757	0.215833	ENSMUSG00000061360	Phf5a	Phf5a	15	81864520	81871911	-1	PHD finger protein 5A [Source:MGI Symbol;Acc:MGI:2156864]
ENSMUSG00000024782	2110.18	-0.168968	0.0752723	-2.24475	0.0247842	0.215833	ENSMUSG00000024782	Ak3	Ak3	19	29020833	29047961	-1	adenylate kinase 3 [Source:MGI Symbol;Acc:MGI:1860835]
ENSMUSG00000081225	265.964	-0.317722	0.141552	-2.24455	0.0247969	0.215833	ENSMUSG00000081225	Cyp2j12	Cyp2j12	4	96099318	96141152	-1	cytochrome P450, family 2, subfamily j, polypeptide 12 [Source:MGI Symbol;Acc:MGI:3717097]
ENSMUSG00000003269	869.154	0.277087	0.123472	2.24413	0.0248241	0.215866	ENSMUSG00000003269	Cyth2	Cyth2	7	45806637	45814581	-1	cytohesin 2 [Source:MGI Symbol;Acc:MGI:1334255]
ENSMUSG00000074283	37.5252	-1.01089	0.450467	-2.24409	0.0248266	0.215866	ENSMUSG00000074283	Zfp109	Zfp109	7	24227572	24237560	-1	zinc finger protein 109 [Source:MGI Symbol;Acc:MGI:1929099]
ENSMUSG00000097596	156.202	-0.489445	0.21817	-2.24341	0.0248704	0.216096	ENSMUSG00000097596	Gm26673	NA	6	126718684	126741601	1	predicted gene, 26673 [Source:MGI Symbol;Acc:MGI:5477167]
ENSMUSG00000039427	369.338	-0.333094	0.148489	-2.24322	0.0248828	0.216096	ENSMUSG00000039427	Alg1	Alg1	16	5233621	5244912	1	asparagine-linked glycosylation 1 (beta-1,4-mannosyltransferase) [Source:MGI Symbol;Acc:MGI:2384774]
ENSMUSG00000032553	583.246	-0.342521	0.15271	-2.24294	0.0249005	0.216096	ENSMUSG00000032553	Srprb	Srprb	9	103188032	103202137	-1	signal recognition particle receptor, B subunit [Source:MGI Symbol;Acc:MGI:102964]
ENSMUSG00000038604	430.748	-0.274752	0.1225	-2.24287	0.0249052	0.216096	ENSMUSG00000038604	Ripor1	Ripor1	8	105605255	105622219	1	RHO family interacting cell polarization regulator 1 [Source:MGI Symbol;Acc:MGI:1922937]
ENSMUSG00000074170	72.9562	-0.579092	0.25831	-2.24185	0.0249712	0.216556	ENSMUSG00000074170	Plekhf1	Plekhf1	7	38216972	38228016	-1	pleckstrin homology domain containing, family F (with FYVE domain) member 1 [Source:MGI Symbol;Acc:MGI:1919537]
ENSMUSG00000056076	2142.94	0.331762	0.148023	2.24129	0.025007	0.216754	ENSMUSG00000056076	Eif3b	Eif3b	5	140419328	140443360	1	eukaryotic translation initiation factor 3, subunit B [Source:MGI Symbol;Acc:MGI:106478]
ENSMUSG00000024680	15.6169	-1.08556	0.48481	-2.23914	0.0251465	0.217748	ENSMUSG00000024680	Ms4a2	Ms4a2	19	11615523	11623719	-1	membrane-spanning 4-domains, subfamily A, member 2 [Source:MGI Symbol;Acc:MGI:95495]
ENSMUSG00000050896	35.9714	-0.752447	0.336046	-2.23912	0.025148	0.217749	ENSMUSG00000050896	Rtn4rl2	Rtn4rl2	2	84871924	84886710	-1	reticulon 4 receptor-like 2 [Source:MGI Symbol;Acc:MGI:2669796]
ENSMUSG00000004980	6399.48	0.141054	0.0630051	2.23876	0.0251712	0.21781	ENSMUSG00000004980	Hnrnpa2b1	Hnrnpa2b1	6	51460932	51469894	-1	heterogeneous nuclear ribonucleoprotein A2/B1 [Source:MGI Symbol;Acc:MGI:104819]
ENSMUSG00000021469	1.71409	-3.67622	1.64218	-2.23863	0.02518	NA	ENSMUSG00000021469	Msx2	Msx2	13	53466884	53473074	-1	msh homeobox 2 [Source:MGI Symbol;Acc:MGI:97169]
ENSMUSG00000059857	719.833	-0.409903	0.183106	-2.23861	0.0251813	0.21781	ENSMUSG00000059857	Ntng1	Ntng1	3	109780040	110144011	-1	netrin G1 [Source:MGI Symbol;Acc:MGI:1934028]
[truncated: 19,699 more rows]

## Sheet: DCA v LAM
	baseMean	log2FoldChange	lfcSE	stat	pvalue	padj	ensembl	gene_name	hgnc_symbol	chr	start_position	end_position	strand	gene_des
[truncated: 21,668 more rows]

[truncated: 3 more sheets: E12.5 v E14.5, E12.5 v E17.5, E14.5 v E17.5]
