# Supplementary material for: CITED2 is a druggable epigenetic switch coupling neuronal maturation to regenerative decline
Source: EMBO Mol Med. 2026 Feb 23;18(4):1174–201. doi: 10.1038/s44321-026-00385-w (PMC13083982; doi:10.1038/s44321-026-00385-w)
Supplement: Supplementary file 4 — Dataset EV2 [file 44321_2026_385_MOESM4_ESM.xlsx]

## Sheet: Legend
	Dataset EV2
	Data file containing genes shared between SNA v sham and E12.5v E17.5 datasets and functional analysis of shared genes.

## Sheet: Shared genes
Upregulated genes in common between SNAvSham and E12.5vE17.5	Downregulated genes in common between SNAvSham and E12.5vE17.5
Dazap2	Trappc10
Cttnbp2	Myo18a
Sox9	Oas1c
Ifrd1	Tmem25
Rac1	Jag2
Cse1l	Pgf
Plekha3	Chd5
Cnot11	Mef2c
Itpkc	Naa60
Slbp	Ankrd13d
Msh6	Htr3b
Eif4g2	Ap1b1
Cct4	Cacna2d2
Zfp655	Ttll5
Carhsp1	Zfp651
Odc1	Klhl3
Dnajc7	Unkl
Hmgb3	Camk1g
Golga7	Ptger1
Plekho1	Kcnmb1
Arl5b	Slc36a1
Wsb1	Galnt10
Kpna2	Trib2
Rars	Tmem132e
Nop9	Camkk1
Sema6a	Coro6
Ube2d1	Dlg4
Cdk17	Adam11
Herc4	Tppp
Nfyb	Arhgef3
Txnrd1	Rhobtb2
Hnrnpab	Gfra2
Med7	Syngr1
Btg2	Parvb
Pik3cg	Aco2
Sdc1	Lmln
Jpt1	Faim2
Ube2g1	Asic1
Arg2	Ache
Srsf5	Abcg1
Erg28	Mapk8ip3
Gadd45g	Bambi
Ube2e1	Tpgs2
Wnt5a	Pou4f3
Esd	Syt7
Tsc22d1	Grk2
Trim35	Plcb3
Uchl3	Myadml2
Myo10	Fn3k
Mief1	Cnnm1
Csnk1e	Kcnip2
Tra2b	Tro
Mospd1	Jph3
Ube2j2	Agap2
Marchf5	Rbfox3
Pim1	Nptx1
Sik1	Mgat4a
Srsf7	Ogfrl1
Dusp1	Plcd4
Mib1	Rassf5
Etf1	Syt2
Pmaip1	Iars2
Ptpn2	Usp20
Txnl1	Miga2
Fam111a	Grin1
Jak2	Lpcat4
Gfra1	Mmp24
Limd1	Smad9
Pa2g4	Extl2
Adam8	Fbxw7
Bach1	Tesk1
Cct8	A3galt2
Rdh10	Inpp5b
Eef1b2	Kcnab2
Nop58	Ablim2
Stk17b	Rassf6
Mstn	Pitpnm2
Ptma	Ajm1
Uck2	Rimbp2
Scyl3	Limk1
Fam107b	Cntn6
Clp1	Ophn1
Pcna	Chrna6
Fam210b	Chrnb3
Ahcy	Dctn1
Hax1	Grik4
Casp6	Fam81a
Khdc4	Htr3a
Eif4e	Isl2
Akirin2	Hhatl
Glipr2	Amigo3
Mtf1	Pdxk
Rcc1	Arhgef17
Cd38	Rims3
Rnf4	Lgi3
Ugdh	Caskin1
Rchy1	Kcnk1
Kdm2b	Faah
Prkab1	Hsdl1
Tes	Uaca
Npy	Inpp5j
Lrig1	Lrrn1
Cnbp	Pip5k1c
Itpr1	Brsk1
Ddias	Frmpd1
Kif22	Tmem63b
Maz	Dipk1b
Fgf3	Paqr7
Rbm3	Zmat4
Nono	Arhgef4
Morf4l2	Fam13a
Casp3	Vstm2l
Tpm4	6430571L13Rik
Anp32a	Sema7a
Tle3	Kcnh2
Trib1	Susd4
Gpr19	Ephx1
1700025G04Rik	Baiap2l1
Nup93	Ak5
Coil	Nrn1
Tet3	Cntnap2
1110059E24Rik	Icmt
Oser1	Hip1
Chrna5	Kcns1
Midn	Pacsin1
Zswim4	Cacng5
Gadd45a	Cdh18
Lum	Kcnk18
Rap2b	Igsf21
Paip2	Ccdc74a
Mycn	Bag2
Ubr5	Hoxd1
Vash2	Kcnj12
Gnpnat1	Mrap2
Aim2	Ptgir
Smim3	Kcns3
Satb2	Clrn1
Trp53inp2	Nrn1l
Mcl1	Prrt3
Prc1	Rtn4rl1
Rnf122	Proser2
Dnttip2	Vwc2l
Cited2	Ankrd34c
Stk32a	Fbxo40
Sinhcaf	Lrrc49
Ythdf2	Tmem196
Hs2st1	Nat8l
Slc25a24	Zdhhc22
Tmtc4	Lurap1l
Ankrd13a	Vstm2a
Mapk6	Ntf3
Tceal9	Clrn2
Trafd1	Lingo1
Tuba1c	Omg
S1pr2	Dscam
Zfp367	Oprd1
Plekha7	Kcnb1
Oacyl	Ccdc126
Tmem251	Tvp23a
Cd24a	Gprc5c
Tgif1	Ncald
Marcksl1	Dnah6
Mex3d	Fbxo31
Sprr1a	Rnf157
Selenon	Mast1
Flrt3	Mettl7a1
Cdc42se2	Nfic
Jun	Lrguk
Rnd1	Camk2b
Npm1	Kcnt1
Sez6l	Thra
Txndc9	Ubr4
Cxcl12	Plekhd1
Ppp4r1	Insyn1
Cnih4	Fcho1
Sox11	Fam149a
Blcap	Htr1d
Marcks	Bves
Slfn9	Map3k5
Srsf3	B3galt5
Eif2s2	Nxpe3
Lcmt2	Slitrk1
Abracl	Kcnip3
Ube2d2a	Wipf3
Dynlt1f	Gm13446
Snhg1	Gm16638
Chmp1b	Cers1
Gm49329	Gm1667
Gm49760	Cbx6
Ptp4a1	Gm20431
Gm32432	Acad11
	Gm7271
	Siah3
	Kcnj11
	Tpbgl
	Mrgpra2b
	Tmem151b
	Gm10605
	Mrgprx3-ps
	A230077H06Rik
	Gm37711
	Pcdha5
	Gm20743
	Pde2a
	D130009I18Rik

## Sheet: GO KEGG UP
Category	Term	Count	%	PValue	Genes	List Total	Pop Hits	Pop Total	Fold Enrichment	Bonferroni	Benjamini	FDR
GOTERM_CC_DIRECT	GO:0005737~cytoplasm	108	58.0645	9.15e-14	ENSMUSG00000029397, ENSMUSG00000029552, ENSMUSG00000052298, ENSMUSG00000025473, ENSMUSG00000031074, ENSMUSG00000020064, ENSMUSG00000025239, ENSMUSG00000024789, ENSMUSG00000037058, ENSMUSG00000039910, ENSMUSG00000038943, ENSMUSG00000024097, ENSMUSG00000057113, ENSMUSG00000063632, ENSMUSG00000024014, ENSMUSG00000022111, ENSMUSG00000007812, ENSMUSG00000000346, ENSMUSG00000020573, ENSMUSG00000024539,…	176	6631	19662	1.81953	1.96e-11	1.96e-11	1.93e-11
GOTERM_CC_DIRECT	GO:0005634~nucleus	101	54.3011	2.69e-13	ENSMUSG00000029397, ENSMUSG00000029552, ENSMUSG00000031074, ENSMUSG00000020064, ENSMUSG00000032280, ENSMUSG00000025239, ENSMUSG00000024789, ENSMUSG00000039910, ENSMUSG00000039756, ENSMUSG00000038943, ENSMUSG00000024097, ENSMUSG00000057113, ENSMUSG00000063632, ENSMUSG00000024014, ENSMUSG00000044934, ENSMUSG00000022111, ENSMUSG00000007812, ENSMUSG00000000346, ENSMUSG00000047407, ENSMUSG00000024539,…	176	6019	19662	1.87461	5.75e-11	2.88e-11	2.84e-11
UP_KEYWORDS	Phosphoprotein	109	58.6022	2.29e-12	ENSMUSG00000052298, ENSMUSG00000032280, ENSMUSG00000025239, ENSMUSG00000024789, ENSMUSG00000035399, ENSMUSG00000039756, ENSMUSG00000038943, ENSMUSG00000024097, ENSMUSG00000057113, ENSMUSG00000024014, ENSMUSG00000044934, ENSMUSG00000022111, ENSMUSG00000026558, ENSMUSG00000020573, ENSMUSG00000024539, ENSMUSG00000031628, ENSMUSG00000020737, ENSMUSG00000038375, ENSMUSG00000037169, ENSMUSG00000037568,…	185	7617	22680	1.75434	4.81e-10	3.37e-10	3.09e-10
UP_KEYWORDS	Nucleus	79	42.4731	3.2e-12	ENSMUSG00000029397, ENSMUSG00000031311, ENSMUSG00000029475, ENSMUSG00000031074, ENSMUSG00000029110, ENSMUSG00000022043, ENSMUSG00000024583, ENSMUSG00000032280, ENSMUSG00000071172, ENSMUSG00000040025, ENSMUSG00000025239, ENSMUSG00000042688, ENSMUSG00000024789, ENSMUSG00000002718, ENSMUSG00000015745, ENSMUSG00000032249, ENSMUSG00000039910, ENSMUSG00000039756, ENSMUSG00000038943, ENSMUSG00000028890,…	185	4534	22680	2.13608	6.73e-10	3.37e-10	3.09e-10
UP_KEYWORDS	Cytoplasm	73	39.2473	4.28e-10	ENSMUSG00000029397, ENSMUSG00000029552, ENSMUSG00000052298, ENSMUSG00000029110, ENSMUSG00000022043, ENSMUSG00000024583, ENSMUSG00000020064, ENSMUSG00000071172, ENSMUSG00000040025, ENSMUSG00000025239, ENSMUSG00000042688, ENSMUSG00000021996, ENSMUSG00000024789, ENSMUSG00000002718, ENSMUSG00000000416, ENSMUSG00000037058, ENSMUSG00000015745, ENSMUSG00000050359, ENSMUSG00000032249, ENSMUSG00000031799,…	185	4404	22680	2.03211	8.99e-08	3e-08	2.75e-08
GOTERM_CC_DIRECT	GO:0005654~nucleoplasm	38	20.4301	5.91e-06	ENSMUSG00000029397, ENSMUSG00000031311, ENSMUSG00000027079, ENSMUSG00000029110, ENSMUSG00000025613, ENSMUSG00000027997, ENSMUSG00000020248, ENSMUSG00000002718, ENSMUSG00000014195, ENSMUSG00000038943, ENSMUSG00000031167, ENSMUSG00000034832, ENSMUSG00000028890, ENSMUSG00000033983, ENSMUSG00000029201, ENSMUSG00000024097, ENSMUSG00000052684, ENSMUSG00000027342, ENSMUSG00000057113, ENSMUSG00000005370,…	176	1935	19662	2.1939	0.00126359	0.000421	0.000416
UP_KEYWORDS	Repressor	17	9.13978	7.92e-06	ENSMUSG00000031311, ENSMUSG00000030057, ENSMUSG00000029475, ENSMUSG00000024097, ENSMUSG00000022010, ENSMUSG00000025364, ENSMUSG00000032280, ENSMUSG00000025612, ENSMUSG00000005610, ENSMUSG00000025239, ENSMUSG00000047407, ENSMUSG00000020358, ENSMUSG00000022858, ENSMUSG00000038331, ENSMUSG00000032249, ENSMUSG00000028291, ENSMUSG00000039910	185	534	22680	3.90282	0.00166135	0.000416	0.000382
UP_KEYWORDS	Acetylation	48	25.8065	1.5e-05	ENSMUSG00000031311, ENSMUSG00000024360, ENSMUSG00000022043, ENSMUSG00000042726, ENSMUSG00000032280, ENSMUSG00000027597, ENSMUSG00000071172, ENSMUSG00000040322, ENSMUSG00000021134, ENSMUSG00000040025, ENSMUSG00000025613, ENSMUSG00000021774, ENSMUSG00000021996, ENSMUSG00000035171, ENSMUSG00000002718, ENSMUSG00000014195, ENSMUSG00000031799, ENSMUSG00000043091, ENSMUSG00000028890, ENSMUSG00000078453,…	185	3125	22680	1.88305	0.00314587	0.00063	0.000579
UP_KEYWORDS	Ubl conjugation	29	15.5914	3.29e-05	ENSMUSG00000029397, ENSMUSG00000031311, ENSMUSG00000029475, ENSMUSG00000026020, ENSMUSG00000029110, ENSMUSG00000032280, ENSMUSG00000025613, ENSMUSG00000042688, ENSMUSG00000021774, ENSMUSG00000001847, ENSMUSG00000041870, ENSMUSG00000020248, ENSMUSG00000037058, ENSMUSG00000039756, ENSMUSG00000030102, ENSMUSG00000034832, ENSMUSG00000033983, ENSMUSG00000052684, ENSMUSG00000027342, ENSMUSG00000057113,…	185	1505	22680	2.36229	0.00688173	0.0011509	0.00105773
GOTERM_MF_DIRECT	GO:0044822~poly(A) RNA binding	26	13.9785	3.86e-05	ENSMUSG00000031311, ENSMUSG00000029552, ENSMUSG00000026020, ENSMUSG00000024360, ENSMUSG00000048696, ENSMUSG00000071172, ENSMUSG00000021134, ENSMUSG00000040025, ENSMUSG00000039756, ENSMUSG00000031167, ENSMUSG00000030057, ENSMUSG00000024097, ENSMUSG00000052684, ENSMUSG00000028156, ENSMUSG00000057113, ENSMUSG00000025364, ENSMUSG00000005610, ENSMUSG00000004642, ENSMUSG00000022433, ENSMUSG00000020358,…	164	1113	17446	2.48502	0.0132943	0.0133832	0.0132675
GOTERM_MF_DIRECT	GO:0005515~protein binding	61	32.7957	8.23e-05	ENSMUSG00000031311, ENSMUSG00000025473, ENSMUSG00000031074, ENSMUSG00000029110, ENSMUSG00000042726, ENSMUSG00000032280, ENSMUSG00000025239, ENSMUSG00000029513, ENSMUSG00000021994, ENSMUSG00000042688, ENSMUSG00000020423, ENSMUSG00000047139, ENSMUSG00000024789, ENSMUSG00000002718, ENSMUSG00000015745, ENSMUSG00000032249, ENSMUSG00000039910, ENSMUSG00000030102, ENSMUSG00000024097, ENSMUSG00000057113,…	164	4092	17446	1.58579	0.0281619	0.0142824	0.014159
GOTERM_CC_DIRECT	GO:0005829~cytosol	33	17.7419	9.76e-05	ENSMUSG00000024042, ENSMUSG00000029110, ENSMUSG00000020064, ENSMUSG00000027597, ENSMUSG00000025612, ENSMUSG00000040025, ENSMUSG00000025613, ENSMUSG00000029513, ENSMUSG00000024521, ENSMUSG00000027997, ENSMUSG00000001847, ENSMUSG00000024789, ENSMUSG00000002718, ENSMUSG00000032249, ENSMUSG00000054855, ENSMUSG00000030057, ENSMUSG00000029201, ENSMUSG00000052684, ENSMUSG00000074890, ENSMUSG00000057113,…	176	1784	19662	2.06649	0.020673	0.00522216	0.00514896
UP_KEYWORDS	RNA-binding	16	8.60215	0.000122	ENSMUSG00000031167, ENSMUSG00000031311, ENSMUSG00000029475, ENSMUSG00000024097, ENSMUSG00000028156, ENSMUSG00000057113, ENSMUSG00000048696, ENSMUSG00000025364, ENSMUSG00000071172, ENSMUSG00000021134, ENSMUSG00000040025, ENSMUSG00000004642, ENSMUSG00000020358, ENSMUSG00000019297, ENSMUSG00000022858, ENSMUSG00000008393	185	601	22680	3.26375	0.0252443	0.00324748	0.00298459
UP_KEYWORDS	Transcription regulation	31	16.6667	0.000124	ENSMUSG00000031311, ENSMUSG00000029475, ENSMUSG00000029110, ENSMUSG00000032280, ENSMUSG00000025612, ENSMUSG00000021134, ENSMUSG00000025239, ENSMUSG00000020423, ENSMUSG00000020248, ENSMUSG00000032249, ENSMUSG00000028291, ENSMUSG00000039910, ENSMUSG00000039756, ENSMUSG00000028890, ENSMUSG00000030057, ENSMUSG00000052684, ENSMUSG00000022010, ENSMUSG00000063632, ENSMUSG00000042712, ENSMUSG00000044934,…	185	1799	22680	2.11252	0.0256468	0.00324748	0.00298459
GOTERM_MF_DIRECT	GO:0003723~RNA binding	20	10.7527	0.000127	ENSMUSG00000031167, ENSMUSG00000031311, ENSMUSG00000029475, ENSMUSG00000024097, ENSMUSG00000028156, ENSMUSG00000057113, ENSMUSG00000048696, ENSMUSG00000025364, ENSMUSG00000071172, ENSMUSG00000005610, ENSMUSG00000021134, ENSMUSG00000040025, ENSMUSG00000004642, ENSMUSG00000020358, ENSMUSG00000019297, ENSMUSG00000022858, ENSMUSG00000037487, ENSMUSG00000008393, ENSMUSG00000015217, ENSMUSG00000028060	164	780	17446	2.72764	0.0431327	0.014578	0.014452
UP_SEQ_FEATURE	active site:Glycyl thioester intermediate	7	3.76344	0.000147	ENSMUSG00000091896, ENSMUSG00000019927, ENSMUSG00000023286, ENSMUSG00000037487, ENSMUSG00000020064, ENSMUSG00000020794, ENSMUSG00000021774	176	82	18012	8.73642	0.0764567	0.0796785	0.0796785
GOTERM_MF_DIRECT	GO:0000166~nucleotide binding	35	18.8172	0.000203	ENSMUSG00000031311, ENSMUSG00000024042, ENSMUSG00000027079, ENSMUSG00000019927, ENSMUSG00000071172, ENSMUSG00000021134, ENSMUSG00000025613, ENSMUSG00000042688, ENSMUSG00000021774, ENSMUSG00000001847, ENSMUSG00000024789, ENSMUSG00000043091, ENSMUSG00000039954, ENSMUSG00000054855, ENSMUSG00000031167, ENSMUSG00000026094, ENSMUSG00000024097, ENSMUSG00000022272, ENSMUSG00000005370, ENSMUSG00000023286,…	164	1936	17446	1.92316	0.068152	0.014578	0.014452
GOTERM_MF_DIRECT	GO:0061631~ubiquitin conjugating enzyme activity	5	2.68817	0.000215	ENSMUSG00000091896, ENSMUSG00000019927, ENSMUSG00000023286, ENSMUSG00000020794, ENSMUSG00000021774	164	32	17446	16.6216	0.0720102	0.014578	0.014452
UP_KEYWORDS	Transcription	31	16.6667	0.000219	ENSMUSG00000031311, ENSMUSG00000029475, ENSMUSG00000029110, ENSMUSG00000032280, ENSMUSG00000025612, ENSMUSG00000021134, ENSMUSG00000025239, ENSMUSG00000020423, ENSMUSG00000020248, ENSMUSG00000032249, ENSMUSG00000028291, ENSMUSG00000039910, ENSMUSG00000039756, ENSMUSG00000028890, ENSMUSG00000030057, ENSMUSG00000052684, ENSMUSG00000022010, ENSMUSG00000063632, ENSMUSG00000042712, ENSMUSG00000044934,…	185	1859	22680	2.04434	0.0450204	0.0051178	0.00470351
GOTERM_MF_DIRECT	GO:0004842~ubiquitin-protein transferase activity	12	6.45161	0.000252	ENSMUSG00000029397, ENSMUSG00000023307, ENSMUSG00000091896, ENSMUSG00000019927, ENSMUSG00000029110, ENSMUSG00000024294, ENSMUSG00000037487, ENSMUSG00000020064, ENSMUSG00000025612, ENSMUSG00000020794, ENSMUSG00000021774, ENSMUSG00000017677	164	326	17446	3.91576	0.0837621	0.014578	0.014452
GOTERM_BP_DIRECT	GO:0045893~positive regulation of transcription, DNA-templated	16	8.60215	0.000299	ENSMUSG00000028890, ENSMUSG00000030057, ENSMUSG00000052684, ENSMUSG00000026100, ENSMUSG00000057113, ENSMUSG00000029110, ENSMUSG00000063632, ENSMUSG00000024014, ENSMUSG00000021994, ENSMUSG00000020358, ENSMUSG00000020248, ENSMUSG00000000567, ENSMUSG00000038375, ENSMUSG00000029084, ENSMUSG00000037169, ENSMUSG00000039910	168	576	18082	2.98975	0.318855	0.202553	0.202079
KEGG_PATHWAY	mmu04120:Ubiquitin mediated proteolysis	8	4.30108	0.000372	ENSMUSG00000029397, ENSMUSG00000091896, ENSMUSG00000019927, ENSMUSG00000023286, ENSMUSG00000037487, ENSMUSG00000020064, ENSMUSG00000020794, ENSMUSG00000021774	74	142	7691	5.85535	0.0595037	0.0613362	0.0613362
GOTERM_BP_DIRECT	GO:0000209~protein polyubiquitination	7	3.76344	0.000387	ENSMUSG00000023307, ENSMUSG00000091896, ENSMUSG00000019927, ENSMUSG00000023286, ENSMUSG00000037487, ENSMUSG00000039328, ENSMUSG00000021774	168	103	18082	7.31472	0.391417	0.202553	0.202079
UP_KEYWORDS	Nucleotide-binding	29	15.5914	0.000434	ENSMUSG00000024042, ENSMUSG00000027079, ENSMUSG00000019927, ENSMUSG00000025613, ENSMUSG00000042688, ENSMUSG00000021774, ENSMUSG00000001847, ENSMUSG00000024789, ENSMUSG00000043091, ENSMUSG00000039954, ENSMUSG00000054855, ENSMUSG00000026094, ENSMUSG00000022272, ENSMUSG00000005370, ENSMUSG00000023286, ENSMUSG00000024014, ENSMUSG00000026558, ENSMUSG00000020573, ENSMUSG00000022412, ENSMUSG00000003752,…	185	1754	22680	2.02693	0.08706	0.00910654	0.00836935
INTERPRO	IPR000608:Ubiquitin-conjugating enzyme, E2	5	2.68817	0.00049	ENSMUSG00000091896, ENSMUSG00000019927, ENSMUSG00000023286, ENSMUSG00000020794, ENSMUSG00000021774	177	43	20594	13.5291	0.18341	0.202568	0.202568
GOTERM_BP_DIRECT	GO:0008284~positive regulation of cell proliferation	15	8.06452	0.000517	ENSMUSG00000030057, ENSMUSG00000052684, ENSMUSG00000057113, ENSMUSG00000031074, ENSMUSG00000022010, ENSMUSG00000063632, ENSMUSG00000061353, ENSMUSG00000047945, ENSMUSG00000021994, ENSMUSG00000024789, ENSMUSG00000000567, ENSMUSG00000037169, ENSMUSG00000028291, ENSMUSG00000011179, ENSMUSG00000038943	168	542	18082	2.97872	0.484998	0.202553	0.202079
GOTERM_BP_DIRECT	GO:0022409~positive regulation of cell-cell adhesion	4	2.15054	0.000786	ENSMUSG00000047139, ENSMUSG00000022272, ENSMUSG00000039910, ENSMUSG00000021994	168	20	18082	21.5262	0.634976	0.202553	0.202079
GOTERM_BP_DIRECT	GO:0043066~negative regulation of apoptotic process	15	8.06452	0.00079	ENSMUSG00000024190, ENSMUSG00000052684, ENSMUSG00000057113, ENSMUSG00000022010, ENSMUSG00000024014, ENSMUSG00000025364, ENSMUSG00000027944, ENSMUSG00000021994, ENSMUSG00000020423, ENSMUSG00000024789, ENSMUSG00000000567, ENSMUSG00000031628, ENSMUSG00000029084, ENSMUSG00000039910, ENSMUSG00000038612	168	566	18082	2.85241	0.636933	0.202553	0.202079
GOTERM_BP_DIRECT	GO:0070936~protein K48-linked ubiquitination	5	2.68817	0.000995	ENSMUSG00000091896, ENSMUSG00000019927, ENSMUSG00000029110, ENSMUSG00000020794, ENSMUSG00000021774	168	48	18082	11.2116	0.720943	0.212617	0.21212
GOTERM_CC_DIRECT	GO:0000151~ubiquitin ligase complex	6	3.22581	0.00125933	ENSMUSG00000029397, ENSMUSG00000091896, ENSMUSG00000019927, ENSMUSG00000023286, ENSMUSG00000020397, ENSMUSG00000021774	176	90	19662	7.44773	0.236366	0.0538993	0.0531437
INTERPRO	IPR016135:Ubiquitin-conjugating enzyme/RWD-like	5	2.68817	0.00143079	ENSMUSG00000091896, ENSMUSG00000019927, ENSMUSG00000023286, ENSMUSG00000020794, ENSMUSG00000021774	177	57	20594	10.2062	0.446415	0.236485	0.236485
UP_KEYWORDS	ATP-binding	23	12.3656	0.00162158	ENSMUSG00000026094, ENSMUSG00000027079, ENSMUSG00000024042, ENSMUSG00000019927, ENSMUSG00000022272, ENSMUSG00000005370, ENSMUSG00000023286, ENSMUSG00000024014, ENSMUSG00000020573, ENSMUSG00000026558, ENSMUSG00000025613, ENSMUSG00000003752, ENSMUSG00000020794, ENSMUSG00000022433, ENSMUSG00000021774, ENSMUSG00000042688, ENSMUSG00000020015, ENSMUSG00000024789, ENSMUSG00000091896, ENSMUSG00000007739,…	185	1363	22680	2.06873	0.288805	0.0309575	0.0284514
GOTERM_MF_DIRECT	GO:0005524~ATP binding	27	14.5161	0.00164528	ENSMUSG00000024042, ENSMUSG00000027079, ENSMUSG00000026584, ENSMUSG00000019927, ENSMUSG00000025613, ENSMUSG00000042688, ENSMUSG00000021774, ENSMUSG00000024789, ENSMUSG00000039954, ENSMUSG00000032501, ENSMUSG00000026094, ENSMUSG00000057113, ENSMUSG00000022272, ENSMUSG00000005370, ENSMUSG00000023286, ENSMUSG00000024014, ENSMUSG00000026558, ENSMUSG00000020573, ENSMUSG00000003752, ENSMUSG00000020794,…	164	1507	17446	1.90591	0.435256	0.0815591	0.0808539
INTERPRO	IPR023313:Ubiquitin-conjugating enzyme, active site	4	2.15054	0.00171781	ENSMUSG00000091896, ENSMUSG00000019927, ENSMUSG00000020794, ENSMUSG00000021774	177	28	20594	16.6215	0.508388	0.236485	0.236485
UP_KEYWORDS	Lipoprotein	16	8.60215	0.00179851	ENSMUSG00000028480, ENSMUSG00000026584, ENSMUSG00000052298, ENSMUSG00000025089, ENSMUSG00000029513, ENSMUSG00000047945, ENSMUSG00000021994, ENSMUSG00000001847, ENSMUSG00000047139, ENSMUSG00000043895, ENSMUSG00000015341, ENSMUSG00000069662, ENSMUSG00000017418, ENSMUSG00000036894, ENSMUSG00000039954, ENSMUSG00000054855	185	780	22680	2.51476	0.314788	0.0314739	0.028926
UP_KEYWORDS	Ubl conjugation pathway	14	7.52688	0.00199459	ENSMUSG00000029397, ENSMUSG00000029475, ENSMUSG00000019927, ENSMUSG00000029110, ENSMUSG00000024294, ENSMUSG00000023286, ENSMUSG00000020064, ENSMUSG00000022111, ENSMUSG00000020794, ENSMUSG00000021774, ENSMUSG00000023307, ENSMUSG00000091896, ENSMUSG00000037487, ENSMUSG00000017677	185	631	22680	2.72001	0.342481	0.0322203	0.029612
GOTERM_BP_DIRECT	GO:0042542~response to hydrogen peroxide	5	2.68817	0.00202013	ENSMUSG00000024190, ENSMUSG00000052684, ENSMUSG00000031628, ENSMUSG00000020592, ENSMUSG00000027997	168	58	18082	9.27853	0.925161	0.304049	0.303337
GOTERM_BP_DIRECT	GO:0006351~transcription, DNA-templated	31	16.6667	0.00210311	ENSMUSG00000031311, ENSMUSG00000029475, ENSMUSG00000029110, ENSMUSG00000032280, ENSMUSG00000025612, ENSMUSG00000021134, ENSMUSG00000025239, ENSMUSG00000020423, ENSMUSG00000020248, ENSMUSG00000032249, ENSMUSG00000028291, ENSMUSG00000039910, ENSMUSG00000039756, ENSMUSG00000028890, ENSMUSG00000030057, ENSMUSG00000052684, ENSMUSG00000022010, ENSMUSG00000063632, ENSMUSG00000042712, ENSMUSG00000044934,…	168	1885	18082	1.77006	0.932729	0.304049	0.303337
GOTERM_BP_DIRECT	GO:0045944~positive regulation of transcription from RNA polymerase II promoter	20	10.7527	0.00213451	ENSMUSG00000028890, ENSMUSG00000034832, ENSMUSG00000030057, ENSMUSG00000052684, ENSMUSG00000023074, ENSMUSG00000029110, ENSMUSG00000063632, ENSMUSG00000025612, ENSMUSG00000027944, ENSMUSG00000021994, ENSMUSG00000001627, ENSMUSG00000024789, ENSMUSG00000000567, ENSMUSG00000038331, ENSMUSG00000030678, ENSMUSG00000037169, ENSMUSG00000036446, ENSMUSG00000028291, ENSMUSG00000031422, ENSMUSG00000039910	168	995	18082	2.16344	0.935388	0.304049	0.303337
UP_KEYWORDS	Apoptosis	12	6.45161	0.0022464	ENSMUSG00000026094, ENSMUSG00000067787, ENSMUSG00000031628, ENSMUSG00000022043, ENSMUSG00000037860, ENSMUSG00000024014, ENSMUSG00000021453, ENSMUSG00000024521, ENSMUSG00000030102, ENSMUSG00000030641, ENSMUSG00000038612, ENSMUSG00000027997	185	489	22680	3.00846	0.376417	0.033696	0.0309682
UP_KEYWORDS	Myristate	7	3.76344	0.00284477	ENSMUSG00000028480, ENSMUSG00000026584, ENSMUSG00000069662, ENSMUSG00000017418, ENSMUSG00000029513, ENSMUSG00000047945, ENSMUSG00000039954	185	172	22680	4.98931	0.450229	0.0398268	0.0366027
KEGG_PATHWAY	mmu05210:Colorectal cancer	5	2.68817	0.00308885	ENSMUSG00000001847, ENSMUSG00000052684, ENSMUSG00000031628, ENSMUSG00000005370, ENSMUSG00000020573	74	64	7691	8.11972	0.399774	0.200614	0.200614
KEGG_PATHWAY	mmu04115:p53 signaling pathway	5	2.68817	0.00364753	ENSMUSG00000029397, ENSMUSG00000036390, ENSMUSG00000031628, ENSMUSG00000021453, ENSMUSG00000024521	74	67	7691	7.75615	0.452801	0.200614	0.200614
GOTERM_BP_DIRECT	GO:0043065~positive regulation of apoptotic process	10	5.37634	0.00400867	ENSMUSG00000036390, ENSMUSG00000024190, ENSMUSG00000024789, ENSMUSG00000052684, ENSMUSG00000031628, ENSMUSG00000022043, ENSMUSG00000022010, ENSMUSG00000021453, ENSMUSG00000024521, ENSMUSG00000027997	168	335	18082	3.21286	0.994197	0.513911	0.512709
UP_SEQ_FEATURE	lipid moiety-binding region:N-myristoyl glycine	6	3.22581	0.0044036	ENSMUSG00000028480, ENSMUSG00000026584, ENSMUSG00000069662, ENSMUSG00000017418, ENSMUSG00000029513, ENSMUSG00000047945	176	110	18012	5.58223	0.908555	1	1
GOTERM_BP_DIRECT	GO:0006417~regulation of translation	6	3.22581	0.00532211	ENSMUSG00000031167, ENSMUSG00000028156, ENSMUSG00000037058, ENSMUSG00000025364, ENSMUSG00000005610, ENSMUSG00000003135	168	121	18082	5.33707	0.998931	0.551342	0.550052
GOTERM_BP_DIRECT	GO:0006355~regulation of transcription, DNA-templated	34	18.2796	0.00553525	ENSMUSG00000031311, ENSMUSG00000029475, ENSMUSG00000029110, ENSMUSG00000032280, ENSMUSG00000025612, ENSMUSG00000021134, ENSMUSG00000025239, ENSMUSG00000020423, ENSMUSG00000020248, ENSMUSG00000032249, ENSMUSG00000028291, ENSMUSG00000039910, ENSMUSG00000039756, ENSMUSG00000028890, ENSMUSG00000030057, ENSMUSG00000052684, ENSMUSG00000022010, ENSMUSG00000063632, ENSMUSG00000042712, ENSMUSG00000044934,…	168	2279	18082	1.60573	0.999188	0.551342	0.550052
GOTERM_BP_DIRECT	GO:0016567~protein ubiquitination	10	5.37634	0.00658482	ENSMUSG00000029397, ENSMUSG00000091896, ENSMUSG00000029110, ENSMUSG00000024294, ENSMUSG00000020064, ENSMUSG00000025612, ENSMUSG00000020397, ENSMUSG00000039328, ENSMUSG00000021774, ENSMUSG00000017677	168	362	18082	2.97323	0.99979	0.551342	0.550052
GOTERM_BP_DIRECT	GO:0006915~apoptotic process	13	6.98925	0.00675144	ENSMUSG00000026094, ENSMUSG00000022043, ENSMUSG00000024014, ENSMUSG00000021453, ENSMUSG00000024521, ENSMUSG00000027997, ENSMUSG00000067787, ENSMUSG00000031628, ENSMUSG00000037860, ENSMUSG00000019647, ENSMUSG00000030102, ENSMUSG00000030641, ENSMUSG00000038612	168	570	18082	2.45474	0.999831	0.551342	0.550052
UP_KEYWORDS	Protein biosynthesis	6	3.22581	0.00703941	ENSMUSG00000025967, ENSMUSG00000028156, ENSMUSG00000024360, ENSMUSG00000018848, ENSMUSG00000074656, ENSMUSG00000005610	185	147	22680	5.00386	0.773159	0.0923923	0.0849129
GOTERM_BP_DIRECT	GO:0071850~mitotic cell cycle arrest	3	1.6129	0.00717332	ENSMUSG00000036390, ENSMUSG00000024190, ENSMUSG00000030641	168	14	18082	23.0638	0.999902	0.551342	0.550052
GOTERM_BP_DIRECT	GO:0045740~positive regulation of DNA replication	4	2.15054	0.00728416	ENSMUSG00000001847, ENSMUSG00000052684, ENSMUSG00000027342, ENSMUSG00000057113	168	43	18082	10.0122	0.999915	0.551342	0.550052
GOTERM_BP_DIRECT	GO:0006468~protein phosphorylation	13	6.98925	0.00731109	ENSMUSG00000026094, ENSMUSG00000026584, ENSMUSG00000024042, ENSMUSG00000024014, ENSMUSG00000020573, ENSMUSG00000029513, ENSMUSG00000022433, ENSMUSG00000021994, ENSMUSG00000042688, ENSMUSG00000020015, ENSMUSG00000024789, ENSMUSG00000032501, ENSMUSG00000039954	168	576	18082	2.42917	0.999918	0.551342	0.550052
GOTERM_BP_DIRECT	GO:0000122~negative regulation of transcription from RNA polymerase II promoter	15	8.06452	0.00777062	ENSMUSG00000029475, ENSMUSG00000024042, ENSMUSG00000052684, ENSMUSG00000027342, ENSMUSG00000023074, ENSMUSG00000063632, ENSMUSG00000025612, ENSMUSG00000047407, ENSMUSG00000020423, ENSMUSG00000024539, ENSMUSG00000020358, ENSMUSG00000000567, ENSMUSG00000038331, ENSMUSG00000028291, ENSMUSG00000039910	168	729	18082	2.21463	0.999955	0.553441	0.552146
UP_KEYWORDS	Transferase	24	12.9032	0.00794784	ENSMUSG00000026094, ENSMUSG00000074890, ENSMUSG00000027079, ENSMUSG00000024042, ENSMUSG00000019927, ENSMUSG00000023286, ENSMUSG00000024014, ENSMUSG00000020064, ENSMUSG00000020573, ENSMUSG00000026558, ENSMUSG00000029513, ENSMUSG00000003752, ENSMUSG00000020794, ENSMUSG00000022433, ENSMUSG00000021774, ENSMUSG00000042688, ENSMUSG00000020015, ENSMUSG00000024789, ENSMUSG00000091896, ENSMUSG00000040151,…	185	1654	22680	1.77888	0.812826	0.0981792	0.0902314
KEGG_PATHWAY	mmu04666:Fc gamma R-mediated phagocytosis	5	2.68817	0.00813864	ENSMUSG00000001847, ENSMUSG00000069662, ENSMUSG00000022272, ENSMUSG00000020573, ENSMUSG00000047945	74	84	7691	6.18645	0.740337	0.335719	0.335719
UP_SEQ_FEATURE	compositionally biased region:Asp/Glu-rich (highly acidic)	4	2.15054	0.00836722	ENSMUSG00000057113, ENSMUSG00000063632, ENSMUSG00000027944, ENSMUSG00000032249	176	43	18012	9.52008	0.989476	1	1
GOTERM_CC_DIRECT	GO:0005730~nucleolus	16	8.60215	0.00837881	ENSMUSG00000031167, ENSMUSG00000031311, ENSMUSG00000033983, ENSMUSG00000029475, ENSMUSG00000057113, ENSMUSG00000026020, ENSMUSG00000022272, ENSMUSG00000020250, ENSMUSG00000025364, ENSMUSG00000007812, ENSMUSG00000021134, ENSMUSG00000020737, ENSMUSG00000035621, ENSMUSG00000031422, ENSMUSG00000030102, ENSMUSG00000039756	176	842	19662	2.12287	0.834803	0.295931	0.291782
GOTERM_BP_DIRECT	GO:0016477~cell migration	7	3.76344	0.00871252	ENSMUSG00000001847, ENSMUSG00000047139, ENSMUSG00000024789, ENSMUSG00000020592, ENSMUSG00000025089, ENSMUSG00000025239, ENSMUSG00000021994	168	191	18082	3.94459	0.999987	0.587866	0.58649
UP_KEYWORDS	Translation regulation	5	2.68817	0.00929612	ENSMUSG00000028156, ENSMUSG00000037058, ENSMUSG00000025364, ENSMUSG00000005610, ENSMUSG00000003135	185	101	22680	6.06904	0.859327	0.108455	0.0996751
GOTERM_CC_DIRECT	GO:0005667~transcription factor complex	8	4.30108	0.010106	ENSMUSG00000020248, ENSMUSG00000000567, ENSMUSG00000052684, ENSMUSG00000038331, ENSMUSG00000000346, ENSMUSG00000020397, ENSMUSG00000027944, ENSMUSG00000025239	176	267	19662	3.34729	0.886243	0.295931	0.291782
GOTERM_BP_DIRECT	GO:0001841~neural tube formation	3	1.6129	0.0105279	ENSMUSG00000024294, ENSMUSG00000063632, ENSMUSG00000039910	168	17	18082	18.9937	0.999999	0.642705	0.641201
GOTERM_BP_DIRECT	GO:0014032~neural crest cell development	3	1.6129	0.0105279	ENSMUSG00000000567, ENSMUSG00000063632, ENSMUSG00000025921	168	17	18082	18.9937	0.999999	0.642705	0.641201
UP_KEYWORDS	DNA-binding	23	12.3656	0.0109076	ENSMUSG00000028890, ENSMUSG00000034832, ENSMUSG00000031311, ENSMUSG00000030057, ENSMUSG00000052684, ENSMUSG00000027342, ENSMUSG00000057113, ENSMUSG00000029110, ENSMUSG00000005370, ENSMUSG00000063632, ENSMUSG00000044934, ENSMUSG00000028896, ENSMUSG00000025612, ENSMUSG00000047407, ENSMUSG00000020358, ENSMUSG00000020248, ENSMUSG00000000567, ENSMUSG00000038331, ENSMUSG00000037860, ENSMUSG00000030678,…	185	1604	22680	1.7579	0.900061	0.116173	0.106769
GOTERM_CC_DIRECT	GO:0016363~nuclear matrix	5	2.68817	0.0110628	ENSMUSG00000031311, ENSMUSG00000024789, ENSMUSG00000057113, ENSMUSG00000038331, ENSMUSG00000032249	176	97	19662	5.75855	0.907509	0.295931	0.291782
UP_KEYWORDS	Isopeptide bond	16	8.60215	0.0110641	ENSMUSG00000034832, ENSMUSG00000031311, ENSMUSG00000033983, ENSMUSG00000029475, ENSMUSG00000027342, ENSMUSG00000057113, ENSMUSG00000026020, ENSMUSG00000020397, ENSMUSG00000025613, ENSMUSG00000021774, ENSMUSG00000001847, ENSMUSG00000020248, ENSMUSG00000038331, ENSMUSG00000030102, ENSMUSG00000039756, ENSMUSG00000038612	185	953	22680	2.05825	0.903326	0.116173	0.106769
GOTERM_MF_DIRECT	GO:0004672~protein kinase activity	12	6.45161	0.0113055	ENSMUSG00000020015, ENSMUSG00000024789, ENSMUSG00000026094, ENSMUSG00000026584, ENSMUSG00000000567, ENSMUSG00000024042, ENSMUSG00000024014, ENSMUSG00000029513, ENSMUSG00000032501, ENSMUSG00000039954, ENSMUSG00000042688, ENSMUSG00000022433	164	531	17446	2.40402	0.980655	0.490375	0.486135
UP_KEYWORDS	Methylation	16	8.60215	0.0117673	ENSMUSG00000031167, ENSMUSG00000034832, ENSMUSG00000031311, ENSMUSG00000030057, ENSMUSG00000027342, ENSMUSG00000028896, ENSMUSG00000005610, ENSMUSG00000022433, ENSMUSG00000003135, ENSMUSG00000001847, ENSMUSG00000020358, ENSMUSG00000022858, ENSMUSG00000000416, ENSMUSG00000007739, ENSMUSG00000036894, ENSMUSG00000054855	185	960	22680	2.04324	0.916741	0.117673	0.108147
GOTERM_BP_DIRECT	GO:0051865~protein autoubiquitination	4	2.15054	0.0122813	ENSMUSG00000029397, ENSMUSG00000023307, ENSMUSG00000091896, ENSMUSG00000029110	168	52	18082	8.2793	1	0.715665	0.71399
KEGG_PATHWAY	mmu05205:Proteoglycans in cancer	7	3.76344	0.012327	ENSMUSG00000001847, ENSMUSG00000031628, ENSMUSG00000020592, ENSMUSG00000036446, ENSMUSG00000020573, ENSMUSG00000030102, ENSMUSG00000021994	74	203	7691	3.58388	0.870827	0.406792	0.406792
INTERPRO	IPR009091:Regulator of chromosome condensation 1/beta-lactamase-inhibitor protein II	3	1.6129	0.012472	ENSMUSG00000037487, ENSMUSG00000020064, ENSMUSG00000028896	177	20	20594	17.4525	0.994391	1	1
UP_KEYWORDS	Kinase	13	6.98925	0.0129622	ENSMUSG00000026094, ENSMUSG00000027079, ENSMUSG00000024042, ENSMUSG00000024014, ENSMUSG00000020573, ENSMUSG00000026558, ENSMUSG00000029513, ENSMUSG00000003752, ENSMUSG00000022433, ENSMUSG00000042688, ENSMUSG00000020015, ENSMUSG00000024789, ENSMUSG00000039954	185	707	22680	2.25421	0.935421	0.120552	0.110793
UP_KEYWORDS	Activator	12	6.45161	0.0132034	ENSMUSG00000028890, ENSMUSG00000031311, ENSMUSG00000020248, ENSMUSG00000052684, ENSMUSG00000022858, ENSMUSG00000038375, ENSMUSG00000029110, ENSMUSG00000044934, ENSMUSG00000030678, ENSMUSG00000025612, ENSMUSG00000020397, ENSMUSG00000039910	185	624	22680	2.35759	0.938651	0.120552	0.110793
GOTERM_MF_DIRECT	GO:0005178~integrin binding	5	2.68817	0.0143975	ENSMUSG00000024539, ENSMUSG00000043895, ENSMUSG00000025473, ENSMUSG00000025089, ENSMUSG00000032249	164	100	17446	5.3189	0.993476	0.555105	0.550306
GOTERM_BP_DIRECT	GO:0043403~skeletal muscle tissue regeneration	3	1.6129	0.0144444	ENSMUSG00000001627, ENSMUSG00000050989, ENSMUSG00000026100	168	20	18082	16.1446	1	0.805119	0.803235
GOTERM_BP_DIRECT	GO:0006974~cellular response to DNA damage stimulus	10	5.37634	0.0162467	ENSMUSG00000036390, ENSMUSG00000020423, ENSMUSG00000031311, ENSMUSG00000027342, ENSMUSG00000031628, ENSMUSG00000005370, ENSMUSG00000037487, ENSMUSG00000024521, ENSMUSG00000030641, ENSMUSG00000031422	168	420	18082	2.56264	1	0.846966	0.844984
GOTERM_BP_DIRECT	GO:0043524~negative regulation of neuron apoptotic process	6	3.22581	0.0165165	ENSMUSG00000020423, ENSMUSG00000029475, ENSMUSG00000024789, ENSMUSG00000052684, ENSMUSG00000025473, ENSMUSG00000057113	168	160	18082	4.03616	1	0.846966	0.844984
INTERPRO	IPR002101:Myristoylated alanine-rich C-kinase substrate MARCKS	2	1.07527	0.0170197	ENSMUSG00000069662, ENSMUSG00000047945	177	2	20594	116.35	0.999166	1	1
UP_SEQ_FEATURE	compositionally biased region:Arg/Ser-rich (RS domain)	3	1.6129	0.0174608	ENSMUSG00000024097, ENSMUSG00000071172, ENSMUSG00000021134	176	21	18012	14.6201	0.999929	1	1
INTERPRO	IPR000504:RNA recognition motif domain	7	3.76344	0.0176538	ENSMUSG00000031167, ENSMUSG00000031311, ENSMUSG00000020358, ENSMUSG00000024097, ENSMUSG00000022858, ENSMUSG00000071172, ENSMUSG00000021134	177	241	20594	3.37947	0.999361	1	1
GOTERM_BP_DIRECT	GO:0090103~cochlea morphogenesis	3	1.6129	0.0188898	ENSMUSG00000001847, ENSMUSG00000000567, ENSMUSG00000021994	168	23	18082	14.0388	1	0.931411	0.929231
UP_SEQ_FEATURE	site:Cleavage; by caspase-3	3	1.6129	0.0190857	ENSMUSG00000015745, ENSMUSG00000027944, ENSMUSG00000038612	176	22	18012	13.9556	0.999971	1	1
GOTERM_BP_DIRECT	GO:0051726~regulation of cell cycle	5	2.68817	0.0201811	ENSMUSG00000036390, ENSMUSG00000052684, ENSMUSG00000057113, ENSMUSG00000021134, ENSMUSG00000021453	168	112	18082	4.80495	1	0.938958	0.936761
GOTERM_BP_DIRECT	GO:0009612~response to mechanical stimulus	4	2.15054	0.0205077	ENSMUSG00000020423, ENSMUSG00000052684, ENSMUSG00000061353, ENSMUSG00000039910	168	63	18082	6.83371	1	0.938958	0.936761
SMART	SM00360:RRM	7	3.76344	0.0207497	ENSMUSG00000031167, ENSMUSG00000031311, ENSMUSG00000020358, ENSMUSG00000024097, ENSMUSG00000022858, ENSMUSG00000071172, ENSMUSG00000021134	99	229	10425	3.21887	0.887034	1	1
INTERPRO	IPR011009:Protein kinase-like domain	11	5.91398	0.0214979	ENSMUSG00000020015, ENSMUSG00000024789, ENSMUSG00000026094, ENSMUSG00000026584, ENSMUSG00000024042, ENSMUSG00000024014, ENSMUSG00000020573, ENSMUSG00000032501, ENSMUSG00000039954, ENSMUSG00000042688, ENSMUSG00000022433	177	556	20594	2.30189	0.999874	1	1
UP_SEQ_FEATURE	compositionally biased region:Asp/Glu-rich (acidic)	6	3.22581	0.0215814	ENSMUSG00000057113, ENSMUSG00000037487, ENSMUSG00000015217, ENSMUSG00000037169, ENSMUSG00000039910, ENSMUSG00000026238	176	163	18012	3.76715	0.999993	1	1
GOTERM_BP_DIRECT	GO:0048025~negative regulation of mRNA splicing, via spliceosome	3	1.6129	0.0221315	ENSMUSG00000024097, ENSMUSG00000022858, ENSMUSG00000057113	168	25	18082	12.9157	1	0.978365	0.976075
GOTERM_CC_DIRECT	GO:0005793~endoplasmic reticulum-Golgi intermediate compartment	4	2.15054	0.0227732	ENSMUSG00000024539, ENSMUSG00000026094, ENSMUSG00000062169, ENSMUSG00000037722	176	68	19662	6.57152	0.992772	0.515335	0.50811
GOTERM_BP_DIRECT	GO:0050790~regulation of catalytic activity	3	1.6129	0.0238324	ENSMUSG00000061950, ENSMUSG00000029513, ENSMUSG00000032501	168	26	18082	12.419	1	0.98653	0.984222
GOTERM_CC_DIRECT	GO:0005925~focal adhesion	9	4.83871	0.0240811	ENSMUSG00000001847, ENSMUSG00000029552, ENSMUSG00000069662, ENSMUSG00000057113, ENSMUSG00000051379, ENSMUSG00000020592, ENSMUSG00000030677, ENSMUSG00000025239, ENSMUSG00000031799	176	391	19662	2.57147	0.994573	0.515335	0.50811
GOTERM_BP_DIRECT	GO:0001938~positive regulation of endothelial cell proliferation	4	2.15054	0.0240905	ENSMUSG00000052684, ENSMUSG00000061353, ENSMUSG00000037568, ENSMUSG00000021994	168	67	18082	6.42573	1	0.98653	0.984222
GOTERM_MF_DIRECT	GO:0000979~RNA polymerase II core promoter sequence-specific DNA binding	4	2.15054	0.024811	ENSMUSG00000028890, ENSMUSG00000029475, ENSMUSG00000063632, ENSMUSG00000030678	164	67	17446	6.35093	0.999836	0.7956	0.788722
INTERPRO	IPR024824:Growth arrest and DNA damage-inducible protein GADD45	2	1.07527	0.0254213	ENSMUSG00000036390, ENSMUSG00000021453	177	3	20594	77.5669	0.999976	1	1
GOTERM_BP_DIRECT	GO:0043525~positive regulation of neuron apoptotic process	4	2.15054	0.0260007	ENSMUSG00000052684, ENSMUSG00000031628, ENSMUSG00000024521, ENSMUSG00000027997	168	69	18082	6.23948	1	0.98653	0.984222
SMART	SM00220:S_TKc	9	4.83871	0.026397	ENSMUSG00000020015, ENSMUSG00000026094, ENSMUSG00000026584, ENSMUSG00000024042, ENSMUSG00000024014, ENSMUSG00000032501, ENSMUSG00000039954, ENSMUSG00000042688, ENSMUSG00000022433	99	380	10425	2.49402	0.938096	1	1
GOTERM_BP_DIRECT	GO:0008285~negative regulation of cell proliferation	9	4.83871	0.0264669	ENSMUSG00000020423, ENSMUSG00000024539, ENSMUSG00000029552, ENSMUSG00000024789, ENSMUSG00000000567, ENSMUSG00000052684, ENSMUSG00000057113, ENSMUSG00000022043, ENSMUSG00000047407	168	384	18082	2.5226	1	0.98653	0.984222
GOTERM_BP_DIRECT	GO:0016310~phosphorylation	12	6.45161	0.0268835	ENSMUSG00000020015, ENSMUSG00000024789, ENSMUSG00000026094, ENSMUSG00000027079, ENSMUSG00000024042, ENSMUSG00000026558, ENSMUSG00000020573, ENSMUSG00000025239, ENSMUSG00000003752, ENSMUSG00000039954, ENSMUSG00000042688, ENSMUSG00000022433	168	612	18082	2.11041	1	0.98653	0.984222
UP_SEQ_FEATURE	compositionally biased region:Poly-Arg	6	3.22581	0.0270296	ENSMUSG00000031311, ENSMUSG00000052298, ENSMUSG00000018362, ENSMUSG00000035399, ENSMUSG00000047407, ENSMUSG00000020573	176	173	18012	3.5494	1	1	1
GOTERM_BP_DIRECT	GO:0007098~centrosome cycle	2	1.07527	0.0274535	ENSMUSG00000036390, ENSMUSG00000057113	168	3	18082	71.754	1	0.98653	0.984222
GOTERM_CC_DIRECT	GO:0000932~cytoplasmic mRNA processing body	4	2.15054	0.0283479	ENSMUSG00000028156, ENSMUSG00000008393, ENSMUSG00000040025, ENSMUSG00000025239	176	74	19662	6.0387	0.997875	0.551495	0.543764
GOTERM_BP_DIRECT	GO:0006281~DNA repair	8	4.30108	0.0285	ENSMUSG00000031311, ENSMUSG00000027342, ENSMUSG00000057113, ENSMUSG00000005370, ENSMUSG00000037487, ENSMUSG00000025612, ENSMUSG00000030677, ENSMUSG00000031422	168	318	18082	2.7077	1	0.98653	0.984222
UP_KEYWORDS	Cytoskeleton	16	8.60215	0.0287077	ENSMUSG00000052298, ENSMUSG00000057113, ENSMUSG00000022272, ENSMUSG00000024294, ENSMUSG00000045659, ENSMUSG00000025613, ENSMUSG00000095677, ENSMUSG00000069662, ENSMUSG00000014195, ENSMUSG00000007739, ENSMUSG00000058407, ENSMUSG00000030677, ENSMUSG00000031799, ENSMUSG00000043091, ENSMUSG00000054855, ENSMUSG00000038943	185	1073	22680	1.82806	0.997795	0.251192	0.230858
UP_SEQ_FEATURE	region of interest:Calmodulin-binding (PSD)	2	1.07527	0.0288666	ENSMUSG00000069662, ENSMUSG00000047945	176	3	18012	68.2273	1	1	1
GOTERM_MF_DIRECT	GO:0042393~histone binding	5	2.68817	0.0290546	ENSMUSG00000024789, ENSMUSG00000057113, ENSMUSG00000028896, ENSMUSG00000032249, ENSMUSG00000026238	164	124	17446	4.28944	0.999964	0.7956	0.788722
GOTERM_BP_DIRECT	GO:0060999~positive regulation of dendritic spine development	3	1.6129	0.0292419	ENSMUSG00000001847, ENSMUSG00000005610, ENSMUSG00000042688	168	29	18082	11.1342	1	0.98653	0.984222
GOTERM_BP_DIRECT	GO:0071542~dopaminergic neuron differentiation	3	1.6129	0.0292419	ENSMUSG00000001847, ENSMUSG00000061353, ENSMUSG00000021994	168	29	18082	11.1342	1	0.98653	0.984222
UP_SEQ_FEATURE	binding site:Substrate	8	4.30108	0.029262	ENSMUSG00000029475, ENSMUSG00000029201, ENSMUSG00000027597, ENSMUSG00000037722, ENSMUSG00000026558, ENSMUSG00000025921, ENSMUSG00000003752, ENSMUSG00000021125	176	304	18012	2.69318	1	1	1
GOTERM_CC_DIRECT	GO:0070062~extracellular exosome	34	18.2796	0.0309506	ENSMUSG00000028480, ENSMUSG00000052298, ENSMUSG00000024583, ENSMUSG00000027597, ENSMUSG00000045659, ENSMUSG00000025613, ENSMUSG00000001847, ENSMUSG00000020423, ENSMUSG00000021996, ENSMUSG00000015341, ENSMUSG00000002718, ENSMUSG00000069662, ENSMUSG00000014195, ENSMUSG00000029084, ENSMUSG00000036446, ENSMUSG00000031799, ENSMUSG00000029201, ENSMUSG00000024097, ENSMUSG00000027342, ENSMUSG00000028156,…	176	2674	19662	1.42047	0.998803	0.551951	0.544214
GOTERM_BP_DIRECT	GO:0050821~protein stabilization	5	2.68817	0.0309927	ENSMUSG00000015341, ENSMUSG00000057113, ENSMUSG00000007739, ENSMUSG00000024014, ENSMUSG00000025613	168	128	18082	4.20433	1	0.999814	0.997474
GOTERM_MF_DIRECT	GO:0003682~chromatin binding	10	5.37634	0.0311764	ENSMUSG00000031311, ENSMUSG00000000567, ENSMUSG00000052684, ENSMUSG00000027342, ENSMUSG00000005370, ENSMUSG00000038331, ENSMUSG00000030678, ENSMUSG00000028896, ENSMUSG00000047407, ENSMUSG00000039910	164	466	17446	2.28279	0.999983	0.7956	0.788722
GOTERM_BP_DIRECT	GO:0098609~cell-cell adhesion	6	3.22581	0.0311954	ENSMUSG00000029552, ENSMUSG00000061353, ENSMUSG00000051379, ENSMUSG00000018848, ENSMUSG00000058407, ENSMUSG00000005610	168	189	18082	3.41686	1	0.999814	0.997474
KEGG_PATHWAY	mmu04010:MAPK signaling pathway	7	3.76344	0.0313735	ENSMUSG00000001847, ENSMUSG00000036390, ENSMUSG00000024190, ENSMUSG00000052684, ENSMUSG00000031628, ENSMUSG00000031074, ENSMUSG00000021453	74	251	7691	2.89851	0.994802	0.862771	0.862771
INTERPRO	IPR016024:Armadillo-type fold	8	4.30108	0.0328656	ENSMUSG00000001627, ENSMUSG00000002718, ENSMUSG00000019297, ENSMUSG00000026584, ENSMUSG00000018362, ENSMUSG00000061950, ENSMUSG00000005610, ENSMUSG00000020573	177	354	20594	2.62938	0.999999	1	1
GOTERM_MF_DIRECT	GO:0042802~identical protein binding	12	6.45161	0.032882	ENSMUSG00000095677, ENSMUSG00000031311, ENSMUSG00000033983, ENSMUSG00000052684, ENSMUSG00000026100, ENSMUSG00000027342, ENSMUSG00000029110, ENSMUSG00000037860, ENSMUSG00000027597, ENSMUSG00000037722, ENSMUSG00000022412, ENSMUSG00000027997	164	625	17446	2.04246	0.999991	0.7956	0.788722
UP_KEYWORDS	Endoplasmic reticulum	15	8.06452	0.0328936	ENSMUSG00000030057, ENSMUSG00000031074, ENSMUSG00000058153, ENSMUSG00000023286, ENSMUSG00000021252, ENSMUSG00000062169, ENSMUSG00000025921, ENSMUSG00000027944, ENSMUSG00000024539, ENSMUSG00000023307, ENSMUSG00000050989, ENSMUSG00000051379, ENSMUSG00000032249, ENSMUSG00000030102, ENSMUSG00000039328	185	997	22680	1.84445	0.99911	0.276306	0.253939
GOTERM_BP_DIRECT	GO:0001666~response to hypoxia	6	3.22581	0.0329593	ENSMUSG00000047139, ENSMUSG00000061353, ENSMUSG00000029084, ENSMUSG00000025239, ENSMUSG00000039910, ENSMUSG00000030102	168	192	18082	3.36347	1	1	0.998439
INTERPRO	IPR000719:Protein kinase, catalytic domain	10	5.37634	0.0332829	ENSMUSG00000020015, ENSMUSG00000024789, ENSMUSG00000026094, ENSMUSG00000026584, ENSMUSG00000024042, ENSMUSG00000024014, ENSMUSG00000032501, ENSMUSG00000039954, ENSMUSG00000042688, ENSMUSG00000022433	177	515	20594	2.25923	0.999999	1	1
GOTERM_MF_DIRECT	GO:0016740~transferase activity	22	11.828	0.0337237	ENSMUSG00000026094, ENSMUSG00000074890, ENSMUSG00000027079, ENSMUSG00000024042, ENSMUSG00000019927, ENSMUSG00000023286, ENSMUSG00000020064, ENSMUSG00000020573, ENSMUSG00000026558, ENSMUSG00000003752, ENSMUSG00000020794, ENSMUSG00000022433, ENSMUSG00000021774, ENSMUSG00000042688, ENSMUSG00000020015, ENSMUSG00000024789, ENSMUSG00000091896, ENSMUSG00000040151, ENSMUSG00000037487, ENSMUSG00000029084,…	164	1472	17446	1.58989	0.999993	0.7956	0.788722
INTERPRO	IPR012677:Nucleotide-binding, alpha-beta plait	7	3.76344	0.0340342	ENSMUSG00000031167, ENSMUSG00000031311, ENSMUSG00000020358, ENSMUSG00000024097, ENSMUSG00000022858, ENSMUSG00000071172, ENSMUSG00000021134	177	281	20594	2.89841	0.999999	1	1
GOTERM_BP_DIRECT	GO:0010629~negative regulation of gene expression	7	3.76344	0.0366735	ENSMUSG00000000567, ENSMUSG00000057113, ENSMUSG00000063632, ENSMUSG00000037169, ENSMUSG00000047407, ENSMUSG00000028291, ENSMUSG00000039910	168	265	18082	2.84308	1	1	0.998439
GOTERM_MF_DIRECT	GO:0003677~DNA binding	26	13.9785	0.0369778	ENSMUSG00000031311, ENSMUSG00000029475, ENSMUSG00000029110, ENSMUSG00000025612, ENSMUSG00000020248, ENSMUSG00000034832, ENSMUSG00000028890, ENSMUSG00000030057, ENSMUSG00000052684, ENSMUSG00000027342, ENSMUSG00000057113, ENSMUSG00000005370, ENSMUSG00000063632, ENSMUSG00000044934, ENSMUSG00000028896, ENSMUSG00000025364, ENSMUSG00000047407, ENSMUSG00000020358, ENSMUSG00000000567, ENSMUSG00000038331,…	164	1847	17446	1.49747	0.999998	0.7956	0.788722
GOTERM_BP_DIRECT	GO:0042981~regulation of apoptotic process	6	3.22581	0.0375721	ENSMUSG00000024190, ENSMUSG00000026100, ENSMUSG00000032249, ENSMUSG00000024521, ENSMUSG00000038612, ENSMUSG00000027997	168	199	18082	3.24515	1	1	0.998439
GOTERM_MF_DIRECT	GO:0035035~histone acetyltransferase binding	3	1.6129	0.0379142	ENSMUSG00000028890, ENSMUSG00000027342, ENSMUSG00000039910	164	33	17446	9.67073	0.999999	0.7956	0.788722
KEGG_PATHWAY	mmu04068:FoxO signaling pathway	5	2.68817	0.0381003	ENSMUSG00000036390, ENSMUSG00000021453, ENSMUSG00000020573, ENSMUSG00000029513, ENSMUSG00000022433	74	134	7691	3.87808	0.998354	0.898079	0.898079
BIOCARTA	m_bcellsurvivalPathway:B Cell Survival Pathway	3	1.6129	0.0381164	ENSMUSG00000031628, ENSMUSG00000007739, ENSMUSG00000020573	25	17	1289	9.09882	0.978663	1	1
UP_SEQ_FEATURE	mutagenesis site	14	7.52688	0.0383651	ENSMUSG00000024190, ENSMUSG00000024042, ENSMUSG00000031074, ENSMUSG00000023286, ENSMUSG00000024014, ENSMUSG00000042726, ENSMUSG00000025364, ENSMUSG00000024521, ENSMUSG00000022433, ENSMUSG00000021994, ENSMUSG00000001847, ENSMUSG00000069662, ENSMUSG00000030102, ENSMUSG00000011179	176	772	18012	1.85592	1	1	1
UP_KEYWORDS	Differentiation	11	5.91398	0.0384394	ENSMUSG00000001627, ENSMUSG00000024042, ENSMUSG00000031074, ENSMUSG00000063632, ENSMUSG00000020064, ENSMUSG00000032280, ENSMUSG00000019647, ENSMUSG00000021453, ENSMUSG00000039910, ENSMUSG00000038612, ENSMUSG00000021994	185	646	22680	2.08752	0.999734	0.308138	0.283194
GOTERM_MF_DIRECT	GO:0061630~ubiquitin protein ligase activity	6	3.22581	0.039301	ENSMUSG00000029110, ENSMUSG00000023286, ENSMUSG00000020064, ENSMUSG00000020397, ENSMUSG00000020794, ENSMUSG00000039328	164	199	17446	3.20738	0.999999	0.7956	0.788722
UP_KEYWORDS	mRNA processing	7	3.76344	0.0396178	ENSMUSG00000031311, ENSMUSG00000024097, ENSMUSG00000027079, ENSMUSG00000022858, ENSMUSG00000071172, ENSMUSG00000021134, ENSMUSG00000004642	185	307	22680	2.79532	0.999794	0.308138	0.283194
GOTERM_BP_DIRECT	GO:0031175~neuron projection development	5	2.68817	0.0400692	ENSMUSG00000020423, ENSMUSG00000047139, ENSMUSG00000029819, ENSMUSG00000051379, ENSMUSG00000025089	168	139	18082	3.87162	1	1	0.998439
GOTERM_BP_DIRECT	GO:0008360~regulation of cell shape	5	2.68817	0.0400692	ENSMUSG00000052298, ENSMUSG00000022272, ENSMUSG00000015745, ENSMUSG00000025239, ENSMUSG00000022433	168	139	18082	3.87162	1	1	0.998439
INTERPRO	IPR011989:Armadillo-like helical	6	3.22581	0.0401589	ENSMUSG00000001627, ENSMUSG00000002718, ENSMUSG00000019297, ENSMUSG00000026584, ENSMUSG00000018362, ENSMUSG00000061950	177	219	20594	3.18768	1	1	1
GOTERM_BP_DIRECT	GO:0051216~cartilage development	4	2.15054	0.0403299	ENSMUSG00000000567, ENSMUSG00000038331, ENSMUSG00000036446, ENSMUSG00000021994	168	82	18082	5.25029	1	1	0.998439
GOTERM_BP_DIRECT	GO:0006950~response to stress	3	1.6129	0.0413468	ENSMUSG00000036390, ENSMUSG00000057113, ENSMUSG00000021453	168	35	18082	9.22551	1	1	0.998439
UP_KEYWORDS	Alternative splicing	50	26.8817	0.0414607	ENSMUSG00000032641, ENSMUSG00000031311, ENSMUSG00000029475, ENSMUSG00000029552, ENSMUSG00000022043, ENSMUSG00000058153, ENSMUSG00000020064, ENSMUSG00000042726, ENSMUSG00000032280, ENSMUSG00000071172, ENSMUSG00000021994, ENSMUSG00000041594, ENSMUSG00000015341, ENSMUSG00000000416, ENSMUSG00000035594, ENSMUSG00000039910, ENSMUSG00000030102, ENSMUSG00000039954, ENSMUSG00000030057, ENSMUSG00000024097,…	185	4779	22680	1.28264	0.999863	0.310955	0.285783
GOTERM_BP_DIRECT	GO:0070059~intrinsic apoptotic signaling pathway in response to endoplasmic reticulum stress	3	1.6129	0.0435192	ENSMUSG00000031628, ENSMUSG00000024521, ENSMUSG00000030102	168	36	18082	8.96925	1	1	0.998439
GOTERM_BP_DIRECT	GO:0010634~positive regulation of epithelial cell migration	3	1.6129	0.0435192	ENSMUSG00000028480, ENSMUSG00000000567, ENSMUSG00000052684	168	36	18082	8.96925	1	1	0.998439
GOTERM_CC_DIRECT	GO:0016281~eukaryotic translation initiation factor 4F complex	2	1.07527	0.0437213	ENSMUSG00000028156, ENSMUSG00000005610	176	5	19662	44.6864	0.99993	0.71972	0.70963
GOTERM_MF_DIRECT	GO:0008270~zinc ion binding	17	9.13978	0.0440084	ENSMUSG00000029397, ENSMUSG00000034832, ENSMUSG00000030057, ENSMUSG00000029475, ENSMUSG00000029552, ENSMUSG00000024097, ENSMUSG00000025473, ENSMUSG00000029110, ENSMUSG00000024294, ENSMUSG00000022043, ENSMUSG00000048696, ENSMUSG00000042726, ENSMUSG00000025239, ENSMUSG00000023307, ENSMUSG00000037487, ENSMUSG00000035671, ENSMUSG00000039328	164	1075	17446	1.68226	1	0.7956	0.788722
GOTERM_BP_DIRECT	GO:0071549~cellular response to dexamethasone stimulus	3	1.6129	0.0457331	ENSMUSG00000024789, ENSMUSG00000026100, ENSMUSG00000028156	168	37	18082	8.72683	1	1	0.998439
GOTERM_BP_DIRECT	GO:0002053~positive regulation of mesenchymal cell proliferation	3	1.6129	0.0457331	ENSMUSG00000000567, ENSMUSG00000037169, ENSMUSG00000021994	168	37	18082	8.72683	1	1	0.998439
GOTERM_MF_DIRECT	GO:0015036~disulfide oxidoreductase activity	2	1.07527	0.0458559	ENSMUSG00000033983, ENSMUSG00000024583	164	5	17446	42.5512	1	0.7956	0.788722
GOTERM_MF_DIRECT	GO:0032405~MutLalpha complex binding	2	1.07527	0.0458559	ENSMUSG00000027342, ENSMUSG00000005370	164	5	17446	42.5512	1	0.7956	0.788722
KEGG_PATHWAY	mmu05168:Herpes simplex infection	6	3.22581	0.0470863	ENSMUSG00000024789, ENSMUSG00000024097, ENSMUSG00000052684, ENSMUSG00000031628, ENSMUSG00000071172, ENSMUSG00000021134	74	208	7691	2.99805	0.99965	0.971156	0.971156
UP_KEYWORDS	Serine/threonine-protein kinase	8	4.30108	0.0476758	ENSMUSG00000020015, ENSMUSG00000026094, ENSMUSG00000024042, ENSMUSG00000024014, ENSMUSG00000020573, ENSMUSG00000039954, ENSMUSG00000042688, ENSMUSG00000022433	185	405	22680	2.42162	0.999965	0.345239	0.317291
GOTERM_BP_DIRECT	GO:0051028~mRNA transport	4	2.15054	0.0480392	ENSMUSG00000024097, ENSMUSG00000032939, ENSMUSG00000071172, ENSMUSG00000004642	168	88	18082	4.89232	1	1	0.998439
GOTERM_BP_DIRECT	GO:0007204~positive regulation of cytosolic calcium ion concentration	5	2.68817	0.0485095	ENSMUSG00000047139, ENSMUSG00000024789, ENSMUSG00000029084, ENSMUSG00000020573, ENSMUSG00000030102	168	148	18082	3.63618	1	1	0.998439
GOTERM_BP_DIRECT	GO:0007411~axon guidance	5	2.68817	0.0493882	ENSMUSG00000001847, ENSMUSG00000047139, ENSMUSG00000051379, ENSMUSG00000019647, ENSMUSG00000021994	168	149	18082	3.61178	1	1	0.998439
GOTERM_MF_DIRECT	GO:0019901~protein kinase binding	9	4.83871	0.051336	ENSMUSG00000001847, ENSMUSG00000047139, ENSMUSG00000024539, ENSMUSG00000024789, ENSMUSG00000024042, ENSMUSG00000057113, ENSMUSG00000029513, ENSMUSG00000042688, ENSMUSG00000038943	164	434	17446	2.206	1	0.815428	0.808378
UP_KEYWORDS	Proto-oncogene	4	2.15054	0.0515602	ENSMUSG00000052684, ENSMUSG00000031074, ENSMUSG00000024014, ENSMUSG00000037169	185	103	22680	4.76096	0.999985	0.360921	0.331704
GOTERM_MF_DIRECT	GO:0016301~kinase activity	12	6.45161	0.0516986	ENSMUSG00000020015, ENSMUSG00000024789, ENSMUSG00000026094, ENSMUSG00000027079, ENSMUSG00000024042, ENSMUSG00000026558, ENSMUSG00000020573, ENSMUSG00000003752, ENSMUSG00000029513, ENSMUSG00000039954, ENSMUSG00000042688, ENSMUSG00000022433	164	674	17446	1.89397	1	0.815428	0.808378
INTERPRO	IPR017441:Protein kinase, ATP binding site	8	4.30108	0.0529711	ENSMUSG00000020015, ENSMUSG00000024789, ENSMUSG00000026094, ENSMUSG00000024042, ENSMUSG00000024014, ENSMUSG00000039954, ENSMUSG00000042688, ENSMUSG00000022433	177	394	20594	2.36244	1	1	1
GOTERM_BP_DIRECT	GO:2000052~positive regulation of non-canonical Wnt signaling pathway	2	1.07527	0.0541577	ENSMUSG00000021994, ENSMUSG00000022433	168	6	18082	35.877	1	1	0.998439
GOTERM_BP_DIRECT	GO:0030262~apoptotic nuclear changes	2	1.07527	0.0541577	ENSMUSG00000047139, ENSMUSG00000067787	168	6	18082	35.877	1	1	0.998439
GOTERM_BP_DIRECT	GO:0070245~positive regulation of thymocyte apoptotic process	2	1.07527	0.0541577	ENSMUSG00000025473, ENSMUSG00000021994	168	6	18082	35.877	1	1	0.998439
UP_KEYWORDS	Developmental protein	14	7.52688	0.0550815	ENSMUSG00000034832, ENSMUSG00000024042, ENSMUSG00000031074, ENSMUSG00000063632, ENSMUSG00000032280, ENSMUSG00000021453, ENSMUSG00000021994, ENSMUSG00000001627, ENSMUSG00000038331, ENSMUSG00000051379, ENSMUSG00000019647, ENSMUSG00000028291, ENSMUSG00000039910, ENSMUSG00000038612	185	976	22680	1.75853	0.999993	0.373133	0.342927
UP_SEQ_FEATURE	repeat:RCC1 7	2	1.07527	0.0569045	ENSMUSG00000020064, ENSMUSG00000028896	176	6	18012	34.1136	1	1	1
GOTERM_BP_DIRECT	GO:0006469~negative regulation of protein kinase activity	4	2.15054	0.0578756	ENSMUSG00000036390, ENSMUSG00000051379, ENSMUSG00000021453, ENSMUSG00000032501	168	95	18082	4.53183	1	1	0.998439
GOTERM_BP_DIRECT	GO:0030154~cell differentiation	13	6.98925	0.0580325	ENSMUSG00000024042, ENSMUSG00000031074, ENSMUSG00000063632, ENSMUSG00000020064, ENSMUSG00000032280, ENSMUSG00000021453, ENSMUSG00000021994, ENSMUSG00000001627, ENSMUSG00000024789, ENSMUSG00000000567, ENSMUSG00000019647, ENSMUSG00000039910, ENSMUSG00000038612	168	780	18082	1.79385	1	1	0.998439
KEGG_PATHWAY	mmu04932:Non-alcoholic fatty liver disease (NAFLD)	5	2.68817	0.0615815	ENSMUSG00000001847, ENSMUSG00000052684, ENSMUSG00000031628, ENSMUSG00000020573, ENSMUSG00000029513	74	157	7691	3.30995	0.999972	1	1
GOTERM_CC_DIRECT	GO:0044297~cell body	4	2.15054	0.0628668	ENSMUSG00000095677, ENSMUSG00000007739, ENSMUSG00000025613, ENSMUSG00000025921	176	102	19662	4.38102	0.999999	0.960963	0.947492
GOTERM_BP_DIRECT	GO:0001667~ameboidal-type cell migration	2	1.07527	0.0628961	ENSMUSG00000061353, ENSMUSG00000021994	168	7	18082	30.7517	1	1	0.998439
GOTERM_BP_DIRECT	GO:2000020~positive regulation of male gonad development	2	1.07527	0.0628961	ENSMUSG00000000567, ENSMUSG00000039910	168	7	18082	30.7517	1	1	0.998439
UP_SEQ_FEATURE	region of interest:Required for nucleolar localization	2	1.07527	0.0660704	ENSMUSG00000057113, ENSMUSG00000035621	176	7	18012	29.2403	1	1	1
INTERPRO	IPR008271:Serine/threonine-protein kinase, active site	7	3.76344	0.0667723	ENSMUSG00000020015, ENSMUSG00000026094, ENSMUSG00000024042, ENSMUSG00000024014, ENSMUSG00000039954, ENSMUSG00000042688, ENSMUSG00000022433	177	333	20594	2.4458	1	1	1
GOTERM_BP_DIRECT	GO:0045597~positive regulation of cell differentiation	3	1.6129	0.0673811	ENSMUSG00000024789, ENSMUSG00000052684, ENSMUSG00000025364	168	46	18082	7.01941	1	1	0.998439
UP_KEYWORDS	Cell cycle	10	5.37634	0.0697518	ENSMUSG00000036390, ENSMUSG00000095677, ENSMUSG00000024190, ENSMUSG00000067787, ENSMUSG00000024042, ENSMUSG00000024014, ENSMUSG00000028896, ENSMUSG00000030641, ENSMUSG00000042688, ENSMUSG00000038943	185	626	22680	1.95838	1	0.457746	0.42069
GOTERM_BP_DIRECT	GO:0032870~cellular response to hormone stimulus	3	1.6129	0.0699617	ENSMUSG00000024190, ENSMUSG00000024042, ENSMUSG00000052684	168	47	18082	6.87006	1	1	0.998439
GOTERM_BP_DIRECT	GO:0009411~response to UV	3	1.6129	0.0699617	ENSMUSG00000031628, ENSMUSG00000005370, ENSMUSG00000024521	168	47	18082	6.87006	1	1	0.998439
GOTERM_MF_DIRECT	GO:0003700~transcription factor activity, sequence-specific DNA binding	14	7.52688	0.070393	ENSMUSG00000028890, ENSMUSG00000052684, ENSMUSG00000022010, ENSMUSG00000063632, ENSMUSG00000044934, ENSMUSG00000025364, ENSMUSG00000007812, ENSMUSG00000025612, ENSMUSG00000021994, ENSMUSG00000020358, ENSMUSG00000020248, ENSMUSG00000000567, ENSMUSG00000037169, ENSMUSG00000039910	164	883	17446	1.68663	1	1	0.99422
GOTERM_BP_DIRECT	GO:0000185~activation of MAPKKK activity	2	1.07527	0.0715543	ENSMUSG00000036390, ENSMUSG00000021453	168	8	18082	26.9077	1	1	0.998439
GOTERM_BP_DIRECT	GO:0032731~positive regulation of interleukin-1 beta production	2	1.07527	0.0715543	ENSMUSG00000024789, ENSMUSG00000037860	168	8	18082	26.9077	1	1	0.998439
GOTERM_BP_DIRECT	GO:0002675~positive regulation of acute inflammatory response	2	1.07527	0.0715543	ENSMUSG00000025473, ENSMUSG00000020573	168	8	18082	26.9077	1	1	0.998439
GOTERM_BP_DIRECT	GO:0033194~response to hydroperoxide	2	1.07527	0.0715543	ENSMUSG00000024789, ENSMUSG00000029084	168	8	18082	26.9077	1	1	0.998439
GOTERM_BP_DIRECT	GO:1904948~midbrain dopaminergic neuron differentiation	2	1.07527	0.0715543	ENSMUSG00000001847, ENSMUSG00000021994	168	8	18082	26.9077	1	1	0.998439
GOTERM_BP_DIRECT	GO:1904871~positive regulation of protein localization to Cajal body	2	1.07527	0.0715543	ENSMUSG00000007739, ENSMUSG00000025613	168	8	18082	26.9077	1	1	0.998439
GOTERM_CC_DIRECT	GO:0005856~cytoskeleton	16	8.60215	0.0718187	ENSMUSG00000052298, ENSMUSG00000057113, ENSMUSG00000022272, ENSMUSG00000024294, ENSMUSG00000045659, ENSMUSG00000025613, ENSMUSG00000024789, ENSMUSG00000069662, ENSMUSG00000014195, ENSMUSG00000007739, ENSMUSG00000058407, ENSMUSG00000030677, ENSMUSG00000031799, ENSMUSG00000043091, ENSMUSG00000054855, ENSMUSG00000038943	176	1113	19662	1.60598	1	1	0.99061
GOTERM_BP_DIRECT	GO:0030218~erythrocyte differentiation	3	1.6129	0.0725743	ENSMUSG00000024539, ENSMUSG00000024789, ENSMUSG00000031628	168	48	18082	6.72693	1	1	0.998439
INTERPRO	IPR016129:Peptidase C14, ICE, catalytic subunit p20, active site	2	1.07527	0.074352	ENSMUSG00000031628, ENSMUSG00000027997	177	9	20594	25.8556	1	1	1
KEGG_PATHWAY	mmu04141:Protein processing in endoplasmic reticulum	5	2.68817	0.0750064	ENSMUSG00000091896, ENSMUSG00000019927, ENSMUSG00000023286, ENSMUSG00000020794, ENSMUSG00000021774	74	168	7691	3.09323	0.999997	1	1
INTERPRO	IPR000372:Leucine-rich repeat-containing N-terminal	3	1.6129	0.0753996	ENSMUSG00000051379, ENSMUSG00000030029, ENSMUSG00000036446	177	53	20594	6.58587	1	1	1
BIOCARTA	m_gleevecPathway:Inhibition of Cellular Proliferation by Gleevec	3	1.6129	0.0768343	ENSMUSG00000024789, ENSMUSG00000052684, ENSMUSG00000020573	25	25	1289	6.1872	0.999635	1	1
GOTERM_CC_DIRECT	GO:0005832~chaperonin-containing T-complex	2	1.07527	0.0773255	ENSMUSG00000007739, ENSMUSG00000025613	176	9	19662	24.8258	1	1	0.99061
GOTERM_BP_DIRECT	GO:0006397~mRNA processing	7	3.76344	0.078572	ENSMUSG00000031311, ENSMUSG00000024097, ENSMUSG00000027079, ENSMUSG00000022858, ENSMUSG00000071172, ENSMUSG00000021134, ENSMUSG00000004642	168	322	18082	2.3398	1	1	0.998439
GOTERM_BP_DIRECT	GO:0006412~translation	8	4.30108	0.078904	ENSMUSG00000031167, ENSMUSG00000025967, ENSMUSG00000028156, ENSMUSG00000024360, ENSMUSG00000018848, ENSMUSG00000074656, ENSMUSG00000005610, ENSMUSG00000040322	168	401	18082	2.14725	1	1	0.998439
KEGG_PATHWAY	mmu05200:Pathways in cancer	8	4.30108	0.079831	ENSMUSG00000001847, ENSMUSG00000052684, ENSMUSG00000031628, ENSMUSG00000005370, ENSMUSG00000031074, ENSMUSG00000061353, ENSMUSG00000020573, ENSMUSG00000021994	74	395	7691	2.10496	0.999999	1	1
GOTERM_BP_DIRECT	GO:0051092~positive regulation of NF-kappaB transcription factor activity	4	2.15054	0.0801198	ENSMUSG00000025473, ENSMUSG00000057113, ENSMUSG00000037860, ENSMUSG00000021994	168	109	18082	3.94976	1	1	0.998439
GOTERM_BP_DIRECT	GO:1904851~positive regulation of establishment of protein localization to telomere	2	1.07527	0.0801329	ENSMUSG00000007739, ENSMUSG00000025613	168	9	18082	23.918	1	1	0.998439
GOTERM_BP_DIRECT	GO:0030916~otic vesicle formation	2	1.07527	0.0801329	ENSMUSG00000000567, ENSMUSG00000031074	168	9	18082	23.918	1	1	0.998439
GOTERM_BP_DIRECT	GO:2000270~negative regulation of fibroblast apoptotic process	2	1.07527	0.0801329	ENSMUSG00000020573, ENSMUSG00000030641	168	9	18082	23.918	1	1	0.998439
GOTERM_BP_DIRECT	GO:0051591~response to cAMP	3	1.6129	0.0805959	ENSMUSG00000024190, ENSMUSG00000052684, ENSMUSG00000020592	168	51	18082	6.33123	1	1	0.998439
GOTERM_MF_DIRECT	GO:0097153~cysteine-type endopeptidase activity involved in apoptotic process	2	1.07527	0.0810309	ENSMUSG00000031628, ENSMUSG00000027997	164	9	17446	23.6396	1	1	0.99422
GOTERM_MF_DIRECT	GO:0043023~ribosomal large subunit binding	2	1.07527	0.0810309	ENSMUSG00000031167, ENSMUSG00000057113	164	9	17446	23.6396	1	1	0.99422
INTERPRO	IPR027410:TCP-1-like chaperonin intermediate domain	2	1.07527	0.0822662	ENSMUSG00000007739, ENSMUSG00000025613	177	10	20594	23.2701	1	1	1
INTERPRO	IPR002138:Peptidase C14, caspase non-catalytic subunit p10	2	1.07527	0.0822662	ENSMUSG00000031628, ENSMUSG00000027997	177	10	20594	23.2701	1	1	1
INTERPRO	IPR002194:Chaperonin TCP-1, conserved site	2	1.07527	0.0822662	ENSMUSG00000007739, ENSMUSG00000025613	177	10	20594	23.2701	1	1	1
GOTERM_BP_DIRECT	GO:0008584~male gonad development	4	2.15054	0.0853059	ENSMUSG00000000567, ENSMUSG00000074656, ENSMUSG00000039910, ENSMUSG00000021994	168	112	18082	3.84396	1	1	0.998439
GOTERM_BP_DIRECT	GO:0071277~cellular response to calcium ion	3	1.6129	0.0860892	ENSMUSG00000052684, ENSMUSG00000040322, ENSMUSG00000021994	168	53	18082	6.09232	1	1	0.998439
BIOCARTA	m_tpoPathway:TPO Signaling Pathway	3	1.6129	0.0879035	ENSMUSG00000024789, ENSMUSG00000052684, ENSMUSG00000020573	25	27	1289	5.72889	0.999889	1	1
INTERPRO	IPR009071:High mobility group (HMG) box domain	3	1.6129	0.0880195	ENSMUSG00000000567, ENSMUSG00000063632, ENSMUSG00000015217	177	58	20594	6.01812	1	1	1
INTERPRO	IPR013083:Zinc finger, RING/FYVE/PHD-type	8	4.30108	0.08804	ENSMUSG00000029397, ENSMUSG00000029475, ENSMUSG00000023307, ENSMUSG00000029110, ENSMUSG00000024294, ENSMUSG00000022043, ENSMUSG00000048696, ENSMUSG00000039328	177	445	20594	2.09169	1	1	1
UP_SEQ_FEATURE	domain:Leucine-zipper	4	2.15054	0.0881349	ENSMUSG00000052684, ENSMUSG00000022010, ENSMUSG00000037169, ENSMUSG00000025612	176	108	18012	3.7904	1	1	1
SMART	SM00013:LRRNT	3	1.6129	0.088548	ENSMUSG00000051379, ENSMUSG00000030029, ENSMUSG00000036446	99	53	10425	5.96055	0.999935	1	1
GOTERM_BP_DIRECT	GO:0006413~translational initiation	3	1.6129	0.0888772	ENSMUSG00000028156, ENSMUSG00000074656, ENSMUSG00000005610	168	54	18082	5.9795	1	1	0.998439
GOTERM_BP_DIRECT	GO:0003151~outflow tract morphogenesis	3	1.6129	0.0888772	ENSMUSG00000052684, ENSMUSG00000063632, ENSMUSG00000039910	168	54	18082	5.9795	1	1	0.998439
GOTERM_BP_DIRECT	GO:0008630~intrinsic apoptotic signaling pathway in response to DNA damage	3	1.6129	0.0888772	ENSMUSG00000005370, ENSMUSG00000024521, ENSMUSG00000038612	168	54	18082	5.9795	1	1	0.998439
INTERPRO	IPR015917:Peptidase C14, caspase precursor p45, core	2	1.07527	0.0901131	ENSMUSG00000031628, ENSMUSG00000027997	177	11	20594	21.1546	1	1	1
INTERPRO	IPR017998:Chaperone tailless complex polypeptide 1 (TCP-1)	2	1.07527	0.0901131	ENSMUSG00000007739, ENSMUSG00000025613	177	11	20594	21.1546	1	1	1
SMART	SM00398:HMG	3	1.6129	0.0914101	ENSMUSG00000000567, ENSMUSG00000063632, ENSMUSG00000015217	99	54	10425	5.85017	0.999953	1	1
GOTERM_BP_DIRECT	GO:0035914~skeletal muscle cell differentiation	3	1.6129	0.0916918	ENSMUSG00000020423, ENSMUSG00000063632, ENSMUSG00000039910	168	55	18082	5.87078	1	1	0.998439
GOTERM_BP_DIRECT	GO:0048704~embryonic skeletal system morphogenesis	3	1.6129	0.0916918	ENSMUSG00000038331, ENSMUSG00000063632, ENSMUSG00000037169	168	55	18082	5.87078	1	1	0.998439
BIOCARTA	m_fasPathway:FAS signaling pathway ( CD95 )	3	1.6129	0.0936118	ENSMUSG00000052684, ENSMUSG00000031628, ENSMUSG00000027997	25	28	1289	5.52429	0.999941	1	1
GOTERM_CC_DIRECT	GO:0016442~RISC complex	2	1.07527	0.0936847	ENSMUSG00000028156, ENSMUSG00000025239	176	11	19662	20.312	1	1	0.99061
GOTERM_CC_DIRECT	GO:0005813~centrosome	8	4.30108	0.094482	ENSMUSG00000027342, ENSMUSG00000069662, ENSMUSG00000057113, ENSMUSG00000007739, ENSMUSG00000024294, ENSMUSG00000058407, ENSMUSG00000025613, ENSMUSG00000045659	176	435	19662	2.05455	1	1	0.99061
GOTERM_BP_DIRECT	GO:0007507~heart development	6	3.22581	0.0945852	ENSMUSG00000000567, ENSMUSG00000031628, ENSMUSG00000024294, ENSMUSG00000051379, ENSMUSG00000005610, ENSMUSG00000039910	168	261	18082	2.47427	1	1	0.998439
UP_KEYWORDS	Initiation factor	3	1.6129	0.0952661	ENSMUSG00000028156, ENSMUSG00000074656, ENSMUSG00000005610	185	64	22680	5.74662	1	0.606239	0.557162
GOTERM_BP_DIRECT	GO:1903827~regulation of cellular protein localization	2	1.07527	0.0970546	ENSMUSG00000021994, ENSMUSG00000022433	168	11	18082	19.5693	1	1	0.998439
GOTERM_BP_DIRECT	GO:0060174~limb bud formation	2	1.07527	0.0970546	ENSMUSG00000000567, ENSMUSG00000063632	168	11	18082	19.5693	1	1	0.998439
GOTERM_BP_DIRECT	GO:0045727~positive regulation of translation	3	1.6129	0.0973979	ENSMUSG00000031167, ENSMUSG00000057113, ENSMUSG00000005610	168	57	18082	5.66479	1	1	0.998439
INTERPRO	IPR002857:Zinc finger, CXXC-type	2	1.07527	0.0978933	ENSMUSG00000034832, ENSMUSG00000029475	177	12	20594	19.3917	1	1	1
SMART	SM00115:CASc	2	1.07527	0.0987247	ENSMUSG00000031628, ENSMUSG00000027997	99	11	10425	19.146	0.99998	1	1
INTERPRO	IPR001841:Zinc finger, RING-type	6	3.22581	0.0990626	ENSMUSG00000029397, ENSMUSG00000029110, ENSMUSG00000024294, ENSMUSG00000022043, ENSMUSG00000048696, ENSMUSG00000039328	177	286	20594	2.44092	1	1	1
GOTERM_MF_DIRECT	GO:0004860~protein kinase inhibitor activity	3	1.6129	0.0992972	ENSMUSG00000057113, ENSMUSG00000051379, ENSMUSG00000032501	164	57	17446	5.59884	1	1	0.99422

## Sheet: GO KEGG DOWN
Category	Term	Count	%	PValue	Genes	List Total	Pop Hits	Pop Total	Fold Enrichment	Bonferroni	Benjamini	FDR
UP_KEYWORDS	Synapse	24	12.1827	5.43e-14	ENSMUSG00000029420, ENSMUSG00000026452, ENSMUSG00000033595, ENSMUSG00000032890, ENSMUSG00000050272, ENSMUSG00000031491, ENSMUSG00000031492, ENSMUSG00000023011, ENSMUSG00000028931, ENSMUSG00000024743, ENSMUSG00000045648, ENSMUSG00000026959, ENSMUSG00000040373, ENSMUSG00000020886, ENSMUSG00000035390, ENSMUSG00000040276, ENSMUSG00000022415, ENSMUSG00000023328, ENSMUSG00000039114, ENSMUSG00000033998,…	194	357	22680	7.85931	1.03e-11	1.03e-11	8.69e-12
UP_KEYWORDS	Ion channel	23	11.6751	1.42e-13	ENSMUSG00000038319, ENSMUSG00000079056, ENSMUSG00000040901, ENSMUSG00000058740, ENSMUSG00000042529, ENSMUSG00000031491, ENSMUSG00000031492, ENSMUSG00000028931, ENSMUSG00000025221, ENSMUSG00000020155, ENSMUSG00000023017, ENSMUSG00000026959, ENSMUSG00000043673, ENSMUSG00000040373, ENSMUSG00000040164, ENSMUSG00000096146, ENSMUSG00000010066, ENSMUSG00000008590, ENSMUSG00000036026, ENSMUSG00000033998,…	194	336	22680	8.00258	2.69e-11	1.35e-11	1.14e-11
GOTERM_CC_DIRECT	GO:0016020~membrane	111	56.3452	2.88e-13	ENSMUSG00000029674, ENSMUSG00000034902, ENSMUSG00000040901, ENSMUSG00000027134, ENSMUSG00000042529, ENSMUSG00000050272, ENSMUSG00000005986, ENSMUSG00000005982, ENSMUSG00000070687, ENSMUSG00000019464, ENSMUSG00000043850, ENSMUSG00000042761, ENSMUSG00000038264, ENSMUSG00000022802, ENSMUSG00000039114, ENSMUSG00000037977, ENSMUSG00000050556, ENSMUSG00000029420, ENSMUSG00000048483, ENSMUSG00000026158,…	177	6998	19662	1.76199	5.68e-11	5.68e-11	5.22e-11
GOTERM_CC_DIRECT	GO:0045202~synapse	26	13.198	3.94e-12	ENSMUSG00000033595, ENSMUSG00000050272, ENSMUSG00000031491, ENSMUSG00000031492, ENSMUSG00000023011, ENSMUSG00000024743, ENSMUSG00000023017, ENSMUSG00000020886, ENSMUSG00000035390, ENSMUSG00000039114, ENSMUSG00000033998, ENSMUSG00000032269, ENSMUSG00000031214, ENSMUSG00000050556, ENSMUSG00000029420, ENSMUSG00000026452, ENSMUSG00000032890, ENSMUSG00000028931, ENSMUSG00000045648, ENSMUSG00000026959,…	177	505	19662	5.71921	7.75e-10	3.88e-10	3.56e-10
UP_KEYWORDS	Cell junction	27	13.7056	8.65e-11	ENSMUSG00000034902, ENSMUSG00000033595, ENSMUSG00000050272, ENSMUSG00000031491, ENSMUSG00000031492, ENSMUSG00000023011, ENSMUSG00000024743, ENSMUSG00000020886, ENSMUSG00000035390, ENSMUSG00000039114, ENSMUSG00000033998, ENSMUSG00000071317, ENSMUSG00000032269, ENSMUSG00000031214, ENSMUSG00000050556, ENSMUSG00000029420, ENSMUSG00000026452, ENSMUSG00000032890, ENSMUSG00000028931, ENSMUSG00000045648,…	194	661	22680	4.77533	1.63e-08	5.45e-09	4.61e-09
GOTERM_CC_DIRECT	GO:0008076~voltage-gated potassium channel complex	12	6.09137	1.15e-10	ENSMUSG00000043673, ENSMUSG00000040164, ENSMUSG00000038319, ENSMUSG00000020886, ENSMUSG00000039419, ENSMUSG00000079056, ENSMUSG00000058740, ENSMUSG00000096146, ENSMUSG00000028931, ENSMUSG00000025221, ENSMUSG00000020155, ENSMUSG00000050556	177	79	19662	16.8736	2.27e-08	7.56e-09	6.95e-09
GOTERM_CC_DIRECT	GO:0030054~cell junction	27	13.7056	1.32e-09	ENSMUSG00000034902, ENSMUSG00000033595, ENSMUSG00000050272, ENSMUSG00000031491, ENSMUSG00000031492, ENSMUSG00000023011, ENSMUSG00000024743, ENSMUSG00000020886, ENSMUSG00000035390, ENSMUSG00000039114, ENSMUSG00000033998, ENSMUSG00000071317, ENSMUSG00000032269, ENSMUSG00000031214, ENSMUSG00000050556, ENSMUSG00000029420, ENSMUSG00000026452, ENSMUSG00000032890, ENSMUSG00000028931, ENSMUSG00000045648,…	177	718	19662	4.17728	2.59e-07	6.48e-08	5.95e-08
GOTERM_BP_DIRECT	GO:0006813~potassium ion transport	13	6.59898	1.57e-09	ENSMUSG00000038319, ENSMUSG00000079056, ENSMUSG00000040901, ENSMUSG00000058740, ENSMUSG00000042529, ENSMUSG00000028931, ENSMUSG00000025221, ENSMUSG00000020155, ENSMUSG00000043673, ENSMUSG00000040164, ENSMUSG00000096146, ENSMUSG00000033998, ENSMUSG00000050556	163	127	18082	11.3553	1.35e-06	1.07e-06	1.06e-06
UP_KEYWORDS	Potassium transport	12	6.09137	1.94e-09	ENSMUSG00000043673, ENSMUSG00000040164, ENSMUSG00000038319, ENSMUSG00000079056, ENSMUSG00000058740, ENSMUSG00000040901, ENSMUSG00000096146, ENSMUSG00000042529, ENSMUSG00000028931, ENSMUSG00000025221, ENSMUSG00000033998, ENSMUSG00000050556	194	107	22680	13.1111	3.66e-07	9.16e-08	7.75e-08
GOTERM_BP_DIRECT	GO:0006811~ion transport	24	12.1827	2.5e-09	ENSMUSG00000038319, ENSMUSG00000079056, ENSMUSG00000040901, ENSMUSG00000058740, ENSMUSG00000042529, ENSMUSG00000031491, ENSMUSG00000031492, ENSMUSG00000028931, ENSMUSG00000025221, ENSMUSG00000025189, ENSMUSG00000020155, ENSMUSG00000023017, ENSMUSG00000026959, ENSMUSG00000043673, ENSMUSG00000040373, ENSMUSG00000040164, ENSMUSG00000096146, ENSMUSG00000010066, ENSMUSG00000008590, ENSMUSG00000036026,…	163	584	18082	4.55887	2.14e-06	1.07e-06	1.06e-06
UP_KEYWORDS	Ion transport	24	12.1827	3.41e-09	ENSMUSG00000038319, ENSMUSG00000079056, ENSMUSG00000040901, ENSMUSG00000058740, ENSMUSG00000042529, ENSMUSG00000031491, ENSMUSG00000031492, ENSMUSG00000028931, ENSMUSG00000025221, ENSMUSG00000025189, ENSMUSG00000020155, ENSMUSG00000023017, ENSMUSG00000026959, ENSMUSG00000043673, ENSMUSG00000040373, ENSMUSG00000040164, ENSMUSG00000096146, ENSMUSG00000010066, ENSMUSG00000008590, ENSMUSG00000036026,…	194	619	22680	4.53275	6.45e-07	1.29e-07	1.09e-07
UP_KEYWORDS	Potassium	12	6.09137	6.6e-09	ENSMUSG00000043673, ENSMUSG00000040164, ENSMUSG00000038319, ENSMUSG00000079056, ENSMUSG00000058740, ENSMUSG00000040901, ENSMUSG00000096146, ENSMUSG00000042529, ENSMUSG00000028931, ENSMUSG00000025221, ENSMUSG00000033998, ENSMUSG00000050556	194	120	22680	11.6907	1.25e-06	2.08e-07	1.76e-07
UP_KEYWORDS	Membrane	111	56.3452	9.66e-08	ENSMUSG00000034902, ENSMUSG00000040901, ENSMUSG00000027134, ENSMUSG00000042529, ENSMUSG00000050272, ENSMUSG00000005986, ENSMUSG00000005982, ENSMUSG00000070687, ENSMUSG00000019464, ENSMUSG00000043850, ENSMUSG00000042761, ENSMUSG00000038264, ENSMUSG00000096719, ENSMUSG00000039114, ENSMUSG00000037977, ENSMUSG00000050556, ENSMUSG00000029420, ENSMUSG00000048483, ENSMUSG00000030092, ENSMUSG00000025221,…	194	8683	22680	1.4945	1.83e-05	2.39e-06	2.02e-06
UP_KEYWORDS	Potassium channel	9	4.56853	1.01e-07	ENSMUSG00000043673, ENSMUSG00000040164, ENSMUSG00000038319, ENSMUSG00000079056, ENSMUSG00000058740, ENSMUSG00000040901, ENSMUSG00000025221, ENSMUSG00000033998, ENSMUSG00000050556	194	67	22680	15.704	1.91e-05	2.39e-06	2.02e-06
GOTERM_BP_DIRECT	GO:0071805~potassium ion transmembrane transport	10	5.07614	1.13e-07	ENSMUSG00000043673, ENSMUSG00000040164, ENSMUSG00000038319, ENSMUSG00000079056, ENSMUSG00000058740, ENSMUSG00000040901, ENSMUSG00000096146, ENSMUSG00000025221, ENSMUSG00000033998, ENSMUSG00000050556	163	90	18082	12.3258	9.69e-05	3.23e-05	3.19e-05
UP_KEYWORDS	Voltage-gated channel	11	5.58376	2.65e-07	ENSMUSG00000043673, ENSMUSG00000040373, ENSMUSG00000040164, ENSMUSG00000038319, ENSMUSG00000079056, ENSMUSG00000096146, ENSMUSG00000042529, ENSMUSG00000028931, ENSMUSG00000010066, ENSMUSG00000025221, ENSMUSG00000050556	194	136	22680	9.45573	5.01e-05	5.56e-06	4.71e-06
GOTERM_MF_DIRECT	GO:0005244~voltage-gated ion channel activity	11	5.58376	2.71e-07	ENSMUSG00000043673, ENSMUSG00000040373, ENSMUSG00000040164, ENSMUSG00000038319, ENSMUSG00000079056, ENSMUSG00000096146, ENSMUSG00000042529, ENSMUSG00000028931, ENSMUSG00000010066, ENSMUSG00000025221, ENSMUSG00000050556	153	134	17446	9.36036	9.3e-05	8.07e-05	7.79e-05
GOTERM_BP_DIRECT	GO:0034765~regulation of ion transmembrane transport	11	5.58376	3.8e-07	ENSMUSG00000043673, ENSMUSG00000040373, ENSMUSG00000040164, ENSMUSG00000038319, ENSMUSG00000079056, ENSMUSG00000096146, ENSMUSG00000042529, ENSMUSG00000028931, ENSMUSG00000010066, ENSMUSG00000025221, ENSMUSG00000050556	163	135	18082	9.03895	0.000326	8.14e-05	8.05e-05
GOTERM_MF_DIRECT	GO:0005267~potassium channel activity	9	4.56853	4.71e-07	ENSMUSG00000043673, ENSMUSG00000040164, ENSMUSG00000038319, ENSMUSG00000079056, ENSMUSG00000058740, ENSMUSG00000040901, ENSMUSG00000025221, ENSMUSG00000033998, ENSMUSG00000050556	153	80	17446	12.8279	0.000161	8.07e-05	7.79e-05
UP_SEQ_FEATURE	transmembrane region	71	36.0406	7.65e-07	ENSMUSG00000002032, ENSMUSG00000027134, ENSMUSG00000040901, ENSMUSG00000042529, ENSMUSG00000103092, ENSMUSG00000051043, ENSMUSG00000023011, ENSMUSG00000020261, ENSMUSG00000002799, ENSMUSG00000043017, ENSMUSG00000024743, ENSMUSG00000023017, ENSMUSG00000027612, ENSMUSG00000070687, ENSMUSG00000019464, ENSMUSG00000043850, ENSMUSG00000025318, ENSMUSG00000020701, ENSMUSG00000096719, ENSMUSG00000032523,…	173	4312	18012	1.71433	0.000407	0.000408	0.000399
UP_KEYWORDS	Glycoprotein	60	30.4569	1.61e-06	ENSMUSG00000002032, ENSMUSG00000027134, ENSMUSG00000040901, ENSMUSG00000050272, ENSMUSG00000051043, ENSMUSG00000023011, ENSMUSG00000020261, ENSMUSG00000002799, ENSMUSG00000043017, ENSMUSG00000023017, ENSMUSG00000048834, ENSMUSG00000070687, ENSMUSG00000019464, ENSMUSG00000043850, ENSMUSG00000042761, ENSMUSG00000038264, ENSMUSG00000020701, ENSMUSG00000039114, ENSMUSG00000050511, ENSMUSG00000025582,…	194	3815	22680	1.83865	0.000305	3.05e-05	2.58e-05
GOTERM_CC_DIRECT	GO:0005886~plasma membrane	72	36.5482	3.69e-06	ENSMUSG00000002032, ENSMUSG00000079056, ENSMUSG00000034902, ENSMUSG00000040901, ENSMUSG00000042529, ENSMUSG00000103092, ENSMUSG00000050272, ENSMUSG00000051043, ENSMUSG00000023011, ENSMUSG00000020261, ENSMUSG00000002799, ENSMUSG00000005986, ENSMUSG00000043017, ENSMUSG00000040420, ENSMUSG00000024743, ENSMUSG00000023017, ENSMUSG00000048834, ENSMUSG00000027612, ENSMUSG00000070687, ENSMUSG00000019464,…	177	4874	19662	1.64097	0.000726	0.000145	0.000133
GOTERM_CC_DIRECT	GO:0045211~postsynaptic membrane	12	6.09137	5.32e-06	ENSMUSG00000026959, ENSMUSG00000040373, ENSMUSG00000020886, ENSMUSG00000023328, ENSMUSG00000031491, ENSMUSG00000031492, ENSMUSG00000023011, ENSMUSG00000008590, ENSMUSG00000050511, ENSMUSG00000032017, ENSMUSG00000050556, ENSMUSG00000032269	177	222	19662	6.00458	0.00104666	0.000175	0.00016
UP_KEYWORDS	Cell membrane	57	28.934	1.06e-05	ENSMUSG00000002032, ENSMUSG00000079056, ENSMUSG00000034902, ENSMUSG00000040901, ENSMUSG00000042529, ENSMUSG00000103092, ENSMUSG00000050272, ENSMUSG00000051043, ENSMUSG00000023011, ENSMUSG00000020261, ENSMUSG00000005986, ENSMUSG00000043017, ENSMUSG00000040420, ENSMUSG00000024743, ENSMUSG00000023017, ENSMUSG00000027612, ENSMUSG00000070687, ENSMUSG00000019464, ENSMUSG00000043850, ENSMUSG00000042761,…	194	3759	22680	1.77274	0.0019944	0.000181	0.000154
GOTERM_MF_DIRECT	GO:0005249~voltage-gated potassium channel activity	7	3.5533	3.28e-05	ENSMUSG00000043673, ENSMUSG00000040164, ENSMUSG00000038319, ENSMUSG00000058740, ENSMUSG00000096146, ENSMUSG00000028931, ENSMUSG00000050556	153	70	17446	11.4026	0.0111916	0.00375152	0.00362027
GOTERM_BP_DIRECT	GO:0007399~nervous system development	14	7.1066	3.61e-05	ENSMUSG00000005045, ENSMUSG00000057897, ENSMUSG00000005583, ENSMUSG00000032593, ENSMUSG00000050272, ENSMUSG00000030092, ENSMUSG00000049107, ENSMUSG00000022103, ENSMUSG00000035390, ENSMUSG00000038264, ENSMUSG00000044287, ENSMUSG00000075478, ENSMUSG00000039114, ENSMUSG00000031214	163	377	18082	4.11951	0.0304596	0.00618652	0.00611433
UP_KEYWORDS	Lipoprotein	20	10.1523	4.03e-05	ENSMUSG00000079056, ENSMUSG00000028894, ENSMUSG00000048483, ENSMUSG00000024030, ENSMUSG00000030092, ENSMUSG00000025221, ENSMUSG00000049612, ENSMUSG00000043017, ENSMUSG00000024743, ENSMUSG00000022103, ENSMUSG00000052949, ENSMUSG00000020886, ENSMUSG00000023328, ENSMUSG00000038264, ENSMUSG00000045287, ENSMUSG00000044287, ENSMUSG00000039114, ENSMUSG00000016179, ENSMUSG00000050511, ENSMUSG00000051359	194	780	22680	2.99762	0.00758331	0.000634	0.000537
UP_SEQ_FEATURE	glycosylation site:N-linked (GlcNAc...)	57	28.934	4.88e-05	ENSMUSG00000002032, ENSMUSG00000027134, ENSMUSG00000040901, ENSMUSG00000103092, ENSMUSG00000051043, ENSMUSG00000023011, ENSMUSG00000020261, ENSMUSG00000002799, ENSMUSG00000043017, ENSMUSG00000023017, ENSMUSG00000048834, ENSMUSG00000070687, ENSMUSG00000019464, ENSMUSG00000043850, ENSMUSG00000038264, ENSMUSG00000020701, ENSMUSG00000022802, ENSMUSG00000050511, ENSMUSG00000025582, ENSMUSG00000026110,…	173	3563	18012	1.66562	0.0256311	0.00884128	0.00865881
UP_SEQ_FEATURE	topological domain:Cytoplasmic	49	24.8731	4.98e-05	ENSMUSG00000002032, ENSMUSG00000042529, ENSMUSG00000103092, ENSMUSG00000051043, ENSMUSG00000020261, ENSMUSG00000002799, ENSMUSG00000043017, ENSMUSG00000024743, ENSMUSG00000023017, ENSMUSG00000027612, ENSMUSG00000070687, ENSMUSG00000019464, ENSMUSG00000025318, ENSMUSG00000020701, ENSMUSG00000096719, ENSMUSG00000050511, ENSMUSG00000050556, ENSMUSG00000026110, ENSMUSG00000032593, ENSMUSG00000027963,…	173	2880	18012	1.77141	0.0261274	0.00884128	0.00865881
GOTERM_CC_DIRECT	GO:0016021~integral component of membrane	88	44.6701	5.32e-05	ENSMUSG00000002032, ENSMUSG00000027134, ENSMUSG00000040901, ENSMUSG00000042529, ENSMUSG00000103092, ENSMUSG00000050272, ENSMUSG00000051043, ENSMUSG00000023011, ENSMUSG00000020261, ENSMUSG00000002799, ENSMUSG00000050908, ENSMUSG00000043017, ENSMUSG00000040420, ENSMUSG00000024743, ENSMUSG00000023017, ENSMUSG00000048834, ENSMUSG00000027612, ENSMUSG00000070687, ENSMUSG00000019464, ENSMUSG00000043850,…	177	6878	19662	1.42126	0.0104251	0.00149707	0.00137548
UP_KEYWORDS	Transmembrane helix	85	43.1472	9.54e-05	ENSMUSG00000002032, ENSMUSG00000027134, ENSMUSG00000040901, ENSMUSG00000042529, ENSMUSG00000103092, ENSMUSG00000050272, ENSMUSG00000051043, ENSMUSG00000023011, ENSMUSG00000020261, ENSMUSG00000002799, ENSMUSG00000050908, ENSMUSG00000043017, ENSMUSG00000040420, ENSMUSG00000024743, ENSMUSG00000023017, ENSMUSG00000027612, ENSMUSG00000070687, ENSMUSG00000019464, ENSMUSG00000043850, ENSMUSG00000042761,…	194	6938	22680	1.43227	0.0178734	0.00138725	0.00117439
UP_KEYWORDS	Transmembrane	85	43.1472	0.000105	ENSMUSG00000002032, ENSMUSG00000027134, ENSMUSG00000040901, ENSMUSG00000042529, ENSMUSG00000103092, ENSMUSG00000050272, ENSMUSG00000051043, ENSMUSG00000023011, ENSMUSG00000020261, ENSMUSG00000002799, ENSMUSG00000050908, ENSMUSG00000043017, ENSMUSG00000040420, ENSMUSG00000024743, ENSMUSG00000023017, ENSMUSG00000027612, ENSMUSG00000070687, ENSMUSG00000019464, ENSMUSG00000043850, ENSMUSG00000042761,…	194	6955	22680	1.42877	0.019594	0.00141339	0.00119652
GOTERM_MF_DIRECT	GO:0005216~ion channel activity	9	4.56853	0.000123	ENSMUSG00000026959, ENSMUSG00000043673, ENSMUSG00000040164, ENSMUSG00000038319, ENSMUSG00000031491, ENSMUSG00000031492, ENSMUSG00000023017, ENSMUSG00000032017, ENSMUSG00000050556	153	170	17446	6.03668	0.0412093	0.01052	0.0101519
UP_KEYWORDS	Postsynaptic cell membrane	9	4.56853	0.000137	ENSMUSG00000026959, ENSMUSG00000040373, ENSMUSG00000020886, ENSMUSG00000031491, ENSMUSG00000031492, ENSMUSG00000023011, ENSMUSG00000032017, ENSMUSG00000050556, ENSMUSG00000032269	194	176	22680	5.97821	0.0255216	0.00172341	0.00145897
UP_SEQ_FEATURE	short sequence motif:Selectivity filter	6	3.04569	0.000148	ENSMUSG00000043673, ENSMUSG00000040164, ENSMUSG00000038319, ENSMUSG00000096146, ENSMUSG00000042529, ENSMUSG00000050556	173	53	18012	11.7867	0.0759111	0.0197724	0.0193643
INTERPRO	IPR003591:Leucine-rich repeat, typical subtype	9	4.56853	0.000163	ENSMUSG00000047766, ENSMUSG00000034648, ENSMUSG00000045287, ENSMUSG00000033595, ENSMUSG00000032593, ENSMUSG00000075478, ENSMUSG00000049556, ENSMUSG00000096606, ENSMUSG00000049612	182	175	20594	5.81934	0.0679544	0.0703679	0.0702053
UP_KEYWORDS	GPI-anchor	8	4.06091	0.000201	ENSMUSG00000023328, ENSMUSG00000045287, ENSMUSG00000038264, ENSMUSG00000044287, ENSMUSG00000030092, ENSMUSG00000039114, ENSMUSG00000049612, ENSMUSG00000022103	194	140	22680	6.68041	0.0372217	0.00234141	0.00198214
GOTERM_BP_DIRECT	GO:0043523~regulation of neuron apoptotic process	5	2.53807	0.000207	ENSMUSG00000026959, ENSMUSG00000005583, ENSMUSG00000079056, ENSMUSG00000023011, ENSMUSG00000049107	163	33	18082	16.808	0.162887	0.0296295	0.0292838
GOTERM_MF_DIRECT	GO:0015459~potassium channel regulator activity	5	2.53807	0.00021	ENSMUSG00000040164, ENSMUSG00000079056, ENSMUSG00000028931, ENSMUSG00000025221, ENSMUSG00000020155	153	34	17446	16.7686	0.0693662	0.0143764	0.0138734
UP_KEYWORDS	Methylation	21	10.6599	0.000211	ENSMUSG00000038319, ENSMUSG00000033597, ENSMUSG00000028894, ENSMUSG00000055053, ENSMUSG00000034902, ENSMUSG00000066438, ENSMUSG00000028931, ENSMUSG00000028458, ENSMUSG00000025576, ENSMUSG00000029406, ENSMUSG00000045319, ENSMUSG00000029419, ENSMUSG00000045009, ENSMUSG00000043017, ENSMUSG00000024743, ENSMUSG00000020785, ENSMUSG00000035390, ENSMUSG00000038264, ENSMUSG00000034570, ENSMUSG00000038776,…	194	960	22680	2.55735	0.0390262	0.00234141	0.00198214
UP_KEYWORDS	Calcium	19	9.64467	0.000261	ENSMUSG00000026173, ENSMUSG00000079056, ENSMUSG00000058740, ENSMUSG00000025582, ENSMUSG00000026452, ENSMUSG00000103092, ENSMUSG00000024960, ENSMUSG00000029406, ENSMUSG00000002799, ENSMUSG00000025221, ENSMUSG00000040420, ENSMUSG00000024743, ENSMUSG00000023017, ENSMUSG00000027612, ENSMUSG00000026959, ENSMUSG00000040373, ENSMUSG00000010066, ENSMUSG00000036026, ENSMUSG00000051359	194	827	22680	2.6859	0.0482172	0.00274511	0.0023239
KEGG_PATHWAY	mmu04921:Oxytocin signaling pathway	8	4.06091	0.000277	ENSMUSG00000020785, ENSMUSG00000040373, ENSMUSG00000057897, ENSMUSG00000005583, ENSMUSG00000042529, ENSMUSG00000010066, ENSMUSG00000024960, ENSMUSG00000016179	67	150	7691	6.12219	0.0305889	0.0310622	0.0302302
GOTERM_CC_DIRECT	GO:0031225~anchored component of membrane	8	4.06091	0.000283	ENSMUSG00000023328, ENSMUSG00000045287, ENSMUSG00000038264, ENSMUSG00000044287, ENSMUSG00000030092, ENSMUSG00000039114, ENSMUSG00000049612, ENSMUSG00000022103	177	141	19662	6.30268	0.0541948	0.00696385	0.00639825
GOTERM_BP_DIRECT	GO:1901379~regulation of potassium ion transmembrane transport	4	2.03046	0.000297	ENSMUSG00000038319, ENSMUSG00000079056, ENSMUSG00000028931, ENSMUSG00000025221	163	15	18082	29.582	0.224582	0.0363308	0.0359068
UP_KEYWORDS	Ligand-gated ion channel	6	3.04569	0.000398	ENSMUSG00000026959, ENSMUSG00000031491, ENSMUSG00000031492, ENSMUSG00000008590, ENSMUSG00000032017, ENSMUSG00000032269	194	73	22680	9.60881	0.0725222	0.00396165	0.00335378
GOTERM_MF_DIRECT	GO:0004889~acetylcholine-activated cation-selective channel activity	4	2.03046	0.000481	ENSMUSG00000031491, ENSMUSG00000031492, ENSMUSG00000008590, ENSMUSG00000032269	153	18	17446	25.3391	0.152025	0.0274774	0.0265161
INTERPRO	IPR001611:Leucine-rich repeat	10	5.07614	0.000492	ENSMUSG00000047766, ENSMUSG00000056215, ENSMUSG00000034648, ENSMUSG00000045287, ENSMUSG00000033595, ENSMUSG00000032593, ENSMUSG00000075478, ENSMUSG00000049556, ENSMUSG00000096606, ENSMUSG00000049612	182	259	20594	4.36887	0.192002	0.0713588	0.071194
INTERPRO	IPR027361:Nicotinic acetylcholine-gated receptor, transmembrane domain	4	2.03046	0.000494	ENSMUSG00000031491, ENSMUSG00000031492, ENSMUSG00000008590, ENSMUSG00000032269	182	18	20594	25.1453	0.192756	0.0713588	0.071194
GOTERM_CC_DIRECT	GO:0043195~terminal bouton	7	3.5533	0.000541	ENSMUSG00000026959, ENSMUSG00000040276, ENSMUSG00000022415, ENSMUSG00000026452, ENSMUSG00000024743, ENSMUSG00000032017, ENSMUSG00000031214	177	113	19662	6.88136	0.101122	0.0118421	0.0108803
UP_KEYWORDS	Leucine-rich repeat	10	5.07614	0.000606	ENSMUSG00000047766, ENSMUSG00000056215, ENSMUSG00000034648, ENSMUSG00000045287, ENSMUSG00000033595, ENSMUSG00000032593, ENSMUSG00000075478, ENSMUSG00000049556, ENSMUSG00000096606, ENSMUSG00000049612	194	275	22680	4.25117	0.108258	0.00572716	0.00484839
SMART	SM00369:LRR_TYP	9	4.56853	0.000615	ENSMUSG00000047766, ENSMUSG00000034648, ENSMUSG00000045287, ENSMUSG00000033595, ENSMUSG00000032593, ENSMUSG00000075478, ENSMUSG00000049556, ENSMUSG00000096606, ENSMUSG00000049612	114	175	10425	4.70301	0.0648388	0.0670158	0.0670158
GOTERM_MF_DIRECT	GO:0015464~acetylcholine receptor activity	4	2.03046	0.000663	ENSMUSG00000031491, ENSMUSG00000031492, ENSMUSG00000008590, ENSMUSG00000032269	153	20	17446	22.8052	0.203459	0.0284252	0.0274307
GOTERM_MF_DIRECT	GO:0005242~inward rectifier potassium channel activity	4	2.03046	0.000663	ENSMUSG00000038319, ENSMUSG00000096146, ENSMUSG00000042529, ENSMUSG00000033998	153	20	17446	22.8052	0.203459	0.0284252	0.0274307
GOTERM_BP_DIRECT	GO:0006810~transport	31	15.736	0.000746	ENSMUSG00000079056, ENSMUSG00000040901, ENSMUSG00000042529, ENSMUSG00000031491, ENSMUSG00000031492, ENSMUSG00000020261, ENSMUSG00000000374, ENSMUSG00000023017, ENSMUSG00000009090, ENSMUSG00000043673, ENSMUSG00000040164, ENSMUSG00000036026, ENSMUSG00000033998, ENSMUSG00000032269, ENSMUSG00000050556, ENSMUSG00000038319, ENSMUSG00000058740, ENSMUSG00000032890, ENSMUSG00000024030, ENSMUSG00000028931,…	163	1822	18082	1.88744	0.472684	0.0799645	0.0790314
UP_SEQ_FEATURE	repeat:LRR 5	9	4.56853	0.00094	ENSMUSG00000047766, ENSMUSG00000056215, ENSMUSG00000034648, ENSMUSG00000045287, ENSMUSG00000033595, ENSMUSG00000032593, ENSMUSG00000075478, ENSMUSG00000049556, ENSMUSG00000049612	173	210	18012	4.4621	0.393817	0.100256	0.0981868
GOTERM_CC_DIRECT	GO:0008021~synaptic vesicle	7	3.5533	0.000959	ENSMUSG00000026959, ENSMUSG00000020886, ENSMUSG00000035390, ENSMUSG00000022415, ENSMUSG00000026452, ENSMUSG00000033595, ENSMUSG00000024743	177	126	19662	6.17137	0.172176	0.0188864	0.0173525
UP_KEYWORDS	Transport	30	15.2284	0.00151709	ENSMUSG00000079056, ENSMUSG00000040901, ENSMUSG00000042529, ENSMUSG00000031491, ENSMUSG00000031492, ENSMUSG00000020261, ENSMUSG00000000374, ENSMUSG00000023017, ENSMUSG00000009090, ENSMUSG00000043673, ENSMUSG00000040164, ENSMUSG00000036026, ENSMUSG00000033998, ENSMUSG00000032269, ENSMUSG00000050556, ENSMUSG00000038319, ENSMUSG00000058740, ENSMUSG00000032890, ENSMUSG00000024030, ENSMUSG00000028931,…	194	1901	22680	1.84493	0.249449	0.0136538	0.0115588
GOTERM_CC_DIRECT	GO:0030425~dendrite	13	6.59898	0.00157946	ENSMUSG00000057897, ENSMUSG00000079056, ENSMUSG00000024163, ENSMUSG00000042529, ENSMUSG00000024743, ENSMUSG00000070687, ENSMUSG00000026959, ENSMUSG00000020886, ENSMUSG00000023328, ENSMUSG00000033998, ENSMUSG00000032017, ENSMUSG00000031214, ENSMUSG00000050556	177	490	19662	2.94715	0.267579	0.0282867	0.0259893
UP_SEQ_FEATURE	repeat:LRR 4	9	4.56853	0.00159014	ENSMUSG00000047766, ENSMUSG00000056215, ENSMUSG00000034648, ENSMUSG00000045287, ENSMUSG00000033595, ENSMUSG00000032593, ENSMUSG00000075478, ENSMUSG00000049556, ENSMUSG00000049612	173	228	18012	4.10983	0.571141	0.117638	0.11521
UP_SEQ_FEATURE	region of interest:Segment H5 (pore-forming)	4	2.03046	0.00168621	ENSMUSG00000043673, ENSMUSG00000040164, ENSMUSG00000038319, ENSMUSG00000050556	173	25	18012	16.6585	0.592544	0.117638	0.11521
GOTERM_BP_DIRECT	GO:0042391~regulation of membrane potential	6	3.04569	0.00180205	ENSMUSG00000026959, ENSMUSG00000038319, ENSMUSG00000096146, ENSMUSG00000032890, ENSMUSG00000071317, ENSMUSG00000023017	163	97	18082	6.86181	0.786848	0.152835	0.151051
GOTERM_BP_DIRECT	GO:0050885~neuromuscular process controlling balance	5	2.53807	0.00180813	ENSMUSG00000020886, ENSMUSG00000057897, ENSMUSG00000043850, ENSMUSG00000025318, ENSMUSG00000024497	163	58	18082	9.56315	0.787958	0.152835	0.151051
UP_SEQ_FEATURE	repeat:LRR 8	7	3.5533	0.00182184	ENSMUSG00000047766, ENSMUSG00000056215, ENSMUSG00000034648, ENSMUSG00000045287, ENSMUSG00000075478, ENSMUSG00000049556, ENSMUSG00000049612	173	134	18012	5.43887	0.620955	0.117638	0.11521
GOTERM_CC_DIRECT	GO:0030424~axon	11	5.58376	0.00189252	ENSMUSG00000024858, ENSMUSG00000079056, ENSMUSG00000023328, ENSMUSG00000026452, ENSMUSG00000044287, ENSMUSG00000050272, ENSMUSG00000028931, ENSMUSG00000008590, ENSMUSG00000032017, ENSMUSG00000050556, ENSMUSG00000032269	177	370	19662	3.30252	0.311458	0.0310688	0.0285455
GOTERM_BP_DIRECT	GO:0048169~regulation of long-term neuronal synaptic plasticity	4	2.03046	0.00196171	ENSMUSG00000026959, ENSMUSG00000020886, ENSMUSG00000057897, ENSMUSG00000022415	163	28	18082	15.8475	0.814153	0.152835	0.151051
GOTERM_MF_DIRECT	GO:0016740~transferase activity	25	12.6904	0.00205035	ENSMUSG00000056215, ENSMUSG00000029674, ENSMUSG00000027134, ENSMUSG00000025175, ENSMUSG00000034902, ENSMUSG00000005982, ENSMUSG00000001166, ENSMUSG00000020520, ENSMUSG00000020785, ENSMUSG00000035390, ENSMUSG00000039058, ENSMUSG00000016179, ENSMUSG00000032788, ENSMUSG00000057897, ENSMUSG00000026110, ENSMUSG00000028794, ENSMUSG00000048142, ENSMUSG00000048483, ENSMUSG00000074892, ENSMUSG00000053693,…	153	1472	17446	1.93659	0.505394	0.0781413	0.0754075
INTERPRO	IPR003971:Potassium channel, voltage dependent, Kv9	3	1.52284	0.00207745	ENSMUSG00000043673, ENSMUSG00000040164, ENSMUSG00000050556	182	8	20594	42.4327	0.593622	0.224884	0.224365
UP_SEQ_FEATURE	metal ion-binding site:Calcium 2	5	2.53807	0.00228039	ENSMUSG00000026173, ENSMUSG00000025582, ENSMUSG00000026452, ENSMUSG00000089715, ENSMUSG00000024743	173	58	18012	8.97548	0.703157	0.117638	0.11521
GOTERM_MF_DIRECT	GO:0016301~kinase activity	15	7.61421	0.002313	ENSMUSG00000056215, ENSMUSG00000029674, ENSMUSG00000057897, ENSMUSG00000024163, ENSMUSG00000025175, ENSMUSG00000034902, ENSMUSG00000053693, ENSMUSG00000028458, ENSMUSG00000020785, ENSMUSG00000071369, ENSMUSG00000024858, ENSMUSG00000035390, ENSMUSG00000039058, ENSMUSG00000016179, ENSMUSG00000032788	153	674	17446	2.53767	0.548092	0.0793357	0.0765601
GOTERM_CC_DIRECT	GO:0032281~AMPA glutamate receptor complex	4	2.03046	0.00239649	ENSMUSG00000040373, ENSMUSG00000020886, ENSMUSG00000039114, ENSMUSG00000045648	177	30	19662	14.8113	0.376667	0.036316	0.0333664
UP_SEQ_FEATURE	topological domain:Extracellular	36	18.2741	0.00239653	ENSMUSG00000039419, ENSMUSG00000002032, ENSMUSG00000034648, ENSMUSG00000042529, ENSMUSG00000103092, ENSMUSG00000031491, ENSMUSG00000031492, ENSMUSG00000051043, ENSMUSG00000020261, ENSMUSG00000002799, ENSMUSG00000043017, ENSMUSG00000089715, ENSMUSG00000023017, ENSMUSG00000027612, ENSMUSG00000070687, ENSMUSG00000019464, ENSMUSG00000020701, ENSMUSG00000075478, ENSMUSG00000096719, ENSMUSG00000020926,…	173	2256	18012	1.66142	0.720984	0.117638	0.11521
UP_KEYWORDS	Exocytosis	5	2.53807	0.00242775	ENSMUSG00000034902, ENSMUSG00000033595, ENSMUSG00000032890, ENSMUSG00000024743, ENSMUSG00000050556	194	66	22680	8.85661	0.368339	0.0208566	0.0176564
UP_SEQ_FEATURE	repeat:LRR 6	8	4.06091	0.00242781	ENSMUSG00000047766, ENSMUSG00000056215, ENSMUSG00000034648, ENSMUSG00000045287, ENSMUSG00000032593, ENSMUSG00000075478, ENSMUSG00000049556, ENSMUSG00000049612	173	191	18012	4.36086	0.725599	0.117638	0.11521
GOTERM_BP_DIRECT	GO:0006887~exocytosis	6	3.04569	0.00255015	ENSMUSG00000034902, ENSMUSG00000033595, ENSMUSG00000032890, ENSMUSG00000091204, ENSMUSG00000024743, ENSMUSG00000050556	163	105	18082	6.339	0.887889	0.181661	0.179541
GOTERM_MF_DIRECT	GO:0005251~delayed rectifier potassium channel activity	4	2.03046	0.00267225	ENSMUSG00000043673, ENSMUSG00000040164, ENSMUSG00000038319, ENSMUSG00000050556	153	32	17446	14.2533	0.600607	0.0833256	0.0804104
GOTERM_BP_DIRECT	GO:0071435~potassium ion export	3	1.52284	0.00275565	ENSMUSG00000038319, ENSMUSG00000040901, ENSMUSG00000025221	163	9	18082	36.9775	0.906037	0.181661	0.179541
KEGG_PATHWAY	mmu04080:Neuroactive ligand-receptor interaction	9	4.56853	0.00286005	ENSMUSG00000070687, ENSMUSG00000026959, ENSMUSG00000058756, ENSMUSG00000019464, ENSMUSG00000031491, ENSMUSG00000031492, ENSMUSG00000043017, ENSMUSG00000050511, ENSMUSG00000032017	67	285	7691	3.62498	0.274421	0.110739	0.107773
KEGG_PATHWAY	mmu00562:Inositol phosphate metabolism	5	2.53807	0.00296623	ENSMUSG00000026173, ENSMUSG00000028894, ENSMUSG00000034902, ENSMUSG00000034570, ENSMUSG00000024960	67	70	7691	8.19936	0.283023	0.110739	0.107773
UP_KEYWORDS	Kinase	15	7.61421	0.00302153	ENSMUSG00000056215, ENSMUSG00000029674, ENSMUSG00000057897, ENSMUSG00000024163, ENSMUSG00000025175, ENSMUSG00000034902, ENSMUSG00000053693, ENSMUSG00000028458, ENSMUSG00000020785, ENSMUSG00000071369, ENSMUSG00000024858, ENSMUSG00000035390, ENSMUSG00000039058, ENSMUSG00000016179, ENSMUSG00000032788	194	707	22680	2.48035	0.435567	0.0248291	0.0210193
UP_SEQ_FEATURE	repeat:LRR 3	9	4.56853	0.00303073	ENSMUSG00000047766, ENSMUSG00000056215, ENSMUSG00000034648, ENSMUSG00000045287, ENSMUSG00000033595, ENSMUSG00000032593, ENSMUSG00000075478, ENSMUSG00000049556, ENSMUSG00000049612	173	253	18012	3.70372	0.801069	0.134615	0.131837
UP_KEYWORDS	Alternative splicing	58	29.4416	0.00336334	ENSMUSG00000058756, ENSMUSG00000002032, ENSMUSG00000079056, ENSMUSG00000005583, ENSMUSG00000034902, ENSMUSG00000023011, ENSMUSG00000024743, ENSMUSG00000023017, ENSMUSG00000037492, ENSMUSG00000035390, ENSMUSG00000043850, ENSMUSG00000029420, ENSMUSG00000028894, ENSMUSG00000026430, ENSMUSG00000055053, ENSMUSG00000026110, ENSMUSG00000025141, ENSMUSG00000030092, ENSMUSG00000025422, ENSMUSG00000025221,…	194	4779	22680	1.41884	0.470987	0.0257996	0.0218409
UP_KEYWORDS	Endocytosis	6	3.04569	0.00341264	ENSMUSG00000040276, ENSMUSG00000039959, ENSMUSG00000034902, ENSMUSG00000070000, ENSMUSG00000026854, ENSMUSG00000031214	194	118	22680	5.94443	0.47591	0.0257996	0.0218409
GOTERM_CC_DIRECT	GO:0044224~juxtaparanode region of axon	3	1.52284	0.00341996	ENSMUSG00000020886, ENSMUSG00000039419, ENSMUSG00000028931	177	10	19662	33.3254	0.490785	0.0481236	0.0442151
GOTERM_BP_DIRECT	GO:0016310~phosphorylation	14	7.1066	0.00349814	ENSMUSG00000056215, ENSMUSG00000029674, ENSMUSG00000057897, ENSMUSG00000025175, ENSMUSG00000034902, ENSMUSG00000053693, ENSMUSG00000028458, ENSMUSG00000020785, ENSMUSG00000071369, ENSMUSG00000024858, ENSMUSG00000035390, ENSMUSG00000039058, ENSMUSG00000016179, ENSMUSG00000032788	163	612	18082	2.53767	0.95037	0.214136	0.211637
UP_KEYWORDS	Transferase	26	13.198	0.00367611	ENSMUSG00000056215, ENSMUSG00000029674, ENSMUSG00000027134, ENSMUSG00000025175, ENSMUSG00000034902, ENSMUSG00000024163, ENSMUSG00000005982, ENSMUSG00000020520, ENSMUSG00000020785, ENSMUSG00000035390, ENSMUSG00000054619, ENSMUSG00000039058, ENSMUSG00000016179, ENSMUSG00000032788, ENSMUSG00000057897, ENSMUSG00000026110, ENSMUSG00000028794, ENSMUSG00000048142, ENSMUSG00000048483, ENSMUSG00000074892,…	194	1654	22680	1.83772	0.501457	0.0267225	0.0226222
GOTERM_MF_DIRECT	GO:0044325~ion channel binding	6	3.04569	0.00401346	ENSMUSG00000079056, ENSMUSG00000096146, ENSMUSG00000032890, ENSMUSG00000028931, ENSMUSG00000025221, ENSMUSG00000050556	153	120	17446	5.70131	0.748267	0.114718	0.110704
GOTERM_BP_DIRECT	GO:0002931~response to ischemia	4	2.03046	0.00405755	ENSMUSG00000071369, ENSMUSG00000005583, ENSMUSG00000023011, ENSMUSG00000071317	163	36	18082	12.3258	0.969328	0.231822	0.229117
UP_SEQ_FEATURE	repeat:LRR 7	7	3.5533	0.00413348	ENSMUSG00000047766, ENSMUSG00000056215, ENSMUSG00000034648, ENSMUSG00000045287, ENSMUSG00000075478, ENSMUSG00000049556, ENSMUSG00000049612	173	158	18012	4.61272	0.889592	0.16298	0.159616
UP_SEQ_FEATURE	compositionally biased region:Ser-rich	11	5.58376	0.0043433	ENSMUSG00000052949, ENSMUSG00000026858, ENSMUSG00000005583, ENSMUSG00000048706, ENSMUSG00000034570, ENSMUSG00000070044, ENSMUSG00000015127, ENSMUSG00000029406, ENSMUSG00000045319, ENSMUSG00000029095, ENSMUSG00000031865	173	390	18012	2.93659	0.9013	0.16298	0.159616
GOTERM_CC_DIRECT	GO:0043005~neuron projection	11	5.58376	0.0046632	ENSMUSG00000029674, ENSMUSG00000040276, ENSMUSG00000023328, ENSMUSG00000025582, ENSMUSG00000024163, ENSMUSG00000033595, ENSMUSG00000031492, ENSMUSG00000028931, ENSMUSG00000016179, ENSMUSG00000050511, ENSMUSG00000050556	177	420	19662	2.90936	0.6018	0.0605872	0.0556664
UP_KEYWORDS	Cytoskeleton	19	9.64467	0.00478085	ENSMUSG00000057897, ENSMUSG00000038859, ENSMUSG00000026430, ENSMUSG00000053693, ENSMUSG00000028931, ENSMUSG00000029406, ENSMUSG00000000631, ENSMUSG00000012609, ENSMUSG00000021573, ENSMUSG00000026854, ENSMUSG00000024269, ENSMUSG00000047766, ENSMUSG00000022438, ENSMUSG00000035390, ENSMUSG00000020601, ENSMUSG00000014164, ENSMUSG00000066036, ENSMUSG00000034485, ENSMUSG00000031865	194	1073	22680	2.07012	0.59576	0.033466	0.028331
UP_SEQ_FEATURE	repeat:LRR 1	9	4.56853	0.00489246	ENSMUSG00000047766, ENSMUSG00000056215, ENSMUSG00000034648, ENSMUSG00000045287, ENSMUSG00000033595, ENSMUSG00000032593, ENSMUSG00000075478, ENSMUSG00000049556, ENSMUSG00000049612	173	274	18012	3.41986	0.926405	0.16298	0.159616
UP_SEQ_FEATURE	repeat:LRR 2	9	4.56853	0.00489246	ENSMUSG00000047766, ENSMUSG00000056215, ENSMUSG00000034648, ENSMUSG00000045287, ENSMUSG00000033595, ENSMUSG00000032593, ENSMUSG00000075478, ENSMUSG00000049556, ENSMUSG00000049612	173	274	18012	3.41986	0.926405	0.16298	0.159616
GOTERM_CC_DIRECT	GO:0005794~Golgi apparatus	21	10.6599	0.00497048	ENSMUSG00000028086, ENSMUSG00000039419, ENSMUSG00000029674, ENSMUSG00000039959, ENSMUSG00000079056, ENSMUSG00000024163, ENSMUSG00000026110, ENSMUSG00000028794, ENSMUSG00000048483, ENSMUSG00000074892, ENSMUSG00000024030, ENSMUSG00000000631, ENSMUSG00000000374, ENSMUSG00000005982, ENSMUSG00000020520, ENSMUSG00000027612, ENSMUSG00000009090, ENSMUSG00000043673, ENSMUSG00000023328, ENSMUSG00000034171,…	177	1190	19662	1.96032	0.625299	0.0605872	0.0556664
GOTERM_CC_DIRECT	GO:0005856~cytoskeleton	20	10.1523	0.00522834	ENSMUSG00000035615, ENSMUSG00000057897, ENSMUSG00000038859, ENSMUSG00000026430, ENSMUSG00000053693, ENSMUSG00000028931, ENSMUSG00000029406, ENSMUSG00000000631, ENSMUSG00000012609, ENSMUSG00000021573, ENSMUSG00000026854, ENSMUSG00000024269, ENSMUSG00000047766, ENSMUSG00000022438, ENSMUSG00000035390, ENSMUSG00000020601, ENSMUSG00000014164, ENSMUSG00000066036, ENSMUSG00000034485, ENSMUSG00000031865	177	1113	19662	1.99613	0.64395	0.0605872	0.0556664
GOTERM_MF_DIRECT	GO:0005516~calmodulin binding	7	3.5533	0.00525277	ENSMUSG00000020785, ENSMUSG00000026959, ENSMUSG00000057897, ENSMUSG00000066036, ENSMUSG00000024960, ENSMUSG00000016179, ENSMUSG00000024743	153	182	17446	4.38562	0.835763	0.1329	0.128251
GOTERM_MF_DIRECT	GO:0005230~extracellular ligand-gated ion channel activity	4	2.03046	0.0054245	ENSMUSG00000031491, ENSMUSG00000031492, ENSMUSG00000008590, ENSMUSG00000032269	153	41	17446	11.1245	0.845207	0.1329	0.128251
GOTERM_BP_DIRECT	GO:0006897~endocytosis	7	3.5533	0.00584037	ENSMUSG00000040276, ENSMUSG00000039959, ENSMUSG00000034902, ENSMUSG00000070000, ENSMUSG00000026854, ENSMUSG00000086040, ENSMUSG00000031214	163	181	18082	4.29021	0.993395	0.312825	0.309174
UP_KEYWORDS	Phosphoprotein	83	42.132	0.00593989	ENSMUSG00000029674, ENSMUSG00000079056, ENSMUSG00000039959, ENSMUSG00000005583, ENSMUSG00000034902, ENSMUSG00000040901, ENSMUSG00000050272, ENSMUSG00000051043, ENSMUSG00000002799, ENSMUSG00000005986, ENSMUSG00000045319, ENSMUSG00000043017, ENSMUSG00000024743, ENSMUSG00000023017, ENSMUSG00000000374, ENSMUSG00000020785, ENSMUSG00000019464, ENSMUSG00000035390, ENSMUSG00000042761, ENSMUSG00000025318,…	194	7617	22680	1.2739	0.675667	0.039943	0.0338142
INTERPRO	IPR006201:Neurotransmitter-gated ion-channel	4	2.03046	0.00596029	ENSMUSG00000031491, ENSMUSG00000031492, ENSMUSG00000008590, ENSMUSG00000032269	182	42	20594	10.7766	0.924869	0.368687	0.367835
INTERPRO	IPR006202:Neurotransmitter-gated ion-channel ligand-binding	4	2.03046	0.00596029	ENSMUSG00000031491, ENSMUSG00000031492, ENSMUSG00000008590, ENSMUSG00000032269	182	42	20594	10.7766	0.924869	0.368687	0.367835
INTERPRO	IPR006029:Neurotransmitter-gated ion-channel transmembrane domain	4	2.03046	0.00596029	ENSMUSG00000031491, ENSMUSG00000031492, ENSMUSG00000008590, ENSMUSG00000032269	182	42	20594	10.7766	0.924869	0.368687	0.367835
UP_KEYWORDS	Cell adhesion	11	5.58376	0.00612882	ENSMUSG00000022438, ENSMUSG00000039419, ENSMUSG00000034902, ENSMUSG00000032593, ENSMUSG00000103092, ENSMUSG00000050272, ENSMUSG00000030092, ENSMUSG00000040420, ENSMUSG00000049612, ENSMUSG00000071317, ENSMUSG00000027612	194	459	22680	2.8017	0.687112	0.039943	0.0338142
GOTERM_BP_DIRECT	GO:0048268~clathrin coat assembly	3	1.52284	0.00676387	ENSMUSG00000009090, ENSMUSG00000039959, ENSMUSG00000070000	163	14	18082	23.7713	0.997021	0.340979	0.337
GOTERM_MF_DIRECT	GO:0005543~phospholipid binding	5	2.53807	0.00733299	ENSMUSG00000040276, ENSMUSG00000039959, ENSMUSG00000034171, ENSMUSG00000029406, ENSMUSG00000031214	153	88	17446	6.47876	0.9199	0.160441	0.154828
GOTERM_CC_DIRECT	GO:0043679~axon terminus	5	2.53807	0.00745377	ENSMUSG00000040276, ENSMUSG00000079056, ENSMUSG00000028931, ENSMUSG00000024743, ENSMUSG00000050511	177	86	19662	6.45842	0.770968	0.0815773	0.0749518
GOTERM_MF_DIRECT	GO:0030276~clathrin binding	4	2.03046	0.00748412	ENSMUSG00000039959, ENSMUSG00000026452, ENSMUSG00000024743, ENSMUSG00000051359	153	46	17446	9.91532	0.923976	0.160441	0.154828
UP_SEQ_FEATURE	propeptide:Removed in mature form	8	4.06091	0.00799124	ENSMUSG00000045287, ENSMUSG00000038264, ENSMUSG00000044287, ENSMUSG00000030092, ENSMUSG00000039114, ENSMUSG00000043017, ENSMUSG00000049612, ENSMUSG00000022103	173	238	18012	3.49968	0.985996	0.250549	0.245378
UP_KEYWORDS	Cytoplasmic vesicle	11	5.58376	0.00940486	ENSMUSG00000009090, ENSMUSG00000056215, ENSMUSG00000040276, ENSMUSG00000039959, ENSMUSG00000025582, ENSMUSG00000026452, ENSMUSG00000028894, ENSMUSG00000024163, ENSMUSG00000033595, ENSMUSG00000024743, ENSMUSG00000033998	194	489	22680	2.62981	0.832359	0.0592506	0.0501593
KEGG_PATHWAY	mmu04070:Phosphatidylinositol signaling system	5	2.53807	0.00943545	ENSMUSG00000026173, ENSMUSG00000028894, ENSMUSG00000034902, ENSMUSG00000034570, ENSMUSG00000024960	67	97	7691	5.91706	0.654163	0.264193	0.257116
GOTERM_BP_DIRECT	GO:0048488~synaptic vesicle endocytosis	3	1.52284	0.00993241	ENSMUSG00000040276, ENSMUSG00000026452, ENSMUSG00000031214	163	17	18082	19.5763	0.999807	0.472893	0.467375
UP_SEQ_FEATURE	metal ion-binding site:Calcium 1	4	2.03046	0.0101998	ENSMUSG00000025582, ENSMUSG00000026452, ENSMUSG00000089715, ENSMUSG00000024743	173	47	18012	8.8609	0.995721	0.302027	0.295794
INTERPRO	IPR011009:Protein kinase-like domain	12	6.09137	0.0103165	ENSMUSG00000020785, ENSMUSG00000024858, ENSMUSG00000071369, ENSMUSG00000029674, ENSMUSG00000035390, ENSMUSG00000020601, ENSMUSG00000057897, ENSMUSG00000025175, ENSMUSG00000053693, ENSMUSG00000028458, ENSMUSG00000016179, ENSMUSG00000090150	182	556	20594	2.44217	0.988782	0.500318	0.499163
INTERPRO	IPR011993:Pleckstrin homology-like domain	10	5.07614	0.0103992	ENSMUSG00000024858, ENSMUSG00000026173, ENSMUSG00000035615, ENSMUSG00000037509, ENSMUSG00000066438, ENSMUSG00000025422, ENSMUSG00000024960, ENSMUSG00000032875, ENSMUSG00000021895, ENSMUSG00000031214	182	409	20594	2.7666	0.989181	0.500318	0.499163
GOTERM_MF_DIRECT	GO:0015269~calcium-activated potassium channel activity	3	1.52284	0.0105293	ENSMUSG00000058740, ENSMUSG00000040901, ENSMUSG00000020155	153	18	17446	19.0044	0.973503	0.21124	0.20385
GOTERM_MF_DIRECT	GO:0005524~ATP binding	23	11.6751	0.0113461	ENSMUSG00000005045, ENSMUSG00000056215, ENSMUSG00000029674, ENSMUSG00000057897, ENSMUSG00000034902, ENSMUSG00000024030, ENSMUSG00000053693, ENSMUSG00000028458, ENSMUSG00000025422, ENSMUSG00000000631, ENSMUSG00000012609, ENSMUSG00000001166, ENSMUSG00000026618, ENSMUSG00000020785, ENSMUSG00000071369, ENSMUSG00000024858, ENSMUSG00000035390, ENSMUSG00000020601, ENSMUSG00000096146, ENSMUSG00000039058,…	153	1507	17446	1.74028	0.980039	0.21124	0.20385
GOTERM_MF_DIRECT	GO:0042166~acetylcholine binding	3	1.52284	0.0117014	ENSMUSG00000023328, ENSMUSG00000031491, ENSMUSG00000031492	153	19	17446	18.0041	0.982354	0.21124	0.20385
GOTERM_BP_DIRECT	GO:0007155~cell adhesion	11	5.58376	0.012172	ENSMUSG00000022438, ENSMUSG00000039419, ENSMUSG00000023328, ENSMUSG00000034902, ENSMUSG00000032593, ENSMUSG00000022802, ENSMUSG00000050272, ENSMUSG00000030092, ENSMUSG00000049612, ENSMUSG00000071317, ENSMUSG00000027612	163	485	18082	2.516	0.999972	0.54902	0.542614
GOTERM_CC_DIRECT	GO:0030673~axolemma	3	1.52284	0.0123274	ENSMUSG00000039419, ENSMUSG00000024163, ENSMUSG00000096146	177	19	19662	17.5397	0.913151	0.127816	0.117435
COG_ONTOLOGY	Signal transduction mechanisms / Cytoskeleton / Cell division and chromosome partitioning / General function prediction only	4	2.03046	0.0130232	ENSMUSG00000026173, ENSMUSG00000079056, ENSMUSG00000025221, ENSMUSG00000051359	23	49	2126	7.5457	0.122859	0.130232	0.130232
UP_KEYWORDS	Synaptosome	4	2.03046	0.0132865	ENSMUSG00000040276, ENSMUSG00000033595, ENSMUSG00000028931, ENSMUSG00000050556	194	58	22680	8.06257	0.92018	0.0810049	0.0685756
UP_KEYWORDS	Disulfide bond	39	19.797	0.0138461	ENSMUSG00000004791, ENSMUSG00000039419, ENSMUSG00000002032, ENSMUSG00000034648, ENSMUSG00000042529, ENSMUSG00000050272, ENSMUSG00000031491, ENSMUSG00000031492, ENSMUSG00000020261, ENSMUSG00000002799, ENSMUSG00000043017, ENSMUSG00000049107, ENSMUSG00000023017, ENSMUSG00000020520, ENSMUSG00000048834, ENSMUSG00000027612, ENSMUSG00000070687, ENSMUSG00000019464, ENSMUSG00000038264, ENSMUSG00000022802,…	194	3124	22680	1.45947	0.928295	0.0817784	0.0692304
GOTERM_MF_DIRECT	GO:0004683~calmodulin-dependent protein kinase activity	3	1.52284	0.0142078	ENSMUSG00000020785, ENSMUSG00000057897, ENSMUSG00000016179	153	21	17446	16.2894	0.992614	0.239755	0.231367
INTERPRO	IPR013099:Ion transport 2	3	1.52284	0.0144562	ENSMUSG00000058740, ENSMUSG00000040901, ENSMUSG00000033998	182	21	20594	16.1648	0.998173	0.625953	0.624507
GOTERM_BP_DIRECT	GO:0043524~negative regulation of neuron apoptotic process	6	3.04569	0.0145991	ENSMUSG00000026959, ENSMUSG00000005583, ENSMUSG00000023011, ENSMUSG00000025422, ENSMUSG00000037843, ENSMUSG00000049107	163	160	18082	4.15997	0.999997	0.625573	0.618274
GOTERM_MF_DIRECT	GO:0046982~protein heterodimerization activity	11	5.58376	0.0146789	ENSMUSG00000026959, ENSMUSG00000004791, ENSMUSG00000058756, ENSMUSG00000029674, ENSMUSG00000026858, ENSMUSG00000039959, ENSMUSG00000005583, ENSMUSG00000044287, ENSMUSG00000024030, ENSMUSG00000039114, ENSMUSG00000050556	153	514	17446	2.44025	0.993731	0.239755	0.231367
GOTERM_CC_DIRECT	GO:0005783~endoplasmic reticulum	21	10.6599	0.0149721	ENSMUSG00000028086, ENSMUSG00000026173, ENSMUSG00000079056, ENSMUSG00000027134, ENSMUSG00000048142, ENSMUSG00000048483, ENSMUSG00000074892, ENSMUSG00000027963, ENSMUSG00000020261, ENSMUSG00000087408, ENSMUSG00000026959, ENSMUSG00000071369, ENSMUSG00000020886, ENSMUSG00000025318, ENSMUSG00000042761, ENSMUSG00000039662, ENSMUSG00000034171, ENSMUSG00000096146, ENSMUSG00000036186, ENSMUSG00000038776,…	177	1323	19662	1.76325	0.948789	0.147475	0.135498
GOTERM_BP_DIRECT	GO:0007409~axonogenesis	5	2.53807	0.0157076	ENSMUSG00000035390, ENSMUSG00000034902, ENSMUSG00000075478, ENSMUSG00000039114, ENSMUSG00000049556	163	107	18082	5.18376	0.999999	0.641018	0.633538
UP_KEYWORDS	Palmitate	8	4.06091	0.015712	ENSMUSG00000020886, ENSMUSG00000079056, ENSMUSG00000048483, ENSMUSG00000024030, ENSMUSG00000025221, ENSMUSG00000043017, ENSMUSG00000024743, ENSMUSG00000050511	194	304	22680	3.07651	0.94987	0.0899867	0.0761792
KEGG_PATHWAY	mmu04725:Cholinergic synapse	5	2.53807	0.01584	ENSMUSG00000057897, ENSMUSG00000023328, ENSMUSG00000042529, ENSMUSG00000031491, ENSMUSG00000024960	67	113	7691	5.07925	0.832752	0.313475	0.305079
KEGG_PATHWAY	mmu04724:Glutamatergic synapse	5	2.53807	0.0167933	ENSMUSG00000026959, ENSMUSG00000024858, ENSMUSG00000020886, ENSMUSG00000024960, ENSMUSG00000032017	67	115	7691	4.99091	0.849956	0.313475	0.305079
GOTERM_MF_DIRECT	GO:0005232~serotonin-activated cation-selective channel activity	2	1.01523	0.0173498	ENSMUSG00000008590, ENSMUSG00000032269	153	2	17446	114.026	0.997529	0.270499	0.261035
INTERPRO	IPR008132:5-hydroxytryptamine 3 receptor	2	1.01523	0.0175011	ENSMUSG00000008590, ENSMUSG00000032269	182	2	20594	113.154	0.999522	0.631498	0.63004
INTERPRO	IPR026144:Neuritin family	2	1.01523	0.0175011	ENSMUSG00000044287, ENSMUSG00000039114	182	2	20594	113.154	0.999522	0.631498	0.63004
GOTERM_CC_DIRECT	GO:1904602~serotonin-activated cation-selective channel complex	2	1.01523	0.0178229	ENSMUSG00000008590, ENSMUSG00000032269	177	2	19662	111.085	0.971067	0.167196	0.153616
UP_SEQ_FEATURE	region of interest:HA-stretch	2	1.01523	0.0190077	ENSMUSG00000008590, ENSMUSG00000032269	173	2	18012	104.116	0.999963	0.533216	0.522212
UP_KEYWORDS	Neurogenesis	7	3.5533	0.0195167	ENSMUSG00000005045, ENSMUSG00000035390, ENSMUSG00000057897, ENSMUSG00000005583, ENSMUSG00000038264, ENSMUSG00000050272, ENSMUSG00000031214	194	247	22680	3.31316	0.97589	0.10849	0.0918434
UP_SEQ_FEATURE	lipid moiety-binding region:GPI-anchor amidated serine	4	2.03046	0.0205537	ENSMUSG00000045287, ENSMUSG00000030092, ENSMUSG00000049612, ENSMUSG00000022103	173	61	18012	6.82725	0.999984	0.547756	0.536451
GOTERM_MF_DIRECT	GO:0005515~protein binding	48	24.3655	0.0207773	ENSMUSG00000005045, ENSMUSG00000028086, ENSMUSG00000058756, ENSMUSG00000039419, ENSMUSG00000056215, ENSMUSG00000029674, ENSMUSG00000039959, ENSMUSG00000005583, ENSMUSG00000034902, ENSMUSG00000033595, ENSMUSG00000040901, ENSMUSG00000024163, ENSMUSG00000050272, ENSMUSG00000031491, ENSMUSG00000025576, ENSMUSG00000002799, ENSMUSG00000027796, ENSMUSG00000024743, ENSMUSG00000049107, ENSMUSG00000023017,…	153	4092	17446	1.33755	0.999255	0.309852	0.299012
GOTERM_BP_DIRECT	GO:0048168~regulation of neuronal synaptic plasticity	3	1.52284	0.0209098	ENSMUSG00000026959, ENSMUSG00000020886, ENSMUSG00000025318	163	25	18082	13.3119	1	0.814531	0.805026
GOTERM_MF_DIRECT	GO:0042803~protein homodimerization activity	14	7.1066	0.0223235	ENSMUSG00000004791, ENSMUSG00000058756, ENSMUSG00000038319, ENSMUSG00000057897, ENSMUSG00000039959, ENSMUSG00000024030, ENSMUSG00000049612, ENSMUSG00000071369, ENSMUSG00000026858, ENSMUSG00000023328, ENSMUSG00000034171, ENSMUSG00000044287, ENSMUSG00000039114, ENSMUSG00000032788	153	798	17446	2.00046	0.999567	0.31904	0.307878
UP_KEYWORDS	Immunoglobulin domain	10	5.07614	0.0224346	ENSMUSG00000034648, ENSMUSG00000002032, ENSMUSG00000038264, ENSMUSG00000032593, ENSMUSG00000050272, ENSMUSG00000030092, ENSMUSG00000049556, ENSMUSG00000037843, ENSMUSG00000040972, ENSMUSG00000048834	194	481	22680	2.4305	0.986273	0.121128	0.102542
GOTERM_CC_DIRECT	GO:0032590~dendrite membrane	3	1.52284	0.0224919	ENSMUSG00000026959, ENSMUSG00000050511, ENSMUSG00000050556	177	26	19662	12.8175	0.988683	0.201404	0.185047
UP_KEYWORDS	Serine/threonine-protein kinase	9	4.56853	0.023072	ENSMUSG00000020785, ENSMUSG00000024858, ENSMUSG00000071369, ENSMUSG00000029674, ENSMUSG00000035390, ENSMUSG00000057897, ENSMUSG00000053693, ENSMUSG00000028458, ENSMUSG00000016179	194	405	22680	2.59794	0.987865	0.121128	0.102542
INTERPRO	IPR020636:Calcium/calmodulin-dependent/calcium-dependent protein kinase	3	1.52284	0.0233467	ENSMUSG00000020785, ENSMUSG00000057897, ENSMUSG00000016179	182	27	20594	12.5726	0.999964	0.707335	0.705702
INTERPRO	IPR003968:Potassium channel, voltage dependent, Kv	3	1.52284	0.0233467	ENSMUSG00000043673, ENSMUSG00000040164, ENSMUSG00000050556	182	27	20594	12.5726	0.999964	0.707335	0.705702
BIOCARTA	m_eicosanoidPathway:Eicosanoid Metabolism	3	1.52284	0.0241028	ENSMUSG00000019464, ENSMUSG00000038776, ENSMUSG00000043017	17	20	1289	11.3735	0.552973	0.77129	0.77129
GOTERM_BP_DIRECT	GO:0007274~neuromuscular synaptic transmission	3	1.52284	0.0241814	ENSMUSG00000031491, ENSMUSG00000031492, ENSMUSG00000049107	163	27	18082	12.3258	1	0.901021	0.890507
UP_KEYWORDS	Cytoplasm	50	25.3807	0.0246413	ENSMUSG00000058756, ENSMUSG00000029674, ENSMUSG00000079056, ENSMUSG00000039959, ENSMUSG00000034902, ENSMUSG00000024269, ENSMUSG00000020785, ENSMUSG00000035390, ENSMUSG00000022802, ENSMUSG00000038859, ENSMUSG00000028894, ENSMUSG00000026430, ENSMUSG00000028931, ENSMUSG00000025422, ENSMUSG00000012609, ENSMUSG00000024858, ENSMUSG00000071369, ENSMUSG00000047766, ENSMUSG00000022438, ENSMUSG00000034570,…	194	4404	22680	1.32728	0.991045	0.125871	0.106557
GOTERM_BP_DIRECT	GO:0048791~calcium ion-regulated exocytosis of neurotransmitter	3	1.52284	0.0258906	ENSMUSG00000026452, ENSMUSG00000032890, ENSMUSG00000024743	163	28	18082	11.8856	1	0.913183	0.902527
GOTERM_MF_DIRECT	GO:0052658~inositol-1,4,5-trisphosphate 5-phosphatase activity	2	1.01523	0.0259122	ENSMUSG00000028894, ENSMUSG00000034570	153	3	17446	76.0174	0.999877	0.355515	0.343078
INTERPRO	IPR026748:Clarin	2	1.01523	0.0261371	ENSMUSG00000043850, ENSMUSG00000049530	182	3	20594	75.4359	0.99999	0.707335	0.705702
INTERPRO	IPR003973:Potassium channel, voltage dependent, Kv2	2	1.01523	0.0261371	ENSMUSG00000043673, ENSMUSG00000050556	182	3	20594	75.4359	0.99999	0.707335	0.705702
GOTERM_BP_DIRECT	GO:0045163~clustering of voltage-gated potassium channels	2	1.01523	0.0266389	ENSMUSG00000039419, ENSMUSG00000025221	163	3	18082	73.955	1	0.913183	0.902527
KEGG_PATHWAY	mmu05016:Huntington's disease	6	3.04569	0.027061	ENSMUSG00000026959, ENSMUSG00000020886, ENSMUSG00000039959, ENSMUSG00000024960, ENSMUSG00000052861, ENSMUSG00000031865	67	198	7691	3.47852	0.953699	0.432976	0.421378
UP_KEYWORDS	Golgi apparatus	13	6.59898	0.0280027	ENSMUSG00000079056, ENSMUSG00000024163, ENSMUSG00000026110, ENSMUSG00000028794, ENSMUSG00000074892, ENSMUSG00000000631, ENSMUSG00000000374, ENSMUSG00000005982, ENSMUSG00000020520, ENSMUSG00000027612, ENSMUSG00000009090, ENSMUSG00000034171, ENSMUSG00000016179	194	753	22680	2.01832	0.995337	0.139277	0.117906
GOTERM_CC_DIRECT	GO:0005874~microtubule	8	4.06091	0.028106	ENSMUSG00000047766, ENSMUSG00000043850, ENSMUSG00000026430, ENSMUSG00000028931, ENSMUSG00000012609, ENSMUSG00000021573, ENSMUSG00000031865, ENSMUSG00000024269	177	327	19662	2.71767	0.996361	0.240734	0.221182
UP_SEQ_FEATURE	signal peptide	41	20.8122	0.0284364	ENSMUSG00000004791, ENSMUSG00000039419, ENSMUSG00000002032, ENSMUSG00000034648, ENSMUSG00000033595, ENSMUSG00000103092, ENSMUSG00000031491, ENSMUSG00000031492, ENSMUSG00000051043, ENSMUSG00000002799, ENSMUSG00000049107, ENSMUSG00000048834, ENSMUSG00000027612, ENSMUSG00000022103, ENSMUSG00000038264, ENSMUSG00000020701, ENSMUSG00000044287, ENSMUSG00000075478, ENSMUSG00000020926, ENSMUSG00000039114,…	173	3124	18012	1.36643	1	0.721744	0.706849
INTERPRO	IPR001849:Pleckstrin homology domain	7	3.5533	0.0285765	ENSMUSG00000024858, ENSMUSG00000026173, ENSMUSG00000037509, ENSMUSG00000066438, ENSMUSG00000025422, ENSMUSG00000021895, ENSMUSG00000031214	182	262	20594	3.02319	0.999996	0.707419	0.705786
GOTERM_MF_DIRECT	GO:0003779~actin binding	8	4.06091	0.0287719	ENSMUSG00000022438, ENSMUSG00000038859, ENSMUSG00000039959, ENSMUSG00000014164, ENSMUSG00000029095, ENSMUSG00000086040, ENSMUSG00000051359, ENSMUSG00000031214	153	338	17446	2.69884	0.999955	0.379567	0.366288
INTERPRO	IPR000483:Cysteine-rich flanking region, C-terminal	4	2.03046	0.0294077	ENSMUSG00000034648, ENSMUSG00000033595, ENSMUSG00000075478, ENSMUSG00000096606	182	76	20594	5.95547	0.999998	0.707419	0.705786
UP_KEYWORDS	Cell projection	12	6.09137	0.0309809	ENSMUSG00000022438, ENSMUSG00000020886, ENSMUSG00000039419, ENSMUSG00000040276, ENSMUSG00000024163, ENSMUSG00000034902, ENSMUSG00000050272, ENSMUSG00000028931, ENSMUSG00000012609, ENSMUSG00000033998, ENSMUSG00000050556, ENSMUSG00000031214	194	678	22680	2.06915	0.997389	0.147313	0.12471
GOTERM_CC_DIRECT	GO:0031410~cytoplasmic vesicle	12	6.09137	0.031167	ENSMUSG00000009090, ENSMUSG00000056215, ENSMUSG00000040276, ENSMUSG00000039959, ENSMUSG00000025582, ENSMUSG00000026452, ENSMUSG00000028894, ENSMUSG00000024163, ENSMUSG00000033595, ENSMUSG00000024743, ENSMUSG00000033998, ENSMUSG00000049107	177	646	19662	2.06349	0.998045	0.255829	0.235051
UP_KEYWORDS	Calmodulin-binding	5	2.53807	0.0311774	ENSMUSG00000020785, ENSMUSG00000057897, ENSMUSG00000066036, ENSMUSG00000016179, ENSMUSG00000024743	194	139	22680	4.2053	0.997487	0.147313	0.12471
GOTERM_BP_DIRECT	GO:0019233~sensory perception of pain	4	2.03046	0.0318836	ENSMUSG00000026959, ENSMUSG00000079056, ENSMUSG00000042448, ENSMUSG00000050511	163	77	18082	5.76273	1	1	0.989486
UP_KEYWORDS	SH3 domain	6	3.04569	0.0329077	ENSMUSG00000029420, ENSMUSG00000033597, ENSMUSG00000020886, ENSMUSG00000040276, ENSMUSG00000038859, ENSMUSG00000037509	194	208	22680	3.37232	0.998208	0.151696	0.12842
GOTERM_MF_DIRECT	GO:0004674~protein serine/threonine kinase activity	9	4.56853	0.034019	ENSMUSG00000020785, ENSMUSG00000024858, ENSMUSG00000071369, ENSMUSG00000029674, ENSMUSG00000035390, ENSMUSG00000057897, ENSMUSG00000053693, ENSMUSG00000028458, ENSMUSG00000016179	153	428	17446	2.39775	0.999993	0.432167	0.417048
GOTERM_BP_DIRECT	GO:0006468~protein phosphorylation	11	5.58376	0.0348232	ENSMUSG00000020785, ENSMUSG00000024858, ENSMUSG00000071369, ENSMUSG00000029674, ENSMUSG00000035390, ENSMUSG00000020601, ENSMUSG00000057897, ENSMUSG00000053693, ENSMUSG00000028458, ENSMUSG00000027796, ENSMUSG00000016179	163	576	18082	2.1185	1	1	0.989486
UP_SEQ_FEATURE	metal ion-binding site:Calcium 3	3	1.52284	0.035174	ENSMUSG00000026173, ENSMUSG00000026452, ENSMUSG00000024743	173	31	18012	10.0757	1	0.836281	0.819022
GOTERM_MF_DIRECT	GO:0004993~G-protein coupled serotonin receptor activity	3	1.52284	0.037195	ENSMUSG00000070687, ENSMUSG00000008590, ENSMUSG00000032269	153	35	17446	9.77367	0.999998	0.455639	0.439699
KEGG_PATHWAY	mmu04911:Insulin secretion	4	2.03046	0.0372983	ENSMUSG00000057897, ENSMUSG00000096146, ENSMUSG00000024960, ENSMUSG00000020155	67	86	7691	5.33912	0.98584	0.522176	0.508189
UP_SEQ_FEATURE	domain:EF-hand 1; degenerate	2	1.01523	0.0376562	ENSMUSG00000079056, ENSMUSG00000025221	173	4	18012	52.0578	1	0.836281	0.819022
UP_SEQ_FEATURE	region of interest:Interaction with KCND2	2	1.01523	0.0376562	ENSMUSG00000079056, ENSMUSG00000025221	173	4	18012	52.0578	1	0.836281	0.819022
GOTERM_BP_DIRECT	GO:0006816~calcium ion transport	5	2.53807	0.0379727	ENSMUSG00000026959, ENSMUSG00000040373, ENSMUSG00000057897, ENSMUSG00000010066, ENSMUSG00000023017	163	141	18082	3.93378	1	1	0.989486
GOTERM_CC_DIRECT	GO:0005737~cytoplasm	72	36.5482	0.0384747	ENSMUSG00000058756, ENSMUSG00000056215, ENSMUSG00000029674, ENSMUSG00000079056, ENSMUSG00000039959, ENSMUSG00000005583, ENSMUSG00000034902, ENSMUSG00000025272, ENSMUSG00000005986, ENSMUSG00000024269, ENSMUSG00000020785, ENSMUSG00000035390, ENSMUSG00000022802, ENSMUSG00000050511, ENSMUSG00000038859, ENSMUSG00000028894, ENSMUSG00000026430, ENSMUSG00000025582, ENSMUSG00000025141, ENSMUSG00000028931,…	177	6631	19662	1.20617	0.99956	0.303181	0.278557
INTERPRO	IPR000719:Protein kinase, catalytic domain	10	5.07614	0.0387184	ENSMUSG00000020785, ENSMUSG00000024858, ENSMUSG00000071369, ENSMUSG00000029674, ENSMUSG00000035390, ENSMUSG00000020601, ENSMUSG00000057897, ENSMUSG00000053693, ENSMUSG00000028458, ENSMUSG00000016179	182	515	20594	2.19716	1	0.859085	0.857101
GOTERM_BP_DIRECT	GO:0030036~actin cytoskeleton organization	5	2.53807	0.0387936	ENSMUSG00000020836, ENSMUSG00000025422, ENSMUSG00000029095, ENSMUSG00000032875, ENSMUSG00000031214	163	142	18082	3.90607	1	1	0.989486
INTERPRO	IPR001452:Src homology-3 domain	6	3.04569	0.0396806	ENSMUSG00000029420, ENSMUSG00000033597, ENSMUSG00000020886, ENSMUSG00000040276, ENSMUSG00000038859, ENSMUSG00000037509	182	212	20594	3.20247	1	0.859085	0.857101
GOTERM_MF_DIRECT	GO:0005509~calcium ion binding	12	6.09137	0.0422696	ENSMUSG00000026959, ENSMUSG00000026173, ENSMUSG00000079056, ENSMUSG00000026452, ENSMUSG00000103092, ENSMUSG00000024960, ENSMUSG00000002799, ENSMUSG00000025221, ENSMUSG00000040420, ENSMUSG00000024743, ENSMUSG00000051359, ENSMUSG00000027612	153	699	17446	1.95753	1	0.492028	0.474814
GOTERM_MF_DIRECT	GO:0004672~protein kinase activity	10	5.07614	0.0430345	ENSMUSG00000020785, ENSMUSG00000024858, ENSMUSG00000071369, ENSMUSG00000029674, ENSMUSG00000035390, ENSMUSG00000020601, ENSMUSG00000057897, ENSMUSG00000053693, ENSMUSG00000028458, ENSMUSG00000016179	153	531	17446	2.14739	1	0.492028	0.474814
UP_SEQ_FEATURE	metal ion-binding site:Calcium 1; via carbonyl oxygen	3	1.52284	0.0439113	ENSMUSG00000025582, ENSMUSG00000026452, ENSMUSG00000089715	173	35	18012	8.92419	1	0.913048	0.894204
GOTERM_BP_DIRECT	GO:0033605~positive regulation of catecholamine secretion	2	1.01523	0.0440052	ENSMUSG00000024858, ENSMUSG00000050556	163	5	18082	44.373	1	1	0.989486
GOTERM_CC_DIRECT	GO:0043197~dendritic spine	5	2.53807	0.0442994	ENSMUSG00000026959, ENSMUSG00000024858, ENSMUSG00000020886, ENSMUSG00000023017, ENSMUSG00000031214	177	148	19662	3.75286	0.999867	0.325001	0.298605
GOTERM_CC_DIRECT	GO:0046658~anchored component of plasma membrane	3	1.52284	0.045385	ENSMUSG00000045287, ENSMUSG00000044287, ENSMUSG00000039114	177	38	19662	8.76985	0.999894	0.325001	0.298605
GOTERM_CC_DIRECT	GO:0043204~perikaryon	5	2.53807	0.046193	ENSMUSG00000057897, ENSMUSG00000025576, ENSMUSG00000033998, ENSMUSG00000032017, ENSMUSG00000050556	177	150	19662	3.70282	0.99991	0.325001	0.298605
INTERPRO	IPR000210:BTB/POZ-like	6	3.04569	0.0466273	ENSMUSG00000043673, ENSMUSG00000040164, ENSMUSG00000014164, ENSMUSG00000013419, ENSMUSG00000022075, ENSMUSG00000050556	182	222	20594	3.05821	1	0.859251	0.857266
SMART	SM00239:C2	5	2.53807	0.046757	ENSMUSG00000026173, ENSMUSG00000026452, ENSMUSG00000032890, ENSMUSG00000024960, ENSMUSG00000024743	114	125	10425	3.65789	0.99459	1	1
INTERPRO	IPR001478:PDZ domain	5	2.53807	0.0471659	ENSMUSG00000029674, ENSMUSG00000035615, ENSMUSG00000020886, ENSMUSG00000053693, ENSMUSG00000000631	182	154	20594	3.67383	1	0.859251	0.857266
SMART	SM00082:LRRCT	4	2.03046	0.0477243	ENSMUSG00000034648, ENSMUSG00000033595, ENSMUSG00000075478, ENSMUSG00000096606	114	75	10425	4.87719	0.995157	1	1
GOTERM_BP_DIRECT	GO:0051291~protein heterooligomerization	4	2.03046	0.0484205	ENSMUSG00000038319, ENSMUSG00000031491, ENSMUSG00000031492, ENSMUSG00000028931	163	91	18082	4.87615	1	1	0.989486
INTERPRO	IPR000008:C2 calcium-dependent membrane targeting	5	2.53807	0.0490276	ENSMUSG00000026173, ENSMUSG00000026452, ENSMUSG00000032890, ENSMUSG00000024960, ENSMUSG00000024743	182	156	20594	3.62673	1	0.859251	0.857266
UP_SEQ_FEATURE	domain:PH	6	3.04569	0.0495163	ENSMUSG00000024858, ENSMUSG00000026173, ENSMUSG00000037509, ENSMUSG00000025422, ENSMUSG00000021895, ENSMUSG00000031214	173	208	18012	3.00333	1	0.913048	0.894204
INTERPRO	IPR000159:Ras-association	3	1.52284	0.0503715	ENSMUSG00000035615, ENSMUSG00000026430, ENSMUSG00000029370	182	41	20594	8.27955	1	0.859251	0.857266
INTERPRO	IPR018000:Neurotransmitter-gated ion-channel, conserved site	3	1.52284	0.0503715	ENSMUSG00000031491, ENSMUSG00000031492, ENSMUSG00000032269	182	41	20594	8.27955	1	0.859251	0.857266
GOTERM_CC_DIRECT	GO:0043025~neuronal cell body	10	5.07614	0.0513625	ENSMUSG00000026959, ENSMUSG00000023328, ENSMUSG00000096146, ENSMUSG00000042529, ENSMUSG00000025576, ENSMUSG00000008590, ENSMUSG00000052934, ENSMUSG00000024743, ENSMUSG00000050556, ENSMUSG00000032269	177	534	19662	2.08024	0.999969	0.348911	0.320573
INTERPRO	IPR011041:Soluble quinoprotein glucose/sorbosone dehydrogenase	2	1.01523	0.0515947	ENSMUSG00000033595, ENSMUSG00000014164	182	6	20594	37.7179	1	0.859251	0.857266
UP_SEQ_FEATURE	disulfide bond	33	16.7513	0.0518761	ENSMUSG00000004791, ENSMUSG00000039419, ENSMUSG00000002032, ENSMUSG00000034648, ENSMUSG00000031491, ENSMUSG00000031492, ENSMUSG00000020261, ENSMUSG00000002799, ENSMUSG00000043017, ENSMUSG00000049107, ENSMUSG00000023017, ENSMUSG00000020520, ENSMUSG00000048834, ENSMUSG00000027612, ENSMUSG00000070687, ENSMUSG00000019464, ENSMUSG00000038264, ENSMUSG00000022802, ENSMUSG00000020926, ENSMUSG00000050511,…	173	2510	18012	1.36885	1	0.913048	0.894204
UP_SEQ_FEATURE	domain:Protein kinase	10	5.07614	0.0520065	ENSMUSG00000020785, ENSMUSG00000024858, ENSMUSG00000071369, ENSMUSG00000029674, ENSMUSG00000035390, ENSMUSG00000020601, ENSMUSG00000057897, ENSMUSG00000053693, ENSMUSG00000028458, ENSMUSG00000016179	173	502	18012	2.07402	1	0.913048	0.894204
UP_SEQ_FEATURE	repeat:LRR 11	4	2.03046	0.0521123	ENSMUSG00000056215, ENSMUSG00000034648, ENSMUSG00000075478, ENSMUSG00000049556	173	88	18012	4.73253	1	0.913048	0.894204
GOTERM_CC_DIRECT	GO:0005635~nuclear envelope	5	2.53807	0.0540416	ENSMUSG00000038319, ENSMUSG00000023328, ENSMUSG00000096146, ENSMUSG00000034485, ENSMUSG00000031865	177	158	19662	3.51534	0.999982	0.354129	0.325367
INTERPRO	IPR011333:BTB/POZ fold	6	3.04569	0.0549937	ENSMUSG00000043673, ENSMUSG00000040164, ENSMUSG00000014164, ENSMUSG00000013419, ENSMUSG00000022075, ENSMUSG00000050556	182	232	20594	2.92639	1	0.881937	0.8799
GOTERM_CC_DIRECT	GO:0042995~cell projection	12	6.09137	0.0557258	ENSMUSG00000022438, ENSMUSG00000020886, ENSMUSG00000039419, ENSMUSG00000040276, ENSMUSG00000024163, ENSMUSG00000034902, ENSMUSG00000050272, ENSMUSG00000028931, ENSMUSG00000012609, ENSMUSG00000033998, ENSMUSG00000050556, ENSMUSG00000031214	177	712	19662	1.87221	0.999988	0.354129	0.325367
UP_SEQ_FEATURE	region of interest:Pore-forming 2	2	1.01523	0.0559522	ENSMUSG00000040901, ENSMUSG00000033998	173	6	18012	34.7052	1	0.913048	0.894204
UP_SEQ_FEATURE	region of interest:Autoinhibitory domain	2	1.01523	0.0559522	ENSMUSG00000020785, ENSMUSG00000016179	173	6	18012	34.7052	1	0.913048	0.894204
UP_SEQ_FEATURE	region of interest:Pore-forming 1	2	1.01523	0.0559522	ENSMUSG00000040901, ENSMUSG00000033998	173	6	18012	34.7052	1	0.913048	0.894204
UP_SEQ_FEATURE	domain:EF-hand 3	4	2.03046	0.0565302	ENSMUSG00000026173, ENSMUSG00000079056, ENSMUSG00000025221, ENSMUSG00000051359	173	91	18012	4.57651	1	0.913048	0.894204
SMART	SM00233:PH	7	3.5533	0.0568753	ENSMUSG00000024858, ENSMUSG00000026173, ENSMUSG00000037509, ENSMUSG00000066438, ENSMUSG00000025422, ENSMUSG00000021895, ENSMUSG00000031214	114	253	10425	2.53016	0.998309	1	1
GOTERM_BP_DIRECT	GO:0007165~signal transduction	18	9.13706	0.05764	ENSMUSG00000026173, ENSMUSG00000033597, ENSMUSG00000035615, ENSMUSG00000028894, ENSMUSG00000026430, ENSMUSG00000031491, ENSMUSG00000031492, ENSMUSG00000051043, ENSMUSG00000024960, ENSMUSG00000043017, ENSMUSG00000087408, ENSMUSG00000070687, ENSMUSG00000024858, ENSMUSG00000019464, ENSMUSG00000040276, ENSMUSG00000029370, ENSMUSG00000050511, ENSMUSG00000031214	163	1255	18082	1.59106	1	1	0.989486
INTERPRO	IPR017441:Protein kinase, ATP binding site	8	4.06091	0.0597888	ENSMUSG00000020785, ENSMUSG00000024858, ENSMUSG00000071369, ENSMUSG00000029674, ENSMUSG00000035390, ENSMUSG00000057897, ENSMUSG00000028458, ENSMUSG00000016179	182	394	20594	2.29754	1	0.92459	0.922455
GOTERM_BP_DIRECT	GO:0071467~cellular response to pH	2	1.01523	0.0610635	ENSMUSG00000040901, ENSMUSG00000023017	163	7	18082	31.695	1	1	0.989486
GOTERM_BP_DIRECT	GO:0032414~positive regulation of ion transmembrane transporter activity	2	1.01523	0.0610635	ENSMUSG00000008590, ENSMUSG00000032269	163	7	18082	31.695	1	1	0.989486
GOTERM_BP_DIRECT	GO:0035094~response to nicotine	3	1.52284	0.0614707	ENSMUSG00000031491, ENSMUSG00000031492, ENSMUSG00000033998	163	45	18082	7.3955	1	1	0.989486
SMART	SM00326:SH3	6	3.04569	0.0628294	ENSMUSG00000029420, ENSMUSG00000033597, ENSMUSG00000020886, ENSMUSG00000040276, ENSMUSG00000038859, ENSMUSG00000037509	114	197	10425	2.7852	0.999152	1	1
GOTERM_MF_DIRECT	GO:0015631~tubulin binding	3	1.52284	0.0631883	ENSMUSG00000021573, ENSMUSG00000031865, ENSMUSG00000051359	153	47	17446	7.27826	1	0.682825	0.658936
KEGG_PATHWAY	mmu04010:MAPK signaling pathway	6	3.04569	0.0635916	ENSMUSG00000040373, ENSMUSG00000071369, ENSMUSG00000005583, ENSMUSG00000024163, ENSMUSG00000010066, ENSMUSG00000049107	67	251	7691	2.74401	0.999363	0.764735	0.744251
GOTERM_MF_DIRECT	GO:0004872~receptor activity	5	2.53807	0.0637038	ENSMUSG00000026959, ENSMUSG00000045287, ENSMUSG00000026158, ENSMUSG00000032017, ENSMUSG00000022103	153	172	17446	3.31471	1	0.682825	0.658936
GOTERM_MF_DIRECT	GO:0015271~outward rectifier potassium channel activity	2	1.01523	0.0676251	ENSMUSG00000040901, ENSMUSG00000050556	153	8	17446	28.5065	1	0.700466	0.67596
INTERPRO	IPR008365:Prostanoid receptor	2	1.01523	0.0681977	ENSMUSG00000019464, ENSMUSG00000043017	182	8	20594	28.2885	1	0.972855	0.970608
KEGG_PATHWAY	mmu04020:Calcium signaling pathway	5	2.53807	0.06828	ENSMUSG00000026959, ENSMUSG00000026173, ENSMUSG00000019464, ENSMUSG00000057897, ENSMUSG00000024960	67	180	7691	3.18864	0.999637	0.764735	0.744251
INTERPRO	IPR005821:Ion transport domain	4	2.03046	0.0683863	ENSMUSG00000043673, ENSMUSG00000040164, ENSMUSG00000038319, ENSMUSG00000050556	182	107	20594	4.23005	1	0.972855	0.970608
GOTERM_BP_DIRECT	GO:0007268~chemical synaptic transmission	5	2.53807	0.0691222	ENSMUSG00000070687, ENSMUSG00000026959, ENSMUSG00000024960, ENSMUSG00000020155, ENSMUSG00000050511	163	172	18082	3.22478	1	1	0.989486
GOTERM_MF_DIRECT	GO:0046872~metal ion binding	38	19.2893	0.0694339	ENSMUSG00000005045, ENSMUSG00000058756, ENSMUSG00000029674, ENSMUSG00000079056, ENSMUSG00000027796, ENSMUSG00000024743, ENSMUSG00000020520, ENSMUSG00000027612, ENSMUSG00000037492, ENSMUSG00000035390, ENSMUSG00000022802, ENSMUSG00000066036, ENSMUSG00000015127, ENSMUSG00000091722, ENSMUSG00000032788, ENSMUSG00000026173, ENSMUSG00000028894, ENSMUSG00000026430, ENSMUSG00000025582, ENSMUSG00000026452,…	153	3355	17446	1.2915	1	0.700466	0.67596
GOTERM_BP_DIRECT	GO:0051963~regulation of synapse assembly	2	1.01523	0.0694789	ENSMUSG00000026959, ENSMUSG00000005583	163	8	18082	27.7331	1	1	0.989486
GOTERM_CC_DIRECT	GO:0000139~Golgi membrane	8	4.06091	0.0709371	ENSMUSG00000034171, ENSMUSG00000026110, ENSMUSG00000024163, ENSMUSG00000074892, ENSMUSG00000000631, ENSMUSG00000016179, ENSMUSG00000005982, ENSMUSG00000020520	177	403	19662	2.20516	0.999999	0.436706	0.401238
UP_SEQ_FEATURE	domain:PDZ	4	2.03046	0.07248	ENSMUSG00000029674, ENSMUSG00000035615, ENSMUSG00000053693, ENSMUSG00000000631	173	101	18012	4.12339	1	1	0.981203
UP_KEYWORDS	ATP-binding	18	9.13706	0.0737113	ENSMUSG00000005045, ENSMUSG00000056215, ENSMUSG00000029674, ENSMUSG00000057897, ENSMUSG00000034902, ENSMUSG00000024030, ENSMUSG00000053693, ENSMUSG00000028458, ENSMUSG00000000631, ENSMUSG00000012609, ENSMUSG00000026618, ENSMUSG00000020785, ENSMUSG00000071369, ENSMUSG00000024858, ENSMUSG00000035390, ENSMUSG00000039058, ENSMUSG00000016179, ENSMUSG00000032788	194	1363	22680	1.5439	0.999999	0.331701	0.280805
INTERPRO	IPR003131:Potassium channel tetramerisation-type BTB domain	3	1.52284	0.0740328	ENSMUSG00000043673, ENSMUSG00000040164, ENSMUSG00000050556	182	51	20594	6.65611	1	0.972855	0.970608
INTERPRO	IPR008271:Serine/threonine-protein kinase, active site	7	3.5533	0.0742359	ENSMUSG00000020785, ENSMUSG00000024858, ENSMUSG00000071369, ENSMUSG00000035390, ENSMUSG00000057897, ENSMUSG00000053693, ENSMUSG00000016179	182	333	20594	2.37861	1	0.972855	0.970608
UP_SEQ_FEATURE	domain:SH3	5	2.53807	0.0752913	ENSMUSG00000033597, ENSMUSG00000020886, ENSMUSG00000040276, ENSMUSG00000038859, ENSMUSG00000037509	173	166	18012	3.13601	1	1	0.981203
UP_KEYWORDS	Microtubule	6	3.04569	0.0756421	ENSMUSG00000047766, ENSMUSG00000026430, ENSMUSG00000012609, ENSMUSG00000021573, ENSMUSG00000031865, ENSMUSG00000024269	194	264	22680	2.65698	1	0.332473	0.281459
GOTERM_MF_DIRECT	GO:0004629~phospholipase C activity	2	1.01523	0.0757523	ENSMUSG00000026173, ENSMUSG00000024960	153	9	17446	25.3391	1	0.702244	0.677676
GOTERM_MF_DIRECT	GO:0035612~AP-2 adaptor complex binding	2	1.01523	0.0757523	ENSMUSG00000039959, ENSMUSG00000070000	153	9	17446	25.3391	1	0.702244	0.677676
GOTERM_MF_DIRECT	GO:0004445~inositol-polyphosphate 5-phosphatase activity	2	1.01523	0.0757523	ENSMUSG00000028894, ENSMUSG00000034570	153	9	17446	25.3391	1	0.702244	0.677676
UP_SEQ_FEATURE	repeat:LRR 10	4	2.03046	0.0758875	ENSMUSG00000056215, ENSMUSG00000034648, ENSMUSG00000075478, ENSMUSG00000049556	173	103	18012	4.04332	1	1	0.981203
UP_SEQ_FEATURE	domain:Ig-like C2-type	4	2.03046	0.0758875	ENSMUSG00000034648, ENSMUSG00000038264, ENSMUSG00000032593, ENSMUSG00000049556	173	103	18012	4.04332	1	1	0.981203
INTERPRO	IPR003092:Two pore domain potassium channel, TASK family	2	1.01523	0.0763905	ENSMUSG00000040901, ENSMUSG00000033998	182	9	20594	25.1453	1	0.972855	0.970608
INTERPRO	IPR011524:SARAH domain	2	1.01523	0.0763905	ENSMUSG00000026430, ENSMUSG00000029370	182	9	20594	25.1453	1	0.972855	0.970608
GOTERM_BP_DIRECT	GO:0007611~learning or memory	3	1.52284	0.0764949	ENSMUSG00000026959, ENSMUSG00000058756, ENSMUSG00000005583	163	51	18082	6.52544	1	1	0.989486
GOTERM_CC_DIRECT	GO:0005829~cytosol	23	11.6751	0.0769836	ENSMUSG00000058756, ENSMUSG00000035615, ENSMUSG00000057897, ENSMUSG00000005583, ENSMUSG00000079056, ENSMUSG00000038859, ENSMUSG00000028894, ENSMUSG00000025175, ENSMUSG00000034902, ENSMUSG00000028931, ENSMUSG00000024960, ENSMUSG00000043017, ENSMUSG00000024743, ENSMUSG00000000374, ENSMUSG00000026618, ENSMUSG00000071369, ENSMUSG00000040276, ENSMUSG00000096146, ENSMUSG00000014164, ENSMUSG00000034485,…	177	1784	19662	1.43215	1	0.459569	0.422243
UP_SEQ_FEATURE	region of interest:Calmodulin-binding	3	1.52284	0.0796633	ENSMUSG00000020785, ENSMUSG00000057897, ENSMUSG00000016179	173	49	18012	6.37442	1	1	0.981203
SMART	SM00228:PDZ	5	2.53807	0.0799539	ENSMUSG00000029674, ENSMUSG00000035615, ENSMUSG00000020886, ENSMUSG00000053693, ENSMUSG00000000631	114	150	10425	3.04825	0.999886	1	1
UP_KEYWORDS	Signal	48	24.3655	0.0806825	ENSMUSG00000004791, ENSMUSG00000039419, ENSMUSG00000002032, ENSMUSG00000039959, ENSMUSG00000079056, ENSMUSG00000034648, ENSMUSG00000033595, ENSMUSG00000103092, ENSMUSG00000050272, ENSMUSG00000031491, ENSMUSG00000031492, ENSMUSG00000051043, ENSMUSG00000002799, ENSMUSG00000040420, ENSMUSG00000049107, ENSMUSG00000048834, ENSMUSG00000027612, ENSMUSG00000022103, ENSMUSG00000043850, ENSMUSG00000038264,…	194	4543	22680	1.23521	1	0.346568	0.293391
INTERPRO	IPR027359:Voltage-dependent potassium channel, four helix bundle domain	3	1.52284	0.0817058	ENSMUSG00000043673, ENSMUSG00000040164, ENSMUSG00000050556	182	54	20594	6.28632	1	1	1
UP_SEQ_FEATURE	domain:LIM zinc-binding 2	3	1.52284	0.0824795	ENSMUSG00000029674, ENSMUSG00000032318, ENSMUSG00000029095	173	50	18012	6.24694	1	1	0.981203
UP_SEQ_FEATURE	domain:LIM zinc-binding 1	3	1.52284	0.0824795	ENSMUSG00000029674, ENSMUSG00000032318, ENSMUSG00000029095	173	50	18012	6.24694	1	1	0.981203
UP_SEQ_FEATURE	lipid moiety-binding region:GPI-anchor amidated alanine	2	1.01523	0.0827498	ENSMUSG00000038264, ENSMUSG00000044287	173	9	18012	23.1368	1	1	0.981203
UP_SEQ_FEATURE	domain:SARAH	2	1.01523	0.0827498	ENSMUSG00000026430, ENSMUSG00000029370	173	9	18012	23.1368	1	1	0.981203
BIOCARTA	m_CaCaMPathway:Ca++/ Calmodulin-dependent Protein Kinase Activation	2	1.01523	0.0839078	ENSMUSG00000020785, ENSMUSG00000057897	17	7	1289	21.6639	0.944538	1	1
GOTERM_BP_DIRECT	GO:0035176~social behavior	3	1.52284	0.0843981	ENSMUSG00000026959, ENSMUSG00000020886, ENSMUSG00000039419	163	54	18082	6.16292	1	1	0.989486
INTERPRO	IPR000300:Inositol polyphosphate-related phosphatase	2	1.01523	0.0845116	ENSMUSG00000028894, ENSMUSG00000034570	182	10	20594	22.6308	1	1	1
GOTERM_BP_DIRECT	GO:0007210~serotonin receptor signaling pathway	2	1.01523	0.0860854	ENSMUSG00000008590, ENSMUSG00000032269	163	10	18082	22.1865	1	1	0.989486
SMART	SM00225:BTB	6	3.04569	0.0880618	ENSMUSG00000043673, ENSMUSG00000040164, ENSMUSG00000014164, ENSMUSG00000013419, ENSMUSG00000022075, ENSMUSG00000050556	114	218	10425	2.5169	0.999957	1	1
GOTERM_CC_DIRECT	GO:0042383~sarcolemma	4	2.03046	0.0895514	ENSMUSG00000096146, ENSMUSG00000024960, ENSMUSG00000071317, ENSMUSG00000050556	177	118	19662	3.76558	1	0.502001	0.46123
GOTERM_MF_DIRECT	GO:0015276~ligand-gated ion channel activity	2	1.01523	0.091796	ENSMUSG00000008590, ENSMUSG00000032269	153	11	17446	20.732	1	0.82858	0.799591
UP_SEQ_FEATURE	lipid moiety-binding region:S-palmitoyl cysteine	5	2.53807	0.0923429	ENSMUSG00000020886, ENSMUSG00000079056, ENSMUSG00000025221, ENSMUSG00000043017, ENSMUSG00000050511	173	179	18012	2.90826	1	1	0.981203
INTERPRO	IPR015359:Phospholipase C, phosphoinositol-specific, EF-hand-like	2	1.01523	0.0925617	ENSMUSG00000026173, ENSMUSG00000024960	182	11	20594	20.5734	1	1	1
UP_KEYWORDS	Metal-binding	37	18.7817	0.0928342	ENSMUSG00000005045, ENSMUSG00000058756, ENSMUSG00000029674, ENSMUSG00000079056, ENSMUSG00000027796, ENSMUSG00000024743, ENSMUSG00000020520, ENSMUSG00000027612, ENSMUSG00000037492, ENSMUSG00000035390, ENSMUSG00000022802, ENSMUSG00000066036, ENSMUSG00000015127, ENSMUSG00000091722, ENSMUSG00000032788, ENSMUSG00000026173, ENSMUSG00000028894, ENSMUSG00000026430, ENSMUSG00000025582, ENSMUSG00000026452,…	194	3395	22680	1.2741	1	0.389904	0.330077
GOTERM_CC_DIRECT	GO:0048471~perinuclear region of cytoplasm	11	5.58376	0.0931932	ENSMUSG00000028086, ENSMUSG00000040164, ENSMUSG00000038319, ENSMUSG00000029674, ENSMUSG00000040276, ENSMUSG00000023328, ENSMUSG00000002799, ENSMUSG00000034485, ENSMUSG00000021573, ENSMUSG00000032523, ENSMUSG00000026854	177	692	19662	1.7658	1	0.502001	0.46123
INTERPRO	IPR011992:EF-hand-like domain	6	3.04569	0.0940389	ENSMUSG00000026173, ENSMUSG00000079056, ENSMUSG00000024960, ENSMUSG00000025221, ENSMUSG00000021573, ENSMUSG00000051359	182	273	20594	2.4869	1	1	1
GOTERM_CC_DIRECT	GO:0034705~potassium channel complex	2	1.01523	0.0941963	ENSMUSG00000028931, ENSMUSG00000033998	177	11	19662	20.1972	1	0.502001	0.46123
GOTERM_CC_DIRECT	GO:0043209~myelin sheath	5	2.53807	0.0942845	ENSMUSG00000040276, ENSMUSG00000096146, ENSMUSG00000021573, ENSMUSG00000049612, ENSMUSG00000022477	177	192	19662	2.89283	1	0.502001	0.46123
GOTERM_BP_DIRECT	GO:0048666~neuron development	3	1.52284	0.0952988	ENSMUSG00000040276, ENSMUSG00000005583, ENSMUSG00000049107	163	58	18082	5.73789	1	1	0.989486
UP_SEQ_FEATURE	calcium-binding region:2	4	2.03046	0.0958408	ENSMUSG00000026173, ENSMUSG00000079056, ENSMUSG00000025221, ENSMUSG00000051359	173	114	18012	3.65318	1	1	0.981203
GOTERM_MF_DIRECT	GO:0051378~serotonin binding	2	1.01523	0.0997138	ENSMUSG00000070687, ENSMUSG00000032269	153	12	17446	19.0044	1	0.87697	0.846289
