# Supplementary material for: CITED2 is a druggable epigenetic switch coupling neuronal maturation to regenerative decline
Source: EMBO Mol Med. 2026 Feb 23;18(4):1174–201. doi: 10.1038/s44321-026-00385-w (PMC13083982; doi:10.1038/s44321-026-00385-w)
Supplement: Supplementary file 5 — Dataset EV3 [file 44321_2026_385_MOESM5_ESM.xlsx]

## Sheet: Legend
	Dataset EV3
	Data file containing RNA-seq analysis of CITED2 overexpression versus GFP control 24 hours after a spinal cord injury, normalized gene counts, and functional analysis.

## Sheet: Cited2vGFP RNAseq
ensembl_id	baseMean	log2FoldChange	lfcSE	stat	pvalue	padj	gene_name	chr	start_position	end_position	tss	strand	gene_des
ENSMUSG00000039910	2930.81	3.61399	0.15619	23.1384	1.90335e-118	3.04326e-114	Cited2	10	17723218	17725674	17723218	1	Cbp/p300-interacting transactivator, with Glu/Asp-rich carboxy-terminal domain, 2 [Source:MGI Symbol;Acc:MGI:1306784]
ENSMUSG00000000214	1229.34	-1.00127	0.142122	-7.04511	1.8531e-12	1.48146e-08	Th	7	142892752	142931128	142900014	-1	tyrosine hydroxylase [Source:MGI Symbol;Acc:MGI:98735]
ENSMUSG00000041120	2447.8	-0.699644	0.109054	-6.41556	1.40308e-10	7.47797e-07	Nbl1	4	139082284	139092993	139092993	-1	NBL1, DAN family BMP antagonist [Source:MGI Symbol;Acc:MGI:104591]
ENSMUSG00000032297	1087.09	-0.631655	0.108432	-5.82537	5.69866e-09	2.27789e-05	Celf6	9	59577917	59607292	59577917	1	CUGBP, Elav-like family member 6 [Source:MGI Symbol;Acc:MGI:1923433]
ENSMUSG00000061762	2896.73	-0.440073	0.0804424	-5.47066	4.48361e-08	0.000143377	Tac1	6	7554879	7565834	7554879	1	tachykinin 1 [Source:MGI Symbol;Acc:MGI:98474]
ENSMUSG00000026678	2122.76	-0.710952	0.133828	-5.31244	1.08165e-07	0.000254431	Rgs5	1	169655501	169695813	169655501	1	regulator of G-protein signaling 5 [Source:MGI Symbol;Acc:MGI:1098434]
ENSMUSG00000020297	3761.44	-0.368872	0.0695054	-5.30709	1.1139e-07	0.000254431	Nsg2	11	32000463	32059202	32000463	1	neuron specific gene family member 2 [Source:MGI Symbol;Acc:MGI:1202070]
ENSMUSG00000059412	6612.94	-0.549342	0.105898	-5.18745	2.13194e-07	0.000426095	Fxyd2	9	45399669	45410278	45399669	1	FXYD domain-containing ion transport regulator 2 [Source:MGI Symbol;Acc:MGI:1195260]
ENSMUSG00000036594	241.797	1.60487	0.318643	5.03658	4.73934e-07	0.00084197	H2-Aa	17	34282744	34287823	34287823	-1	histocompatibility 2, class II antigen A, alpha [Source:MGI Symbol;Acc:MGI:95895]
ENSMUSG00000048108	1434.85	-0.633001	0.126195	-5.01606	5.27429e-07	0.000843306	Tmem72	6	116679063	116716913	116716913	-1	transmembrane protein 72 [Source:MGI Symbol;Acc:MGI:2442707]
ENSMUSG00000060586	301.235	1.408	0.295125	4.77086	1.83439e-06	0.00266636	H2-Eb1	17	34305867	34316674	34305867	1	histocompatibility 2, class II antigen E beta [Source:MGI Symbol;Acc:MGI:95901]
ENSMUSG00000039037	540.619	-0.664837	0.141678	-4.69258	2.69776e-06	0.00359454	St6galnac5	3	152817081	152982246	152982246	-1	ST6 (alpha-N-acetyl-neuraminyl-2,3-beta-galactosyl-1,3)-N-acetylgalactosaminide alpha-2,6-sialyltransferase 5 [Source:MGI Symbol;Acc:MGI:1349471]
ENSMUSG00000096370	52.9773	-2.03504	0.438443	-4.64151	3.45879e-06	0.00425404	Gm21992	19	4742913	4811612	4811612	-1	predicted gene 21992 [Source:MGI Symbol;Acc:MGI:5439461]
ENSMUSG00000056290	19.8816	6.3971	1.38406	4.62198	3.80104e-06	0.00434105	Ms4a4b	19	11443553	11467055	11443553	1	membrane-spanning 4-domains, subfamily A, member 4B [Source:MGI Symbol;Acc:MGI:1913083]
ENSMUSG00000015222	7640.02	0.424905	0.0922881	4.60412	4.14223e-06	0.00441534	Map2	1	66175273	66442583	66175273	1	microtubule-associated protein 2 [Source:MGI Symbol;Acc:MGI:97175]
ENSMUSG00000066705	499.252	-0.694466	0.153071	-4.5369	5.70879e-06	0.00570486	Fxyd6	9	45370185	45396159	45370185	1	FXYD domain-containing ion transport regulator 6 [Source:MGI Symbol;Acc:MGI:1890226]
ENSMUSG00000050377	257.968	-1.27999	0.283679	-4.5121	6.41894e-06	0.00586223	Il31ra	13	112519898	112594360	112594360	-1	interleukin 31 receptor A [Source:MGI Symbol;Acc:MGI:2180511]
ENSMUSG00000039706	1681.71	-0.60246	0.133695	-4.50621	6.59954e-06	0.00586223	Ldb2	5	44472132	44799680	44799619	-1	LIM domain binding 2 [Source:MGI Symbol;Acc:MGI:894670]
ENSMUSG00000070550	126.091	-1.27611	0.286832	-4.44899	8.6277e-06	0.00716997	Mrgprb4	7	48198070	48199288	48199288	-1	MAS-related GPR, member B4 [Source:MGI Symbol;Acc:MGI:3033119]
ENSMUSG00000032561	8351.08	-0.530456	0.119546	-4.43727	9.11072e-06	0.00716997	Acpp	9	104288251	104337748	104337728	-1	acid phosphatase, prostate [Source:MGI Symbol;Acc:MGI:1928480]
ENSMUSG00000070552	166.308	-0.952764	0.215064	-4.43014	9.41706e-06	0.00716997	Mrgprx1	7	48020971	48027597	48027597	-1	MAS-related GPR, member X1 [Source:MGI Symbol;Acc:MGI:3033139]
ENSMUSG00000024697	1690.17	-0.502417	0.114553	-4.3859	1.15507e-05	0.00809589	Gna14	19	16435762	16610820	16435762	1	guanine nucleotide binding protein, alpha 14 [Source:MGI Symbol;Acc:MGI:95769]
ENSMUSG00000031491	641.799	-0.574552	0.131141	-4.38118	1.18037e-05	0.00809589	Chrna6	8	27403212	27413944	27413944	-1	cholinergic receptor, nicotinic, alpha polypeptide 6 [Source:MGI Symbol;Acc:MGI:106213]
ENSMUSG00000054871	1777.98	-0.422366	0.0965444	-4.37484	1.21522e-05	0.00809589	Tmem158	9	123259053	123260764	123260764	-1	transmembrane protein 158 [Source:MGI Symbol;Acc:MGI:1919559]
ENSMUSG00000027347	3993.03	-0.592477	0.136348	-4.34534	1.3906e-05	0.00868295	Rasgrp1	2	117279993	117343001	117343001	-1	RAS guanyl releasing protein 1 [Source:MGI Symbol;Acc:MGI:1314635]
ENSMUSG00000038112	88.5067	-1.4044	0.323445	-4.34199	1.41195e-05	0.00868295	AW551984	9	39587396	39604403	39604124	-1	expressed sequence AW551984 [Source:MGI Symbol;Acc:MGI:2143322]
ENSMUSG00000046500	639.153	-0.706801	0.163393	-4.32577	1.52002e-05	0.00900132	Tafa4	6	96831203	97060413	97060413	-1	TAFA chemokine like family member 4 [Source:MGI Symbol;Acc:MGI:2444563]
ENSMUSG00000068227	31.0007	2.92669	0.678356	4.31439	1.60047e-05	0.00913926	Il2rb	15	78479256	78495271	78495271	-1	interleukin 2 receptor, beta chain [Source:MGI Symbol;Acc:MGI:96550]
ENSMUSG00000093996	240.909	-1.30529	0.303459	-4.30137	1.69747e-05	0.00935891	Fam205a3	4	42318272	42324068	42318272	1	family with sequence similarity 205, member A3 [Source:MGI Symbol;Acc:MGI:5434953]
ENSMUSG00000073421	267.225	1.36789	0.32564	4.20063	2.66177e-05	0.0141863	H2-Ab1	17	34257689	34269419	34257689	1	histocompatibility 2, class II antigen A, beta 1 [Source:MGI Symbol;Acc:MGI:103070]
ENSMUSG00000027765	1408.01	-0.435824	0.104059	-4.18825	2.81112e-05	0.014499	P2ry1	3	61002795	61008982	61002795	1	purinergic receptor P2Y, G-protein coupled 1 [Source:MGI Symbol;Acc:MGI:105049]
ENSMUSG00000054169	65.8003	-1.42454	0.341478	-4.17171	3.02329e-05	0.015106	Ceacam10	7	24777206	24784657	24777206	1	carcinoembryonic antigen-related cell adhesion molecule 10 [Source:MGI Symbol;Acc:MGI:1347248]
ENSMUSG00000004328	34.8635	2.86616	0.688779	4.16122	3.16553e-05	0.0153375	Hif3a	7	17031507	17062427	17062427	-1	hypoxia inducible factor 3, alpha subunit [Source:MGI Symbol;Acc:MGI:1859778]
ENSMUSG00000062542	2889.21	-0.434709	0.106113	-4.09666	4.19151e-05	0.0197112	Syt9	7	107370728	107548656	107370728	1	synaptotagmin IX [Source:MGI Symbol;Acc:MGI:1926373]
ENSMUSG00000035681	336.856	-0.617316	0.153538	-4.02062	5.80456e-05	0.0265169	Kcnc2	10	112271121	112467024	112271121	1	potassium voltage gated channel, Shaw-related subfamily, member 2 [Source:MGI Symbol;Acc:MGI:96668]
ENSMUSG00000019935	257.714	-0.869998	0.219626	-3.96126	7.45539e-05	0.0331123	Slc17a8	10	89574020	89621253	89621253	-1	solute carrier family 17 (sodium-dependent inorganic phosphate cotransporter), member 8 [Source:MGI Symbol;Acc:MGI:3039629]
ENSMUSG00000038903	479.598	-0.630292	0.159788	-3.94455	7.99489e-05	0.0345487	Ccdc68	18	69925426	69969484	69925426	1	coiled-coil domain containing 68 [Source:MGI Symbol;Acc:MGI:3612676]
ENSMUSG00000022103	4561.12	-0.398063	0.101803	-3.91015	9.22393e-05	0.0361917	Gfra2	14	70890120	70979838	70890120	1	glial cell line derived neurotrophic factor family receptor alpha 2 [Source:MGI Symbol;Acc:MGI:1195462]
ENSMUSG00000039661	3091.9	-0.37092	0.0948684	-3.90983	9.23592e-05	0.0361917	Dusp26	8	31089471	31097047	31089471	1	dual specificity phosphatase 26 (putative) [Source:MGI Symbol;Acc:MGI:1914209]
ENSMUSG00000021750	280.922	1.01688	0.260298	3.90662	9.3597e-05	0.0361917	Fam107a	14	8296274	8318023	8309777	-1	family with sequence similarity 107, member A [Source:MGI Symbol;Acc:MGI:3041256]
ENSMUSG00000059743	7124.13	-0.321309	0.0823341	-3.9025	9.52052e-05	0.0361917	Fdps	3	89093588	89101959	89101888	-1	farnesyl diphosphate synthetase [Source:MGI Symbol;Acc:MGI:104888]
ENSMUSG00000008393	2200.76	-0.498902	0.128041	-3.89641	9.76291e-05	0.0361917	Carhsp1	16	8658580	8672155	8672155	-1	calcium regulated heat stable protein 1 [Source:MGI Symbol;Acc:MGI:1196368]
ENSMUSG00000049404	661.029	-0.58898	0.151297	-3.89288	9.90613e-05	0.0361917	Rarres1	3	67478972	67515523	67515523	-1	retinoic acid receptor responder (tazarotene induced) 1 [Source:MGI Symbol;Acc:MGI:1924461]
ENSMUSG00000026994	123.782	-0.874675	0.224761	-3.89157	9.95957e-05	0.0361917	Galnt3	2	66082766	66124994	66124994	-1	polypeptide N-acetylgalactosaminyltransferase 3 [Source:MGI Symbol;Acc:MGI:894695]
ENSMUSG00000055044	283.036	-0.807239	0.208244	-3.87641	0.000106009	0.0376663	Pdlim1	19	40221173	40271842	40271616	-1	PDZ and LIM domain 1 (elfin) [Source:MGI Symbol;Acc:MGI:1860611]
ENSMUSG00000098950	192.685	1.37584	0.356108	3.86355	0.000111753	0.0388438	Gm28036	2	156071845	156127092	156098085	-1	predicted gene, 28036 [Source:MGI Symbol;Acc:MGI:5547772]
ENSMUSG00000038530	22164.5	-0.429676	0.111559	-3.85156	0.000117366	0.0399268	Rgs4	1	169741477	169747642	169747642	-1	regulator of G-protein signaling 4 [Source:MGI Symbol;Acc:MGI:108409]
ENSMUSG00000027712	21339.4	-0.272599	0.0711465	-3.83151	0.000127359	0.0424239	Anxa5	3	36448923	36475894	36475894	-1	annexin A5 [Source:MGI Symbol;Acc:MGI:106008]
ENSMUSG00000049281	1680.99	-0.469	0.12334	-3.8025	0.00014324	0.0467402	Scn3b	9	40269217	40291618	40269217	1	sodium channel, voltage-gated, type III, beta [Source:MGI Symbol;Acc:MGI:1918882]
ENSMUSG00000022861	960.973	-0.468889	0.123968	-3.78234	0.000155363	0.0494354	Dgkg	16	22468461	22657221	22657173	-1	diacylglycerol kinase, gamma [Source:MGI Symbol;Acc:MGI:105060]
ENSMUSG00000009350	72.3826	-5.56086	1.47307	-3.77501	0.000160001	0.0494354	Mpo	11	87793581	87804413	87793581	1	myeloperoxidase [Source:MGI Symbol;Acc:MGI:97137]
ENSMUSG00000049336	938.047	0.448275	0.118987	3.76743	0.000164939	0.0494354	Tenm2	11	36006656	37235964	37235882	-1	teneurin transmembrane protein 2 [Source:MGI Symbol;Acc:MGI:1345184]
ENSMUSG00000030122	7579.66	-0.274311	0.0728228	-3.76684	0.00016533	0.0494354	Ptms	6	124913681	124920103	124917946	-1	parathymosin [Source:MGI Symbol;Acc:MGI:1916452]
ENSMUSG00000028249	13654.5	-0.240627	0.0639219	-3.76439	0.000166959	0.0494354	Sdcbp	4	6365650	6408423	6365650	1	syndecan binding protein [Source:MGI Symbol;Acc:MGI:1337026]
ENSMUSG00000040084	106.654	1.39635	0.37151	3.75858	0.000170882	0.049677	Bub1b	2	118598211	118641591	118598211	1	BUB1B, mitotic checkpoint serine/threonine kinase [Source:MGI Symbol;Acc:MGI:1333889]
ENSMUSG00000031196	298.124	0.601182	0.160171	3.75339	0.000174463	0.0498122	F8	X	75172715	75382615	75382316	-1	coagulation factor VIII [Source:MGI Symbol;Acc:MGI:88383]
ENSMUSG00000105703	729.839	-0.496272	0.13365	-3.71322	0.000204637	0.0574025	Gm43305	14	54292443	54297456	54297343	-1	predicted gene 43305 [Source:MGI Symbol;Acc:MGI:5663442]
ENSMUSG00000096764	357.68	0.524538	0.142246	3.68754	0.00022643	0.0613877	Gm21985	2	112266314	112406319	112266314	1	predicted gene 21985 [Source:MGI Symbol;Acc:MGI:5439454]
ENSMUSG00000032232	6796.4	0.243076	0.06592	3.68744	0.000226523	0.0613877	Cgnl1	9	71626509	71771602	71771602	-1	cingulin-like 1 [Source:MGI Symbol;Acc:MGI:1915428]
ENSMUSG00000063286	64.0375	1.69875	0.461348	3.68215	0.000231274	0.0616306	Gm8995	7	106504239	106511671	106507728	-1	predicted gene 8995 [Source:MGI Symbol;Acc:MGI:3644223]
ENSMUSG00000070304	1224.92	-0.344328	0.0941852	-3.65586	0.000256325	0.0671865	Scn2b	9	45117782	45130070	45117782	1	sodium channel, voltage-gated, type II, beta [Source:MGI Symbol;Acc:MGI:106921]
ENSMUSG00000029088	4203	-0.324431	0.0891209	-3.64035	0.000272271	0.0702151	Kcnip4	5	48389502	49524907	48599682	-1	Kv channel interacting protein 4 [Source:MGI Symbol;Acc:MGI:1933131]
ENSMUSG00000027215	939.93	-0.581545	0.160326	-3.62727	0.000286438	0.0726961	Cd82	2	93419111	93463140	93462411	-1	CD82 antigen [Source:MGI Symbol;Acc:MGI:104651]
ENSMUSG00000070866	1247.8	0.366235	0.101322	3.61456	0.000300854	0.0737353	Zfp804a	2	82053222	82259879	82053222	1	zinc finger protein 804A [Source:MGI Symbol;Acc:MGI:2442949]
ENSMUSG00000031137	11677.1	-0.259219	0.071756	-3.61251	0.000303247	0.0737353	Fgf13	X	59062145	59568071	59134436	-1	fibroblast growth factor 13 [Source:MGI Symbol;Acc:MGI:109178]
ENSMUSG00000018451	1636.31	-0.375666	0.104018	-3.61155	0.000304368	0.0737353	6330403K07Rik	11	71031941	71033513	71033513	-1	RIKEN cDNA 6330403K07 gene [Source:MGI Symbol;Acc:MGI:1918001]
ENSMUSG00000029417	13.3815	4.24231	1.17919	3.59764	0.00032112	0.075834	Cxcl9	5	92321347	92328079	92328079	-1	chemokine (C-X-C motif) ligand 9 [Source:MGI Symbol;Acc:MGI:1352449]
ENSMUSG00000061126	289.961	-0.762744	0.212079	-3.59651	0.000322516	0.075834	Cyp4f39	17	32452723	32493320	32452723	1	cytochrome P450, family 4, subfamily f, polypeptide 39 [Source:MGI Symbol;Acc:MGI:2445210]
ENSMUSG00000022952	1534.73	-0.425248	0.118935	-3.57548	0.000349591	0.0810087	Runx1	16	92601466	92826149	92826149	-1	runt related transcription factor 1 [Source:MGI Symbol;Acc:MGI:99852]
ENSMUSG00000028782	772.451	0.449644	0.12616	3.56408	0.000365134	0.0834018	Adgrb2	4	129984870	130022633	129984870	1	adhesion G protein-coupled receptor B2 [Source:MGI Symbol;Acc:MGI:2451244]
ENSMUSG00000030323	1661.56	-0.297097	0.083728	-3.54835	0.000387646	0.0872968	Ift122	6	115853470	115926699	115853470	1	intraflagellar transport 122 [Source:MGI Symbol;Acc:MGI:1932386]
ENSMUSG00000030844	2062.06	-0.346421	0.0982435	-3.52614	0.000421662	0.0930724	Rgs10	7	128373621	128418758	128418173	-1	regulator of G-protein signalling 10 [Source:MGI Symbol;Acc:MGI:1915115]
ENSMUSG00000021273	8632.5	-0.246253	0.0698768	-3.52409	0.000424935	0.0930724	Fdft1	14	63145150	63179578	63164925	-1	farnesyl diphosphate farnesyl transferase 1 [Source:MGI Symbol;Acc:MGI:102706]
ENSMUSG00000035805	373.447	-0.502095	0.143168	-3.50703	0.000453139	0.0977434	Mlc1	15	88955884	88979007	88979007	-1	megalencephalic leukoencephalopathy with subcortical cysts 1 homolog (human) [Source:MGI Symbol;Acc:MGI:2157910]
ENSMUSG00000002565	282.683	-0.553374	0.157954	-3.50338	0.000459397	0.0977434	Scin	12	40059769	40134228	40134228	-1	scinderin [Source:MGI Symbol;Acc:MGI:1306794]
ENSMUSG00000027669	2110.71	-0.408597	0.116787	-3.49866	0.000467608	0.0977434	Gnb4	3	32580332	32616585	32616585	-1	guanine nucleotide binding protein (G protein), beta 4 [Source:MGI Symbol;Acc:MGI:104581]
ENSMUSG00000047139	18414.6	-0.343245	0.0981571	-3.49689	0.000470714	0.0977434	Cd24a	10	43578284	43584265	43578284	1	CD24a antigen [Source:MGI Symbol;Acc:MGI:88323]
ENSMUSG00000032511	236.943	-0.591972	0.170371	-3.47461	0.00051159	0.104869	Scn5a	9	119483408	119579016	119579016	-1	sodium channel, voltage-gated, type V, alpha [Source:MGI Symbol;Acc:MGI:98251]
ENSMUSG00000055214	1169.07	-0.3576	0.103475	-3.45591	0.000548441	0.111	Pld5	1	175962306	176275312	176275312	-1	phospholipase D family, member 5 [Source:MGI Symbol;Acc:MGI:2442056]
ENSMUSG00000025498	119.869	1.33899	0.387894	3.45196	0.000556528	0.111229	Irf7	7	141262706	141266481	141266421	-1	interferon regulatory factor 7 [Source:MGI Symbol;Acc:MGI:1859212]
ENSMUSG00000028184	1359.04	0.31049	0.0900571	3.4477	0.000565375	0.111602	Adgrl2	3	148815583	148990555	148828548	-1	adhesion G protein-coupled receptor L2 [Source:MGI Symbol;Acc:MGI:2139714]
ENSMUSG00000033981	1151.56	0.381107	0.111217	3.4267	0.000610964	0.119131	Gria2	3	80681450	80802835	80802835	-1	glutamate receptor, ionotropic, AMPA2 (alpha 2) [Source:MGI Symbol;Acc:MGI:95809]
ENSMUSG00000035042	21.5556	3.20137	0.935171	3.4233	0.00061865	0.119176	Ccl5	11	83525778	83530518	83530518	-1	chemokine (C-C motif) ligand 5 [Source:MGI Symbol;Acc:MGI:98262]
ENSMUSG00000050627	3239.28	-0.258436	0.0756846	-3.41465	0.000638646	0.121563	Gpd1l	9	114899341	114933987	114933987	-1	glycerol-3-phosphate dehydrogenase 1-like [Source:MGI Symbol;Acc:MGI:1289257]
ENSMUSG00000036815	3844.68	-0.273881	0.0806536	-3.39577	0.000684355	0.128731	Dpp10	1	123321471	124846039	124045559	-1	dipeptidylpeptidase 10 [Source:MGI Symbol;Acc:MGI:2442409]
ENSMUSG00000082585	230.978	-0.849562	0.250912	-3.3859	0.000709461	0.131902	Gm15387	15	74093686	74094333	74094333	-1	predicted gene 15387 [Source:MGI Symbol;Acc:MGI:3705374]
ENSMUSG00000027840	404.304	-0.605251	0.17895	-3.38223	0.000718994	0.132138	Wnt2b	3	104945272	104961921	104961921	-1	wingless-type MMTV integration site family, member 2B [Source:MGI Symbol;Acc:MGI:1261834]
ENSMUSG00000022416	259.829	-0.882575	0.261706	-3.37239	0.000745187	0.135196	Cacna1i	15	80287238	80398279	80287238	1	calcium channel, voltage-dependent, alpha 1I subunit [Source:MGI Symbol;Acc:MGI:2178051]
ENSMUSG00000056880	98.8103	-0.867659	0.25749	-3.36968	0.000752547	0.135196	Gadl1	9	115909455	116076176	115937142	1	glutamate decarboxylase-like 1 [Source:MGI Symbol;Acc:MGI:1920998]
ENSMUSG00000004961	1073.48	-0.46675	0.138815	-3.3624	0.000772689	0.137273	Syt5	7	4539765	4547541	4546567	-1	synaptotagmin V [Source:MGI Symbol;Acc:MGI:1926368]
ENSMUSG00000045589	2788.87	0.285724	0.0851235	3.35658	0.000789116	0.138013	Frrs1l	4	56957173	56990391	56990391	-1	ferric-chelate reductase 1 like [Source:MGI Symbol;Acc:MGI:2442704]
ENSMUSG00000042671	1509.09	-0.602288	0.179528	-3.35484	0.000794122	0.138013	Rgs8	1	153653025	153700323	153653025	1	regulator of G-protein signaling 8 [Source:MGI Symbol;Acc:MGI:108408]
ENSMUSG00000069372	1441.93	-0.463622	0.139112	-3.33273	0.00085997	0.146767	Ctxn3	18	57468516	57478133	57468516	1	cortexin 3 [Source:MGI Symbol;Acc:MGI:3642816]
ENSMUSG00000074785	8230.15	-0.403799	0.121213	-3.33131	0.000864372	0.146767	Plxnc1	10	94790866	94944835	94944835	-1	plexin C1 [Source:MGI Symbol;Acc:MGI:1890127]
ENSMUSG00000026023	797.67	-0.364833	0.109597	-3.32886	0.00087203	0.146767	Cdk15	1	59256906	59352993	59298936	1	cyclin-dependent kinase 15 [Source:MGI Symbol;Acc:MGI:3583944]
ENSMUSG00000021866	2186.42	-0.267505	0.0805102	-3.32262	0.000891757	0.148524	Anxa11	14	25842156	25886804	25842156	1	annexin A11 [Source:MGI Symbol;Acc:MGI:108481]
ENSMUSG00000023279	57.6221	-1.10877	0.334724	-3.31249	0.000924708	0.152424	Bmp15	X	6314107	6320721	6320721	-1	bone morphogenetic protein 15 [Source:MGI Symbol;Acc:MGI:1316745]
ENSMUSG00000024617	4101.79	-0.35444	0.107307	-3.30305	0.00095641	0.156041	Camk2a	18	60925618	60988152	60925618	1	calcium/calmodulin-dependent protein kinase II alpha [Source:MGI Symbol;Acc:MGI:88256]
ENSMUSG00000025221	2333.35	-0.278165	0.0844213	-3.29496	0.000984362	0.158211	Kcnip2	19	45791839	45816061	45803574	-1	Kv channel-interacting protein 2 [Source:MGI Symbol;Acc:MGI:2135916]
ENSMUSG00000035202	7230.08	0.496501	0.150763	3.29326	0.00099032	0.158211	Lars2	9	123366927	123462666	123366927	1	leucyl-tRNA synthetase, mitochondrial [Source:MGI Symbol;Acc:MGI:2142973]
ENSMUSG00000022490	654.887	-0.462552	0.140564	-3.2907	0.000999392	0.158211	Ppp1r1a	15	103530279	103538003	103538003	-1	protein phosphatase 1, regulatory inhibitor subunit 1A [Source:MGI Symbol;Acc:MGI:1889595]
ENSMUSG00000042604	541.361	-0.515939	0.157024	-3.28573	0.00101717	0.159446	Kcna4	2	107290639	107298502	107290639	1	potassium voltage-gated channel, shaker-related subfamily, member 4 [Source:MGI Symbol;Acc:MGI:96661]
ENSMUSG00000051726	151.945	-0.83175	0.253853	-3.2765	0.00105101	0.163151	Kcnf1	12	17172100	17176888	17176888	-1	potassium voltage-gated channel, subfamily F, member 1 [Source:MGI Symbol;Acc:MGI:2687399]
ENSMUSG00000028071	8.82787	4.49714	1.38082	3.25687	0.00112647	0.173184	Sh2d2a	3	87846755	87855722	87846755	1	SH2 domain containing 2A [Source:MGI Symbol;Acc:MGI:1351596]
ENSMUSG00000024479	2623.42	-0.440856	0.135878	-3.24449	0.00117659	0.178011	Mal2	15	54571192	54602847	54571192	1	mal, T cell differentiation protein 2 [Source:MGI Symbol;Acc:MGI:2146021]
ENSMUSG00000054404	79.0624	1.7195	0.530116	3.24364	0.00118014	0.178011	Slfn5	11	82951349	82964840	82951349	1	schlafen 5 [Source:MGI Symbol;Acc:MGI:1329004]
ENSMUSG00000020893	813.029	0.594069	0.184363	3.22227	0.00127178	0.190042	Per1	11	69095217	69109960	69095217	1	period circadian clock 1 [Source:MGI Symbol;Acc:MGI:1098283]
ENSMUSG00000022701	161.701	1.30497	0.406598	3.2095	0.00132968	0.194789	Ccdc191	16	43889800	43964314	43889800	1	coiled-coil domain containing 191 [Source:MGI Symbol;Acc:MGI:1922661]
ENSMUSG00000047557	4865.9	-0.286773	0.0894066	-3.20751	0.0013389	0.194789	Lxn	3	67457998	67463926	67463926	-1	latexin [Source:MGI Symbol;Acc:MGI:107633]
ENSMUSG00000028565	2176.83	0.270855	0.0845095	3.20502	0.00135052	0.194789	Nfia	4	97772734	98118874	97772734	1	nuclear factor I/A [Source:MGI Symbol;Acc:MGI:108056]
ENSMUSG00000039194	245.151	-0.57317	0.178856	-3.20465	0.00135228	0.194789	Rlbp1	7	79374870	79387048	79387048	-1	retinaldehyde binding protein 1 [Source:MGI Symbol;Acc:MGI:97930]
ENSMUSG00000020900	11882.1	0.232465	0.0726303	3.20066	0.00137113	0.195741	Myh10	11	68691559	68816632	68691915	1	myosin, heavy polypeptide 10, non-muscle [Source:MGI Symbol;Acc:MGI:1930780]
ENSMUSG00000030302	8559.04	0.274909	0.0864688	3.17928	0.0014764	0.208903	Atp2b2	6	113743831	114042613	114042026	-1	ATPase, Ca++ transporting, plasma membrane 2 [Source:MGI Symbol;Acc:MGI:105368]
ENSMUSG00000020155	1224.93	-0.378337	0.119759	-3.15915	0.00158232	0.220463	Kcnmb1	11	33963013	33973641	33963013	1	potassium large conductance calcium-activated channel, subfamily M, beta member 1 [Source:MGI Symbol;Acc:MGI:1334203]
ENSMUSG00000001672	69.9651	-0.92124	0.291667	-3.15853	0.00158567	0.220463	Marveld3	8	109947914	109962203	109962168	-1	MARVEL (membrane-associating) domain containing 3 [Source:MGI Symbol;Acc:MGI:1920858]
ENSMUSG00000026238	5019	-0.292688	0.0930628	-3.14506	0.00166053	0.227327	Ptma	1	86526726	86530712	86526726	1	prothymosin alpha [Source:MGI Symbol;Acc:MGI:97803]
ENSMUSG00000079419	39.3368	1.51597	0.482096	3.14454	0.00166347	0.227327	Ms4a6c	19	11469366	11482192	11469366	1	membrane-spanning 4-domains, subfamily A, member 6C [Source:MGI Symbol;Acc:MGI:2385644]
ENSMUSG00000039463	2047.6	0.257222	0.0819577	3.13847	0.0016983	0.23012	Slc9a8	2	167421712	167477000	167421712	1	solute carrier family 9 (sodium/hydrogen exchanger), member 8 [Source:MGI Symbol;Acc:MGI:1924281]
ENSMUSG00000038390	489.525	-0.447709	0.142941	-3.13213	0.00173545	0.233178	Gpr162	6	124858444	124863983	124863917	-1	G protein-coupled receptor 162 [Source:MGI Symbol;Acc:MGI:1315214]
ENSMUSG00000002365	1056.07	-0.339969	0.108763	-3.12577	0.00177337	0.236287	Snx9	17	5841329	5931954	5841329	1	sorting nexin 9 [Source:MGI Symbol;Acc:MGI:1913866]
ENSMUSG00000073409	47.1389	2.28102	0.734419	3.10589	0.0018971	0.250684	H2-Q6	17	35424850	35430055	35424850	1	histocompatibility 2, Q region locus 6 [Source:MGI Symbol;Acc:MGI:95935]
ENSMUSG00000032852	144.115	-0.682141	0.220025	-3.10028	0.00193335	0.252775	Rspo4	2	151842927	151874668	151842927	1	R-spondin 4 [Source:MGI Symbol;Acc:MGI:1924467]
ENSMUSG00000034848	586.809	0.355925	0.114911	3.09739	0.00195234	0.252775	Ttc21b	2	66184327	66256617	66256617	-1	tetratricopeptide repeat domain 21B [Source:MGI Symbol;Acc:MGI:1920918]
ENSMUSG00000024483	1507.33	0.42076	0.135897	3.09617	0.00196035	0.252775	Ankhd1	18	36559987	36658913	36559987	1	ankyrin repeat and KH domain containing 1 [Source:MGI Symbol;Acc:MGI:1921733]
ENSMUSG00000079363	26.5324	2.20902	0.715313	3.08819	0.00201381	0.255969	Gbp4	5	105115767	105139586	105139586	-1	guanylate binding protein 4 [Source:MGI Symbol;Acc:MGI:97072]
ENSMUSG00000052572	4303.46	0.346048	0.112073	3.0877	0.00201715	0.255969	Dlg2	7	90476672	92449247	90476672	1	discs large MAGUK scaffold protein 2 [Source:MGI Symbol;Acc:MGI:1344351]
ENSMUSG00000071724	19.1402	-1.93651	0.628966	-3.07887	0.00207784	0.261596	Smpd5	15	76294348	76296896	76294348	1	sphingomyelin phosphodiesterase 5 [Source:MGI Symbol;Acc:MGI:3709877]
ENSMUSG00000069662	1097.33	-0.364004	0.118547	-3.07054	0.00213675	0.26691	Marcks	10	37133375	37138920	37138920	-1	myristoylated alanine rich protein kinase C substrate [Source:MGI Symbol;Acc:MGI:96907]
ENSMUSG00000062393	88.0117	-0.848216	0.277783	-3.05352	0.00226175	0.280334	Dgkk	X	6779306	6948363	6873484	1	diacylglycerol kinase kappa [Source:MGI Symbol;Acc:MGI:3580254]
ENSMUSG00000028152	1663.79	-0.257695	0.0846406	-3.04457	0.0023301	0.286584	Tspan5	3	138742195	138907905	138742195	1	tetraspanin 5 [Source:MGI Symbol;Acc:MGI:1928096]
ENSMUSG00000006517	2287.69	-0.274388	0.0904875	-3.03233	0.00242677	0.296196	Mvd	8	122433601	122443422	122443396	-1	mevalonate (diphospho) decarboxylase [Source:MGI Symbol;Acc:MGI:2179327]
ENSMUSG00000026275	3546.14	-0.295914	0.0977957	-3.02584	0.00247947	0.300335	Ppp1r7	1	93342854	93373489	93342854	1	protein phosphatase 1, regulatory subunit 7 [Source:MGI Symbol;Acc:MGI:1913635]
ENSMUSG00000032420	1298.45	-0.524649	0.173843	-3.01795	0.00254495	0.305949	Nt5e	9	88327197	88372092	88327197	1	5' nucleotidase, ecto [Source:MGI Symbol;Acc:MGI:99782]
ENSMUSG00000107879	743.829	0.352778	0.117235	3.00916	0.0026197	0.312585	9330102E08Rik	6	128169704	128183803	128183803	-1	RIKEN cDNA 9330102E08 gene [Source:MGI Symbol;Acc:MGI:3026973]
ENSMUSG00000068606	23.0717	1.86286	0.61959	3.00659	0.00264192	0.312901	Gm4841	18	60268305	60273272	60273272	-1	predicted gene 4841 [Source:MGI Symbol;Acc:MGI:3643814]
ENSMUSG00000003135	868.274	-0.408576	0.136581	-2.99146	0.00277646	0.314429	Cnot11	1	39534992	39546889	39534992	1	CCR4-NOT transcription complex, subunit 11 [Source:MGI Symbol;Acc:MGI:106580]
ENSMUSG00000023232	640.274	-0.470063	0.157189	-2.99042	0.00278592	0.314429	Serinc2	4	130253495	130279205	130275218	-1	serine incorporator 2 [Source:MGI Symbol;Acc:MGI:1919132]
ENSMUSG00000072940	72.1551	-1.0358	0.346655	-2.98799	0.00280817	0.314429	Gm10443	6	86334031	86334240	86334031	1	predicted pseudogene 10443 [Source:MGI Symbol;Acc:MGI:3704272]
ENSMUSG00000043068	769.168	-0.36773	0.123096	-2.98734	0.00281415	0.314429	Fam89a	8	124740257	124751832	124751832	-1	family with sequence similarity 89, member A [Source:MGI Symbol;Acc:MGI:1916877]
ENSMUSG00000073164	508.664	0.407132	0.13635	2.98593	0.00282713	0.314429	2410018L13Rik	12	22953997	23010284	23010243	-1	RIKEN cDNA 2410018L13 gene [Source:MGI Symbol;Acc:MGI:1916982]
ENSMUSG00000056569	3420.1	-0.447228	0.14981	-2.98529	0.00283305	0.314429	Mpz	1	171150711	171161130	171150711	1	myelin protein zero [Source:MGI Symbol;Acc:MGI:103177]
ENSMUSG00000031688	324.351	-0.455486	0.152593	-2.98499	0.00283591	0.314429	Pou4f2	8	78433010	78436645	78436645	-1	POU domain, class 4, transcription factor 2 [Source:MGI Symbol;Acc:MGI:102524]
ENSMUSG00000024287	533.695	0.418731	0.140351	2.98346	0.00285012	0.314429	Thoc1	18	9957906	9995489	9957906	1	THO complex 1 [Source:MGI Symbol;Acc:MGI:1919668]
ENSMUSG00000058756	7330.86	-0.209831	0.0703562	-2.9824	0.00285994	0.314429	Thra	11	98740638	98769006	98740638	1	thyroid hormone receptor alpha [Source:MGI Symbol;Acc:MGI:98742]
ENSMUSG00000024366	742.337	-0.49902	0.167396	-2.98107	0.00287247	0.314429	Gfra3	18	34689898	34720387	34720387	-1	glial cell line derived neurotrophic factor family receptor alpha 3 [Source:MGI Symbol;Acc:MGI:1201403]
ENSMUSG00000025401	822.821	-0.414951	0.139204	-2.98088	0.00287423	0.314429	Myo1a	10	127705170	127720940	127705170	1	myosin IA [Source:MGI Symbol;Acc:MGI:107732]
ENSMUSG00000069893	11.4984	2.61226	0.876858	2.97912	0.00289081	0.314429	9930111J21Rik1	11	48946150	48979398	48979381	-1	RIKEN cDNA 9930111J21 gene 1 [Source:MGI Symbol;Acc:MGI:3041173]
ENSMUSG00000023033	13722.8	0.278828	0.0937719	2.97347	0.00294454	0.31811	Scn8a	15	100869858	101045938	100869858	1	sodium channel, voltage-gated, type VIII, alpha [Source:MGI Symbol;Acc:MGI:103169]
ENSMUSG00000020000	819.641	-0.494527	0.167202	-2.95765	0.00309991	0.332648	Moxd1	10	24223517	24302790	24223517	1	monooxygenase, DBH-like 1 [Source:MGI Symbol;Acc:MGI:1921582]
ENSMUSG00000058070	14713.9	-0.230512	0.0780784	-2.95231	0.00315405	0.333303	Eml1	12	108370957	108539617	108370957	1	echinoderm microtubule associated protein like 1 [Source:MGI Symbol;Acc:MGI:1915769]
ENSMUSG00000045136	9088.62	-0.36099	0.122328	-2.95099	0.00316757	0.333303	Tubb2b	13	34126748	34130466	34130354	-1	tubulin, beta 2B class IIB [Source:MGI Symbol;Acc:MGI:1920960]
ENSMUSG00000025192	563.781	0.359089	0.121688	2.95089	0.00316856	0.333303	Entpd7	19	43689672	43733697	43689672	1	ectonucleoside triphosphate diphosphohydrolase 7 [Source:MGI Symbol;Acc:MGI:2135885]
ENSMUSG00000058589	1609.48	-0.358111	0.121624	-2.94442	0.00323563	0.337755	Anks1b	10	89873509	90973300	89873509	1	ankyrin repeat and sterile alpha motif domain containing 1B [Source:MGI Symbol;Acc:MGI:1924781]
ENSMUSG00000022973	11894.2	0.228037	0.0774911	2.94275	0.00325313	0.337755	Synj1	16	90936092	91011308	91011308	-1	synaptojanin 1 [Source:MGI Symbol;Acc:MGI:1354961]
ENSMUSG00000038650	1664.21	-0.331138	0.112952	-2.93168	0.00337134	0.34777	Rnh1	7	141160326	141172857	141168689	-1	ribonuclease/angiogenin inhibitor 1 [Source:MGI Symbol;Acc:MGI:1195456]
ENSMUSG00000054280	1480.1	0.325779	0.111454	2.92299	0.00346691	0.352218	Prr14l	5	32789820	32854256	32854256	-1	proline rich 14-like [Source:MGI Symbol;Acc:MGI:2443658]
ENSMUSG00000028228	4650.82	-0.224587	0.0768682	-2.92171	0.00348111	0.352218	Cpne3	4	19519254	19570108	19570108	-1	copine III [Source:MGI Symbol;Acc:MGI:1917818]
ENSMUSG00000068154	216.525	-0.498486	0.170696	-2.92031	0.00349684	0.352218	Insm1	2	146221921	146225020	146221921	1	insulinoma-associated 1 [Source:MGI Symbol;Acc:MGI:1859980]
ENSMUSG00000030313	1178.58	0.358549	0.122815	2.91942	0.00350684	0.352218	Dennd5b	6	148988071	149101680	149101680	-1	DENN/MADD domain containing 5B [Source:MGI Symbol;Acc:MGI:2444273]
ENSMUSG00000037492	821.947	-0.369569	0.126658	-2.91784	0.0035246	0.352218	Zmat4	8	23636019	24156585	23636019	1	zinc finger, matrin type 4 [Source:MGI Symbol;Acc:MGI:2443497]
ENSMUSG00000073491	12.0669	2.9427	1.01167	2.90876	0.00362867	0.360366	Ifi213	1	173566283	173599274	173599074	-1	interferon activated gene 213 [Source:MGI Symbol;Acc:MGI:3695276]
ENSMUSG00000079278	10381.6	-0.262812	0.0904376	-2.90601	0.00366074	0.360558	Tmem233	5	116038755	116083246	116083244	-1	transmembrane protein 233 [Source:MGI Symbol;Acc:MGI:3651514]
ENSMUSG00000028825	14.9107	-2.55381	0.87919	-2.90473	0.00367571	0.360558	Rhd	4	134864536	134896172	134864536	1	Rh blood group, D antigen [Source:MGI Symbol;Acc:MGI:1202882]
ENSMUSG00000041737	2275.3	-0.461054	0.158928	-2.90103	0.00371943	0.362035	Tmem45b	9	31426196	31464462	31464462	-1	transmembrane protein 45b [Source:MGI Symbol;Acc:MGI:2384574]
ENSMUSG00000020431	2505.76	0.253118	0.0873371	2.89817	0.00375343	0.362035	Adcy1	11	7063489	7178506	7063489	1	adenylate cyclase 1 [Source:MGI Symbol;Acc:MGI:99677]
ENSMUSG00000022146	617.958	-0.625314	0.215922	-2.89602	0.00377927	0.362035	Osmr	15	6813577	6874969	6874969	-1	oncostatin M receptor [Source:MGI Symbol;Acc:MGI:1330819]
ENSMUSG00000032507	2063.62	-0.249156	0.0860905	-2.89412	0.00380219	0.362035	Fbxl2	9	113963637	114046191	114026729	-1	F-box and leucine-rich repeat protein 2 [Source:MGI Symbol;Acc:MGI:1919429]
ENSMUSG00000030789	18.1525	1.84895	0.638895	2.89398	0.00380398	0.362035	Itgax	7	128129547	128150657	128129547	1	integrin alpha X [Source:MGI Symbol;Acc:MGI:96609]
ENSMUSG00000001366	2804.93	-0.247949	0.085816	-2.88931	0.00386084	0.365272	Fbxo9	9	78081499	78109065	78108656	-1	f-box protein 9 [Source:MGI Symbol;Acc:MGI:1918788]
ENSMUSG00000032278	695.472	-0.524943	0.181812	-2.88728	0.00388584	0.365474	Paqr5	9	61953481	62026856	62026856	-1	progestin and adipoQ receptor family member V [Source:MGI Symbol;Acc:MGI:1921340]
ENSMUSG00000092035	680.114	0.395766	0.137315	2.88218	0.00394939	0.369231	Peg10	6	4747306	4760517	4747306	1	paternally expressed 10 [Source:MGI Symbol;Acc:MGI:2157785]
ENSMUSG00000053977	10.7029	3.95685	1.37433	2.87912	0.00398791	0.369231	Cd8a	6	71373427	71379173	71373427	1	CD8 antigen, alpha chain [Source:MGI Symbol;Acc:MGI:88346]
ENSMUSG00000038642	161.248	1.21788	0.423291	2.87718	0.00401246	0.369231	Ctss	3	95526786	95556403	95526786	1	cathepsin S [Source:MGI Symbol;Acc:MGI:107341]
ENSMUSG00000010505	1618.93	-0.382882	0.133096	-2.87673	0.00401815	0.369231	Myt1	2	181763332	181827797	181763332	1	myelin transcription factor 1 [Source:MGI Symbol;Acc:MGI:1100535]
ENSMUSG00000045410	520.814	-0.397693	0.138424	-2.873	0.00406593	0.370104	Akr1e1	13	4590750	4609174	4609174	-1	aldo-keto reductase family 1, member E1 [Source:MGI Symbol;Acc:MGI:1914758]
ENSMUSG00000022604	646.039	0.343412	0.119557	2.87238	0.00407394	0.370104	Cep97	16	55899888	55934855	55934855	-1	centrosomal protein 97 [Source:MGI Symbol;Acc:MGI:1921451]
ENSMUSG00000031673	3308.11	-0.236139	0.0823183	-2.86861	0.00412277	0.372424	Cdh11	8	102632095	102785642	102785642	-1	cadherin 11 [Source:MGI Symbol;Acc:MGI:99217]
ENSMUSG00000018339	1232.73	-0.448391	0.156709	-2.8613	0.00421906	0.377606	Gpx3	11	54902453	54910377	54902453	1	glutathione peroxidase 3 [Source:MGI Symbol;Acc:MGI:105102]
ENSMUSG00000028004	334.623	-0.48999	0.171285	-2.86068	0.00422738	0.377606	Npy2r	3	82538383	82548084	82548084	-1	neuropeptide Y receptor Y2 [Source:MGI Symbol;Acc:MGI:108418]
ENSMUSG00000023827	1216.39	-0.364882	0.127869	-2.85357	0.00432311	0.382887	Agpat4	17	12118704	12219645	12118704	1	1-acylglycerol-3-phosphate O-acyltransferase 4 (lysophosphatidic acid acyltransferase, delta) [Source:MGI Symbol;Acc:MGI:1915512]
ENSMUSG00000032318	4392.72	-0.244201	0.0856069	-2.85259	0.00433647	0.382887	Isl2	9	55538672	55546180	55538672	1	insulin related protein 2 (islet 2) [Source:MGI Symbol;Acc:MGI:109156]
ENSMUSG00000038738	1060.84	0.39241	0.13764	2.85099	0.00435833	0.382887	Shank1	7	44310253	44360572	44310253	1	SH3 and multiple ankyrin repeat domains 1 [Source:MGI Symbol;Acc:MGI:3613677]
ENSMUSG00000084803	21.159	-1.84464	0.650223	-2.83693	0.00455499	0.395529	5830444B04Rik	4	155398763	155421704	155421704	-1	RIKEN cDNA 5830444B04 gene [Source:MGI Symbol;Acc:MGI:3603170]
ENSMUSG00000026640	6573.71	0.20853	0.0735218	2.8363	0.00456393	0.395529	Plxna2	1	194618218	194816869	194618218	1	plexin A2 [Source:MGI Symbol;Acc:MGI:107684]
ENSMUSG00000032437	3966.54	-0.202794	0.0715469	-2.83442	0.00459092	0.395529	Stt3b	9	115242581	115310421	115310421	-1	STT3, subunit of the oligosaccharyltransferase complex, homolog B (S. cerevisiae) [Source:MGI Symbol;Acc:MGI:1915542]
ENSMUSG00000037989	1764.33	0.268082	0.0946048	2.8337	0.00460119	0.395529	Wnk2	13	49036303	49148014	49148012	-1	WNK lysine deficient protein kinase 2 [Source:MGI Symbol;Acc:MGI:1922857]
ENSMUSG00000050138	446.533	-0.428115	0.151237	-2.83075	0.00464385	0.397062	Kcnk12	17	87745801	87797994	87797994	-1	potassium channel, subfamily K, member 12 [Source:MGI Symbol;Acc:MGI:2684043]
ENSMUSG00000028433	4667.93	0.230024	0.0814081	2.82557	0.00471966	0.398071	Ubap2	4	41194313	41275144	41275144	-1	ubiquitin-associated protein 2 [Source:MGI Symbol;Acc:MGI:1916176]
ENSMUSG00000026796	2371.08	-0.361958	0.128168	-2.8241	0.00474142	0.398071	Fam129b	2	32876114	32925254	32876114	1	family with sequence similarity 129, member B [Source:MGI Symbol;Acc:MGI:2442910]
ENSMUSG00000015133	302.057	0.632059	0.22389	2.82308	0.00475654	0.398071	Lrrk1	7	66226912	66388350	66262470	-1	leucine-rich repeat kinase 1 [Source:MGI Symbol;Acc:MGI:2142227]
ENSMUSG00000020642	1670.13	-0.264342	0.0936599	-2.82236	0.00476722	0.398071	Rnf144a	12	26300964	26415254	26310278	-1	ring finger protein 144A [Source:MGI Symbol;Acc:MGI:1344401]
ENSMUSG00000052727	324255	0.319983	0.113409	2.82149	0.00478014	0.398071	Map1b	13	99421446	99516540	99516540	-1	microtubule-associated protein 1B [Source:MGI Symbol;Acc:MGI:1306778]
ENSMUSG00000004552	18.6767	-3.00896	1.06732	-2.81919	0.00481455	0.398859	Ctse	1	131638306	131675505	131638306	1	cathepsin E [Source:MGI Symbol;Acc:MGI:107361]
ENSMUSG00000037315	124.986	-0.667588	0.237002	-2.8168	0.00485042	0.398944	Jade3	X	20425688	20519939	20425688	1	jade family PHD finger 3 [Source:MGI Symbol;Acc:MGI:2148019]
ENSMUSG00000028785	521.921	-0.392444	0.139372	-2.81581	0.00486547	0.398944	Hpca	4	129111570	129122036	129118967	-1	hippocalcin [Source:MGI Symbol;Acc:MGI:1336200]
ENSMUSG00000039264	13.3982	2.42489	0.863077	2.80958	0.00496058	0.404667	Gimap3	6	48764464	48770851	48770851	-1	GTPase, IMAP family member 3 [Source:MGI Symbol;Acc:MGI:1932723]
ENSMUSG00000027195	2592.23	-0.217525	0.0775238	-2.80591	0.0050175	0.407233	Hsd17b12	2	94032689	94157964	94066469	-1	hydroxysteroid (17-beta) dehydrogenase 12 [Source:MGI Symbol;Acc:MGI:1926967]
ENSMUSG00000038022	131.9	-0.755327	0.269438	-2.80335	0.00505752	0.408407	Mindy4	6	55203383	55320222	55203383	1	MINDY lysine 48 deubiquitinase 4 [Source:MGI Symbol;Acc:MGI:3583959]
ENSMUSG00000019970	431.656	0.367037	0.131205	2.79744	0.00515098	0.413256	Sgk1	10	21882184	21999903	21882184	1	serum/glucocorticoid regulated kinase 1 [Source:MGI Symbol;Acc:MGI:1340062]
ENSMUSG00000026638	195.842	-0.579	0.20706	-2.79629	0.00516925	0.413256	Irf6	1	193153111	193172023	193153111	1	interferon regulatory factor 6 [Source:MGI Symbol;Acc:MGI:1859211]
ENSMUSG00000031997	330.307	-0.472412	0.169288	-2.79058	0.00526135	0.417853	Trpc6	9	8544142	8680741	8544142	1	transient receptor potential cation channel, subfamily C, member 6 [Source:MGI Symbol;Acc:MGI:109523]
ENSMUSG00000029866	11.8741	-4.18748	1.50224	-2.78748	0.00531189	0.417853	Kel	6	41686330	41704339	41704339	-1	Kell blood group [Source:MGI Symbol;Acc:MGI:1346053]
ENSMUSG00000050379	2723.54	-0.239845	0.0860824	-2.78622	0.00533259	0.417853	Septin6	X	36911326	36991794	36989656	-1	septin 6 [Source:MGI Symbol;Acc:MGI:1888939]
ENSMUSG00000028794	888.961	-0.448219	0.160904	-2.78563	0.00534237	0.417853	A3galt2	4	128755364	128769298	128755364	1	alpha 1,3-galactosyltransferase 2 (isoglobotriaosylceramide synthase) [Source:MGI Symbol;Acc:MGI:2685279]
ENSMUSG00000024163	24654.1	0.197104	0.0708264	2.78292	0.00538721	0.417853	Mapk8ip3	17	24892153	24936977	24936938	-1	mitogen-activated protein kinase 8 interacting protein 3 [Source:MGI Symbol;Acc:MGI:1353598]
ENSMUSG00000021276	739.736	-0.337813	0.121402	-2.7826	0.00539249	0.417853	Cinp	12	110872610	110889145	110889145	-1	cyclin-dependent kinase 2 interacting protein [Source:MGI Symbol;Acc:MGI:1914486]
ENSMUSG00000071753	2129.05	0.371896	0.133748	2.78057	0.00542629	0.417853	Cdr1os	X	61116378	61203785	61116378	1	cerebellar degeneration related antigen 1, opposite strand [Source:MGI Symbol;Acc:MGI:5637821]
ENSMUSG00000037096	198.68	-0.885616	0.318567	-2.78	0.00543583	0.417853	Gm9762	3	78966356	78966799	78966799	-1	predicted pseudogene 9762 [Source:MGI Symbol;Acc:MGI:3704220]
ENSMUSG00000072244	49.6111	1.21076	0.435858	2.77787	0.00547168	0.417914	Trim6	7	104218793	104235152	104218793	1	tripartite motif-containing 6 [Source:MGI Symbol;Acc:MGI:2137352]
ENSMUSG00000079109	390.566	0.438902	0.158058	2.77685	0.00548889	0.417914	Pms2	5	143909964	143933968	143909964	1	PMS1 homolog2, mismatch repair system component [Source:MGI Symbol;Acc:MGI:104288]
ENSMUSG00000107019	163.106	0.57575	0.207674	2.77238	0.00556482	0.420132	Gm43682	5	93176970	93179059	93176970	1	predicted gene 43682 [Source:MGI Symbol;Acc:MGI:5663819]
ENSMUSG00000002997	9343.39	-0.177501	0.0640327	-2.77204	0.00557057	0.420132	Prkar2b	12	31958476	32061296	32061235	-1	protein kinase, cAMP dependent regulatory, type II beta [Source:MGI Symbol;Acc:MGI:97760]
ENSMUSG00000033400	7691.54	0.261863	0.0947286	2.76435	0.00570362	0.428147	Agl	3	116739999	116808166	116807417	-1	amylo-1,6-glucosidase, 4-alpha-glucanotransferase [Source:MGI Symbol;Acc:MGI:1924809]
ENSMUSG00000032380	206.987	-0.495304	0.179502	-2.75933	0.00579209	0.428596	Dapk2	9	66158223	66272242	66158223	1	death-associated protein kinase 2 [Source:MGI Symbol;Acc:MGI:1341297]
ENSMUSG00000085282	259.842	0.493432	0.178854	2.75885	0.00580046	0.428596	Gm15663	10	105573953	105583874	105573953	1	predicted gene 15663 [Source:MGI Symbol;Acc:MGI:3783105]
ENSMUSG00000036611	4124.56	-0.201982	0.0732341	-2.75803	0.00581501	0.428596	Eepd1	9	25481547	25604110	25481547	1	endonuclease/exonuclease/phosphatase family domain containing 1 [Source:MGI Symbol;Acc:MGI:1914734]
ENSMUSG00000037143	120.392	-0.73971	0.268212	-2.75793	0.00581683	0.428596	Cfap61	2	145934784	146215039	145934784	1	cilia and flagella associated protein 61 [Source:MGI Symbol;Acc:MGI:1926024]
ENSMUSG00000005952	1962.79	-0.47121	0.170959	-2.75628	0.00584637	0.428796	Trpv1	11	73234292	73261242	73234292	1	transient receptor potential cation channel, subfamily V, member 1 [Source:MGI Symbol;Acc:MGI:1341787]
ENSMUSG00000021559	2613.75	-0.246454	0.0895316	-2.75271	0.00591044	0.431516	Dapk1	13	60601947	60763191	60601947	1	death associated protein kinase 1 [Source:MGI Symbol;Acc:MGI:1916885]
ENSMUSG00000040724	21770.8	0.244807	0.0890924	2.74779	0.00599986	0.436053	Kcna2	3	107101146	107115005	107101146	1	potassium voltage-gated channel, shaker-related subfamily, member 2 [Source:MGI Symbol;Acc:MGI:96659]
ENSMUSG00000047369	20.7224	2.33607	0.850958	2.74523	0.00604689	0.436156	Dnah14	1	181576559	181815774	181576559	1	dynein, axonemal, heavy chain 14 [Source:MGI Symbol;Acc:MGI:2444525]
ENSMUSG00000024063	1807.65	-0.303375	0.110529	-2.74474	0.00605583	0.436156	Lbh	17	72918305	72941947	72918305	1	limb-bud and heart [Source:MGI Symbol;Acc:MGI:1925139]
ENSMUSG00000038970	1632.13	0.261953	0.0955654	2.74109	0.00612359	0.439059	Lmtk2	5	144100436	144188204	144100436	1	lemur tyrosine kinase 2 [Source:MGI Symbol;Acc:MGI:3036247]
ENSMUSG00000041920	1163.66	0.268184	0.0979431	2.73816	0.00617844	0.439115	Slc16a6	11	109450855	109473598	109472688	-1	solute carrier family 16 (monocarboxylic acid transporters), member 6 [Source:MGI Symbol;Acc:MGI:2144585]
ENSMUSG00000032470	1798.7	-0.247635	0.0904399	-2.73811	0.00617931	0.439115	Mras	9	99385420	99437381	99437381	-1	muscle and microspikes RAS [Source:MGI Symbol;Acc:MGI:1100856]
ENSMUSG00000037824	1064.37	-0.332174	0.121762	-2.72804	0.00637109	0.448532	Tspan14	14	40906445	40966807	40934321	-1	tetraspanin 14 [Source:MGI Symbol;Acc:MGI:1196325]
ENSMUSG00000047976	11480.2	0.250313	0.0918207	2.7261	0.00640871	0.448532	Kcna1	6	126640397	126646384	126644796	-1	potassium voltage-gated channel, shaker-related subfamily, member 1 [Source:MGI Symbol;Acc:MGI:96654]
ENSMUSG00000027716	2267.79	-0.427008	0.156657	-2.72574	0.00641566	0.448532	Trpc3	3	36620482	36690167	36690167	-1	transient receptor potential cation channel, subfamily C, member 3 [Source:MGI Symbol;Acc:MGI:109526]
ENSMUSG00000093930	26917.1	-0.165395	0.0606885	-2.72531	0.00642403	0.448532	Hmgcs1	13	119690379	119708260	119690379	1	3-hydroxy-3-methylglutaryl-Coenzyme A synthase 1 [Source:MGI Symbol;Acc:MGI:107592]
ENSMUSG00000059146	17867.8	0.357729	0.131461	2.72119	0.00650472	0.452191	Ntrk3	7	78175959	78738012	78578408	-1	neurotrophic tyrosine kinase, receptor, type 3 [Source:MGI Symbol;Acc:MGI:97385]
ENSMUSG00000037999	2815.07	0.27129	0.100014	2.71253	0.0066771	0.461209	Arap2	5	62602445	62766159	62612374	-1	ArfGAP with RhoGAP domain, ankyrin repeat and PH domain 2 [Source:MGI Symbol;Acc:MGI:2684416]
ENSMUSG00000076431	605.447	-0.341325	0.125867	-2.71179	0.00669213	0.461209	Sox4	13	28948919	28953713	28953713	-1	SRY (sex determining region Y)-box 4 [Source:MGI Symbol;Acc:MGI:98366]
ENSMUSG00000022351	8807.23	-0.207008	0.076386	-2.71002	0.00672789	0.461684	Sqle	15	59315077	59331192	59315077	1	squalene epoxidase [Source:MGI Symbol;Acc:MGI:109296]
ENSMUSG00000001076	209.991	-0.633964	0.234186	-2.70709	0.00678754	0.463786	C1ql4	15	99084086	99087817	99087817	-1	complement component 1, q subcomponent-like 4 [Source:MGI Symbol;Acc:MGI:3579909]
ENSMUSG00000036304	331.558	-0.513996	0.190491	-2.69827	0.00697019	0.47424	Zdhhc23	16	43965033	43979791	43979791	-1	zinc finger, DHHC domain containing 23 [Source:MGI Symbol;Acc:MGI:2685625]
ENSMUSG00000044033	1961.63	-0.332932	0.123468	-2.6965	0.00700714	0.474734	Ccdc141	2	77009902	77170636	77170635	-1	coiled-coil domain containing 141 [Source:MGI Symbol;Acc:MGI:1919735]
ENSMUSG00000058258	6151.3	-0.288056	0.10693	-2.69387	0.00706274	0.476067	Idi1	13	8885501	8892451	8885501	1	isopentenyl-diphosphate delta isomerase [Source:MGI Symbol;Acc:MGI:2442264]
ENSMUSG00000021675	1990.45	-0.376431	0.139854	-2.69159	0.00711125	0.476067	F2rl2	13	95696853	95702739	95696853	1	coagulation factor II (thrombin) receptor-like 2 [Source:MGI Symbol;Acc:MGI:1298208]
ENSMUSG00000002274	597.842	-0.382244	0.142045	-2.691	0.00712386	0.476067	Metrn	17	25793221	25797136	25797083	-1	meteorin, glial cell differentiation regulator [Source:MGI Symbol;Acc:MGI:1917333]
ENSMUSG00000064329	8097.97	0.271458	0.100915	2.68997	0.00714591	0.476067	Scn1a	2	66270778	66440840	66317946	-1	sodium channel, voltage-gated, type I, alpha [Source:MGI Symbol;Acc:MGI:98246]
ENSMUSG00000046613	1538.83	0.284543	0.105938	2.68594	0.00723264	0.479845	Vwa5b2	16	20589471	20605377	20589471	1	von Willebrand factor A domain containing 5B2 [Source:MGI Symbol;Acc:MGI:2681859]
ENSMUSG00000028617	650.045	-0.296022	0.110472	-2.67961	0.00737082	0.483056	Lrrc42	4	107233514	107253532	107253532	-1	leucine rich repeat containing 42 [Source:MGI Symbol;Acc:MGI:1925059]
ENSMUSG00000030092	270.747	0.467816	0.17461	2.6792	0.00737977	0.483056	Cntn6	6	104492790	104863406	104492790	1	contactin 6 [Source:MGI Symbol;Acc:MGI:1858223]
ENSMUSG00000051207	3903.63	-0.455223	0.169965	-2.67833	0.00739895	0.483056	Mrgprd	7	145314835	145324086	145314835	1	MAS-related GPR, member D [Source:MGI Symbol;Acc:MGI:3033142]
ENSMUSG00000024395	94.3155	-0.715664	0.267409	-2.67629	0.00744415	0.483056	Lims2	18	31922290	31958619	31922290	1	LIM and senescent cell antigen like domains 2 [Source:MGI Symbol;Acc:MGI:2385067]
ENSMUSG00000073489	33.665	1.93594	0.723727	2.67495	0.00747401	0.483056	Ifi204	1	173747293	173766943	173766919	-1	interferon activated gene 204 [Source:MGI Symbol;Acc:MGI:96429]
ENSMUSG00000078897	200.351	-0.738614	0.276186	-2.67433	0.00748782	0.483056	Gm4724	2	175422300	175435807	175435807	-1	predicted gene 4724 [Source:MGI Symbol;Acc:MGI:3782904]
ENSMUSG00000024960	12860	-0.267818	0.100152	-2.67412	0.00749252	0.483056	Plcb3	19	6952325	6976470	6957713	-1	phospholipase C, beta 3 [Source:MGI Symbol;Acc:MGI:104778]
ENSMUSG00000047181	5295.87	-0.302617	0.113291	-2.67115	0.00755926	0.485402	Samd14	11	95009879	95026087	95009879	1	sterile alpha motif domain containing 14 [Source:MGI Symbol;Acc:MGI:2384945]
ENSMUSG00000009569	1044.35	0.350788	0.131485	2.66788	0.00763312	0.488184	Mrtfb	16	13256481	13417529	13256481	1	myocardin related transcription factor B [Source:MGI Symbol;Acc:MGI:3050795]
ENSMUSG00000028581	184.489	1.03567	0.388411	2.66642	0.00766629	0.488352	Laptm5	4	130913125	130936141	130913125	1	lysosomal-associated protein transmembrane 5 [Source:MGI Symbol;Acc:MGI:108046]
ENSMUSG00000031799	1378.48	-0.385591	0.144919	-2.66073	0.0077971	0.494714	Tpm4	8	72130174	72153142	72130174	1	tropomyosin 4 [Source:MGI Symbol;Acc:MGI:2449202]
ENSMUSG00000033470	78.157	-0.851262	0.320376	-2.65707	0.00788225	0.496273	Cysltr2	14	73025603	73049114	73026159	-1	cysteinyl leukotriene receptor 2 [Source:MGI Symbol;Acc:MGI:1917336]
ENSMUSG00000030087	102.485	0.740299	0.278621	2.65701	0.00788376	0.496273	Klf15	6	90462576	90475238	90462576	1	Kruppel-like factor 15 [Source:MGI Symbol;Acc:MGI:1929988]
ENSMUSG00000079277	64.0612	0.887341	0.334808	2.65029	0.00804217	0.49957	Hoxd3	2	74711927	74748442	74711927	1	homeobox D3 [Source:MGI Symbol;Acc:MGI:96207]
ENSMUSG00000001089	4733.43	0.205564	0.0776091	2.64871	0.0080799	0.49957	Luzp1	4	136469761	136554780	136469761	1	leucine zipper protein 1 [Source:MGI Symbol;Acc:MGI:107629]
ENSMUSG00000023805	1202.12	-0.267039	0.10083	-2.6484	0.00808742	0.49957	Synj2	17	5941280	6044290	5941280	1	synaptojanin 2 [Source:MGI Symbol;Acc:MGI:1201671]
ENSMUSG00000032999	19.5695	-1.85273	0.699586	-2.64833	0.00808916	0.49957	Nlrp4f	13	65177111	65205977	65205943	-1	NLR family, pyrin domain containing 4F [Source:MGI Symbol;Acc:MGI:2145528]
ENSMUSG00000041939	1953.55	-0.260346	0.0984015	-2.64576	0.00815085	0.49957	Mvk	5	114444269	114460591	114444269	1	mevalonate kinase [Source:MGI Symbol;Acc:MGI:107624]
ENSMUSG00000051065	344.056	-0.368925	0.139495	-2.64472	0.00817575	0.49957	Mb21d2	16	28826176	28929673	28929673	-1	Mab-21 domain containing 2 [Source:MGI Symbol;Acc:MGI:1917028]
ENSMUSG00000030303	300.604	-0.411722	0.155687	-2.64455	0.00818004	0.49957	Far2	6	148047259	148182758	148047259	1	fatty acyl CoA reductase 2 [Source:MGI Symbol;Acc:MGI:2687035]
ENSMUSG00000026077	88.2395	-0.943543	0.356833	-2.64421	0.00818809	0.49957	Npas2	1	39193731	39363236	39193731	1	neuronal PAS domain protein 2 [Source:MGI Symbol;Acc:MGI:109232]
ENSMUSG00000027009	400.123	0.440349	0.166612	2.64295	0.00821865	0.49957	Itga4	2	79255426	79333123	79255426	1	integrin alpha 4 [Source:MGI Symbol;Acc:MGI:96603]
ENSMUSG00000032018	4667.77	-0.215843	0.0817407	-2.64058	0.00827631	0.49957	Sc5d	9	42251595	42264256	42264256	-1	sterol-C5-desaturase [Source:MGI Symbol;Acc:MGI:1353611]
ENSMUSG00000021313	3570.9	0.30338	0.114939	2.63948	0.00830335	0.49957	Ryr2	13	11553102	12106945	12106945	-1	ryanodine receptor 2, cardiac [Source:MGI Symbol;Acc:MGI:99685]
ENSMUSG00000032562	6437.14	-0.213339	0.0808358	-2.63916	0.00831106	0.49957	Gnai2	9	107614125	107635367	107635312	-1	guanine nucleotide binding protein (G protein), alpha inhibiting 2 [Source:MGI Symbol;Acc:MGI:95772]
ENSMUSG00000024665	4563.41	-0.249444	0.094574	-2.63755	0.00835074	0.500075	Fads2	19	10062765	10101746	10101746	-1	fatty acid desaturase 2 [Source:MGI Symbol;Acc:MGI:1930079]
ENSMUSG00000032502	1292.77	-0.354907	0.134747	-2.63388	0.00844147	0.503622	Stac	9	111561437	111690348	111690225	-1	src homology three (SH3) and cysteine rich domain [Source:MGI Symbol;Acc:MGI:1201400]
ENSMUSG00000048410	671.465	0.307476	0.117095	2.62587	0.00864269	0.51371	Zfp407	18	84128027	84589725	84558425	-1	zinc finger protein 407 [Source:MGI Symbol;Acc:MGI:2685179]
ENSMUSG00000019947	1040.75	0.406273	0.154937	2.62217	0.00873706	0.516138	Arid5b	10	68092520	68278740	68278740	-1	AT rich interactive domain 5B (MRF1-like) [Source:MGI Symbol;Acc:MGI:2175912]
ENSMUSG00000026437	130.324	0.566165	0.21595	2.62174	0.0087481	0.516138	Cdk18	1	132112237	132139684	132139684	-1	cyclin-dependent kinase 18 [Source:MGI Symbol;Acc:MGI:97518]
ENSMUSG00000002222	3373.92	0.215958	0.0824413	2.61953	0.00880499	0.517584	Rmnd5a	6	71388634	71440637	71440637	-1	required for meiotic nuclear division 5 homolog A [Source:MGI Symbol;Acc:MGI:1915727]
ENSMUSG00000042684	55.2628	-0.917391	0.350596	-2.61666	0.00887945	0.518682	Npl	1	153503015	153550045	153550045	-1	N-acetylneuraminate pyruvate lyase [Source:MGI Symbol;Acc:MGI:1921341]
ENSMUSG00000051652	454.223	-0.399572	0.152757	-2.61574	0.0089035	0.518682	Lrrc3	10	77897575	77902536	77902536	-1	leucine rich repeat containing 3 [Source:MGI Symbol;Acc:MGI:2447899]
ENSMUSG00000030643	2064.88	0.330915	0.126542	2.61507	0.00892097	0.518682	Rab30	7	92741603	92844535	92741603	1	RAB30, member RAS oncogene family [Source:MGI Symbol;Acc:MGI:1923235]
ENSMUSG00000023064	34456	-0.196842	0.0753435	-2.61259	0.00898593	0.520565	Sncg	14	34370274	34374789	34374789	-1	synuclein, gamma [Source:MGI Symbol;Acc:MGI:1298397]
ENSMUSG00000009378	324.839	-0.48864	0.187124	-2.61131	0.0090196	0.520629	Slc16a12	19	34668403	34747289	34747289	-1	solute carrier family 16 (monocarboxylic acid transporters), member 12 [Source:MGI Symbol;Acc:MGI:2147716]
ENSMUSG00000004655	5517.27	-0.317474	0.121957	-2.60317	0.00923659	0.531237	Aqp1	6	55336432	55348555	55336432	1	aquaporin 1 [Source:MGI Symbol;Acc:MGI:103201]
ENSMUSG00000038539	1138.33	-0.303348	0.116667	-2.60012	0.00931911	0.534062	Atf5	7	44812256	44816658	44816658	-1	activating transcription factor 5 [Source:MGI Symbol;Acc:MGI:2141857]
ENSMUSG00000055409	87.7493	-0.758136	0.291847	-2.59772	0.00938448	0.535805	Nell1	7	49974864	50866608	49974864	1	NEL-like 1 [Source:MGI Symbol;Acc:MGI:2443902]
ENSMUSG00000059714	9250.66	-0.200246	0.0771201	-2.59655	0.00941655	0.535805	Flot1	17	35823230	35832791	35823230	1	flotillin 1 [Source:MGI Symbol;Acc:MGI:1100500]
ENSMUSG00000026034	688.035	0.659452	0.25411	2.59514	0.00945512	0.536092	Clk1	1	58410189	58424066	58424066	-1	CDC-like kinase 1 [Source:MGI Symbol;Acc:MGI:107403]
ENSMUSG00000091204	607.172	-0.352669	0.13611	-2.59105	0.0095683	0.540592	Gm7271	5	76484040	76516649	76484040	1	predicted gene 7271 [Source:MGI Symbol;Acc:MGI:3647743]
ENSMUSG00000032028	125.294	-0.726353	0.280573	-2.58882	0.00963042	0.542186	Nxpe2	9	48318006	48353454	48340898	-1	neurexophilin and PC-esterase domain family, member 2 [Source:MGI Symbol;Acc:MGI:1925502]
ENSMUSG00000087396	40.6685	1.16558	0.450762	2.5858	0.00971524	0.543374	4933407K13Rik	X	75706932	75764699	75764699	-1	RIKEN cDNA 4933407K13 gene [Source:MGI Symbol;Acc:MGI:1921646]
ENSMUSG00000099560	491.009	-0.562342	0.217485	-2.58565	0.00971948	0.543374	Mrgprx3-ps	7	47309378	47310295	47310295	-1	MAS-related GPR, member X3, pseudogene [Source:MGI Symbol;Acc:MGI:2685506]
ENSMUSG00000043091	314.424	-0.608902	0.235682	-2.58357	0.00977836	0.54476	Tuba1c	15	99029891	99038110	99029891	1	tubulin, alpha 1C [Source:MGI Symbol;Acc:MGI:1095409]
ENSMUSG00000031146	357.832	-0.418272	0.161979	-2.58226	0.00981543	0.544927	Plp2	X	7667941	7671390	7671390	-1	proteolipid protein 2 [Source:MGI Symbol;Acc:MGI:1298382]
ENSMUSG00000028572	236.946	0.612773	0.237909	2.57566	0.0100048	0.547598	Hook1	4	95967240	96025413	95967240	1	hook microtubule tethering protein 1 [Source:MGI Symbol;Acc:MGI:1925213]
ENSMUSG00000036062	48029.3	-0.28511	0.110718	-2.5751	0.010021	0.547598	Phf24	4	42916660	42944752	42916660	1	PHD finger protein 24 [Source:MGI Symbol;Acc:MGI:2140712]
ENSMUSG00000031605	1197.03	-0.259695	0.100851	-2.57503	0.0100231	0.547598	Klhl2	8	64739675	64850017	64850017	-1	kelch-like 2, Mayven [Source:MGI Symbol;Acc:MGI:1924363]
ENSMUSG00000045962	8988.54	0.336209	0.130602	2.57429	0.0100445	0.547598	Wnk1	6	119923969	120038672	119927261	-1	WNK lysine deficient protein kinase 1 [Source:MGI Symbol;Acc:MGI:2442092]
ENSMUSG00000030739	5034.1	0.209367	0.0813408	2.57395	0.0100545	0.547598	Myh14	7	44605803	44670843	44665501	-1	myosin, heavy polypeptide 14 [Source:MGI Symbol;Acc:MGI:1919210]
ENSMUSG00000020108	1922.63	0.329511	0.128043	2.57345	0.010069	0.547598	Ddit4	10	59949669	59951834	59951834	-1	DNA-damage-inducible transcript 4 [Source:MGI Symbol;Acc:MGI:1921997]
ENSMUSG00000044716	304.736	0.4823	0.187656	2.57013	0.0101661	0.551001	Dok7	5	35056766	35087839	35056766	1	docking protein 7 [Source:MGI Symbol;Acc:MGI:3584043]
ENSMUSG00000050321	918.377	0.29395	0.114517	2.56686	0.0102624	0.554342	Neto1	18	86394952	86506718	86394952	1	neuropilin (NRP) and tolloid (TLL)-like 1 [Source:MGI Symbol;Acc:MGI:2180216]
ENSMUSG00000059810	5124.2	-0.200358	0.0782579	-2.56022	0.0104605	0.562618	Rgs3	4	62559847	62704001	62559847	1	regulator of G-protein signaling 3 [Source:MGI Symbol;Acc:MGI:1354734]
ENSMUSG00000046432	2082.99	-0.210613	0.0822906	-2.55938	0.010486	0.562618	Bex3	X	136270253	136271978	136270261	1	brain expressed X-linked 3 [Source:MGI Symbol;Acc:MGI:1338016]
ENSMUSG00000024675	12.9157	2.40101	0.942661	2.54705	0.0108636	0.579511	Ms4a4c	19	11404770	11427246	11404770	1	membrane-spanning 4-domains, subfamily A, member 4C [Source:MGI Symbol;Acc:MGI:1927656]
ENSMUSG00000097960	597.131	0.347677	0.136522	2.54667	0.0108756	0.579511	A330074K22Rik	8	120204434	120228230	120228230	-1	RIKEN cDNA A330074K22 gene [Source:MGI Symbol;Acc:MGI:3045392]
ENSMUSG00000071531	572.173	-0.507202	0.199248	-2.54558	0.0109096	0.579511	Gprin2	14	34185688	34201653	34201633	-1	G protein regulated inducer of neurite outgrowth 2 [Source:MGI Symbol;Acc:MGI:2444560]
ENSMUSG00000022863	120.443	-0.656177	0.258112	-2.54222	0.0110152	0.581661	Btg3	16	78332637	78377192	78373336	-1	BTG anti-proliferation factor 3 [Source:MGI Symbol;Acc:MGI:109532]
ENSMUSG00000024664	1804	-0.404847	0.159265	-2.54198	0.0110228	0.581661	Fads3	19	10041569	10060110	10041569	1	fatty acid desaturase 3 [Source:MGI Symbol;Acc:MGI:1928740]
ENSMUSG00000030731	1816.12	0.281456	0.111251	2.52992	0.011409	0.596968	Syt3	7	44384102	44400187	44384102	1	synaptotagmin III [Source:MGI Symbol;Acc:MGI:99665]
ENSMUSG00000050965	8124.94	-0.324518	0.128292	-2.52953	0.0114215	0.596968	Prkca	11	107933387	108343928	108343928	-1	protein kinase C, alpha [Source:MGI Symbol;Acc:MGI:97595]
ENSMUSG00000038225	254.185	0.592474	0.234302	2.52868	0.0114493	0.596968	Primpol	8	46575594	46617212	46617200	-1	primase and polymerase (DNA-directed) [Source:MGI Symbol;Acc:MGI:3603756]
ENSMUSG00000075602	80.8297	1.23075	0.486925	2.52759	0.0114848	0.596968	Ly6a	15	74994877	74998031	74997907	-1	lymphocyte antigen 6 complex, locus A [Source:MGI Symbol;Acc:MGI:107527]
ENSMUSG00000053580	3900.58	0.314713	0.124533	2.52714	0.0114995	0.596968	Tanc2	11	105589986	105929304	105589986	1	tetratricopeptide repeat, ankyrin repeat and coiled-coil containing 2 [Source:MGI Symbol;Acc:MGI:2444121]
ENSMUSG00000021806	500.935	0.455868	0.180677	2.52311	0.0116322	0.601114	Nid2	14	19751265	19811787	19751265	1	nidogen 2 [Source:MGI Symbol;Acc:MGI:1298229]
ENSMUSG00000005148	530.584	-0.42858	0.169907	-2.52243	0.0116546	0.601114	Klf5	14	99298691	99315036	99298691	1	Kruppel-like factor 5 [Source:MGI Symbol;Acc:MGI:1338056]
ENSMUSG00000117789	38.031	-1.19927	0.476113	-2.51887	0.0117733	0.605286	Gm50388	19	5038891	5049912	5038891	1	predicted gene, 50388 [Source:MGI Symbol;Acc:MGI:6303291]
ENSMUSG00000024036	413.516	-0.549795	0.218407	-2.51729	0.011826	0.606045	Slc37a1	17	31286792	31350739	31286792	1	solute carrier family 37 (glycerol-3-phosphate transporter), member 1 [Source:MGI Symbol;Acc:MGI:2446181]
ENSMUSG00000026425	1665.27	0.250088	0.0994094	2.51574	0.0118784	0.606784	Srgap2	1	131285251	131527352	131527347	-1	SLIT-ROBO Rho GTPase activating protein 2 [Source:MGI Symbol;Acc:MGI:109605]
ENSMUSG00000020123	33.3405	-1.35618	0.540068	-2.51113	0.0120345	0.6128	Avpr1a	10	122448499	122453452	122448499	1	arginine vasopressin receptor 1A [Source:MGI Symbol;Acc:MGI:1859216]
ENSMUSG00000039197	5079.1	-0.218994	0.0872522	-2.5099	0.0120765	0.612988	Adk	14	21052574	21448569	21052574	1	adenosine kinase [Source:MGI Symbol;Acc:MGI:87930]
ENSMUSG00000031934	2239.67	-0.270423	0.107806	-2.50844	0.0121267	0.613588	Panx1	9	15002128	15045478	15045478	-1	pannexin 1 [Source:MGI Symbol;Acc:MGI:1860055]
ENSMUSG00000001065	364.248	0.375948	0.150137	2.50404	0.0122784	0.619205	Zfp276	8	123254195	123269745	123254195	1	zinc finger protein (C2H2 type) 276 [Source:MGI Symbol;Acc:MGI:1888495]
ENSMUSG00000024066	125.641	0.666819	0.266443	2.50267	0.012326	0.619205	Xdh	17	73883895	73950196	73900407	-1	xanthine dehydrogenase [Source:MGI Symbol;Acc:MGI:98973]
ENSMUSG00000005087	4295.66	-0.367013	0.146695	-2.50187	0.0123539	0.619205	Cd44	2	102811141	102901665	102901625	-1	CD44 antigen [Source:MGI Symbol;Acc:MGI:88338]
ENSMUSG00000076498	10.4874	2.49322	0.998915	2.49593	0.0125627	0.627704	Trbc2	6	41546730	41548352	41546730	1	T cell receptor beta, constant 2 [Source:MGI Symbol;Acc:MGI:4835227]
ENSMUSG00000032352	103.078	0.782114	0.31382	2.49224	0.0126941	0.63192	Lrrc1	9	77430823	77544870	77544870	-1	leucine rich repeat containing 1 [Source:MGI Symbol;Acc:MGI:2442313]
ENSMUSG00000023274	22.1549	1.6997	0.682442	2.49062	0.0127521	0.63192	Cd4	6	124864692	124888221	124888221	-1	CD4 antigen [Source:MGI Symbol;Acc:MGI:88335]
ENSMUSG00000045763	5409.21	-0.213541	0.0857738	-2.48958	0.0127893	0.63192	Basp1	15	25363277	25413764	25413764	-1	brain abundant, membrane attached signal protein 1 [Source:MGI Symbol;Acc:MGI:1917600]
ENSMUSG00000079845	26.8075	1.44656	0.58115	2.48914	0.0128052	0.63192	Xlr4a	X	73074345	73082478	73082478	-1	X-linked lymphocyte-regulated 4A [Source:MGI Symbol;Acc:MGI:3574098]
ENSMUSG00000071489	726.457	-0.393167	0.158056	-2.48751	0.0128641	0.632875	Ptgdr	14	44851235	44859375	44859375	-1	prostaglandin D receptor [Source:MGI Symbol;Acc:MGI:102966]
ENSMUSG00000022883	982.185	0.286608	0.115347	2.48474	0.0129647	0.635054	Robo1	16	72308306	73046095	72308306	1	roundabout guidance receptor 1 [Source:MGI Symbol;Acc:MGI:1274781]
ENSMUSG00000034361	1119.66	-0.267012	0.107488	-2.4841	0.0129878	0.635054	Cpne2	8	94532990	94570531	94532990	1	copine II [Source:MGI Symbol;Acc:MGI:2387578]
ENSMUSG00000001506	234.449	0.434682	0.175489	2.47697	0.0132504	0.645596	Col1a1	11	94936224	94953042	94936224	1	collagen, type I, alpha 1 [Source:MGI Symbol;Acc:MGI:88467]
ENSMUSG00000022014	15.1116	1.76876	0.714344	2.47606	0.0132842	0.645596	Epsti1	14	77904239	78002657	77904239	1	epithelial stromal interaction 1 (breast) [Source:MGI Symbol;Acc:MGI:1915168]
ENSMUSG00000022000	1009.75	0.389031	0.157201	2.47473	0.0133336	0.646031	Zc3h13	14	75284373	75344426	75284377	1	zinc finger CCCH type containing 13 [Source:MGI Symbol;Acc:MGI:1914552]
ENSMUSG00000038910	369.22	-0.382773	0.154775	-2.4731	0.0133947	0.646871	Plcl2	17	50509403	50688484	50509403	1	phospholipase C-like 2 [Source:MGI Symbol;Acc:MGI:1352756]
ENSMUSG00000056602	4186.46	0.319004	0.129095	2.47107	0.013471	0.646871	Fry	5	150118645	150497753	150118645	1	FRY microtubule binding protein [Source:MGI Symbol;Acc:MGI:2443895]
ENSMUSG00000063297	3483.46	-0.194421	0.0786904	-2.47071	0.0134844	0.646871	Luzp2	7	54835498	55268885	54835498	1	leucine zipper protein 2 [Source:MGI Symbol;Acc:MGI:1889615]
ENSMUSG00000039682	1554.84	-0.227164	0.0919704	-2.46996	0.0135127	0.646871	Lap3	5	45493374	45512691	45493374	1	leucine aminopeptidase 3 [Source:MGI Symbol;Acc:MGI:1914238]
ENSMUSG00000004707	66.5863	0.779383	0.316012	2.46631	0.0136513	0.65148	Ly9	1	171588624	171607410	171607410	-1	lymphocyte antigen 9 [Source:MGI Symbol;Acc:MGI:96885]
ENSMUSG00000078880	475.98	0.392792	0.159356	2.46487	0.0137063	0.65148	Gm14308	2	176613364	176636344	176625630	-1	predicted gene 14308 [Source:MGI Symbol;Acc:MGI:3782921]
ENSMUSG00000022969	1225.98	-0.242787	0.0985353	-2.46396	0.0137413	0.65148	Il10rb	16	91406164	91425834	91406164	1	interleukin 10 receptor, beta [Source:MGI Symbol;Acc:MGI:109380]
ENSMUSG00000040537	9729.98	0.229393	0.0931297	2.46316	0.013772	0.65148	Adam22	5	8072352	8368160	8367982	-1	a disintegrin and metallopeptidase domain 22 [Source:MGI Symbol;Acc:MGI:1340046]
ENSMUSG00000006378	250.838	-0.487775	0.19814	-2.46177	0.0138255	0.652083	Gcat	15	79030874	79038353	79030874	1	glycine C-acetyltransferase (2-amino-3-ketobutyrate-coenzyme A ligase) [Source:MGI Symbol;Acc:MGI:1349389]
ENSMUSG00000039997	39.816	1.59649	0.649382	2.45847	0.0139529	0.654572	Ifi203	1	173920407	173942672	173942492	-1	interferon activated gene 203 [Source:MGI Symbol;Acc:MGI:96428]
ENSMUSG00000034312	8059.59	0.240756	0.0979761	2.45729	0.0139989	0.654572	Iqsec1	6	90656088	90988685	90716529	-1	IQ motif and Sec7 domain 1 [Source:MGI Symbol;Acc:MGI:1196356]
ENSMUSG00000065954	3005.25	0.18714	0.0761589	2.45724	0.0140011	0.654572	Tacc1	8	25154552	25256588	25201449	-1	transforming, acidic coiled-coil containing protein 1 [Source:MGI Symbol;Acc:MGI:2443510]
ENSMUSG00000014776	4763.7	-0.217068	0.08841	-2.45524	0.0140791	0.656301	Nol3	8	105276140	105281939	105276140	1	nucleolar protein 3 (apoptosis repressor with CARD domain) [Source:MGI Symbol;Acc:MGI:1925938]
ENSMUSG00000073490	33.0068	1.67851	0.684342	2.45274	0.0141773	0.656857	Ifi207	1	173723427	173741747	173741747	-1	interferon activated gene 207 [Source:MGI Symbol;Acc:MGI:2138302]
ENSMUSG00000035864	6260.19	-0.270969	0.110557	-2.45094	0.0142484	0.656857	Syt1	10	108497650	109010982	109010975	-1	synaptotagmin I [Source:MGI Symbol;Acc:MGI:99667]
ENSMUSG00000097415	26.8623	1.21695	0.496579	2.45067	0.0142589	0.656857	AU020206	7	75769038	75782099	75772046	-1	expressed sequence AU020206 [Source:MGI Symbol;Acc:MGI:2142134]
ENSMUSG00000026271	565.133	-0.416249	0.169856	-2.4506	0.014262	0.656857	Gpr35	1	92950865	92986391	92950865	1	G protein-coupled receptor 35 [Source:MGI Symbol;Acc:MGI:1929509]
ENSMUSG00000017978	1369.36	-0.283086	0.115601	-2.44883	0.014332	0.656857	Cadps2	6	23262773	23839421	23839420	-1	Ca2+-dependent activator protein for secretion 2 [Source:MGI Symbol;Acc:MGI:2443963]
ENSMUSG00000030722	95.6942	0.60435	0.246805	2.44869	0.0143376	0.656857	Nfatc2ip	7	126382854	126396737	126396737	-1	nuclear factor of activated T cells, cytoplasmic, calcineurin dependent 2 interacting protein [Source:MGI Symbol;Acc:MGI:1329015]
ENSMUSG00000052560	795.395	-0.314269	0.128524	-2.44521	0.0144767	0.661338	Cpne8	15	90487482	90679432	90679371	-1	copine VIII [Source:MGI Symbol;Acc:MGI:1914121]
ENSMUSG00000060550	148.243	2.40445	0.984203	2.44305	0.0145638	0.661557	H2-Q7	17	35439155	35443773	35439155	1	histocompatibility 2, Q region locus 7 [Source:MGI Symbol;Acc:MGI:95936]
ENSMUSG00000074634	828.339	-0.33282	0.136232	-2.44304	0.0145643	0.661557	Tmem267	13	119488039	119611059	119488039	1	transmembrane protein 267 [Source:MGI Symbol;Acc:MGI:3648543]
ENSMUSG00000069114	568.639	-0.322717	0.132265	-2.43994	0.0146899	0.663938	Zbtb10	3	9250602	9285333	9250602	1	zinc finger and BTB domain containing 10 [Source:MGI Symbol;Acc:MGI:2139883]
ENSMUSG00000035576	327.007	0.430308	0.176378	2.43969	0.0146997	0.663938	L3mbtl1	2	162943472	162974522	162943474	1	L3MBTL1 histone methyl-lysine binding protein [Source:MGI Symbol;Acc:MGI:2676663]
ENSMUSG00000020620	2117.95	0.251505	0.103276	2.43529	0.0148801	0.668998	Abca8b	11	109932190	109995845	109995845	-1	ATP-binding cassette, sub-family A (ABC1), member 8b [Source:MGI Symbol;Acc:MGI:1351668]
ENSMUSG00000027577	126.542	-0.838565	0.344392	-2.43491	0.0148955	0.668998	Chrna4	2	181018380	181043546	181039075	-1	cholinergic receptor, nicotinic, alpha polypeptide 4 [Source:MGI Symbol;Acc:MGI:87888]
ENSMUSG00000032118	11752.8	-0.156596	0.0643576	-2.43322	0.0149652	0.669558	Fez1	9	36821864	36878924	36821864	1	fasciculation and elongation protein zeta 1 (zygin I) [Source:MGI Symbol;Acc:MGI:2670976]
ENSMUSG00000001098	4839.29	-0.208904	0.0859001	-2.43194	0.0150183	0.669558	Kctd10	5	114363567	114380508	114380508	-1	potassium channel tetramerisation domain containing 10 [Source:MGI Symbol;Acc:MGI:2141207]
ENSMUSG00000020716	3817.52	0.268627	0.110475	2.43157	0.0150336	0.669558	Nf1	11	79339693	79581612	79339693	1	neurofibromin 1 [Source:MGI Symbol;Acc:MGI:97306]
ENSMUSG00000110234	42.1322	-1.18837	0.489334	-2.42855	0.0151594	0.669704	Gm45799	7	105640552	105684439	105640552	1	predicted gene 45799 [Source:MGI Symbol;Acc:MGI:5804914]
ENSMUSG00000036452	2000.17	-0.272183	0.112108	-2.42786	0.0151884	0.669704	Arhgap26	18	38993145	39376284	38993145	1	Rho GTPase activating protein 26 [Source:MGI Symbol;Acc:MGI:1918552]
ENSMUSG00000017493	2423.94	-0.276347	0.113841	-2.42749	0.0152039	0.669704	Igfbp4	11	99041244	99054392	99041244	1	insulin-like growth factor binding protein 4 [Source:MGI Symbol;Acc:MGI:96439]
ENSMUSG00000048442	104.316	-0.657207	0.270737	-2.42747	0.0152044	0.669704	Smim5	11	115899966	115906269	115899966	1	small integral membrane protein 5 [Source:MGI Symbol;Acc:MGI:1913778]
ENSMUSG00000025964	26486.6	0.217824	0.0898877	2.42329	0.0153808	0.673945	Adam23	1	63445891	63596276	63445891	1	a disintegrin and metallopeptidase domain 23 [Source:MGI Symbol;Acc:MGI:1345162]
ENSMUSG00000046667	135.04	0.536769	0.221524	2.42307	0.0153898	0.673945	Rbm12b1	4	12140264	12146731	12140264	1	RNA binding motif protein 12 B1 [Source:MGI Symbol;Acc:MGI:1919647]
ENSMUSG00000031842	106.444	-0.924197	0.381705	-2.42123	0.015468	0.673945	Pde4c	8	70723720	70751186	70723720	1	phosphodiesterase 4C, cAMP specific [Source:MGI Symbol;Acc:MGI:99556]
ENSMUSG00000066477	892.92	0.517726	0.213878	2.42066	0.0154922	0.673945	Gm16551	9	74847983	74860134	74847983	1	predicted gene 16551 [Source:MGI Symbol;Acc:MGI:4414971]
ENSMUSG00000097119	588.364	-0.295081	0.122009	-2.41851	0.0155841	0.673945	B230354K17Rik	17	45433598	45442544	45433598	1	RIKEN cDNA B230354K17 gene [Source:MGI Symbol;Acc:MGI:2443272]
ENSMUSG00000032661	17.1787	2.01455	0.833057	2.41826	0.0155948	0.673945	Oas3	5	120753098	120777661	120777661	-1	2'-5' oligoadenylate synthetase 3 [Source:MGI Symbol;Acc:MGI:2180850]
ENSMUSG00000055022	26711	0.192014	0.0794334	2.4173	0.0156362	0.673945	Cntn1	15	92051165	92341967	92051165	1	contactin 1 [Source:MGI Symbol;Acc:MGI:105980]
ENSMUSG00000025255	368.733	-0.516176	0.213538	-2.41726	0.0156379	0.673945	Zfhx4	3	5218526	5415857	5218526	1	zinc finger homeodomain 4 [Source:MGI Symbol;Acc:MGI:2137668]
ENSMUSG00000043099	14.7195	1.49795	0.620214	2.41521	0.015726	0.675113	Hic1	11	75164565	75169519	75169519	-1	hypermethylated in cancer 1 [Source:MGI Symbol;Acc:MGI:1338010]
ENSMUSG00000043013	403.595	0.432448	0.179092	2.41467	0.0157494	0.675113	Onecut1	9	74861921	74891781	74861921	1	one cut domain, family member 1 [Source:MGI Symbol;Acc:MGI:1196423]
ENSMUSG00000057329	2258.91	0.219346	0.090924	2.41241	0.0158475	0.677504	Bcl2	1	106538178	106714274	106714274	-1	B cell leukemia/lymphoma 2 [Source:MGI Symbol;Acc:MGI:88138]
ENSMUSG00000116048	808.425	-0.271143	0.112497	-2.41023	0.0159425	0.679746	Septin2	1	93478993	93509733	93479061	1	septin 2 [Source:MGI Symbol;Acc:MGI:97298]
ENSMUSG00000020836	1768.74	0.264568	0.109967	2.40589	0.016133	0.686039	Coro6	11	77462411	77470484	77462411	1	coronin 6 [Source:MGI Symbol;Acc:MGI:2183448]
ENSMUSG00000041740	8082.04	0.24665	0.102686	2.40199	0.0163064	0.689565	Rnf10	5	115241412	115272898	115272898	-1	ring finger protein 10 [Source:MGI Symbol;Acc:MGI:1859162]
ENSMUSG00000027071	4595.5	-0.295077	0.122975	-2.3995	0.0164177	0.689565	P2rx3	2	84998583	85037462	85037462	-1	purinergic receptor P2X, ligand-gated ion channel, 3 [Source:MGI Symbol;Acc:MGI:1097160]
ENSMUSG00000033416	912.495	-0.230966	0.0962667	-2.39923	0.0164296	0.689565	Gucd1	10	75351111	75517972	75517273	-1	guanylyl cyclase domain containing 1 [Source:MGI Symbol;Acc:MGI:1916028]
ENSMUSG00000046321	2267.41	0.251281	0.104788	2.398	0.0164848	0.689565	Hs3st2	7	121391859	121501770	121391859	1	heparan sulfate (glucosamine) 3-O-sulfotransferase 2 [Source:MGI Symbol;Acc:MGI:1333802]
ENSMUSG00000066443	9.03904	-2.65613	1.10798	-2.39727	0.0165178	0.689565	Gm10163	9	88390837	88391317	88390837	1	predicted pseudogene 10163 [Source:MGI Symbol;Acc:MGI:3704341]
ENSMUSG00000026822	118.056	-1.18784	0.495507	-2.39721	0.0165202	0.689565	Lcn2	2	32384633	32388252	32387722	-1	lipocalin 2 [Source:MGI Symbol;Acc:MGI:96757]
ENSMUSG00000055447	3885.71	-0.21395	0.0892713	-2.39662	0.016547	0.689565	Cd47	16	49800533	49915010	49800533	1	CD47 antigen (Rh-related antigen, integrin-associated signal transducer) [Source:MGI Symbol;Acc:MGI:96617]
ENSMUSG00000100826	1034.12	0.48737	0.203423	2.39585	0.0165819	0.689565	Snhg14	7	59307924	59975759	59324149	-1	small nucleolar RNA host gene 14 [Source:MGI Symbol;Acc:MGI:1289201]
ENSMUSG00000026442	13756.7	0.221727	0.0925902	2.39472	0.0166332	0.689565	Nfasc	1	132564690	132741797	132741757	-1	neurofascin [Source:MGI Symbol;Acc:MGI:104753]
ENSMUSG00000033880	2110.57	0.26533	0.110852	2.39355	0.0166861	0.689565	Lgals3bp	11	118392751	118402092	118398151	-1	lectin, galactoside-binding, soluble, 3 binding protein [Source:MGI Symbol;Acc:MGI:99554]
ENSMUSG00000017167	10689	0.230703	0.096446	2.39205	0.0167548	0.689565	Cntnap1	11	101170523	101190724	101170523	1	contactin associated protein-like 1 [Source:MGI Symbol;Acc:MGI:1858201]
ENSMUSG00000042808	78.4422	-0.754283	0.315368	-2.39176	0.0167679	0.689565	Gpx2	12	76792333	76795554	76795497	-1	glutathione peroxidase 2 [Source:MGI Symbol;Acc:MGI:106609]
ENSMUSG00000028999	781.246	0.308754	0.129117	2.39128	0.01679	0.689565	Rint1	5	23787711	23820369	23787711	1	RAD50 interactor 1 [Source:MGI Symbol;Acc:MGI:1916233]
ENSMUSG00000032741	3508.97	0.185803	0.0777214	2.39063	0.0168197	0.689565	Tpcn1	5	120534153	120588673	120588673	-1	two pore channel 1 [Source:MGI Symbol;Acc:MGI:2182472]
ENSMUSG00000011114	1124.41	-0.228443	0.0956364	-2.38866	0.0169101	0.691284	Tbrg1	9	37648763	37657312	37657312	-1	transforming growth factor beta regulated gene 1 [Source:MGI Symbol;Acc:MGI:1100877]
ENSMUSG00000019818	13839.2	0.233306	0.0977268	2.38733	0.0169712	0.691284	Cd164	10	41519414	41531048	41519414	1	CD164 antigen [Source:MGI Symbol;Acc:MGI:1859568]
ENSMUSG00000048644	740.315	-0.288131	0.120764	-2.38591	0.0170369	0.691284	Ctxn1	8	4257660	4259274	4259274	-1	cortexin 1 [Source:MGI Symbol;Acc:MGI:88566]
ENSMUSG00000085936	58.6038	-0.838921	0.351728	-2.38515	0.0170723	0.691284	2610307P16Rik	13	28460034	28885620	28521108	-1	RIKEN cDNA 2610307P16 gene [Source:MGI Symbol;Acc:MGI:1919768]
ENSMUSG00000002020	177.172	0.65038	0.272693	2.38503	0.0170778	0.691284	Ltbp2	12	84783212	84876532	84876532	-1	latent transforming growth factor beta binding protein 2 [Source:MGI Symbol;Acc:MGI:99502]
ENSMUSG00000025279	212.537	-0.552501	0.232068	-2.38077	0.0172763	0.695681	Dnase1l3	14	7964533	7994573	7994573	-1	deoxyribonuclease 1-like 3 [Source:MGI Symbol;Acc:MGI:1314633]
ENSMUSG00000032346	38.9495	-0.994232	0.417682	-2.38035	0.0172961	0.695681	Ooep	9	78376109	78378725	78378725	-1	oocyte expressed protein [Source:MGI Symbol;Acc:MGI:1915218]
ENSMUSG00000000127	482.693	-0.307585	0.129304	-2.37878	0.0173703	0.695681	Fer	17	63863062	64139496	63863062	1	fer (fms/fps related) protein kinase [Source:MGI Symbol;Acc:MGI:105917]
ENSMUSG00000036832	1103.18	-0.446185	0.187618	-2.37816	0.0173994	0.695681	Lpar3	3	146220963	146286186	146220963	1	lysophosphatidic acid receptor 3 [Source:MGI Symbol;Acc:MGI:1929469]
ENSMUSG00000051323	310.777	0.397824	0.167289	2.37806	0.017404	0.695681	Pcdh19	X	133582860	133688987	133688987	-1	protocadherin 19 [Source:MGI Symbol;Acc:MGI:2685563]
ENSMUSG00000022558	2647.23	-0.24368	0.10255	-2.37622	0.0174911	0.696668	Mroh1	15	76380261	76453038	76380261	1	maestro heat-like repeat family member 1 [Source:MGI Symbol;Acc:MGI:2442558]
ENSMUSG00000044465	1326.45	-0.237985	0.100188	-2.3754	0.0175301	0.696668	Fam160a2	7	105371211	105400054	105400054	-1	family with sequence similarity 160, member A2 [Source:MGI Symbol;Acc:MGI:1921599]
ENSMUSG00000031107	171.289	-0.452823	0.19068	-2.37478	0.0175594	0.696668	Rbmx2	X	48695004	48710723	48695004	1	RNA binding motif protein, X-linked 2 [Source:MGI Symbol;Acc:MGI:1919414]
ENSMUSG00000042606	226	0.483929	0.20394	2.37289	0.0176494	0.698505	Hirip3	7	126861972	126865377	126861972	1	HIRA interacting protein 3 [Source:MGI Symbol;Acc:MGI:2142364]
ENSMUSG00000023800	248.01	-0.417437	0.17602	-2.37153	0.0177145	0.699312	Tiam2	17	3326573	3531344	3326573	1	T cell lymphoma invasion and metastasis 2 [Source:MGI Symbol;Acc:MGI:1344338]
ENSMUSG00000020268	264.694	-0.408697	0.172437	-2.37012	0.0177824	0.699312	Lyrm7	11	54826866	54860916	54860916	-1	LYR motif containing 7 [Source:MGI Symbol;Acc:MGI:1922780]
ENSMUSG00000019966	3007.86	0.209066	0.0882235	2.36973	0.017801	0.699312	Kitl	10	100015630	100100416	100015630	1	kit ligand [Source:MGI Symbol;Acc:MGI:96974]
ENSMUSG00000022829	1229.08	0.2436	0.10288	2.36782	0.0178935	0.701222	Stxbp5l	16	37114942	37384962	37384923	-1	syntaxin binding protein 5-like [Source:MGI Symbol;Acc:MGI:2443815]
ENSMUSG00000002190	4204.36	-0.177436	0.0749722	-2.36669	0.017948	0.701641	Clgn	8	83389867	83428552	83389867	1	calmegin [Source:MGI Symbol;Acc:MGI:107472]
ENSMUSG00000029108	4745.44	0.268981	0.113781	2.36401	0.0180782	0.703647	Pcdh7	5	57717967	58133230	57717967	1	protocadherin 7 [Source:MGI Symbol;Acc:MGI:1860487]
ENSMUSG00000033721	647.325	-0.271241	0.114757	-2.36362	0.0180974	0.703647	Vav3	3	109340653	109685698	109340653	1	vav 3 oncogene [Source:MGI Symbol;Acc:MGI:1888518]
ENSMUSG00000025037	1549.52	-0.239952	0.101601	-2.36172	0.0181904	0.703647	Maoa	X	16619698	16687818	16619698	1	monoamine oxidase A [Source:MGI Symbol;Acc:MGI:96915]
ENSMUSG00000024043	2791.4	-0.254336	0.107704	-2.36144	0.0182043	0.703647	Arhgap28	17	67842713	68004120	68004120	-1	Rho GTPase activating protein 28 [Source:MGI Symbol;Acc:MGI:2147003]
ENSMUSG00000045991	3993.38	0.311248	0.131821	2.36113	0.0182194	0.703647	Onecut2	18	64340020	64400987	64340020	1	one cut domain, family member 2 [Source:MGI Symbol;Acc:MGI:1891408]
ENSMUSG00000066607	5248.48	0.173606	0.0736166	2.35824	0.0183619	0.707444	Insyn1	9	58488603	58499780	58488603	1	inhibitory synaptic factor 1 [Source:MGI Symbol;Acc:MGI:2442108]
ENSMUSG00000003528	3157.67	-0.249258	0.105777	-2.35646	0.0184502	0.709133	Slc25a1	16	17925223	17928219	17928219	-1	solute carrier family 25 (mitochondrial carrier, citrate transporter), member 1 [Source:MGI Symbol;Acc:MGI:1345283]
ENSMUSG00000021983	23604	0.217379	0.0922932	2.35531	0.0185074	0.709629	Atp8a2	14	59638540	60197179	60086834	-1	ATPase, aminophospholipid transporter-like, class I, type 8A, member 2 [Source:MGI Symbol;Acc:MGI:1354710]
ENSMUSG00000001424	2806.86	0.248255	0.105572	2.35152	0.0186967	0.714293	Snd1	6	28475139	28935162	28475139	1	staphylococcal nuclease and tudor domain containing 1 [Source:MGI Symbol;Acc:MGI:1929266]
ENSMUSG00000031981	108.138	-0.798921	0.339809	-2.35109	0.0187184	0.714293	Capn9	8	124576111	124618731	124576111	1	calpain 9 [Source:MGI Symbol;Acc:MGI:1920897]
ENSMUSG00000062785	7302.11	0.21518	0.0918577	2.34254	0.0191532	0.727051	Kcnc3	7	44590664	44604754	44590664	1	potassium voltage gated channel, Shaw-related subfamily, member 3 [Source:MGI Symbol;Acc:MGI:96669]
ENSMUSG00000032449	2023.92	0.19947	0.0853216	2.33786	0.0193946	0.727051	Slc25a36	9	97074961	97111157	97111157	-1	solute carrier family 25, member 36 [Source:MGI Symbol;Acc:MGI:1924909]
ENSMUSG00000016386	1083.21	-0.225822	0.0966477	-2.33655	0.0194624	0.727051	Mpped2	2	106693269	106868356	106693269	1	metallophosphoesterase domain containing 2 [Source:MGI Symbol;Acc:MGI:1924265]
ENSMUSG00000026452	22904.5	0.231495	0.099082	2.33639	0.0194708	0.727051	Syt2	1	134646677	134762593	134646677	1	synaptotagmin II [Source:MGI Symbol;Acc:MGI:99666]
ENSMUSG00000091649	41.7151	0.935854	0.400902	2.33437	0.0195761	0.727051	Phf11b	14	59320964	59341351	59341351	-1	PHD finger protein 11B [Source:MGI Symbol;Acc:MGI:3645789]
ENSMUSG00000001901	691.668	-0.445088	0.19068	-2.33421	0.0195846	0.727051	Kcnh6	11	106008124	106034549	106008124	1	potassium voltage-gated channel, subfamily H (eag-related), member 6 [Source:MGI Symbol;Acc:MGI:2684139]
ENSMUSG00000035900	1220.32	-0.218142	0.0934638	-2.33397	0.0195973	0.727051	Gramd4	15	86057695	86137634	86057695	1	GRAM domain containing 4 [Source:MGI Symbol;Acc:MGI:2676308]
ENSMUSG00000032412	8320.73	-0.290612	0.124574	-2.33285	0.0196559	0.727051	Atp1b3	9	96332655	96364442	96364442	-1	ATPase, Na+/K+ transporting, beta 3 polypeptide [Source:MGI Symbol;Acc:MGI:107788]
ENSMUSG00000040407	2124.21	0.321632	0.137879	2.33271	0.0196632	0.727051	Akap9	5	3928054	4081310	3928054	1	A kinase (PRKA) anchor protein (yotiao) 9 [Source:MGI Symbol;Acc:MGI:2178217]
ENSMUSG00000075254	964.179	0.303047	0.129913	2.33268	0.0196647	0.727051	Heg1	16	33684370	33771576	33684370	1	heart development protein with EGF-like domains 1 [Source:MGI Symbol;Acc:MGI:1924696]
ENSMUSG00000042826	1021.36	0.290262	0.124492	2.33158	0.019723	0.727051	Fgf11	11	69796068	69801857	69801716	-1	fibroblast growth factor 11 [Source:MGI Symbol;Acc:MGI:109167]
ENSMUSG00000028542	43.8301	-0.939927	0.403266	-2.33079	0.0197644	0.727051	Slc6a9	4	117834506	117875198	117834506	1	solute carrier family 6 (neurotransmitter transporter, glycine), member 9 [Source:MGI Symbol;Acc:MGI:95760]
ENSMUSG00000028804	1053.72	0.348618	0.149644	2.32966	0.0198243	0.727051	Csmd2	4	127987857	128567656	127987857	1	CUB and Sushi multiple domains 2 [Source:MGI Symbol;Acc:MGI:2386401]
ENSMUSG00000020327	34.6311	1.08321	0.464984	2.32956	0.0198294	0.727051	Fgf22	10	79755076	79758596	79755076	1	fibroblast growth factor 22 [Source:MGI Symbol;Acc:MGI:1914362]
ENSMUSG00000006574	96.9788	-2.82552	1.2133	-2.32878	0.0198709	0.727051	Slc4a1	11	102348824	102366203	102365280	-1	solute carrier family 4 (anion exchanger), member 1 [Source:MGI Symbol;Acc:MGI:109393]
ENSMUSG00000021069	694.686	-0.286168	0.122887	-2.32871	0.0198746	0.727051	Pygl	12	70190811	70231488	70227683	-1	liver glycogen phosphorylase [Source:MGI Symbol;Acc:MGI:97829]
ENSMUSG00000036155	2365.31	0.196936	0.0845708	2.32865	0.0198776	0.727051	Mgat5	1	127205015	127488336	127205015	1	mannoside acetylglucosaminyltransferase 5 [Source:MGI Symbol;Acc:MGI:894701]
ENSMUSG00000030200	103.946	-0.583222	0.25051	-2.32814	0.0199046	0.727051	Bcl2l14	6	134396318	134438736	134396318	1	BCL2-like 14 (apoptosis facilitator) [Source:MGI Symbol;Acc:MGI:1914063]
ENSMUSG00000024858	6478.67	-0.178471	0.0766656	-2.32791	0.0199167	0.727051	Grk2	19	4286001	4306222	4305955	-1	G protein-coupled receptor kinase 2 [Source:MGI Symbol;Acc:MGI:87940]
ENSMUSG00000048440	208.514	0.482636	0.207441	2.32662	0.0199857	0.727908	Cyp4f16	17	32536558	32551798	32536558	1	cytochrome P450, family 4, subfamily f, polypeptide 16 [Source:MGI Symbol;Acc:MGI:1917351]
ENSMUSG00000036887	94.4293	0.995653	0.428225	2.32507	0.0200683	0.728011	C1qa	4	136895917	136898803	136898803	-1	complement component 1, q subcomponent, alpha polypeptide [Source:MGI Symbol;Acc:MGI:88223]
ENSMUSG00000050711	9274.92	-0.199122	0.085649	-2.32486	0.0200796	0.728011	Scg2	1	79434669	79440120	79440042	-1	secretogranin II [Source:MGI Symbol;Acc:MGI:103033]
ENSMUSG00000027722	322.333	-0.365924	0.15764	-2.32127	0.0202724	0.733337	Spata5	3	37419896	37579096	37419896	1	spermatogenesis associated 5 [Source:MGI Symbol;Acc:MGI:1927170]
ENSMUSG00000027843	18.0412	1.50464	0.649126	2.31795	0.020452	0.738165	Ptpn22	3	103859795	103912247	103859795	1	protein tyrosine phosphatase, non-receptor type 22 (lymphoid) [Source:MGI Symbol;Acc:MGI:107170]
ENSMUSG00000049109	11.5447	1.95235	0.842596	2.31706	0.0205004	0.738245	Themis	10	28668360	28883818	28668360	1	thymocyte selection associated [Source:MGI Symbol;Acc:MGI:2443552]
ENSMUSG00000037742	38193.8	-0.17171	0.0741791	-2.3148	0.0206239	0.738462	Eef1a1	9	78478449	78489151	78481724	-1	eukaryotic translation elongation factor 1 alpha 1 [Source:MGI Symbol;Acc:MGI:1096881]
ENSMUSG00000021758	66.0557	0.702631	0.303667	2.31382	0.0206776	0.738462	Ddx4	13	112598333	112652475	112652301	-1	DEAD (Asp-Glu-Ala-Asp) box polypeptide 4 [Source:MGI Symbol;Acc:MGI:102670]
ENSMUSG00000034731	22268.4	-0.282148	0.121982	-2.31303	0.0207212	0.738462	Dgkh	14	78558750	78732776	78732776	-1	diacylglycerol kinase, eta [Source:MGI Symbol;Acc:MGI:2444188]
ENSMUSG00000056596	14060.4	-0.151539	0.0655227	-2.31276	0.0207356	0.738462	Trnp1	4	133491100	133498550	133498550	-1	TMF1-regulated nuclear protein 1 [Source:MGI Symbol;Acc:MGI:1916789]
ENSMUSG00000020684	2800.61	0.20544	0.0888299	2.31273	0.0207374	0.738462	Rasl10b	11	83409137	83421039	83409137	1	RAS-like, family 10, member B [Source:MGI Symbol;Acc:MGI:2685575]
ENSMUSG00000004043	167.118	-0.53384	0.230961	-2.31139	0.0208114	0.739452	Stat5a	11	100859351	100885169	100859351	1	signal transducer and activator of transcription 5A [Source:MGI Symbol;Acc:MGI:103036]
ENSMUSG00000001420	3386.36	-0.385944	0.16726	-2.30744	0.0210301	0.745568	Tmem79	3	88328655	88336148	88334504	-1	transmembrane protein 79 [Source:MGI Symbol;Acc:MGI:1919163]
ENSMUSG00000048000	1643.9	0.280326	0.121625	2.30484	0.0211755	0.746464	Gigyf2	1	87326998	87450796	87326998	1	GRB10 interacting GYF protein 2 [Source:MGI Symbol;Acc:MGI:2138584]
ENSMUSG00000043831	492.888	0.325013	0.141077	2.30381	0.0212336	0.746464	Lysmd4	7	67222544	67307330	67222544	1	LysM, putative peptidoglycan-binding, domain containing 4 [Source:MGI Symbol;Acc:MGI:1922349]
ENSMUSG00000022860	91.5632	0.671402	0.291442	2.30372	0.0212383	0.746464	Chodl	16	78930948	78951733	78930948	1	chondrolectin [Source:MGI Symbol;Acc:MGI:2179069]
ENSMUSG00000024054	841.439	0.307959	0.133687	2.30359	0.0212455	0.746464	Smchd1	17	71344489	71475343	71356496	-1	SMC hinge domain containing 1 [Source:MGI Symbol;Acc:MGI:1921605]
ENSMUSG00000021721	153.822	-0.62597	0.271827	-2.30282	0.0212889	0.746464	Htr1a	13	105443639	105448122	105443639	1	5-hydroxytryptamine (serotonin) receptor 1A [Source:MGI Symbol;Acc:MGI:96273]
ENSMUSG00000059669	380.836	-0.30743	0.133679	-2.29977	0.0214612	0.750721	Taf1b	12	24498359	24558539	24498359	1	TATA-box binding protein associated factor, RNA polymerase I, B [Source:MGI Symbol;Acc:MGI:109577]
ENSMUSG00000071317	680.655	-0.268226	0.11667	-2.29901	0.0215042	0.750721	Bves	10	45335772	45372479	45335772	1	blood vessel epicardial substance [Source:MGI Symbol;Acc:MGI:1346013]
ENSMUSG00000007207	874.109	-0.35462	0.1544	-2.29676	0.0216325	0.753406	Stx1a	5	135023482	135051100	135023482	1	syntaxin 1A (brain) [Source:MGI Symbol;Acc:MGI:109355]
ENSMUSG00000026880	358.444	-0.485399	0.211481	-2.29524	0.0217197	0.753406	Stom	2	35313986	35336976	35336976	-1	stomatin [Source:MGI Symbol;Acc:MGI:95403]
ENSMUSG00000020598	6345.54	0.224426	0.0977979	2.2948	0.0217448	0.753406	Nrcam	12	44328885	44601964	44328886	1	neuronal cell adhesion molecule [Source:MGI Symbol;Acc:MGI:104750]
ENSMUSG00000033585	3814.57	-0.158262	0.068985	-2.29415	0.0217819	0.753406	Ndn	7	62346569	62350262	62346569	1	necdin [Source:MGI Symbol;Acc:MGI:97290]
ENSMUSG00000067786	232.839	-0.59989	0.261632	-2.29288	0.021855	0.753406	Nnat	2	157560078	157562522	157560078	1	neuronatin [Source:MGI Symbol;Acc:MGI:104716]
ENSMUSG00000018217	12246.4	-0.223431	0.0975116	-2.29132	0.0219447	0.753406	Pmp22	11	63128982	63159547	63131512	1	peripheral myelin protein 22 [Source:MGI Symbol;Acc:MGI:97631]
ENSMUSG00000029063	980.238	-0.250293	0.109242	-2.29119	0.0219527	0.753406	Nadk	4	155562378	155591001	155562378	1	NAD kinase [Source:MGI Symbol;Acc:MGI:2183149]
ENSMUSG00000029161	532.113	-0.318129	0.138855	-2.29109	0.021958	0.753406	Cgref1	5	30933143	30945591	30945591	-1	cell growth regulator with EF hand domain 1 [Source:MGI Symbol;Acc:MGI:1915817]
ENSMUSG00000043004	6860.56	-0.167514	0.0731916	-2.28871	0.0220964	0.755036	Gng2	14	19872559	19977627	19977249	-1	guanine nucleotide binding protein (G protein), gamma 2 [Source:MGI Symbol;Acc:MGI:102705]
ENSMUSG00000042097	279.89	0.47931	0.209478	2.28812	0.0221306	0.755036	Zfp239	6	117862100	117873291	117862100	1	zinc finger protein 239 [Source:MGI Symbol;Acc:MGI:1306812]
ENSMUSG00000020528	606.712	-0.27878	0.121912	-2.28673	0.0222114	0.755036	Prpsap2	11	61729650	61762088	61762012	-1	phosphoribosyl pyrophosphate synthetase-associated protein 2 [Source:MGI Symbol;Acc:MGI:2384838]
ENSMUSG00000026360	545.337	0.436827	0.191388	2.28241	0.0224651	0.755036	Rgs2	1	143999338	144004161	144004161	-1	regulator of G-protein signaling 2 [Source:MGI Symbol;Acc:MGI:1098271]
ENSMUSG00000047586	10.2788	-1.78454	0.782012	-2.28198	0.0224904	0.755036	Nccrp1	7	28543596	28547254	28547254	-1	non-specific cytotoxic cell receptor protein 1 homolog (zebrafish) [Source:MGI Symbol;Acc:MGI:2685009]
ENSMUSG00000046179	16.3899	-1.47686	0.647268	-2.28168	0.0225085	0.755036	E2f8	7	48866429	48881596	48881041	-1	E2F transcription factor 8 [Source:MGI Symbol;Acc:MGI:1922038]
ENSMUSG00000045246	1350	0.356016	0.156093	2.2808	0.0225604	0.755036	Kcng4	8	119623854	119635680	119635680	-1	potassium voltage-gated channel, subfamily G, member 4 [Source:MGI Symbol;Acc:MGI:1913983]
ENSMUSG00000041730	4114.76	-0.172206	0.0755266	-2.28007	0.0226036	0.755036	Prrxl1	14	32599407	32649246	32599407	1	paired related homeobox protein-like 1 [Source:MGI Symbol;Acc:MGI:2148204]
ENSMUSG00000022935	5944.88	-0.288619	0.126586	-2.28001	0.0226068	0.755036	Grik1	16	87895900	88290265	88289864	-1	glutamate receptor, ionotropic, kainate 1 [Source:MGI Symbol;Acc:MGI:95814]
ENSMUSG00000024378	4145.53	-0.229613	0.100724	-2.27962	0.0226305	0.755036	Stard4	18	33199355	33213862	33213862	-1	StAR-related lipid transfer (START) domain containing 4 [Source:MGI Symbol;Acc:MGI:2156764]
ENSMUSG00000042406	3865.12	-0.217803	0.0955936	-2.27843	0.022701	0.755036	Atf4	15	80255184	80257541	80255184	1	activating transcription factor 4 [Source:MGI Symbol;Acc:MGI:88096]
ENSMUSG00000076612	84.5388	-0.861783	0.378361	-2.27767	0.0227461	0.755036	Ighg2c	12	113285325	113288932	113288932	-1	immunoglobulin heavy constant gamma 2C [Source:MGI Symbol;Acc:MGI:2686979]
ENSMUSG00000028832	6003.72	-0.214396	0.0941327	-2.27759	0.0227508	0.755036	Stmn1	4	134468320	134473843	134468320	1	stathmin 1 [Source:MGI Symbol;Acc:MGI:96739]
ENSMUSG00000028332	13.9919	-2.92844	1.28591	-2.27733	0.0227663	0.755036	Hemgn	4	46393989	46413506	46404236	-1	hemogen [Source:MGI Symbol;Acc:MGI:2136910]
ENSMUSG00000034810	14706.2	0.193127	0.0848356	2.27649	0.0228168	0.755036	Scn7a	2	66673425	66784914	66784914	-1	sodium channel, voltage-gated, type VII, alpha [Source:MGI Symbol;Acc:MGI:102965]
ENSMUSG00000063681	31.8951	1.19008	0.522964	2.27564	0.0228677	0.755036	Crb1	1	139197056	139377100	139377077	-1	crumbs family member 1, photoreceptor morphogenesis associated [Source:MGI Symbol;Acc:MGI:2136343]
ENSMUSG00000041688	413.788	0.351549	0.154528	2.27498	0.0229071	0.755036	Amot	X	145446425	145505181	145487046	-1	angiomotin [Source:MGI Symbol;Acc:MGI:108440]
ENSMUSG00000052085	302.645	0.451656	0.198594	2.27427	0.0229499	0.755036	Dock8	19	24999534	25202432	24999534	1	dedicator of cytokinesis 8 [Source:MGI Symbol;Acc:MGI:1921396]
ENSMUSG00000022155	51.2779	-0.760146	0.334339	-2.27358	0.0229911	0.755036	Mroh2b	15	4898737	4962205	4898737	1	maestro heat-like repeat family member 2B [Source:MGI Symbol;Acc:MGI:1921905]
ENSMUSG00000021948	6911.62	-0.306449	0.13479	-2.27353	0.0229941	0.755036	Prkcd	14	30595354	30626210	30626210	-1	protein kinase C, delta [Source:MGI Symbol;Acc:MGI:97598]
ENSMUSG00000003484	13.7825	1.79593	0.789947	2.27348	0.0229972	0.755036	Cyp4f18	8	71988482	72009626	72009626	-1	cytochrome P450, family 4, subfamily f, polypeptide 18 [Source:MGI Symbol;Acc:MGI:1919304]
ENSMUSG00000051235	102.901	-0.687974	0.302926	-2.2711	0.0231409	0.756751	Gen1	12	11238920	11265801	11265766	-1	GEN1, Holliday junction 5' flap endonuclease [Source:MGI Symbol;Acc:MGI:2443149]
ENSMUSG00000074071	34.8952	0.921615	0.405811	2.27105	0.0231441	0.756751	Fam169b	7	68273839	68363092	68273839	1	family with sequence similarity 169, member B [Source:MGI Symbol;Acc:MGI:3644026]
ENSMUSG00000040140	12.2235	-1.87007	0.823785	-2.2701	0.0232018	0.757088	Tdrd6	17	43615335	43630299	43630299	-1	tudor domain containing 6 [Source:MGI Symbol;Acc:MGI:2679727]
ENSMUSG00000028431	2638.51	0.198517	0.0875085	2.26854	0.0232961	0.758618	Elp1	4	56749680	56802331	56757285	-1	elongator complex protein 1 [Source:MGI Symbol;Acc:MGI:1914544]
ENSMUSG00000105867	566.776	-0.275558	0.121738	-2.26354	0.0236025	0.766132	Gm42517	5	108366073	108367922	108367922	-1	predicted gene 42517 [Source:MGI Symbol;Acc:MGI:5662654]
ENSMUSG00000027624	14373.5	0.161579	0.0713953	2.26316	0.0236258	0.766132	Epb41l1	2	156420909	156543214	156420909	1	erythrocyte membrane protein band 4.1 like 1 [Source:MGI Symbol;Acc:MGI:103010]
ENSMUSG00000030772	4565.21	-0.169252	0.0748098	-2.26243	0.0236706	0.766132	Dkk3	7	112116017	112159057	112159057	-1	dickkopf WNT signaling pathway inhibitor 3 [Source:MGI Symbol;Acc:MGI:1354952]
ENSMUSG00000026259	156.5	-0.530045	0.234361	-2.26165	0.0237187	0.766139	Ngef	1	87476834	87573870	87510362	-1	neuronal guanine nucleotide exchange factor [Source:MGI Symbol;Acc:MGI:1858414]
ENSMUSG00000029420	1509.89	0.235737	0.104657	2.25247	0.0242928	0.782784	Rimbp2	5	128757791	128953486	128820069	-1	RIMS binding protein 2 [Source:MGI Symbol;Acc:MGI:2443235]
ENSMUSG00000062593	10.0195	2.94027	1.30655	2.25042	0.0244226	0.782784	Gm49339	10	51480612	51496613	51480612	1	predicted gene, 49339 [Source:MGI Symbol;Acc:MGI:6121530]
ENSMUSG00000024743	7087.31	-0.239947	0.106631	-2.25027	0.0244321	0.782784	Syt7	19	10389090	10453180	10389090	1	synaptotagmin VII [Source:MGI Symbol;Acc:MGI:1859545]
ENSMUSG00000027506	8534.01	-0.1501	0.066709	-2.25008	0.024444	0.782784	Tpd52	3	8925593	9004723	9004723	-1	tumor protein D52 [Source:MGI Symbol;Acc:MGI:107749]
ENSMUSG00000075270	1072.98	-0.267031	0.118705	-2.24953	0.0244788	0.782784	Pde11a	2	75989141	76338774	76338774	-1	phosphodiesterase 11A [Source:MGI Symbol;Acc:MGI:3036251]
ENSMUSG00000021090	78.6836	0.704493	0.313421	2.24775	0.0245921	0.783012	Lrrc9	12	72441866	72530750	72441866	1	leucine rich repeat containing 9 [Source:MGI Symbol;Acc:MGI:1925507]
ENSMUSG00000033730	527.887	0.539801	0.240195	2.24735	0.0246178	0.783012	Egr3	14	70077203	70082614	70077203	1	early growth response 3 [Source:MGI Symbol;Acc:MGI:1306780]
ENSMUSG00000023066	67.4712	0.690522	0.307372	2.24653	0.02467	0.783012	Rttn	18	88971790	89131016	88971790	1	rotatin [Source:MGI Symbol;Acc:MGI:2179288]
ENSMUSG00000055027	63.5796	-0.711589	0.316776	-2.24635	0.0246818	0.783012	Smyd1	6	71213940	71322233	71262281	-1	SET and MYND domain containing 1 [Source:MGI Symbol;Acc:MGI:104790]
ENSMUSG00000061887	4527.16	-0.201453	0.089718	-2.24541	0.024742	0.783063	Ssbp3	4	106910701	107049694	106910701	1	single-stranded DNA binding protein 3 [Source:MGI Symbol;Acc:MGI:1919725]
ENSMUSG00000024610	637.246	1.13248	0.504491	2.24479	0.0247814	0.783063	Cd74	18	60803848	60812652	60803848	1	CD74 antigen (invariant polypeptide of major histocompatibility complex, class II antigen-associated) [Source:MGI Symbol;Acc:MGI:96534]
ENSMUSG00000031485	1313.04	-0.296287	0.13206	-2.24357	0.02486	0.783996	Plpbp	8	27042555	27056132	27042555	1	pyridoxal phosphate binding protein [Source:MGI Symbol;Acc:MGI:1891207]
ENSMUSG00000056296	4545.09	-0.326908	0.145794	-2.24226	0.0249447	0.785119	Synpr	14	13284780	13616340	13284780	1	synaptoporin [Source:MGI Symbol;Acc:MGI:1919253]
ENSMUSG00000030830	54.1679	1.24483	0.55553	2.2408	0.0250393	0.786549	Itgal	7	127296260	127335138	127296260	1	integrin alpha L [Source:MGI Symbol;Acc:MGI:96606]
ENSMUSG00000076441	2185.29	-0.201954	0.090213	-2.23864	0.0251796	0.788073	Ass1	2	31470207	31520672	31470207	1	argininosuccinate synthetase 1 [Source:MGI Symbol;Acc:MGI:88090]
ENSMUSG00000023832	6839.34	-0.166833	0.0745384	-2.23821	0.0252071	0.788073	Acat2	17	12942890	12960747	12960747	-1	acetyl-Coenzyme A acetyltransferase 2 [Source:MGI Symbol;Acc:MGI:87871]
ENSMUSG00000015947	30.0394	1.74196	0.778539	2.23747	0.0252557	0.788073	Fcgr1	3	96282909	96293969	96293969	-1	Fc receptor, IgG, high affinity I [Source:MGI Symbol;Acc:MGI:95498]
ENSMUSG00000110631	77.2137	0.969839	0.433682	2.23629	0.0253328	0.788073	Gm42047	8	121833247	121841178	121833247	1	predicted gene, 42047 [Source:MGI Symbol;Acc:MGI:5624932]
ENSMUSG00000040339	5686.26	-0.187306	0.0837774	-2.23576	0.0253678	0.788073	Fam102b	3	108970997	109027607	109027273	-1	family with sequence similarity 102, member B [Source:MGI Symbol;Acc:MGI:3036259]
ENSMUSG00000039004	44.7586	-0.95735	0.428319	-2.23513	0.0254086	0.788073	Bmp6	13	38345107	38500302	38345107	1	bone morphogenetic protein 6 [Source:MGI Symbol;Acc:MGI:88182]
ENSMUSG00000021981	4089.63	-0.211335	0.094567	-2.23476	0.0254329	0.788073	Cab39l	14	59440972	59585764	59440972	1	calcium binding protein 39-like [Source:MGI Symbol;Acc:MGI:1914081]
ENSMUSG00000016262	783.097	-0.231108	0.103519	-2.23253	0.0255801	0.790441	Sertad4	1	192844488	192855756	192855756	-1	SERTA domain containing 4 [Source:MGI Symbol;Acc:MGI:2443496]
ENSMUSG00000029419	931.569	0.272636	0.122219	2.23072	0.0256995	0.790441	Ajm1	2	25575416	25581757	25581728	-1	apical junction component 1 [Source:MGI Symbol;Acc:MGI:2685842]
ENSMUSG00000035778	451.045	-0.372592	0.167105	-2.22969	0.0257681	0.790441	Ggta1	2	35400179	35463231	35432633	-1	glycoprotein galactosyltransferase alpha 1, 3 [Source:MGI Symbol;Acc:MGI:95704]
ENSMUSG00000030134	1397.98	-0.28503	0.127844	-2.22951	0.02578	0.790441	Rasgef1a	6	118011438	118091546	118011438	1	RasGEF domain family, member 1A [Source:MGI Symbol;Acc:MGI:1917977]
ENSMUSG00000044288	1458.38	0.277563	0.124496	2.2295	0.0257808	0.790441	Cnr1	4	33924593	33948831	33924632	1	cannabinoid receptor 1 (brain) [Source:MGI Symbol;Acc:MGI:104615]
ENSMUSG00000022533	1783.71	0.230957	0.103609	2.22912	0.0258059	0.790441	Atp13a3	16	30312423	30405975	30388530	-1	ATPase type 13A3 [Source:MGI Symbol;Acc:MGI:2685387]
ENSMUSG00000098488	14.7127	1.82583	0.819674	2.22751	0.0259135	0.790464	Pla2g4b	2	120033417	120043030	120033417	1	phospholipase A2, group IVB (cytosolic) [Source:MGI Symbol;Acc:MGI:2384819]
ENSMUSG00000026399	9069.7	-0.276367	0.124087	-2.2272	0.0259341	0.790464	Cd55	1	130439027	130462744	130462744	-1	CD55 molecule, decay accelerating factor for complement [Source:MGI Symbol;Acc:MGI:104850]
ENSMUSG00000034910	348.928	0.384516	0.17267	2.22689	0.0259549	0.790464	Pygo1	9	72925645	72952181	72925645	1	pygopus 1 [Source:MGI Symbol;Acc:MGI:1919385]
ENSMUSG00000019122	31.835	1.30462	0.58663	2.22392	0.0261541	0.795014	Ccl9	11	83572919	83578636	83578636	-1	chemokine (C-C motif) ligand 9 [Source:MGI Symbol;Acc:MGI:104533]
ENSMUSG00000063268	187.863	0.468378	0.21074	2.22253	0.0262472	0.796331	Parp10	15	76231174	76243441	76233723	-1	poly (ADP-ribose) polymerase family, member 10 [Source:MGI Symbol;Acc:MGI:3712326]
ENSMUSG00000070462	1583.77	-0.226029	0.101872	-2.21875	0.0265035	0.802463	Tlnrd1	7	83879873	83884305	83884305	-1	talin rod domain containing 1 [Source:MGI Symbol;Acc:MGI:1891420]
ENSMUSG00000044287	183.353	-0.402591	0.181505	-2.21808	0.0265497	0.802463	Nrn1l	8	105893567	105895023	105893567	1	neuritin 1-like [Source:MGI Symbol;Acc:MGI:2443642]
ENSMUSG00000036202	325.046	0.456202	0.2058	2.21673	0.0266416	0.803723	Rif1	2	52072832	52122383	52072832	1	replication timing regulatory factor 1 [Source:MGI Symbol;Acc:MGI:1098622]
ENSMUSG00000023150	3652.01	-0.214354	0.0967547	-2.21544	0.0267301	0.804872	Ivns1abp	1	151344477	151364422	151344477	1	influenza virus NS1A binding protein [Source:MGI Symbol;Acc:MGI:2152389]
ENSMUSG00000009470	2937.27	0.188261	0.0851044	2.21212	0.0269586	0.810229	Tnpo1	13	98839019	98926384	98891040	-1	transportin 1 [Source:MGI Symbol;Acc:MGI:2681523]
ENSMUSG00000073434	69.5812	0.754638	0.341612	2.20905	0.0271713	0.811538	Wdr90	17	25844771	25861501	25861383	-1	WD repeat domain 90 [Source:MGI Symbol;Acc:MGI:1921267]
ENSMUSG00000090019	8.7762	2.1986	0.995324	2.20893	0.0271797	0.811538	Gimap1	6	48739054	48743795	48739054	1	GTPase, IMAP family member 1 [Source:MGI Symbol;Acc:MGI:109368]
ENSMUSG00000048304	3303.85	0.280355	0.127004	2.20746	0.0272823	0.811538	Slitrk3	3	73047265	73057803	73056943	-1	SLIT and NTRK-like family, member 3 [Source:MGI Symbol;Acc:MGI:2679447]
ENSMUSG00000079017	63.6875	0.891602	0.403943	2.20725	0.0272968	0.811538	Ifi27l2a	12	103442167	103443680	103443680	-1	interferon, alpha-inducible protein 27 like 2A [Source:MGI Symbol;Acc:MGI:1924183]
ENSMUSG00000029561	1646.9	0.37613	0.170409	2.20722	0.027299	0.811538	Oasl2	5	114896936	114912234	114896936	1	2'-5' oligoadenylate synthetase-like 2 [Source:MGI Symbol;Acc:MGI:1344390]
ENSMUSG00000031604	5702.69	-0.199024	0.0901741	-2.2071	0.0273067	0.811538	Msmo1	8	64718139	64733792	64733792	-1	methylsterol monoxygenase 1 [Source:MGI Symbol;Acc:MGI:1913484]
ENSMUSG00000022769	254.225	-0.430794	0.195484	-2.20373	0.0275432	0.817047	Sdf2l1	16	17130138	17132383	17132383	-1	stromal cell-derived factor 2-like 1 [Source:MGI Symbol;Acc:MGI:2149842]
ENSMUSG00000052142	18.6341	1.8174	0.825301	2.20211	0.0276578	0.818629	Rasal3	17	32390659	32403583	32403583	-1	RAS protein activator like 3 [Source:MGI Symbol;Acc:MGI:2444128]
ENSMUSG00000019080	240.04	0.403513	0.183345	2.20084	0.027747	0.818629	Mfsd3	15	76701465	76704239	76701465	1	major facilitator superfamily domain containing 3 [Source:MGI Symbol;Acc:MGI:1916822]
ENSMUSG00000032769	1133.45	-0.368505	0.167441	-2.2008	0.0277501	0.818629	Trpa1	1	14872648	14918862	14918862	-1	transient receptor potential cation channel, subfamily A, member 1 [Source:MGI Symbol;Acc:MGI:3522699]
ENSMUSG00000022995	11856.1	0.270109	0.122775	2.20003	0.0278046	0.818725	Enah	1	181896384	182019990	182019661	-1	ENAH actin regulator [Source:MGI Symbol;Acc:MGI:108360]
ENSMUSG00000043019	1884.6	0.190941	0.0868729	2.19794	0.0279537	0.818752	Edem3	1	151755371	151822051	151755371	1	ER degradation enhancer, mannosidase alpha-like 3 [Source:MGI Symbol;Acc:MGI:1914217]
ENSMUSG00000000303	3374.55	-0.264437	0.120317	-2.19783	0.027961	0.818752	Cdh1	8	106603351	106670246	106603351	1	cadherin 1 [Source:MGI Symbol;Acc:MGI:88354]
ENSMUSG00000045071	158.902	0.498583	0.226915	2.19722	0.0280047	0.818752	E130308A19Rik	4	59626211	59761439	59626211	1	RIKEN cDNA E130308A19 gene [Source:MGI Symbol;Acc:MGI:2442164]
ENSMUSG00000026778	1991.48	-0.336027	0.153008	-2.19614	0.0280819	0.818752	Prkcq	2	11172108	11301222	11172108	1	protein kinase C, theta [Source:MGI Symbol;Acc:MGI:97601]
ENSMUSG00000011751	3429.28	0.174414	0.0794248	2.19596	0.0280945	0.818752	Sptbn4	7	27356383	27447686	27394506	-1	spectrin beta, non-erythrocytic 4 [Source:MGI Symbol;Acc:MGI:1890574]
ENSMUSG00000072235	121941	-0.141118	0.0642698	-2.19571	0.0281127	0.818752	Tuba1a	15	98949837	98953703	98953703	-1	tubulin, alpha 1A [Source:MGI Symbol;Acc:MGI:98869]
ENSMUSG00000009734	68.909	0.742237	0.338391	2.19343	0.0282766	0.821661	Pou6f2	13	18121098	18397686	18382041	-1	POU domain, class 6, transcription factor 2 [Source:MGI Symbol;Acc:MGI:2443631]
ENSMUSG00000096795	121.769	-0.48851	0.222838	-2.19222	0.0283635	0.821661	Zfp433	10	81704825	81726686	81704825	1	zinc finger protein 433 [Source:MGI Symbol;Acc:MGI:1920860]
ENSMUSG00000030905	161.058	-0.532524	0.24292	-2.19218	0.0283668	0.821661	Crym	7	120186380	120202111	120202111	-1	crystallin, mu [Source:MGI Symbol;Acc:MGI:102675]
ENSMUSG00000000184	77.0011	0.916965	0.418712	2.18996	0.0285268	0.823663	Ccnd2	6	127125162	127152193	127151060	-1	cyclin D2 [Source:MGI Symbol;Acc:MGI:88314]
ENSMUSG00000025188	188.134	0.493866	0.225569	2.18942	0.0285661	0.823663	Hps1	19	42755105	42779978	42779978	-1	HPS1, biogenesis of lysosomal organelles complex 3 subunit 1 [Source:MGI Symbol;Acc:MGI:2177763]
ENSMUSG00000022247	451.134	-0.345006	0.157603	-2.18909	0.0285905	0.823663	Brix1	15	10474779	10485947	10485947	-1	BRX1, biogenesis of ribosomes [Source:MGI Symbol;Acc:MGI:1915082]
ENSMUSG00000006411	1495.09	0.235563	0.107708	2.18705	0.0287389	0.825201	Nectin4	1	171370099	171388598	171370099	1	nectin cell adhesion molecule 4 [Source:MGI Symbol;Acc:MGI:1918990]
ENSMUSG00000040570	640.26	-0.256447	0.117263	-2.18694	0.0287471	0.825201	Rundc3b	5	8490334	8622952	8622952	-1	RUN domain containing 3B [Source:MGI Symbol;Acc:MGI:2685286]
ENSMUSG00000050010	25.0162	1.2115	0.554476	2.18494	0.0288931	0.827906	Shisa3	5	67607882	67623552	67607882	1	shisa family member 3 [Source:MGI Symbol;Acc:MGI:3041225]
ENSMUSG00000038855	4575.99	-0.243093	0.111425	-2.18167	0.0291338	0.832326	Itpkb	1	180330485	180424802	180330485	1	inositol 1,4,5-trisphosphate 3-kinase B [Source:MGI Symbol;Acc:MGI:109235]
ENSMUSG00000052997	2290.03	-0.168199	0.077105	-2.18143	0.0291514	0.832326	Uba2	7	34140688	34169599	34168575	-1	ubiquitin-like modifier activating enzyme 2 [Source:MGI Symbol;Acc:MGI:1858313]
ENSMUSG00000024472	3362.53	0.183247	0.0840946	2.17906	0.0293275	0.835108	Dcp2	18	44380502	44424969	44380502	1	decapping mRNA 2 [Source:MGI Symbol;Acc:MGI:1917890]
ENSMUSG00000017588	47.9379	-0.777114	0.356759	-2.17826	0.0293864	0.835108	Krt27	11	99345565	99351104	99351104	-1	keratin 27 [Source:MGI Symbol;Acc:MGI:1339999]
ENSMUSG00000029086	49.7821	0.904357	0.415257	2.17783	0.029419	0.835108	Prom1	5	43993620	44102032	44101954	-1	prominin 1 [Source:MGI Symbol;Acc:MGI:1100886]
ENSMUSG00000027663	3561.4	0.168745	0.0775018	2.1773	0.0294578	0.835108	Zmat3	3	32334792	32366014	32365678	-1	zinc finger matrin type 3 [Source:MGI Symbol;Acc:MGI:1195270]
ENSMUSG00000022220	10.0426	2.81608	1.29451	2.1754	0.0296	0.837121	Adcy4	14	55769057	55784095	55784042	-1	adenylate cyclase 4 [Source:MGI Symbol;Acc:MGI:99674]
ENSMUSG00000020919	1322.62	-0.209232	0.0962598	-2.17362	0.0297336	0.837121	Stat5b	11	100780731	100850724	100822528	-1	signal transducer and activator of transcription 5B [Source:MGI Symbol;Acc:MGI:103035]
ENSMUSG00000003411	265.254	-0.370727	0.170588	-2.17324	0.0297625	0.837121	Rab3b	4	108879063	108943324	108879063	1	RAB3B, member RAS oncogene family [Source:MGI Symbol;Acc:MGI:1917158]
ENSMUSG00000030225	140.593	0.441386	0.203157	2.17263	0.0298082	0.837121	Dera	6	137754546	137857340	137754546	1	deoxyribose-phosphate aldolase (putative) [Source:MGI Symbol;Acc:MGI:1913762]
ENSMUSG00000055675	2972.56	-0.196618	0.090516	-2.17218	0.0298418	0.837121	Kbtbd11	8	15011025	15033333	15011025	1	kelch repeat and BTB (POZ) domain containing 11 [Source:MGI Symbol;Acc:MGI:1922151]
ENSMUSG00000022371	252.759	-0.432265	0.199002	-2.17217	0.0298429	0.837121	Col14a1	15	55307750	55520803	55307750	1	collagen, type XIV, alpha 1 [Source:MGI Symbol;Acc:MGI:1341272]
ENSMUSG00000001211	8751.45	0.179587	0.0827926	2.16912	0.0300733	0.838988	Agpat3	10	78269178	78352489	78352442	-1	1-acylglycerol-3-phosphate O-acyltransferase 3 [Source:MGI Symbol;Acc:MGI:1336186]
ENSMUSG00000046275	22040.2	-0.178367	0.0822401	-2.16886	0.0300937	0.838988	Trarg1	11	76679808	76698664	76679808	1	trafficking regulator of GLUT4 (SLC2A4) 1 [Source:MGI Symbol;Acc:MGI:3029307]
ENSMUSG00000003316	14437.5	0.185291	0.0854965	2.16723	0.0302173	0.838988	Glg1	8	111154421	111259216	111259216	-1	golgi apparatus protein 1 [Source:MGI Symbol;Acc:MGI:104967]
ENSMUSG00000078747	21.5088	1.26577	0.584067	2.16717	0.0302219	0.838988	Gm20878	4	41941572	41943124	41941572	1	predicted gene, 20878 [Source:MGI Symbol;Acc:MGI:5434234]
ENSMUSG00000028719	3371.28	-0.190679	0.0879989	-2.16684	0.0302472	0.838988	Cmpk1	4	114959336	114987241	114987241	-1	cytidine monophosphate (UMP-CMP) kinase 1 [Source:MGI Symbol;Acc:MGI:1913838]
ENSMUSG00000073650	10.8341	2.30895	1.06571	2.16659	0.0302663	0.838988	Catip	1	74362108	74369321	74362108	1	ciliogenesis associated TTC17 interacting protein [Source:MGI Symbol;Acc:MGI:2685062]
ENSMUSG00000035112	193.222	0.792881	0.365982	2.16645	0.0302768	0.838988	Wnk4	11	101260567	101277409	101260567	1	WNK lysine deficient protein kinase 4 [Source:MGI Symbol;Acc:MGI:1917097]
ENSMUSG00000115338	312.171	-0.34376	0.158779	-2.16501	0.0303866	0.839271	Pnp	14	50931082	50965237	50931082	1	purine-nucleoside phosphorylase [Source:MGI Symbol;Acc:MGI:97365]
ENSMUSG00000021337	24.272	-1.31993	0.609684	-2.16494	0.030392	0.839271	Scgn	13	23953456	23991214	23991214	-1	secretagogin, EF-hand calcium binding protein [Source:MGI Symbol;Acc:MGI:2384873]
ENSMUSG00000041548	8672	-0.144692	0.0668942	-2.163	0.0305409	0.840676	Hspb8	5	116408491	116422864	116422864	-1	heat shock protein 8 [Source:MGI Symbol;Acc:MGI:2135756]
ENSMUSG00000030826	687.67	-0.24892	0.115149	-2.16172	0.0306396	0.840676	Bcat2	7	45570153	45589711	45570153	1	branched chain aminotransferase 2, mitochondrial [Source:MGI Symbol;Acc:MGI:1276534]
ENSMUSG00000039270	6754.91	0.209049	0.0967095	2.16162	0.0306475	0.840676	Megf9	4	70427065	70534995	70534995	-1	multiple EGF-like-domains 9 [Source:MGI Symbol;Acc:MGI:1918264]
ENSMUSG00000032883	2490.31	-0.197908	0.0915586	-2.16155	0.0306532	0.840676	Acsl3	1	78657825	78707743	78657825	1	acyl-CoA synthetase long-chain family member 3 [Source:MGI Symbol;Acc:MGI:1921455]
ENSMUSG00000037465	651.318	-0.238415	0.110368	-2.16019	0.0307583	0.841029	Klf10	15	38291463	38300706	38300706	-1	Kruppel-like factor 10 [Source:MGI Symbol;Acc:MGI:1101353]
ENSMUSG00000031284	2683.85	0.215959	0.0999849	2.15991	0.0307795	0.841029	Pak3	X	143518591	143797796	143665745	1	p21 (RAC1) activated kinase 3 [Source:MGI Symbol;Acc:MGI:1339656]
ENSMUSG00000004788	1082.64	0.287461	0.133129	2.15926	0.0308297	0.841029	Eif2b2	12	85219481	85226628	85219481	1	eukaryotic translation initiation factor 2B, subunit 2 beta [Source:MGI Symbol;Acc:MGI:2145118]
ENSMUSG00000007041	2647.02	-0.212563	0.0984697	-2.15866	0.0308765	0.841029	Clic1	17	35049966	35058749	35049966	1	chloride intracellular channel 1 [Source:MGI Symbol;Acc:MGI:2148924]
ENSMUSG00000102545	22.9229	1.16755	0.541208	2.15731	0.0309816	0.841193	6430573P05Rik	3	79287173	79289848	79287173	1	RIKEN cDNA 6430573P05 gene [Source:MGI Symbol;Acc:MGI:2686494]
ENSMUSG00000022112	306.459	-0.360367	0.167088	-2.15676	0.0310246	0.841193	Gpc5	14	115092215	116525179	115092215	1	glypican 5 [Source:MGI Symbol;Acc:MGI:1194894]
ENSMUSG00000040296	994.126	0.319112	0.147973	2.15656	0.0310403	0.841193	Ddx58	4	40203773	40239828	40239828	-1	DEAD (Asp-Glu-Ala-Asp) box polypeptide 58 [Source:MGI Symbol;Acc:MGI:2442858]
ENSMUSG00000042712	890.045	-0.291487	0.135284	-2.15463	0.031191	0.843847	Tceal9	X	136245079	136247139	136245079	1	transcription elongation factor A like 9 [Source:MGI Symbol;Acc:MGI:109567]
ENSMUSG00000035493	203.515	0.81088	0.376614	2.15308	0.0313121	0.845691	Tgfbi	13	56609523	56639562	56609523	1	transforming growth factor, beta induced [Source:MGI Symbol;Acc:MGI:99959]
ENSMUSG00000028037	72.1236	1.33514	0.620397	2.15207	0.0313922	0.846426	Ifi44	3	151730922	151749960	151749960	-1	interferon-induced protein 44 [Source:MGI Symbol;Acc:MGI:2443016]
ENSMUSG00000057346	29.1132	1.06626	0.495815	2.15052	0.0315141	0.847567	Apol9a	15	77403789	77411135	77411034	-1	apolipoprotein L 9a [Source:MGI Symbol;Acc:MGI:3606001]
ENSMUSG00000040322	257.619	-0.481755	0.224053	-2.15019	0.0315406	0.847567	Slc25a24	3	109123149	109168457	109123149	1	solute carrier family 25 (mitochondrial carrier, phosphate carrier), member 24 [Source:MGI Symbol;Acc:MGI:1917160]
ENSMUSG00000046070	24.324	1.11876	0.520641	2.14881	0.0316493	0.849061	Igfals	17	24865997	24882010	24865997	1	insulin-like growth factor binding protein, acid labile subunit [Source:MGI Symbol;Acc:MGI:107973]
ENSMUSG00000021277	2262.06	0.213017	0.0992074	2.14719	0.0317786	0.850196	Traf3	12	111166370	111267153	111166370	1	TNF receptor-associated factor 3 [Source:MGI Symbol;Acc:MGI:108041]
ENSMUSG00000085438	11484.3	0.185876	0.0865858	2.14673	0.0318147	0.850196	Oip5os1	2	119594297	119607502	119594297	1	Opa interacting protein 5, opposite strand 1 [Source:MGI Symbol;Acc:MGI:1913852]
ENSMUSG00000028337	5893.31	-0.198572	0.0925196	-2.14627	0.0318511	0.850196	Coro2a	4	46536937	46602202	46566458	-1	coronin, actin binding protein 2A [Source:MGI Symbol;Acc:MGI:1345966]
ENSMUSG00000009575	2975.07	0.169143	0.078853	2.14505	0.0319491	0.850665	Cbx5	15	103191544	103239816	103239816	-1	chromobox 5 [Source:MGI Symbol;Acc:MGI:109372]
ENSMUSG00000085385	75.7886	0.785018	0.366112	2.1442	0.0320168	0.850665	Snhg17	2	158353700	158361580	158356843	-1	small nucleolar RNA host gene 17 [Source:MGI Symbol;Acc:MGI:1915358]
ENSMUSG00000003545	1270.8	0.377683	0.176154	2.14406	0.0320283	0.850665	Fosb	7	19302696	19310051	19310051	-1	FBJ osteosarcoma oncogene B [Source:MGI Symbol;Acc:MGI:95575]
ENSMUSG00000035370	29.78	1.20721	0.563626	2.14187	0.032204	0.852528	Gm49322	10	80606021	80615784	80606021	1	predicted gene, 49322 [Source:MGI Symbol;Acc:MGI:6121503]
ENSMUSG00000026827	1550.98	-0.226498	0.105748	-2.14186	0.0322051	0.852528	Gpd2	2	57237635	57370719	57237635	1	glycerol phosphate dehydrogenase 2, mitochondrial [Source:MGI Symbol;Acc:MGI:99778]
ENSMUSG00000102051	9.13394	-2.09625	0.979819	-2.13942	0.0324014	0.854231	Ly6a2	15	75131377	75135128	75135128	-1	lymphocyte antigen 6 complex, locus A2 [Source:MGI Symbol;Acc:MGI:3612406]
ENSMUSG00000021550	341.679	-0.310539	0.145166	-2.1392	0.0324198	0.854231	2210016F16Rik	13	58379817	58385225	58385225	-1	RIKEN cDNA 2210016F16 gene [Source:MGI Symbol;Acc:MGI:1917403]
ENSMUSG00000035578	414.461	-0.280507	0.131135	-2.13907	0.0324297	0.854231	Iqcg	16	33012683	33056218	33056190	-1	IQ motif containing G [Source:MGI Symbol;Acc:MGI:1916957]
ENSMUSG00000038665	3005.47	-0.249311	0.116617	-2.13786	0.032528	0.855411	Dgki	6	36846022	37300184	37299974	-1	diacylglycerol kinase, iota [Source:MGI Symbol;Acc:MGI:2443430]
ENSMUSG00000040850	5212.84	0.202078	0.0946012	2.1361	0.0326713	0.857768	Psme4	11	30771726	30880361	30771726	1	proteasome (prosome, macropain) activator subunit 4 [Source:MGI Symbol;Acc:MGI:2143994]
ENSMUSG00000048100	1656.47	0.217963	0.10215	2.13375	0.0328629	0.861384	Taf13	3	108571698	108583222	108571698	1	TATA-box binding protein associated factor 13 [Source:MGI Symbol;Acc:MGI:1913500]
ENSMUSG00000058022	14.0748	-1.4121	0.662093	-2.13278	0.0329426	0.862061	Adtrp	13	41763148	41847684	41847488	-1	androgen dependent TFPI regulating protein [Source:MGI Symbol;Acc:MGI:1924596]
ENSMUSG00000029185	703.322	-0.263566	0.123699	-2.13071	0.0331134	0.86403	Fam114a1	5	64970071	65041886	64970071	1	family with sequence similarity 114, member A1 [Source:MGI Symbol;Acc:MGI:1915553]
ENSMUSG00000029482	4818.38	-0.185295	0.0869924	-2.13002	0.0331703	0.86403	Aacs	5	125475814	125517410	125475814	1	acetoacetyl-CoA synthetase [Source:MGI Symbol;Acc:MGI:1926144]
ENSMUSG00000042680	915.233	0.258556	0.121394	2.1299	0.03318	0.86403	Garem1	18	21127201	21300138	21300138	-1	GRB2 associated regulator of MAPK1 subtype 1 [Source:MGI Symbol;Acc:MGI:2685790]
ENSMUSG00000020932	33.7494	1.59008	0.746828	2.12911	0.0332448	0.864311	Gfap	11	102887336	102900912	102897131	-1	glial fibrillary acidic protein [Source:MGI Symbol;Acc:MGI:95697]
ENSMUSG00000029207	3670.83	0.223375	0.105002	2.12735	0.0333912	0.866708	Apbb2	5	66298703	66618784	66313728	-1	amyloid beta (A4) precursor protein-binding, family B, member 2 [Source:MGI Symbol;Acc:MGI:108405]
ENSMUSG00000002006	2686.92	-0.163859	0.0770793	-2.12585	0.0335159	0.86726	Pdzd4	X	73793359	73824969	73824969	-1	PDZ domain containing 4 [Source:MGI Symbol;Acc:MGI:2443483]
ENSMUSG00000040435	1162.35	-0.310312	0.145998	-2.12545	0.0335488	0.86726	Ppp1r15a	7	45522916	45526268	45523769	-1	protein phosphatase 1, regulatory subunit 15A [Source:MGI Symbol;Acc:MGI:1927072]
ENSMUSG00000032268	94.0954	0.556712	0.262101	2.12404	0.0336671	0.86726	Tmprss5	9	49081260	49117587	49081260	1	transmembrane protease, serine 5 (spinesin) [Source:MGI Symbol;Acc:MGI:1933407]
ENSMUSG00000024940	3575.73	0.253713	0.119449	2.12403	0.0336672	0.86726	Ltbp3	19	5740904	5758532	5740904	1	latent transforming growth factor beta binding protein 3 [Source:MGI Symbol;Acc:MGI:1101355]
ENSMUSG00000111052	23.5276	-1.20462	0.56719	-2.12384	0.0336837	0.86726	Gm20139	10	19141751	19206702	19141751	1	predicted gene, 20139 [Source:MGI Symbol;Acc:MGI:5012324]
ENSMUSG00000041577	26.5644	1.12267	0.528918	2.12257	0.0337899	0.868597	Prelp	1	133910304	133921414	133921414	-1	proline arginine-rich end leucine-rich repeat [Source:MGI Symbol;Acc:MGI:2151110]
ENSMUSG00000048965	687.997	-0.250792	0.118248	-2.12089	0.033931	0.870824	Mrgpre	7	143778363	143784500	143784500	-1	MAS-related GPR, member E [Source:MGI Symbol;Acc:MGI:2441884]
ENSMUSG00000028757	1868.29	-0.166891	0.0787518	-2.1192	0.0340736	0.872032	Ddost	4	138304730	138312628	138304730	1	dolichyl-di-phosphooligosaccharide-protein glycotransferase [Source:MGI Symbol;Acc:MGI:1194508]
ENSMUSG00000026556	80.9978	0.599363	0.282847	2.11904	0.0340872	0.872032	Vangl2	1	172000960	172028444	172026711	-1	VANGL planar cell polarity 2 [Source:MGI Symbol;Acc:MGI:2135272]
ENSMUSG00000022672	994.552	0.272898	0.128906	2.11703	0.0342573	0.874162	Prkdc	16	15637866	15842235	15637866	1	protein kinase, DNA activated, catalytic polypeptide [Source:MGI Symbol;Acc:MGI:104779]
ENSMUSG00000032010	234.791	0.455782	0.215323	2.11674	0.0342822	0.874162	Usp2	9	44067021	44095627	44067021	1	ubiquitin specific peptidase 2 [Source:MGI Symbol;Acc:MGI:1858178]
ENSMUSG00000041594	885.889	-0.253788	0.119931	-2.11612	0.0343345	0.874162	Tmtc4	14	122918971	122984035	122983283	-1	transmembrane and tetratricopeptide repeat containing 4 [Source:MGI Symbol;Acc:MGI:1921050]
ENSMUSG00000025226	503.614	-0.2886	0.136444	-2.11515	0.0344167	0.874731	Fbxl15	19	46328184	46330446	46328184	1	F-box and leucine-rich repeat protein 15 [Source:MGI Symbol;Acc:MGI:1915681]
ENSMUSG00000052291	83.9316	0.616692	0.291639	2.11457	0.0344662	0.874731	5330438D12Rik	10	116509052	116583515	116509052	1	RIKEN cDNA 5330438D12 gene [Source:MGI Symbol;Acc:MGI:3026931]
ENSMUSG00000070287	526.658	-0.257678	0.121961	-2.11279	0.0346188	0.87721	Slc35g2	9	100552188	100571090	100571090	-1	solute carrier family 35, member G2 [Source:MGI Symbol;Acc:MGI:2685365]
ENSMUSG00000030967	1394.36	-0.206883	0.0979811	-2.11146	0.0347325	0.8787	Zranb1	7	132931142	132986391	132931142	1	zinc finger, RAN-binding domain containing 1 [Source:MGI Symbol;Acc:MGI:106441]
ENSMUSG00000026600	1014.97	0.20413	0.0967257	2.1104	0.0348242	0.878945	Soat1	1	156424525	156474331	156474331	-1	sterol O-acyltransferase 1 [Source:MGI Symbol;Acc:MGI:104665]
ENSMUSG00000015714	1419.74	-0.233165	0.110574	-2.10868	0.0349722	0.878945	Cers2	3	95314791	95323599	95314791	1	ceramide synthase 2 [Source:MGI Symbol;Acc:MGI:1924143]
ENSMUSG00000022419	4776.18	-0.18596	0.0881969	-2.10846	0.0349912	0.878945	Deptor	15	55112317	55259271	55112317	1	DEP domain containing MTOR-interacting protein [Source:MGI Symbol;Acc:MGI:2146322]
ENSMUSG00000028078	2939.54	0.185833	0.0881768	2.1075	0.0350742	0.878945	Dclk2	3	86786151	86920852	86920379	-1	doublecortin-like kinase 2 [Source:MGI Symbol;Acc:MGI:1918012]
ENSMUSG00000020521	114.88	0.552965	0.262483	2.10667	0.0351466	0.878945	Rnft1	11	86484657	86499025	86484657	1	ring finger protein, transmembrane 1 [Source:MGI Symbol;Acc:MGI:1924142]
ENSMUSG00000057738	60770	0.244451	0.116039	2.10662	0.0351502	0.878945	Sptan1	2	29965560	30031451	29965560	1	spectrin alpha, non-erythrocytic 1 [Source:MGI Symbol;Acc:MGI:98386]
ENSMUSG00000036022	378.383	-0.341316	0.162044	-2.10632	0.0351767	0.878945	Fam122b	X	53243415	53269805	53269020	-1	family with sequence similarity 122, member B [Source:MGI Symbol;Acc:MGI:1926005]
ENSMUSG00000033004	9664.11	0.261053	0.123941	2.10626	0.035182	0.878945	Mycbp2	14	103113411	103346814	103155263	-1	MYC binding protein 2, E3 ubiquitin protein ligase [Source:MGI Symbol;Acc:MGI:2179432]
ENSMUSG00000031971	82.5874	-0.577108	0.274171	-2.10492	0.0352983	0.880474	Ccsap	8	123840831	123860209	123859530	-1	centriole, cilia and spindle associated protein [Source:MGI Symbol;Acc:MGI:1920670]
ENSMUSG00000024679	18.4851	1.49161	0.70951	2.10231	0.0355263	0.884074	Ms4a6d	19	11586604	11604849	11604849	-1	membrane-spanning 4-domains, subfamily A, member 6D [Source:MGI Symbol;Acc:MGI:1916024]
ENSMUSG00000079466	4832.84	-0.188633	0.0897398	-2.102	0.0355532	0.884074	Prdm12	2	31640037	31655795	31640037	1	PR domain containing 12 [Source:MGI Symbol;Acc:MGI:2685844]
ENSMUSG00000047904	114.285	-0.489741	0.233158	-2.10047	0.0356879	0.885511	Sstr2	11	113619342	113626028	113619342	1	somatostatin receptor 2 [Source:MGI Symbol;Acc:MGI:98328]
ENSMUSG00000019464	740.054	-0.254573	0.121329	-2.0982	0.0358877	0.885511	Ptger1	8	83666678	83672753	83666678	1	prostaglandin E receptor 1 (subtype EP1) [Source:MGI Symbol;Acc:MGI:97793]
ENSMUSG00000036196	49.9609	0.840675	0.400818	2.0974	0.0359582	0.885511	Slc26a8	17	28637783	28690233	28644585	-1	solute carrier family 26, member 8 [Source:MGI Symbol;Acc:MGI:2385046]
ENSMUSG00000053141	5475.42	-0.322867	0.153976	-2.09686	0.0360058	0.885511	Ptprt	2	161521990	162661147	162661147	-1	protein tyrosine phosphatase, receptor type, T [Source:MGI Symbol;Acc:MGI:1321152]
ENSMUSG00000056536	315.626	0.342402	0.163368	2.0959	0.0360912	0.885511	Pign	1	105518422	105663677	105663662	-1	phosphatidylinositol glycan anchor biosynthesis, class N [Source:MGI Symbol;Acc:MGI:1351629]
ENSMUSG00000051839	16.8023	-2.16349	1.03227	-2.09585	0.0360951	0.885511	Gypa	8	80493781	80510542	80493781	1	glycophorin A [Source:MGI Symbol;Acc:MGI:95880]
ENSMUSG00000041025	602.296	0.231246	0.110353	2.09552	0.0361249	0.885511	Iffo2	4	139530548	139620382	139530548	1	intermediate filament family orphan 2 [Source:MGI Symbol;Acc:MGI:2140675]
ENSMUSG00000020917	22945.1	-0.171048	0.0816401	-2.09514	0.0361584	0.885511	Acly	11	100476353	100528000	100528000	-1	ATP citrate lyase [Source:MGI Symbol;Acc:MGI:103251]
ENSMUSG00000062646	488.123	0.383143	0.182873	2.09513	0.036159	0.885511	Ganc	2	120403896	120461700	120404768	1	glucosidase, alpha; neutral C [Source:MGI Symbol;Acc:MGI:1923301]
ENSMUSG00000028399	1197.01	0.25956	0.123901	2.0949	0.0361797	0.885511	Ptprd	4	75941238	78211961	76449980	-1	protein tyrosine phosphatase, receptor type, D [Source:MGI Symbol;Acc:MGI:97812]
ENSMUSG00000041992	3801.83	0.178287	0.0851463	2.09389	0.03627	0.885511	Rapgef5	12	117516479	117759737	117516479	1	Rap guanine nucleotide exchange factor (GEF) 5 [Source:MGI Symbol;Acc:MGI:2444365]
ENSMUSG00000035686	697.022	0.298051	0.142348	2.09383	0.0362755	0.885511	Thrsp	7	97412938	97417730	97417730	-1	thyroid hormone responsive [Source:MGI Symbol;Acc:MGI:109126]
ENSMUSG00000033910	61.5179	-0.755135	0.361099	-2.09121	0.0365092	0.887448	Gucy1a1	3	82092427	82145789	82145073	-1	guanylate cyclase 1, soluble, alpha 1 [Source:MGI Symbol;Acc:MGI:1926562]
ENSMUSG00000052981	2269.19	-0.183939	0.0879721	-2.09087	0.0365394	0.887448	Ube2ql1	13	69702832	69739889	69739889	-1	ubiquitin-conjugating enzyme E2Q family-like 1 [Source:MGI Symbol;Acc:MGI:1924230]
ENSMUSG00000032815	73.4096	0.588374	0.281769	2.08814	0.0367851	0.887448	Fanca	8	123268300	123318576	123318576	-1	Fanconi anemia, complementation group A [Source:MGI Symbol;Acc:MGI:1341823]
ENSMUSG00000021379	1594.33	-0.202551	0.0970276	-2.08757	0.036837	0.887448	Id4	13	48261228	48266026	48261228	1	inhibitor of DNA binding 4 [Source:MGI Symbol;Acc:MGI:99414]
ENSMUSG00000035283	24.0165	-1.02585	0.491637	-2.08661	0.0369239	0.887448	Adrb1	19	56722199	56733113	56722199	1	adrenergic receptor, beta 1 [Source:MGI Symbol;Acc:MGI:87937]
ENSMUSG00000016510	450.414	0.377261	0.180817	2.08643	0.03694	0.887448	Mtif3	5	146951573	146963800	146963785	-1	mitochondrial translational initiation factor 3 [Source:MGI Symbol;Acc:MGI:1923616]
ENSMUSG00000042485	13.9171	-1.44031	0.690632	-2.0855	0.0370238	0.887448	Mustn1	14	30879200	30881610	30879200	1	musculoskeletal, embryonic nuclear protein 1 [Source:MGI Symbol;Acc:MGI:1913425]
ENSMUSG00000036555	514.834	0.307051	0.14727	2.08495	0.037074	0.887448	Iqce	5	140661827	140702378	140702378	-1	IQ motif containing E [Source:MGI Symbol;Acc:MGI:1921489]
ENSMUSG00000055567	10585	0.249087	0.119512	2.08421	0.0371411	0.887448	Unc80	1	66468367	66699148	66468367	1	unc-80, NALCN activator [Source:MGI Symbol;Acc:MGI:2652882]
ENSMUSG00000039156	1389.29	0.223869	0.107485	2.08279	0.0372699	0.887448	Stim2	5	53998499	54121057	53998499	1	stromal interaction molecule 2 [Source:MGI Symbol;Acc:MGI:2151156]
ENSMUSG00000049225	1467.38	-0.20066	0.0963471	-2.08268	0.0372806	0.887448	Pdp1	4	11958184	11966452	11966452	-1	pyruvate dehyrogenase phosphatase catalytic subunit 1 [Source:MGI Symbol;Acc:MGI:2685870]
ENSMUSG00000039959	3227.24	0.176294	0.0846482	2.08267	0.0372813	0.887448	Hip1	5	135406531	135545120	135545115	-1	huntingtin interacting protein 1 [Source:MGI Symbol;Acc:MGI:1099804]
ENSMUSG00000032816	677.372	0.274993	0.132093	2.08182	0.0373591	0.887448	Igdcc4	9	65101486	65137940	65101486	1	immunoglobulin superfamily, DCC subclass, member 4 [Source:MGI Symbol;Acc:MGI:1858497]
ENSMUSG00000050534	80.3684	-0.561924	0.270002	-2.08119	0.0374169	0.887448	Htr5b	1	121509842	121528465	121528465	-1	5-hydroxytryptamine (serotonin) receptor 5B [Source:MGI Symbol;Acc:MGI:96284]
ENSMUSG00000001416	6471.6	-0.148354	0.0712919	-2.08094	0.0374394	0.887448	Cct3	3	88297116	88321767	88297116	1	chaperonin containing Tcp1, subunit 3 (gamma) [Source:MGI Symbol;Acc:MGI:104708]
ENSMUSG00000007610	808.624	0.224173	0.107739	2.0807	0.0374612	0.887448	Gtpbp3	8	71488103	71499583	71488103	1	GTP binding protein 3 [Source:MGI Symbol;Acc:MGI:1917609]
ENSMUSG00000030162	15.3442	2.14713	1.0322	2.08015	0.0375121	0.887448	Olr1	6	129485244	129507165	129507165	-1	oxidized low density lipoprotein (lectin-like) receptor 1 [Source:MGI Symbol;Acc:MGI:1261434]
ENSMUSG00000034993	7799.56	-0.194539	0.0935339	-2.07988	0.0375369	0.887448	Vat1	11	101458745	101466230	101466230	-1	vesicle amine transport 1 [Source:MGI Symbol;Acc:MGI:1349450]
ENSMUSG00000022263	4413.01	0.193527	0.0930641	2.0795	0.0375713	0.887448	Trio	15	27730651	28025848	27742323	-1	triple functional domain (PTPRF interacting) [Source:MGI Symbol;Acc:MGI:1927230]
ENSMUSG00000043110	55.9899	-0.731133	0.351696	-2.07888	0.0376288	0.887448	Lrrn4	2	132868305	132880891	132880891	-1	leucine rich repeat neuronal 4 [Source:MGI Symbol;Acc:MGI:2445154]
ENSMUSG00000059742	8713.83	0.248396	0.119495	2.07872	0.0376432	0.887448	Kcnh7	2	62693414	63184287	63184278	-1	potassium voltage-gated channel, subfamily H (eag-related), member 7 [Source:MGI Symbol;Acc:MGI:2159566]
ENSMUSG00000030022	203.221	-0.409515	0.197056	-2.07817	0.037694	0.887448	Adamts9	6	92772699	92943492	92943492	-1	a disintegrin-like and metallopeptidase (reprolysin type) with thrombospondin type 1 motif, 9 [Source:MGI Symbol;Acc:MGI:1916320]
ENSMUSG00000050229	693.384	0.229055	0.110232	2.07794	0.0377147	0.887448	Pigm	1	172376546	172384099	172376546	1	phosphatidylinositol glycan anchor biosynthesis, class M [Source:MGI Symbol;Acc:MGI:1914806]
ENSMUSG00000112280	459.089	0.2721	0.131032	2.0766	0.0378388	0.887448	A830082N09Rik	10	33987216	33995055	33995055	-1	RIKEN cDNA A830082N09 gene [Source:MGI Symbol;Acc:MGI:3041184]
ENSMUSG00000038206	336.647	-0.347695	0.167484	-2.076	0.0378942	0.887448	Fbxo8	8	56551090	56593939	56551090	1	F-box protein 8 [Source:MGI Symbol;Acc:MGI:1354696]
ENSMUSG00000097626	55.6457	0.729051	0.351225	2.07574	0.0379183	0.887448	4921504A21Rik	5	19202368	19226555	19226555	-1	RIKEN cDNA 4921504A21 gene [Source:MGI Symbol;Acc:MGI:1918082]
ENSMUSG00000090942	23.1242	1.57934	0.76104	2.07523	0.0379649	0.887448	F830016B08Rik	18	60293380	60303016	60293380	1	RIKEN cDNA F830016B08 gene [Source:MGI Symbol;Acc:MGI:3588218]
ENSMUSG00000063810	227.49	0.38944	0.187725	2.07452	0.0380308	0.887448	Alms1	6	85587531	85702753	85587531	1	ALMS1, centrosome and basal body associated [Source:MGI Symbol;Acc:MGI:1934606]
ENSMUSG00000050953	683.193	-0.300302	0.144827	-2.07353	0.0381234	0.887448	Gja1	10	56377330	56402513	56377330	1	gap junction protein, alpha 1 [Source:MGI Symbol;Acc:MGI:95713]
ENSMUSG00000015882	619.954	-0.263036	0.126855	-2.07352	0.0381237	0.887448	Lcorl	5	45697181	45857615	45857615	-1	ligand dependent nuclear receptor corepressor-like [Source:MGI Symbol;Acc:MGI:2651932]
ENSMUSG00000058743	111.656	0.515016	0.248388	2.07343	0.0381319	0.887448	Kcnj14	7	45816460	45824782	45824782	-1	potassium inwardly-rectifying channel, subfamily J, member 14 [Source:MGI Symbol;Acc:MGI:2384820]
ENSMUSG00000028128	331.673	0.497506	0.239961	2.07328	0.0381465	0.887448	F3	3	121723537	121735048	121723537	1	coagulation factor III [Source:MGI Symbol;Acc:MGI:88381]
ENSMUSG00000087480	28.7502	0.93515	0.451324	2.07202	0.038264	0.887448	Gm15910	10	120857629	120863326	120857629	1	predicted gene 15910 [Source:MGI Symbol;Acc:MGI:3802158]
ENSMUSG00000030707	3154.31	-0.178293	0.0860922	-2.07095	0.0383632	0.887448	Coro1a	7	126699773	126707787	126704220	-1	coronin, actin binding protein 1A [Source:MGI Symbol;Acc:MGI:1345961]
ENSMUSG00000058230	13728.3	0.155002	0.0749004	2.06943	0.0385053	0.887448	Arhgap35	7	16493719	16614993	16614993	-1	Rho GTPase activating protein 35 [Source:MGI Symbol;Acc:MGI:1929494]
ENSMUSG00000067336	12794.9	0.19883	0.0961002	2.06899	0.0385472	0.887448	Bmpr2	1	59763400	59879014	59763400	1	bone morphogenetic protein receptor, type II (serine/threonine kinase) [Source:MGI Symbol;Acc:MGI:1095407]
ENSMUSG00000028713	27.1345	-1.1529	0.557455	-2.06815	0.0386261	0.887448	Cyp4b1	4	115624725	115647723	115640428	-1	cytochrome P450, family 4, subfamily b, polypeptide 1 [Source:MGI Symbol;Acc:MGI:103225]
ENSMUSG00000034684	1637.06	0.185806	0.08987	2.0675	0.0386871	0.887448	Sema3f	9	107681500	107710475	107710475	-1	sema domain, immunoglobulin domain (Ig), short basic domain, secreted, (semaphorin) 3F [Source:MGI Symbol;Acc:MGI:1096347]
ENSMUSG00000021448	248.179	0.392458	0.189896	2.0667	0.0387627	0.887448	Shc3	13	51431041	51569487	51569487	-1	src homology 2 domain-containing transforming protein C3 [Source:MGI Symbol;Acc:MGI:106179]
ENSMUSG00000093752	2201.26	0.218378	0.105699	2.06605	0.0388241	0.887448	Gm20716	2	168180986	168230364	168230364	-1	predicted gene 20716 [Source:MGI Symbol;Acc:MGI:5313163]
ENSMUSG00000038393	436.053	0.576463	0.279075	2.06562	0.0388644	0.887448	Txnip	3	96557957	96561883	96557957	1	thioredoxin interacting protein [Source:MGI Symbol;Acc:MGI:1889549]
ENSMUSG00000042529	964.378	-0.199427	0.096577	-2.06495	0.0389274	0.887448	Kcnj12	11	61022564	61071131	61022564	1	potassium inwardly-rectifying channel, subfamily J, member 12 [Source:MGI Symbol;Acc:MGI:108495]
ENSMUSG00000040616	369.094	-0.290833	0.140851	-2.06483	0.0389395	0.887448	Tmem51	4	142030992	142084304	142084304	-1	transmembrane protein 51 [Source:MGI Symbol;Acc:MGI:2384874]
ENSMUSG00000051469	1321.36	0.247638	0.119941	2.06466	0.038955	0.887448	Zfp24	18	24009702	24020810	24020810	-1	zinc finger protein 24 [Source:MGI Symbol;Acc:MGI:1929704]
ENSMUSG00000000792	794.231	0.244292	0.11838	2.06363	0.0390528	0.887448	Slc5a5	8	70882889	70892757	70892757	-1	solute carrier family 5 (sodium iodide symporter), member 5 [Source:MGI Symbol;Acc:MGI:2149330]
ENSMUSG00000043557	2335.81	0.317301	0.153763	2.06357	0.0390586	0.887448	Mdga1	17	29827949	29970087	29888708	-1	MAM domain containing glycosylphosphatidylinositol anchor 1 [Source:MGI Symbol;Acc:MGI:1922012]
ENSMUSG00000101860	258.834	-0.470601	0.228081	-2.06331	0.0390835	0.887448	Mindy4b-ps	3	58788407	58822311	58792019	-1	MINDY lysine 48 deubiquitinase 4B, pseudogene [Source:MGI Symbol;Acc:MGI:2140018]
ENSMUSG00000032281	2358.4	-0.245162	0.11884	-2.06295	0.039117	0.887448	Acsbg1	9	54604877	54661870	54661870	-1	acyl-CoA synthetase bubblegum family member 1 [Source:MGI Symbol;Acc:MGI:2385656]
ENSMUSG00000021418	163.856	-0.396707	0.192343	-2.0625	0.0391604	0.887448	Rpp40	13	35893472	35906359	35906359	-1	ribonuclease P 40 subunit [Source:MGI Symbol;Acc:MGI:1346084]
ENSMUSG00000030329	466.613	-0.323632	0.156988	-2.06151	0.0392543	0.887448	Pianp	6	124996694	125003096	124996694	1	PILR alpha associated neural protein [Source:MGI Symbol;Acc:MGI:2441908]
ENSMUSG00000026043	440.588	0.336925	0.163447	2.06137	0.0392676	0.887448	Col3a1	1	45311538	45349706	45311538	1	collagen, type III, alpha 1 [Source:MGI Symbol;Acc:MGI:88453]
ENSMUSG00000028673	845.322	-0.315383	0.153045	-2.06072	0.0393301	0.887448	Fuca1	4	135920735	135940311	135920735	1	fucosidase, alpha-L- 1, tissue [Source:MGI Symbol;Acc:MGI:95593]
ENSMUSG00000024924	1240.84	0.309101	0.150003	2.06063	0.039338	0.887448	Vldlr	19	27216484	27254231	27216484	1	very low density lipoprotein receptor [Source:MGI Symbol;Acc:MGI:98935]
ENSMUSG00000047759	10.8927	-1.65027	0.800968	-2.06034	0.0393658	0.887448	Hs3st3a1	11	64435332	64522841	64435332	1	heparan sulfate (glucosamine) 3-O-sulfotransferase 3A1 [Source:MGI Symbol;Acc:MGI:1333861]
ENSMUSG00000037965	875.43	0.219076	0.106358	2.0598	0.0394181	0.887448	Zc3h7a	16	11136592	11176393	11176393	-1	zinc finger CCCH type containing 7 A [Source:MGI Symbol;Acc:MGI:2445044]
ENSMUSG00000097923	45.0317	0.736689	0.357737	2.05931	0.0394649	0.887448	Gm26577	10	21145094	21154374	21145094	1	predicted gene, 26577 [Source:MGI Symbol;Acc:MGI:5477071]
ENSMUSG00000025907	5025.93	-0.162338	0.0788528	-2.05875	0.0395186	0.887448	Rb1cc1	1	6206197	6276648	6206197	1	RB1-inducible coiled-coil 1 [Source:MGI Symbol;Acc:MGI:1341850]
ENSMUSG00000047907	7174.37	-0.166291	0.0808068	-2.05789	0.0396007	0.888044	Tshz2	2	169633013	170071816	169633013	1	teashirt zinc finger family member 2 [Source:MGI Symbol;Acc:MGI:2153084]
ENSMUSG00000058793	27571.4	-0.201006	0.097793	-2.05543	0.0398377	0.89123	Cds2	2	132263148	132312050	132263148	1	CDP-diacylglycerol synthase (phosphatidate cytidylyltransferase) 2 [Source:MGI Symbol;Acc:MGI:1332236]
ENSMUSG00000029009	1248.16	0.300289	0.146108	2.05526	0.0398542	0.89123	Mthfr	4	148039077	148059551	148039077	1	methylenetetrahydrofolate reductase [Source:MGI Symbol;Acc:MGI:106639]
ENSMUSG00000055373	27.2269	1.09733	0.534412	2.05333	0.0400405	0.892961	Fut9	4	25609332	25800244	25800146	-1	fucosyltransferase 9 [Source:MGI Symbol;Acc:MGI:1330859]
ENSMUSG00000046897	1520.73	0.185251	0.090221	2.0533	0.0400434	0.892961	Zfp740	15	102203249	102215606	102203249	1	zinc finger protein 740 [Source:MGI Symbol;Acc:MGI:1915994]
ENSMUSG00000085058	19.8261	1.08579	0.529031	2.0524	0.0401304	0.893656	8030453O22Rik	6	39527513	39544486	39527513	1	RIKEN cDNA 8030453O22 gene [Source:MGI Symbol;Acc:MGI:1924459]
ENSMUSG00000029516	1155.51	0.290532	0.141687	2.05052	0.0403138	0.895195	Cit	5	115845278	116008947	115845644	1	citron [Source:MGI Symbol;Acc:MGI:105313]
ENSMUSG00000042659	620.51	0.2297	0.112039	2.05018	0.0403469	0.895195	Arrdc4	7	68736995	68749241	68749241	-1	arrestin domain containing 4 [Source:MGI Symbol;Acc:MGI:1913662]
ENSMUSG00000025134	507.639	-0.304637	0.148733	-2.04821	0.0405391	0.895195	Alyref	11	120592121	120598365	120598365	-1	Aly/REF export factor [Source:MGI Symbol;Acc:MGI:1341044]
ENSMUSG00000045876	37.5475	-0.806315	0.393697	-2.04806	0.0405544	0.895195	Pcdhb8	18	37355121	37358604	37355121	1	protocadherin beta 8 [Source:MGI Symbol;Acc:MGI:2136742]
ENSMUSG00000028132	6427.73	0.193801	0.0946384	2.04781	0.0405787	0.895195	Tlcd4	3	121201761	121283098	121283098	-1	TLC domain containing 4 [Source:MGI Symbol;Acc:MGI:1923195]
ENSMUSG00000040359	889.546	-0.232615	0.113596	-2.04774	0.0405856	0.895195	Ufl1	4	25248600	25281821	25281760	-1	UFM1 specific ligase 1 [Source:MGI Symbol;Acc:MGI:1914740]
ENSMUSG00000079157	1218.03	0.225337	0.110061	2.04738	0.0406207	0.895195	Fam155a	8	9205902	9771161	9771161	-1	family with sequence similarity 155, member A [Source:MGI Symbol;Acc:MGI:2142765]
ENSMUSG00000032024	2916.88	0.210893	0.103032	2.04687	0.0406708	0.895195	Clmp	9	40685962	40785319	40685962	1	CXADR-like membrane protein [Source:MGI Symbol;Acc:MGI:1918816]
ENSMUSG00000026536	16.8858	1.65911	0.810689	2.04654	0.0407034	0.895195	Ifi211	1	173896345	173913046	173913046	-1	interferon activated gene 211 [Source:MGI Symbol;Acc:MGI:3041120]
ENSMUSG00000024552	12.1955	1.39657	0.682884	2.0451	0.0408449	0.89631	Slc14a2	18	78146148	78596942	78179134	-1	solute carrier family 14 (urea transporter), member 2 [Source:MGI Symbol;Acc:MGI:1351653]
ENSMUSG00000065947	3229.79	0.972121	0.475391	2.04488	0.0408662	0.89631	mt-Nd4l	MT	9877	10173	9877	1	mitochondrially encoded NADH dehydrogenase 4L [Source:MGI Symbol;Acc:MGI:102497]
ENSMUSG00000036273	3278.12	0.226244	0.110823	2.04148	0.0412027	0.9009	Lrrk2	15	91673175	91816120	91673175	1	leucine-rich repeat kinase 2 [Source:MGI Symbol;Acc:MGI:1913975]
ENSMUSG00000046223	179.173	-0.685534	0.335872	-2.04105	0.0412454	0.9009	Plaur	7	24462484	24475968	24462484	1	plasminogen activator, urokinase receptor [Source:MGI Symbol;Acc:MGI:97612]
ENSMUSG00000079499	1184.95	0.219456	0.107528	2.04092	0.041259	0.9009	6530402F18Rik	2	29245107	29253006	29252993	-1	RIKEN cDNA 6530402F18 gene [Source:MGI Symbol;Acc:MGI:1923470]
ENSMUSG00000049313	17244.1	0.272796	0.133744	2.03969	0.0413811	0.9009	Sorl1	9	41964720	42124297	42124297	-1	sortilin-related receptor, LDLR class A repeats-containing [Source:MGI Symbol;Acc:MGI:1202296]
ENSMUSG00000028644	14.6047	-1.90646	0.934994	-2.039	0.0414496	0.9009	Ermap	4	119175457	119190011	119190011	-1	erythroblast membrane-associated protein [Source:MGI Symbol;Acc:MGI:1349816]
ENSMUSG00000039539	169.449	0.418952	0.205485	2.03884	0.0414656	0.9009	Sgcz	8	37522298	38661508	38661508	-1	sarcoglycan zeta [Source:MGI Symbol;Acc:MGI:2388820]
ENSMUSG00000075284	1225.1	-0.244974	0.12017	-2.03856	0.0414944	0.9009	Wipf1	2	73429610	73529734	73529734	-1	WAS/WASL interacting protein family, member 1 [Source:MGI Symbol;Acc:MGI:2178801]
ENSMUSG00000038677	37.2979	-0.873303	0.42846	-2.03824	0.0415263	0.9009	Scube3	17	28142141	28174854	28142141	1	signal peptide, CUB domain, EGF-like 3 [Source:MGI Symbol;Acc:MGI:3045253]
ENSMUSG00000002679	339.325	-0.306412	0.150621	-2.03433	0.0419187	0.906136	Med6	12	81573557	81595008	81595006	-1	mediator complex subunit 6 [Source:MGI Symbol;Acc:MGI:1917042]
ENSMUSG00000021541	100.07	-0.538111	0.264727	-2.0327	0.0420827	0.906136	Trpc7	13	56773113	56895993	56895737	-1	transient receptor potential cation channel, subfamily C, member 7 [Source:MGI Symbol;Acc:MGI:1349470]
ENSMUSG00000036904	427.8	-0.289049	0.142206	-2.0326	0.0420927	0.906136	Fzd8	18	9212163	9218136	9212163	1	frizzled class receptor 8 [Source:MGI Symbol;Acc:MGI:108460]
ENSMUSG00000037653	1720.13	-0.168982	0.0831508	-2.03224	0.0421294	0.906136	Kctd8	5	69109285	69341679	69341679	-1	potassium channel tetramerisation domain containing 8 [Source:MGI Symbol;Acc:MGI:2443804]
ENSMUSG00000031953	327.873	0.296371	0.145947	2.03068	0.0422877	0.906136	Tmem170	8	111863038	111876750	111876750	-1	transmembrane protein 170 [Source:MGI Symbol;Acc:MGI:106426]
ENSMUSG00000036896	69.8784	0.908946	0.447616	2.03064	0.0422917	0.906136	C1qc	4	136889804	136893065	136893065	-1	complement component 1, q subcomponent, C chain [Source:MGI Symbol;Acc:MGI:88225]
ENSMUSG00000032023	528.372	-0.2851	0.140447	-2.02994	0.0423622	0.906136	Jhy	9	40894849	40964118	40964118	-1	junctional cadherin complex regulator [Source:MGI Symbol;Acc:MGI:1918239]
ENSMUSG00000056394	345.262	-0.282947	0.139407	-2.02964	0.0423928	0.906136	Lig1	7	13277283	13311433	13277283	1	ligase I, DNA, ATP-dependent [Source:MGI Symbol;Acc:MGI:101789]
ENSMUSG00000102869	44504.7	0.140551	0.0692624	2.02926	0.0424323	0.906136	2900097C17Rik	2	156388065	156392979	156392979	-1	RIKEN cDNA 2900097C17 gene [Source:MGI Symbol;Acc:MGI:1914767]
ENSMUSG00000019188	3119.48	-0.203977	0.100528	-2.02906	0.0424519	0.906136	H13	2	152669461	152708670	152669461	1	histocompatibility 13 [Source:MGI Symbol;Acc:MGI:95886]
ENSMUSG00000113640	40.6292	-0.792464	0.39074	-2.02811	0.0425487	0.906136	Adat3	10	80602880	80607654	80602880	1	adenosine deaminase, tRNA-specific 3 [Source:MGI Symbol;Acc:MGI:1924344]
ENSMUSG00000006800	2172.33	0.166257	0.0819826	2.02795	0.0425653	0.906136	Sulf2	2	166073089	166155663	166155663	-1	sulfatase 2 [Source:MGI Symbol;Acc:MGI:1919293]
ENSMUSG00000038502	3736.03	-0.160599	0.0791945	-2.02791	0.0425695	0.906136	Ptov1	7	44863067	44869788	44864940	-1	prostate tumor over expressed gene 1 [Source:MGI Symbol;Acc:MGI:1933946]
ENSMUSG00000018927	49.0777	1.17719	0.580581	2.02761	0.0426005	0.906136	Ccl6	11	83587882	83593087	83593087	-1	chemokine (C-C motif) ligand 6 [Source:MGI Symbol;Acc:MGI:98263]
ENSMUSG00000036256	99.6605	0.743774	0.36707	2.02625	0.0427396	0.906136	Igfbp7	5	77349240	77408041	77408041	-1	insulin-like growth factor binding protein 7 [Source:MGI Symbol;Acc:MGI:1352480]
ENSMUSG00000008496	73.7755	0.609177	0.300713	2.02577	0.0427878	0.906136	Pou2f2	7	25087344	25179726	25132488	-1	POU domain, class 2, transcription factor 2 [Source:MGI Symbol;Acc:MGI:101897]
ENSMUSG00000045826	12.8726	1.52814	0.75459	2.02512	0.0428547	0.906136	Ptprcap	19	4153604	4156751	4153604	1	protein tyrosine phosphatase, receptor type, C polypeptide-associated protein [Source:MGI Symbol;Acc:MGI:97811]
ENSMUSG00000035863	4209.81	-0.152353	0.0752315	-2.02512	0.0428549	0.906136	Palm	10	79793572	79820896	79793572	1	paralemmin [Source:MGI Symbol;Acc:MGI:1261814]
ENSMUSG00000040212	276.21	-0.399692	0.19737	-2.02509	0.0428579	0.906136	Emp3	7	45918023	45921404	45921404	-1	epithelial membrane protein 3 [Source:MGI Symbol;Acc:MGI:1098729]
ENSMUSG00000028989	10.5826	1.63224	0.806503	2.02384	0.0429864	0.906136	Angptl7	4	148495183	148500460	148500460	-1	angiopoietin-like 7 [Source:MGI Symbol;Acc:MGI:3605801]
ENSMUSG00000057836	34.3824	1.13989	0.563292	2.02362	0.043009	0.906136	Xlr3a	X	73086293	73097095	73097017	-1	X-linked lymphocyte-regulated 3A [Source:MGI Symbol;Acc:MGI:109506]
ENSMUSG00000049115	250.752	-0.405991	0.200666	-2.02322	0.0430507	0.906136	Agtr1a	13	30336441	30382867	30336441	1	angiotensin II receptor, type 1a [Source:MGI Symbol;Acc:MGI:87964]
ENSMUSG00000037362	139.618	-0.436103	0.21557	-2.02302	0.0430711	0.906136	Ccn3	15	54745702	54754039	54745702	1	cellular communication network factor 3 [Source:MGI Symbol;Acc:MGI:109185]
ENSMUSG00000047415	109.495	-0.900329	0.44589	-2.01917	0.0434692	0.913311	Gpr68	12	100876682	100908198	100908198	-1	G protein-coupled receptor 68 [Source:MGI Symbol;Acc:MGI:2441763]
ENSMUSG00000043263	26.3312	1.63167	0.808587	2.01793	0.0435986	0.913732	Ifi209	1	173630917	173647928	173630917	1	interferon activated gene 209 [Source:MGI Symbol;Acc:MGI:2138243]
ENSMUSG00000090231	15.5983	5.54948	2.75024	2.01782	0.0436105	0.913732	Cfb	17	34856374	34862518	34859025	-1	complement factor B [Source:MGI Symbol;Acc:MGI:105975]
ENSMUSG00000039787	50.2476	0.860297	0.426452	2.01733	0.0436607	0.913732	Cercam	2	29869164	29882840	29869164	1	cerebral endothelial cell adhesion molecule [Source:MGI Symbol;Acc:MGI:2139134]
ENSMUSG00000025330	16.0046	-1.26911	0.62929	-2.01673	0.0437232	0.913844	Padi4	4	140745865	140774236	140774236	-1	peptidyl arginine deiminase, type IV [Source:MGI Symbol;Acc:MGI:1338898]
ENSMUSG00000026435	738.488	-0.356145	0.176683	-2.01573	0.0438284	0.914845	Slc45a3	1	131962967	131982969	131962967	1	solute carrier family 45, member 3 [Source:MGI Symbol;Acc:MGI:1922082]
ENSMUSG00000028333	1661.27	-0.176443	0.0876154	-2.01384	0.0440266	0.917251	Anp32b	4	46450902	46472657	46450902	1	acidic (leucine-rich) nuclear phosphoprotein 32 family, member B [Source:MGI Symbol;Acc:MGI:1914878]
ENSMUSG00000027748	85.732	-0.5719	0.284059	-2.01331	0.0440817	0.917251	Trpc4	3	54156035	54318471	54156035	1	transient receptor potential cation channel, subfamily C, member 4 [Source:MGI Symbol;Acc:MGI:109525]
ENSMUSG00000032291	63.2862	-0.737359	0.366367	-2.01262	0.0441542	0.917251	Crabp1	9	54764748	54773110	54764748	1	cellular retinoic acid binding protein I [Source:MGI Symbol;Acc:MGI:88490]
ENSMUSG00000097305	74.6909	0.686389	0.341072	2.01244	0.0441731	0.917251	Gm17276	17	32113411	32141843	32113411	1	predicted gene, 17276 [Source:MGI Symbol;Acc:MGI:4936910]
ENSMUSG00000039652	2075.34	0.218966	0.108938	2.01	0.0444309	0.918118	Cpeb3	19	37021291	37208601	37207462	-1	cytoplasmic polyadenylation element binding protein 3 [Source:MGI Symbol;Acc:MGI:2443075]
ENSMUSG00000113847	33.5787	-1.04648	0.520747	-2.00957	0.0444772	0.918118	Gm48799	13	18002310	18008344	18008344	-1	predicted gene, 48799 [Source:MGI Symbol;Acc:MGI:6098505]
ENSMUSG00000027288	5032	0.16609	0.0826742	2.00897	0.04454	0.918118	Zfp106	2	120506820	120563843	120563807	-1	zinc finger protein 106 [Source:MGI Symbol;Acc:MGI:1270153]
ENSMUSG00000028413	720.94	-0.246343	0.122646	-2.00856	0.0445837	0.918118	B4galt1	4	40804602	40854005	40854005	-1	UDP-Gal:betaGlcNAc beta 1,4- galactosyltransferase, polypeptide 1 [Source:MGI Symbol;Acc:MGI:95705]
ENSMUSG00000074405	600.367	-0.226114	0.112648	-2.00726	0.0447223	0.918118	Zfp865	7	5020376	5036768	5020376	1	zinc finger protein 865 [Source:MGI Symbol;Acc:MGI:2442656]
ENSMUSG00000034485	1489.61	-0.222955	0.111128	-2.00629	0.0448257	0.918118	Uaca	9	60794542	60880370	60794542	1	uveal autoantigen with coiled-coil domains and ankyrin repeats [Source:MGI Symbol;Acc:MGI:1919815]
ENSMUSG00000038267	2940.39	0.183573	0.0915236	2.00574	0.044884	0.918118	Slc22a23	13	34179158	34345182	34344451	-1	solute carrier family 22, member 23 [Source:MGI Symbol;Acc:MGI:1920352]
ENSMUSG00000015354	1779.57	0.17781	0.0886568	2.0056	0.0448989	0.918118	Pcolce2	9	95637601	95698096	95637601	1	procollagen C-endopeptidase enhancer 2 [Source:MGI Symbol;Acc:MGI:1923727]
ENSMUSG00000031134	486.444	0.312398	0.155819	2.00488	0.0449761	0.918118	Rbmx	X	57383530	57393036	57392981	-1	RNA binding motif protein, X chromosome [Source:MGI Symbol;Acc:MGI:1343044]
ENSMUSG00000020646	1286.77	-0.255347	0.12737	-2.00476	0.0449888	0.918118	Mboat2	12	24830879	24964397	24830879	1	membrane bound O-acyltransferase domain containing 2 [Source:MGI Symbol;Acc:MGI:1914466]
ENSMUSG00000024793	11.7089	1.69586	0.845945	2.00469	0.0449959	0.918118	Tnfrsf25	4	152115934	152120119	152115934	1	tumor necrosis factor receptor superfamily, member 25 [Source:MGI Symbol;Acc:MGI:1934667]
ENSMUSG00000020516	1996.16	0.199055	0.0993412	2.00375	0.0450966	0.918118	Rps6kb1	11	86498871	86544805	86544805	-1	ribosomal protein S6 kinase, polypeptide 1 [Source:MGI Symbol;Acc:MGI:1270849]
ENSMUSG00000042215	495.694	-0.357527	0.178454	-2.00347	0.0451271	0.918118	Bag2	1	33745484	33757795	33757795	-1	BCL2-associated athanogene 2 [Source:MGI Symbol;Acc:MGI:1891254]
ENSMUSG00000022297	50.4143	-1.02233	0.510347	-2.00321	0.0451546	0.918118	Fzd6	15	39006034	39038188	39006034	1	frizzled class receptor 6 [Source:MGI Symbol;Acc:MGI:108474]
ENSMUSG00000063434	994.496	0.227727	0.113687	2.00311	0.0451658	0.918118	Sorcs3	19	48206025	48805505	48206025	1	sortilin-related VPS10 domain containing receptor 3 [Source:MGI Symbol;Acc:MGI:1913923]
ENSMUSG00000031349	2676.79	-0.163464	0.0816108	-2.00297	0.0451806	0.918118	Nsdhl	X	72918557	72958514	72918557	1	NAD(P) dependent steroid dehydrogenase-like [Source:MGI Symbol;Acc:MGI:1099438]
ENSMUSG00000059713	2156.14	-0.19229	0.096007	-2.00287	0.045191	0.918118	Rcan3	4	135412308	135433853	135425267	-1	regulator of calcineurin 3 [Source:MGI Symbol;Acc:MGI:1858220]
ENSMUSG00000026547	5473.97	-0.210531	0.10515	-2.00221	0.0452626	0.918407	Tagln2	1	172500047	172507380	172500047	1	transgelin 2 [Source:MGI Symbol;Acc:MGI:1312985]
ENSMUSG00000096910	862.19	-0.257889	0.128931	-2.00022	0.0454769	0.921585	Zfp955b	17	33289544	33307241	33289544	1	zinc finger protein 955B [Source:MGI Symbol;Acc:MGI:4834573]
ENSMUSG00000039252	8234.07	0.225239	0.112701	1.99856	0.0456565	0.924053	Lgi2	5	52533517	52566462	52566303	-1	leucine-rich repeat LGI family, member 2 [Source:MGI Symbol;Acc:MGI:2180196]
ENSMUSG00000024542	118.244	0.517104	0.258852	1.99769	0.0457508	0.924144	Cep192	18	67800107	67885170	67800107	1	centrosomal protein 192 [Source:MGI Symbol;Acc:MGI:1918049]
ENSMUSG00000035960	804.598	-0.199414	0.0998589	-1.99695	0.0458301	0.924144	Apex1	14	50924968	50927139	50924968	1	apurinic/apyrimidinic endonuclease 1 [Source:MGI Symbol;Acc:MGI:88042]
ENSMUSG00000037509	4100.48	0.230447	0.11544	1.99625	0.045907	0.924144	Arhgef4	1	34678188	34813309	34678188	1	Rho guanine nucleotide exchange factor (GEF) 4 [Source:MGI Symbol;Acc:MGI:2442507]
ENSMUSG00000069014	509.836	-0.32212	0.161388	-1.99594	0.045941	0.924144	Gm5641	3	54481438	54482925	54481438	1	predicted gene 5641 [Source:MGI Symbol;Acc:MGI:3645731]
ENSMUSG00000001403	12.931	-1.73197	0.867938	-1.9955	0.0459882	0.924144	Ube2c	2	164769898	164778822	164769898	1	ubiquitin-conjugating enzyme E2C [Source:MGI Symbol;Acc:MGI:1915862]
ENSMUSG00000037259	5783.14	0.162676	0.081558	1.99461	0.0460853	0.924144	Dzank1	2	144470557	144527414	144527414	-1	double zinc ribbon and ankyrin repeat domains 1 [Source:MGI Symbol;Acc:MGI:2139080]
ENSMUSG00000031441	25609.4	0.159749	0.0800954	1.99449	0.046099	0.924144	Atp11a	8	12757014	12868728	12757014	1	ATPase, class VI, type 11A [Source:MGI Symbol;Acc:MGI:1354735]
ENSMUSG00000055884	392.348	0.394175	0.19779	1.9929	0.0462727	0.924144	Fancm	12	65075603	65132058	65075603	1	Fanconi anemia, complementation group M [Source:MGI Symbol;Acc:MGI:2442306]
ENSMUSG00000061601	4299.29	0.277364	0.139184	1.99279	0.0462847	0.924144	Pclo	5	14514918	14863459	14514918	1	piccolo (presynaptic cytomatrix protein) [Source:MGI Symbol;Acc:MGI:1349390]
ENSMUSG00000060371	1667.46	0.296905	0.149016	1.99243	0.046324	0.924144	Caln1	5	130369455	130847412	130369455	1	calneuron 1 [Source:MGI Symbol;Acc:MGI:2155987]
ENSMUSG00000041774	364.747	-0.304397	0.152777	-1.99243	0.0463241	0.924144	Ydjc	16	17144621	17160701	17144621	1	YdjC homolog (bacterial) [Source:MGI Symbol;Acc:MGI:1916351]
ENSMUSG00000024044	49405.6	0.171399	0.0860932	1.99086	0.0464962	0.924144	Epb41l3	17	69075683	69289989	69075683	1	erythrocyte membrane protein band 4.1 like 3 [Source:MGI Symbol;Acc:MGI:103008]
ENSMUSG00000018415	1295.86	0.198996	0.100035	1.98926	0.046673	0.924144	Gid4	11	60417145	60450927	60417145	1	GID complex subunit 4, VID24 homolog [Source:MGI Symbol;Acc:MGI:1914021]
ENSMUSG00000067768	33.454	1.10972	0.557996	1.98876	0.0467279	0.924144	Xlr4b	X	73214333	73222453	73214333	1	X-linked lymphocyte-regulated 4B [Source:MGI Symbol;Acc:MGI:1350975]
ENSMUSG00000032369	39.7369	-1.01994	0.513045	-1.98802	0.0468095	0.924144	Plscr1	9	92249750	92272278	92249750	1	phospholipid scramblase 1 [Source:MGI Symbol;Acc:MGI:893575]
ENSMUSG00000021963	883.916	-0.241329	0.121415	-1.98763	0.0468525	0.924144	Sap18	14	57798180	57806638	57798180	1	Sin3-associated polypeptide 18 [Source:MGI Symbol;Acc:MGI:1277978]
ENSMUSG00000055421	4492.43	0.161592	0.0813024	1.98755	0.0468616	0.924144	Pcdh9	14	93013410	93890679	93890669	-1	protocadherin 9 [Source:MGI Symbol;Acc:MGI:1306801]
ENSMUSG00000057531	952.258	-0.220705	0.111052	-1.98741	0.0468774	0.924144	Dtnbp1	13	44922075	45002147	45001647	-1	dystrobrevin binding protein 1 [Source:MGI Symbol;Acc:MGI:2137586]
ENSMUSG00000056947	133.578	-0.428799	0.215929	-1.98583	0.047052	0.924144	Mab21l1	3	55782510	55785001	55782510	1	mab-21-like 1 [Source:MGI Symbol;Acc:MGI:1333773]
ENSMUSG00000002908	1147.69	-0.248561	0.125168	-1.98582	0.0470529	0.924144	Kcnn1	8	70842049	70863258	70857013	-1	potassium intermediate/small conductance calcium-activated channel, subfamily N, member 1 [Source:MGI Symbol;Acc:MGI:1933993]
ENSMUSG00000032500	888.338	-0.252572	0.127195	-1.98571	0.047065	0.924144	Dclk3	9	111439081	111489118	111439081	1	doublecortin-like kinase 3 [Source:MGI Symbol;Acc:MGI:3039580]
ENSMUSG00000031837	370.788	-0.314616	0.158441	-1.9857	0.0470668	0.924144	Necab2	8	119446719	119472640	119446719	1	N-terminal EF-hand calcium binding protein 2 [Source:MGI Symbol;Acc:MGI:2152211]
ENSMUSG00000027514	19.7752	1.77934	0.896197	1.98543	0.0470967	0.924144	Zbp1	2	173206612	173218923	173218923	-1	Z-DNA binding protein 1 [Source:MGI Symbol;Acc:MGI:1927449]
ENSMUSG00000023206	97.948	0.540562	0.272318	1.98504	0.0471403	0.924144	Il15ra	2	11705290	11734317	11705290	1	interleukin 15 receptor, alpha chain [Source:MGI Symbol;Acc:MGI:104644]
ENSMUSG00000026335	3994.15	-0.175986	0.0886669	-1.9848	0.0471662	0.924144	Pam	1	97795114	98095646	97840811	-1	peptidylglycine alpha-amidating monooxygenase [Source:MGI Symbol;Acc:MGI:97475]
ENSMUSG00000031378	243.319	0.314861	0.158713	1.98384	0.0472735	0.924144	Abcd1	X	73716597	73738534	73716597	1	ATP-binding cassette, sub-family D (ALD), member 1 [Source:MGI Symbol;Acc:MGI:1349215]
ENSMUSG00000002324	29.7116	0.886171	0.446747	1.98361	0.0472994	0.924144	Rec8	14	55618037	55625395	55618037	1	REC8 meiotic recombination protein [Source:MGI Symbol;Acc:MGI:1929645]
ENSMUSG00000032353	714.224	-0.221045	0.11144	-1.98353	0.0473079	0.924144	Tmed3	9	89699206	89705068	89705068	-1	transmembrane p24 trafficking protein 3 [Source:MGI Symbol;Acc:MGI:1913361]
ENSMUSG00000039530	2185.62	-0.194109	0.0978733	-1.98327	0.0473372	0.924144	Tusc3	8	39005845	39165114	39005845	1	tumor suppressor candidate 3 [Source:MGI Symbol;Acc:MGI:1933134]
ENSMUSG00000036437	803.964	-0.43453	0.219196	-1.98238	0.0474365	0.924955	Npy1r	8	66697192	66706792	66697192	1	neuropeptide Y receptor Y1 [Source:MGI Symbol;Acc:MGI:104963]
ENSMUSG00000031217	553.242	-0.356253	0.1798	-1.98139	0.0475477	0.925992	Efnb1	X	99136130	99148991	99136130	1	ephrin B1 [Source:MGI Symbol;Acc:MGI:102708]
ENSMUSG00000032503	1001.42	0.218861	0.110516	1.98036	0.0476634	0.92601	Arpp21	9	112065091	112235938	112185769	-1	cyclic AMP-regulated phosphoprotein, 21 [Source:MGI Symbol;Acc:MGI:107562]
ENSMUSG00000024008	100.602	-0.687635	0.347259	-1.98018	0.0476835	0.92601	Cpne5	17	29155556	29238167	29238167	-1	copine V [Source:MGI Symbol;Acc:MGI:2385908]
ENSMUSG00000053398	974.194	-0.280864	0.141863	-1.97983	0.0477223	0.92601	Phgdh	3	98313170	98339990	98339990	-1	3-phosphoglycerate dehydrogenase [Source:MGI Symbol;Acc:MGI:1355330]
ENSMUSG00000028080	485.835	0.265295	0.134073	1.97873	0.0478463	0.926069	Lrba	3	86224680	86782692	86224680	1	LPS-responsive beige-like anchor [Source:MGI Symbol;Acc:MGI:1933162]
ENSMUSG00000002007	45.6323	0.959086	0.484773	1.97842	0.047881	0.926069	Srpk3	X	73774405	73778925	73774405	1	serine/arginine-rich protein specific kinase 3 [Source:MGI Symbol;Acc:MGI:1891338]
ENSMUSG00000032845	19.2729	-1.17626	0.594594	-1.97826	0.0478991	0.926069	Alpk2	18	65265529	65394066	65304456	-1	alpha-kinase 2 [Source:MGI Symbol;Acc:MGI:2449492]
ENSMUSG00000078889	1298.46	0.38551	0.194981	1.97716	0.0480231	0.927344	Gm14288	2	175789357	175801093	175801093	-1	predicted gene 14288 [Source:MGI Symbol;Acc:MGI:3706570]
ENSMUSG00000056999	3307.01	0.322273	0.16313	1.97557	0.0482039	0.928411	Ide	19	37268743	37337852	37330613	-1	insulin degrading enzyme [Source:MGI Symbol;Acc:MGI:96412]
ENSMUSG00000023990	185.187	-0.371505	0.188087	-1.97518	0.0482477	0.928411	Tfeb	17	47737030	47792419	47737030	1	transcription factor EB [Source:MGI Symbol;Acc:MGI:103270]
ENSMUSG00000023868	978.742	-0.254921	0.12909	-1.97476	0.0482959	0.928411	Pde10a	17	8525372	8986648	8525372	1	phosphodiesterase 10A [Source:MGI Symbol;Acc:MGI:1345143]
ENSMUSG00000007944	1335.4	-0.177263	0.0897704	-1.97463	0.0483106	0.928411	Ttc9b	7	27653915	27657346	27653915	1	tetratricopeptide repeat domain 9B [Source:MGI Symbol;Acc:MGI:1920282]
ENSMUSG00000029174	980.036	-0.256265	0.129855	-1.97347	0.0484425	0.929829	Tbc1d1	5	64156305	64351486	64156305	1	TBC1 domain family, member 1 [Source:MGI Symbol;Acc:MGI:1889508]
ENSMUSG00000018567	4274.76	-0.143787	0.0729014	-1.97235	0.0485701	0.930339	Gabarap	11	69991143	69994951	69991143	1	gamma-aminobutyric acid receptor associated protein [Source:MGI Symbol;Acc:MGI:1861742]
ENSMUSG00000018068	345.41	0.287883	0.146005	1.97174	0.0486393	0.930339	Ints2	11	86210681	86257575	86257550	-1	integrator complex subunit 2 [Source:MGI Symbol;Acc:MGI:1917672]
ENSMUSG00000078117	121.919	0.463963	0.235348	1.97139	0.0486794	0.930339	Gm16485	9	8971791	8975773	8971791	1	predicted gene 16485 [Source:MGI Symbol;Acc:MGI:3642771]
ENSMUSG00000030714	362.226	-0.35725	0.18124	-1.97114	0.0487078	0.930339	Sgf29	7	126649309	126672925	126649309	1	SAGA complex associated factor 29 [Source:MGI Symbol;Acc:MGI:1922815]
ENSMUSG00000073988	10.9523	1.96396	0.997139	1.9696	0.0488847	0.930339	Ttpa	4	20007938	20030785	20007938	1	tocopherol (alpha) transfer protein [Source:MGI Symbol;Acc:MGI:1354168]
ENSMUSG00000003161	3053.98	-0.173294	0.0879858	-1.96957	0.048888	0.930339	Sri	5	8046078	8069379	8046078	1	sorcin [Source:MGI Symbol;Acc:MGI:98419]
ENSMUSG00000038213	435.439	-0.256407	0.130203	-1.96929	0.0489195	0.930339	Tapbpl	6	125223933	125231860	125231860	-1	TAP binding protein-like [Source:MGI Symbol;Acc:MGI:2384853]
ENSMUSG00000057110	167.953	0.512739	0.260444	1.96871	0.0489863	0.930339	Cntrl	2	35109492	35178822	35109492	1	centriolin [Source:MGI Symbol;Acc:MGI:1889576]
ENSMUSG00000024948	1853.38	0.288481	0.14656	1.96835	0.0490283	0.930339	Map4k2	19	6341135	6355615	6341135	1	mitogen-activated protein kinase kinase kinase kinase 2 [Source:MGI Symbol;Acc:MGI:1346883]
ENSMUSG00000074513	1008.52	-0.199546	0.101454	-1.96686	0.049199	0.930339	Arfip1	3	84496093	84582625	84582534	-1	ADP-ribosylation factor interacting protein 1 [Source:MGI Symbol;Acc:MGI:1277120]
ENSMUSG00000022504	26.9413	1.31048	0.666351	1.96665	0.0492237	0.930339	Ciita	16	10480059	10528418	10480059	1	class II transactivator [Source:MGI Symbol;Acc:MGI:108445]
ENSMUSG00000039929	332.5	0.381319	0.193898	1.9666	0.0492294	0.930339	Urb1	16	90751527	90810413	90810392	-1	URB1 ribosome biogenesis 1 homolog (S. cerevisiae) [Source:MGI Symbol;Acc:MGI:2146468]
ENSMUSG00000025795	1481.56	-0.186042	0.0946257	-1.96609	0.0492885	0.930339	Rassf3	10	121410350	121476347	121476347	-1	Ras association (RalGDS/AF-6) domain family member 3 [Source:MGI Symbol;Acc:MGI:2179722]
ENSMUSG00000058799	8467.85	-0.137125	0.0697478	-1.96602	0.0492967	0.930339	Nap1l1	10	111473223	111498150	111473223	1	nucleosome assembly protein 1-like 1 [Source:MGI Symbol;Acc:MGI:1855693]
ENSMUSG00000000861	73.5561	-0.638786	0.324978	-1.96563	0.0493419	0.930339	Bcl11a	11	24078056	24174123	24080670	1	B cell CLL/lymphoma 11A (zinc finger protein) [Source:MGI Symbol;Acc:MGI:106190]
ENSMUSG00000055540	632.308	0.296983	0.151291	1.96299	0.0496473	0.934995	Epha6	16	59653483	60605531	60605248	-1	Eph receptor A6 [Source:MGI Symbol;Acc:MGI:108034]
ENSMUSG00000001844	694.166	0.208937	0.106466	1.96248	0.049707	0.935018	Zdhhc4	5	143316489	143329256	143329256	-1	zinc finger, DHHC domain containing 4 [Source:MGI Symbol;Acc:MGI:1920131]
ENSMUSG00000029019	29.4339	-1.09304	0.557198	-1.96167	0.0498011	0.935433	Nppb	4	147985788	147987205	147985788	1	natriuretic peptide type B [Source:MGI Symbol;Acc:MGI:97368]
ENSMUSG00000032089	96.2429	0.50159	0.255827	1.96066	0.0499184	0.935433	Il10ra	9	45253837	45269149	45269149	-1	interleukin 10 receptor, alpha [Source:MGI Symbol;Acc:MGI:96538]
ENSMUSG00000025503	3514.9	-0.147144	0.0750661	-1.96019	0.049974	0.935433	Taldo1	7	141392199	141402968	141392199	1	transaldolase 1 [Source:MGI Symbol;Acc:MGI:1274789]
ENSMUSG00000057729	29.2461	-1.40438	0.716456	-1.96017	0.0499755	0.935433	Prtn3	10	79874476	79883174	79874476	1	proteinase 3 [Source:MGI Symbol;Acc:MGI:893580]
ENSMUSG00000059857	2127.55	0.288541	0.147309	1.95875	0.0501419	0.935433	Ntng1	3	109780040	110144011	110143004	-1	netrin G1 [Source:MGI Symbol;Acc:MGI:1934028]
ENSMUSG00000020216	22.7767	0.995396	0.508185	1.95873	0.0501446	0.935433	Jsrp1	10	80808496	80813498	80813492	-1	junctional sarcoplasmic reticulum protein 1 [Source:MGI Symbol;Acc:MGI:1916700]
ENSMUSG00000026177	25.1167	0.96779	0.494161	1.95845	0.0501772	0.935433	Slc11a1	1	74375195	74386062	74375195	1	solute carrier family 11 (proton-coupled divalent metal ion transporters), member 1 [Source:MGI Symbol;Acc:MGI:1345275]
ENSMUSG00000027639	1172.53	0.22427	0.114539	1.95802	0.0502275	0.935433	Samhd1	2	157097533	157135265	157135265	-1	SAM domain and HD domain, 1 [Source:MGI Symbol;Acc:MGI:1927468]
ENSMUSG00000110221	28.1786	-0.876247	0.447636	-1.9575	0.0502888	0.935433	Gm36210	7	4898450	4906516	4906516	-1	predicted gene, 36210 [Source:MGI Symbol;Acc:MGI:5595369]
ENSMUSG00000009112	2714.55	0.232706	0.11892	1.95682	0.0503681	0.935433	Bcl2l13	6	120836212	120892842	120836212	1	BCL2-like 13 (apoptosis facilitator) [Source:MGI Symbol;Acc:MGI:2136959]
ENSMUSG00000102428	164.04	-0.498827	0.254958	-1.9565	0.0504057	0.935433	Pcdhga12	18	37765580	37841873	37765580	1	protocadherin gamma subfamily A, 12 [Source:MGI Symbol;Acc:MGI:1935229]
ENSMUSG00000020601	3254.44	-0.167294	0.0855221	-1.95615	0.0504474	0.935433	Trib2	12	15791727	15816922	15816785	-1	tribbles pseudokinase 2 [Source:MGI Symbol;Acc:MGI:2145021]
ENSMUSG00000026864	9402.37	-0.16391	0.0838075	-1.95579	0.0504896	0.935433	Hspa5	2	34771970	34777547	34771970	1	heat shock protein 5 [Source:MGI Symbol;Acc:MGI:95835]
ENSMUSG00000015335	163.122	-0.489375	0.250497	-1.95361	0.0507468	0.93911	Zdhhc12	2	30090944	30093648	30093019	-1	zinc finger, DHHC domain containing 12 [Source:MGI Symbol;Acc:MGI:1913470]
ENSMUSG00000045176	1232.76	-0.205141	0.105041	-1.95296	0.0508242	0.939163	Borcs6	11	69059717	69061578	69059717	1	BLOC-1 related complex subunit 6 [Source:MGI Symbol;Acc:MGI:1919173]
ENSMUSG00000003549	442.755	-0.261587	0.133998	-1.95217	0.0509181	0.939163	Ercc1	7	19344778	19356524	19344778	1	excision repair cross-complementing rodent repair deficiency, complementation group 1 [Source:MGI Symbol;Acc:MGI:95412]
ENSMUSG00000027248	8963.08	-0.147265	0.0754506	-1.9518	0.0509614	0.939163	Pdia3	2	121413775	121438687	121413775	1	protein disulfide isomerase associated 3 [Source:MGI Symbol;Acc:MGI:95834]
ENSMUSG00000095675	21.0636	-7.62803	3.90861	-1.9516	0.0509862	0.939163	Ccl21b	4	42255693	42256825	42255693	1	chemokine (C-C motif) ligand 21B (leucine) [Source:MGI Symbol;Acc:MGI:1349182]
ENSMUSG00000048852	19.045	-1.65769	0.849937	-1.95037	0.0511321	0.939163	Gm12185	11	48904656	48992226	48927159	-1	predicted gene 12185 [Source:MGI Symbol;Acc:MGI:3652173]
ENSMUSG00000015342	1164	0.183762	0.0942403	1.94993	0.051184	0.939163	Xk	X	9272756	9313250	9272756	1	X-linked Kx blood group [Source:MGI Symbol;Acc:MGI:103569]
ENSMUSG00000026904	102.477	0.61804	0.317034	1.94944	0.0512427	0.939163	Slc4a10	2	62046462	62326730	62046462	1	solute carrier family 4, sodium bicarbonate cotransporter-like, member 10 [Source:MGI Symbol;Acc:MGI:2150150]
ENSMUSG00000031099	821.142	-0.242259	0.124297	-1.94902	0.0512928	0.939163	Smarca1	X	47809368	47892974	47892519	-1	SWI/SNF related, matrix associated, actin dependent regulator of chromatin, subfamily a, member 1 [Source:MGI Symbol;Acc:MGI:1935127]
ENSMUSG00000015932	5556.97	-0.15883	0.0814958	-1.94893	0.0513038	0.939163	Dstn	2	143915320	143943324	143915320	1	destrin [Source:MGI Symbol;Acc:MGI:1929270]
ENSMUSG00000029467	20873.7	0.149632	0.0767876	1.94865	0.0513371	0.939163	Atp2a2	5	122453513	122502225	122502174	-1	ATPase, Ca++ transporting, cardiac muscle, slow twitch 2 [Source:MGI Symbol;Acc:MGI:88110]
ENSMUSG00000071379	2739.7	-0.171074	0.0878367	-1.94763	0.0514589	0.939686	Hpcal1	12	17690856	17791933	17690856	1	hippocalcin-like 1 [Source:MGI Symbol;Acc:MGI:1855689]
ENSMUSG00000025485	2969.02	-0.21076	0.108228	-1.94737	0.0514903	0.939686	Ric8a	7	140856957	140864372	140856957	1	RIC8 guanine nucleotide exchange factor A [Source:MGI Symbol;Acc:MGI:2141866]
ENSMUSG00000061981	10137.5	-0.178958	0.0919177	-1.94694	0.051542	0.939686	Flot2	11	78037931	78060434	78037931	1	flotillin 2 [Source:MGI Symbol;Acc:MGI:103309]
ENSMUSG00000029030	6629.2	-0.13135	0.0674842	-1.94638	0.0516095	0.939846	Tprgl	4	154157485	154160666	154160666	-1	transformation related protein 63 regulated like [Source:MGI Symbol;Acc:MGI:1915058]
ENSMUSG00000031157	850.717	-0.202133	0.103937	-1.94478	0.051802	0.942277	Pqbp1	X	7894519	7899269	7899269	-1	polyglutamine binding protein 1 [Source:MGI Symbol;Acc:MGI:1859638]
ENSMUSG00000029616	1326.38	-0.227152	0.116917	-1.94284	0.0520354	0.944638	Erp29	5	121428590	121452506	121452487	-1	endoplasmic reticulum protein 29 [Source:MGI Symbol;Acc:MGI:1914647]
ENSMUSG00000024511	2150.35	-0.214596	0.110475	-1.94248	0.052079	0.944638	Rab27b	18	69979131	70141605	70141605	-1	RAB27B, member RAS oncogene family [Source:MGI Symbol;Acc:MGI:1931295]
ENSMUSG00000059486	2227.38	-0.165925	0.0854665	-1.94141	0.0522089	0.944638	Kbtbd2	6	56777524	56797813	56797736	-1	kelch repeat and BTB (POZ) domain containing 2 [Source:MGI Symbol;Acc:MGI:2384811]
ENSMUSG00000085007	197.499	-0.522824	0.269305	-1.94138	0.0522117	0.944638	Gm11549	3	36515057	36532384	36521813	-1	predicted gene 11549 [Source:MGI Symbol;Acc:MGI:3650339]
ENSMUSG00000042520	4172.64	0.197206	0.101612	1.94077	0.0522861	0.944638	Ubap2l	3	90000140	90052628	90052455	-1	ubiquitin-associated protein 2-like [Source:MGI Symbol;Acc:MGI:1921633]
ENSMUSG00000038593	693.425	0.253785	0.130765	1.94077	0.0522862	0.944638	Tctn1	5	122237848	122264460	122264460	-1	tectonic family member 1 [Source:MGI Symbol;Acc:MGI:3603820]
ENSMUSG00000030956	905.404	0.244123	0.125826	1.94016	0.0523603	0.944728	Fam53b	7	132712082	132813886	132813528	-1	family with sequence similarity 53, member B [Source:MGI Symbol;Acc:MGI:1925188]
ENSMUSG00000017830	61.063	0.590758	0.304659	1.93908	0.0524917	0.944728	Dhx58	11	100694884	100704271	100704271	-1	DEXH (Asp-Glu-X-His) box polypeptide 58 [Source:MGI Symbol;Acc:MGI:1931560]
ENSMUSG00000036526	160.016	-0.448364	0.231236	-1.93899	0.0525029	0.944728	Card11	5	140872990	141000582	141000582	-1	caspase recruitment domain family, member 11 [Source:MGI Symbol;Acc:MGI:1916978]
ENSMUSG00000018405	543.073	-0.240341	0.123969	-1.93871	0.0525364	0.944728	Mrm1	11	84813061	84819515	84819515	-1	mitochondrial rRNA methyltransferase 1 [Source:MGI Symbol;Acc:MGI:2443470]
ENSMUSG00000032017	1850.69	-0.167218	0.0863073	-1.93747	0.0526877	0.944728	Grik4	9	42518135	42944493	42944493	-1	glutamate receptor, ionotropic, kainate 4 [Source:MGI Symbol;Acc:MGI:95817]
ENSMUSG00000037996	27261.4	0.209102	0.107994	1.93624	0.052838	0.944728	Slc24a2	4	86983124	87230477	87230477	-1	solute carrier family 24 (sodium/potassium/calcium exchanger), member 2 [Source:MGI Symbol;Acc:MGI:1923626]
ENSMUSG00000026874	79.3493	0.58755	0.303477	1.93606	0.0528601	0.944728	Hc	2	34983331	35061438	35061438	-1	hemolytic complement [Source:MGI Symbol;Acc:MGI:96031]
ENSMUSG00000039943	2411.05	0.154657	0.0798834	1.93604	0.052863	0.944728	Plcb4	2	135659011	136014593	135659011	1	phospholipase C, beta 4 [Source:MGI Symbol;Acc:MGI:107464]
ENSMUSG00000052821	9.03681	1.67681	0.866177	1.93587	0.0528836	0.944728	Cysltr1	X	106574346	106603679	106603679	-1	cysteinyl leukotriene receptor 1 [Source:MGI Symbol;Acc:MGI:1926218]
ENSMUSG00000001323	1558.69	0.215505	0.11136	1.93522	0.0529636	0.944728	Srr	11	74906359	74925948	74925675	-1	serine racemase [Source:MGI Symbol;Acc:MGI:1351636]
ENSMUSG00000027186	39.7642	0.775332	0.400912	1.93392	0.0531229	0.944728	Elf5	2	103411688	103450989	103411688	1	E74-like factor 5 [Source:MGI Symbol;Acc:MGI:1335079]
ENSMUSG00000032076	8584.38	-0.157237	0.0813276	-1.93337	0.0531903	0.944728	Cadm1	9	47530173	47858115	47530173	1	cell adhesion molecule 1 [Source:MGI Symbol;Acc:MGI:1889272]
ENSMUSG00000023903	1918.4	-0.324922	0.168089	-1.93304	0.0532316	0.944728	Mmp25	17	23628311	23645277	23645277	-1	matrix metallopeptidase 25 [Source:MGI Symbol;Acc:MGI:2443938]
ENSMUSG00000041161	298.769	0.29251	0.15133	1.93293	0.0532452	0.944728	Otud3	4	138895379	138913945	138913945	-1	OTU domain containing 3 [Source:MGI Symbol;Acc:MGI:1920412]
ENSMUSG00000015305	984.527	-0.28634	0.148147	-1.93281	0.0532598	0.944728	Sash1	10	8722219	8886070	8886070	-1	SAM and SH3 domain containing 1 [Source:MGI Symbol;Acc:MGI:1917347]
ENSMUSG00000021010	82.1955	0.92249	0.477375	1.93242	0.0533075	0.944728	Npas3	12	53248157	54072175	53248157	1	neuronal PAS domain protein 3 [Source:MGI Symbol;Acc:MGI:1351610]
ENSMUSG00000046169	24.2247	0.920214	0.476198	1.93242	0.0533076	0.944728	Adamts6	13	104287835	104496695	104287835	1	a disintegrin-like and metallopeptidase (reprolysin type) with thrombospondin type 1 motif, 6 [Source:MGI Symbol;Acc:MGI:1347348]
ENSMUSG00000071691	38.4232	0.862752	0.446657	1.93158	0.0534119	0.944728	Gm960	19	4625734	4698668	4626036	-1	predicted gene 960 [Source:MGI Symbol;Acc:MGI:2685806]
ENSMUSG00000021285	1583.25	0.175948	0.0911098	1.93116	0.0534627	0.944728	Ppp1r13b	12	111828457	111908110	111908110	-1	protein phosphatase 1, regulatory subunit 13B [Source:MGI Symbol;Acc:MGI:1336199]
ENSMUSG00000075010	8.93006	1.99681	1.03404	1.93108	0.0534729	0.944728	AW112010	19	11047612	11055808	11055808	-1	expressed sequence AW112010 [Source:MGI Symbol;Acc:MGI:2147706]
ENSMUSG00000030766	2138.62	-0.183753	0.0952511	-1.92914	0.0537133	0.947335	Arhgap17	7	123279218	123369915	123369851	-1	Rho GTPase activating protein 17 [Source:MGI Symbol;Acc:MGI:1917747]
ENSMUSG00000053877	3293.66	0.210298	0.109023	1.92893	0.053739	0.947335	Srcap	7	127511983	127561219	127511983	1	Snf2-related CREBBP activator protein [Source:MGI Symbol;Acc:MGI:2444036]
ENSMUSG00000021076	3820.92	-0.250889	0.13013	-1.92799	0.0538569	0.947658	Actr10	12	70937857	70964718	70937857	1	ARP10 actin-related protein 10 [Source:MGI Symbol;Acc:MGI:1891654]
ENSMUSG00000049148	532.477	-0.23345	0.121115	-1.9275	0.0539172	0.947658	Plcxd3	15	4375491	4575553	4375491	1	phosphatidylinositol-specific phospholipase C, X domain containing 3 [Source:MGI Symbol;Acc:MGI:2442605]
ENSMUSG00000030435	2618.12	-0.168755	0.0875575	-1.92736	0.0539351	0.947658	U2af2	7	5062143	5079938	5062143	1	U2 small nuclear ribonucleoprotein auxiliary factor (U2AF) 2 [Source:MGI Symbol;Acc:MGI:98886]
ENSMUSG00000052726	290.055	-0.314632	0.163411	-1.92541	0.0541782	0.950883	Kcnt2	1	140246158	140612067	140246158	1	potassium channel, subfamily T, member 2 [Source:MGI Symbol;Acc:MGI:3036273]
ENSMUSG00000042744	10201	0.236032	0.122765	1.92263	0.0545266	0.954151	Hectd4	5	121220219	121368577	121220219	1	HECT domain E3 ubiquitin protein ligase 4 [Source:MGI Symbol;Acc:MGI:3647820]
ENSMUSG00000095348	235.314	0.494133	0.257023	1.92252	0.0545399	0.954151	Gm3892	4	42055152	42089708	42055152	1	predicted gene 3892 [Source:MGI Symbol;Acc:MGI:3782065]
ENSMUSG00000058006	1299.35	0.309653	0.161108	1.92203	0.0546026	0.954151	Mdn1	4	32657119	32775217	32657119	1	midasin AAA ATPase 1 [Source:MGI Symbol;Acc:MGI:1926159]
ENSMUSG00000013698	10489	-0.132345	0.0688574	-1.92202	0.0546031	0.954151	Pea15a	1	172196728	172206804	172206804	-1	phosphoprotein enriched in astrocytes 15A [Source:MGI Symbol;Acc:MGI:104799]
ENSMUSG00000086922	588.936	-0.312221	0.162548	-1.9208	0.0547574	0.955803	Gm13835	6	31141979	31142663	31142663	-1	predicted gene 13835 [Source:MGI Symbol;Acc:MGI:3650921]
ENSMUSG00000007216	147.414	-0.395771	0.206168	-1.91966	0.0549013	0.956697	Zfp775	6	48602063	48623227	48602063	1	zinc finger protein 775 [Source:MGI Symbol;Acc:MGI:2683557]
ENSMUSG00000030064	716.356	-0.261656	0.136324	-1.91937	0.0549372	0.956697	Frmd4b	6	97286867	97617541	97617541	-1	FERM domain containing 4B [Source:MGI Symbol;Acc:MGI:2141794]
ENSMUSG00000025510	6115.72	-0.138394	0.0721188	-1.91897	0.0549881	0.956697	Cd151	7	141467392	141471473	141467392	1	CD151 antigen [Source:MGI Symbol;Acc:MGI:1096360]
ENSMUSG00000024174	120.91	0.476723	0.248545	1.91806	0.0551038	0.957669	Pot1b	17	55651951	55712628	55712578	-1	protection of telomeres 1B [Source:MGI Symbol;Acc:MGI:1920086]
ENSMUSG00000000902	1278.9	-0.194003	0.101215	-1.91674	0.0552711	0.959533	Smarcb1	10	75896769	75921617	75921617	-1	SWI/SNF related, matrix associated, actin dependent regulator of chromatin, subfamily b, member 1 [Source:MGI Symbol;Acc:MGI:1328366]
ENSMUSG00000023243	106.177	-0.611384	0.319318	-1.91466	0.055536	0.960883	Kcnk5	14	20140057	20181809	20181809	-1	potassium channel, subfamily K, member 5 [Source:MGI Symbol;Acc:MGI:1336175]
ENSMUSG00000066687	146.096	0.420851	0.219846	1.9143	0.0555823	0.960883	Zbtb16	9	48654297	48836222	48835945	-1	zinc finger and BTB domain containing 16 [Source:MGI Symbol;Acc:MGI:103222]
ENSMUSG00000033389	5657.36	0.157577	0.0823206	1.91419	0.0555964	0.960883	Arhgap44	11	65002039	65162961	65162904	-1	Rho GTPase activating protein 44 [Source:MGI Symbol;Acc:MGI:2144423]
ENSMUSG00000071604	759.61	-0.279101	0.145822	-1.91398	0.0556221	0.960883	Fam189a2	19	23972750	24031019	24031019	-1	family with sequence similarity 189, member A2 [Source:MGI Symbol;Acc:MGI:2685813]
ENSMUSG00000024084	62.763	0.581514	0.304017	1.91277	0.0557778	0.960883	Qpct	17	79051906	79090378	79051906	1	glutaminyl-peptide cyclotransferase (glutaminyl cyclase) [Source:MGI Symbol;Acc:MGI:1917786]
ENSMUSG00000043460	320.458	0.354101	0.185133	1.91268	0.0557887	0.960883	Elfn2	15	78667331	78718771	78718113	-1	leucine rich repeat and fibronectin type III, extracellular 2 [Source:MGI Symbol;Acc:MGI:3608416]
ENSMUSG00000039062	31.4275	1.02362	0.535187	1.91265	0.0557934	0.960883	Anpep	7	79821803	79861059	79848210	-1	alanyl (membrane) aminopeptidase [Source:MGI Symbol;Acc:MGI:5000466]
ENSMUSG00000039126	84252	0.227486	0.118997	1.9117	0.0559143	0.960883	Prune2	19	16956118	17223932	16956118	1	prune homolog 2 [Source:MGI Symbol;Acc:MGI:1925004]
ENSMUSG00000003949	35.6796	0.802367	0.41983	1.91117	0.0559826	0.960883	Hlf	11	90336536	90390895	90390895	-1	hepatic leukemia factor [Source:MGI Symbol;Acc:MGI:96108]
ENSMUSG00000031297	66.516	-0.764922	0.40024	-1.91116	0.0559845	0.960883	Slc7a3	X	101079210	101086020	101085405	-1	solute carrier family 7 (cationic amino acid transporter, y+ system), member 3 [Source:MGI Symbol;Acc:MGI:1100521]
ENSMUSG00000099021	193.458	0.427875	0.223919	1.91085	0.0560242	0.960883	Rn7s1	12	69159295	69159594	69159295	1	7S RNA 1 [Source:MGI Symbol;Acc:MGI:97950]
ENSMUSG00000027800	117.542	-0.629642	0.329689	-1.90981	0.0561578	0.960883	Tm4sf1	3	57285611	57301988	57301936	-1	transmembrane 4 superfamily member 1 [Source:MGI Symbol;Acc:MGI:104678]
ENSMUSG00000026764	37421.1	0.139786	0.0732132	1.90931	0.0562227	0.960883	Kif5c	2	49619298	49774778	49619298	1	kinesin family member 5C [Source:MGI Symbol;Acc:MGI:1098269]
ENSMUSG00000006219	26.8603	-1.08617	0.568941	-1.90911	0.0562484	0.960883	Fblim1	4	141576062	141606096	141598224	-1	filamin binding LIM protein 1 [Source:MGI Symbol;Acc:MGI:1921452]
ENSMUSG00000078898	210.2	0.404962	0.212161	1.90875	0.0562947	0.960883	Zfp968	2	175372436	175384201	175372436	1	zinc finger protein 968 [Source:MGI Symbol;Acc:MGI:3782903]
ENSMUSG00000037101	16.3144	-1.13802	0.596353	-1.9083	0.0563523	0.960883	Ttc29	8	78213297	78394326	78213297	1	tetratricopeptide repeat domain 29 [Source:MGI Symbol;Acc:MGI:1920551]
ENSMUSG00000038463	822.425	0.236571	0.123979	1.90816	0.0563705	0.960883	Olfml2b	1	170644532	170682789	170644532	1	olfactomedin-like 2B [Source:MGI Symbol;Acc:MGI:2443310]
ENSMUSG00000028126	612.812	-0.22247	0.1167	-1.90633	0.0566068	0.962685	Pip5k1a	3	95058530	95106930	95106875	-1	phosphatidylinositol-4-phosphate 5-kinase, type 1 alpha [Source:MGI Symbol;Acc:MGI:107929]
ENSMUSG00000029503	20.0968	-1.02719	0.538873	-1.90618	0.0566272	0.962685	P2rx2	5	110339812	110343212	110342955	-1	purinergic receptor P2X, ligand-gated ion channel, 2 [Source:MGI Symbol;Acc:MGI:2665170]
ENSMUSG00000024621	152.294	0.652567	0.342384	1.90595	0.0566569	0.962685	Csf1r	18	61100598	61132149	61100598	1	colony stimulating factor 1 receptor [Source:MGI Symbol;Acc:MGI:1339758]
ENSMUSG00000046157	11219.8	0.194889	0.102304	1.90499	0.0567814	0.963777	Tmem229b	12	78961795	79007627	78983478	-1	transmembrane protein 229B [Source:MGI Symbol;Acc:MGI:2444389]
ENSMUSG00000006782	2063.41	-0.207813	0.109116	-1.90452	0.056842	0.963783	Cnp	11	100574904	100591729	100574904	1	2',3'-cyclic nucleotide 3' phosphodiesterase [Source:MGI Symbol;Acc:MGI:88437]
ENSMUSG00000061331	53.1413	0.620767	0.326215	1.90294	0.0570489	0.965038	Gm17132	5	127877333	127878490	127877333	1	predicted gene 17132 [Source:MGI Symbol;Acc:MGI:4937959]
ENSMUSG00000043872	512.87	0.285422	0.150018	1.90259	0.0570946	0.965038	Zmym1	4	127047094	127061152	127061152	-1	zinc finger, MYM domain containing 1 [Source:MGI Symbol;Acc:MGI:1915560]
ENSMUSG00000028854	3131.96	0.192958	0.10142	1.90256	0.0570979	0.965038	Slc9a1	4	133369706	133423702	133369706	1	solute carrier family 9 (sodium/hydrogen exchanger), member 1 [Source:MGI Symbol;Acc:MGI:102462]
ENSMUSG00000042535	410.641	-0.265526	0.139607	-1.90195	0.0571775	0.965038	Gtpbp1	15	79690845	79721479	79690845	1	GTP binding protein 1 [Source:MGI Symbol;Acc:MGI:109443]
ENSMUSG00000037661	63.6902	-0.619344	0.325765	-1.9012	0.0572758	0.965038	Gpr160	3	30855950	30897192	30855950	1	G protein-coupled receptor 160 [Source:MGI Symbol;Acc:MGI:1919112]
ENSMUSG00000064105	672.712	0.256559	0.134969	1.90088	0.0573181	0.965038	Cnnm2	19	46761596	46880192	46761596	1	cyclin M2 [Source:MGI Symbol;Acc:MGI:2151054]
ENSMUSG00000055805	2602.96	-0.237651	0.125044	-1.90054	0.0573627	0.965038	Fmnl1	11	103171107	103198901	103171107	1	formin-like 1 [Source:MGI Symbol;Acc:MGI:1888994]
ENSMUSG00000037007	169.508	0.488583	0.257158	1.89993	0.0574423	0.965038	Zfp113	5	138139702	138155744	138155744	-1	zinc finger protein 113 [Source:MGI Symbol;Acc:MGI:1929116]
ENSMUSG00000019971	760.587	0.247922	0.130499	1.8998	0.0574592	0.965038	Cep290	10	100487558	100574840	100487558	1	centrosomal protein 290 [Source:MGI Symbol;Acc:MGI:2384917]
ENSMUSG00000044770	256.866	-0.300322	0.158122	-1.8993	0.057525	0.965128	Scml4	10	42860370	42960780	42860370	1	Scm polycomb group protein like 4 [Source:MGI Symbol;Acc:MGI:2446140]
ENSMUSG00000017550	66.737	-0.635566	0.335	-1.89721	0.0578003	0.96873	Atad5	11	80089400	80135794	80089400	1	ATPase family, AAA domain containing 5 [Source:MGI Symbol;Acc:MGI:2442925]
ENSMUSG00000078763	12.6179	1.76225	0.92921	1.89651	0.0578929	0.969267	Slfn1	11	83116849	83122670	83116849	1	schlafen 1 [Source:MGI Symbol;Acc:MGI:1313259]
ENSMUSG00000058624	2657.15	0.213014	0.112371	1.89563	0.0580096	0.969315	Gda	19	21391307	21473445	21472672	-1	guanine deaminase [Source:MGI Symbol;Acc:MGI:95678]
ENSMUSG00000042873	21818.7	0.160546	0.0846953	1.89557	0.0580171	0.969315	Lhfpl4	6	113168090	113195384	113195384	-1	lipoma HMGIC fusion partner-like protein 4 [Source:MGI Symbol;Acc:MGI:3057108]
ENSMUSG00000040552	19.042	1.23955	0.654325	1.8944	0.0581721	0.970892	C3ar1	6	122847138	122856161	122856161	-1	complement component 3a receptor 1 [Source:MGI Symbol;Acc:MGI:1097680]
ENSMUSG00000040479	13534.3	-0.27981	0.147755	-1.89375	0.058258	0.97126	Dgkz	2	91932824	91975864	91965587	-1	diacylglycerol kinase zeta [Source:MGI Symbol;Acc:MGI:1278339]
ENSMUSG00000027247	1732.41	-0.210703	0.111288	-1.89332	0.0583157	0.97126	Arhgap1	2	91649860	91672326	91650118	1	Rho GTPase activating protein 1 [Source:MGI Symbol;Acc:MGI:2445003]
ENSMUSG00000098789	66.9735	0.59191	0.312766	1.8925	0.0584245	0.971531	Jmjd7	2	120027483	120032594	120027483	1	jumonji domain containing 7 [Source:MGI Symbol;Acc:MGI:3845785]
ENSMUSG00000049409	1268.77	0.234967	0.124171	1.89228	0.0584535	0.971531	Prokr1	6	87578591	87590743	87590743	-1	prokineticin receptor 1 [Source:MGI Symbol;Acc:MGI:1929676]
ENSMUSG00000029819	80.5386	0.732702	0.387325	1.8917	0.058531	0.971809	Npy	6	49822710	49829507	49822710	1	neuropeptide Y [Source:MGI Symbol;Acc:MGI:97374]
ENSMUSG00000039043	609.227	-0.229999	0.121646	-1.89072	0.0586621	0.972975	Arpin	7	79925361	79935359	79935359	-1	actin-related protein 2/3 complex inhibitor [Source:MGI Symbol;Acc:MGI:1917670]
ENSMUSG00000073400	14.3733	-1.5636	0.827542	-1.88945	0.0588322	0.974786	Trim10	17	36869574	36877833	36869574	1	tripartite motif-containing 10 [Source:MGI Symbol;Acc:MGI:1338757]
ENSMUSG00000103255	3418.3	0.156599	0.082963	1.88758	0.0590828	0.975539	Pcdhac1	18	37090013	37187657	37090013	1	protocadherin alpha subfamily C, 1 [Source:MGI Symbol;Acc:MGI:1891442]
ENSMUSG00000039470	8717.87	-0.128856	0.0682753	-1.8873	0.0591206	0.975539	Zdhhc2	8	40423815	40510268	40423815	1	zinc finger, DHHC domain containing 2 [Source:MGI Symbol;Acc:MGI:1923452]
ENSMUSG00000021714	23.659	-0.989735	0.524431	-1.88725	0.059126	0.975539	Cenpk	13	104228611	104252392	104228611	1	centromere protein K [Source:MGI Symbol;Acc:MGI:1926210]
ENSMUSG00000050549	137.928	-0.444551	0.235605	-1.88685	0.0591803	0.975539	Fam241a	3	127869058	127896324	127896324	-1	family with sequence similarity 241, member A [Source:MGI Symbol;Acc:MGI:1917867]
ENSMUSG00000041642	1002.37	0.184336	0.0977057	1.88665	0.0592075	0.975539	Kif21b	1	136131389	136177998	136131389	1	kinesin family member 21B [Source:MGI Symbol;Acc:MGI:109234]
ENSMUSG00000051615	2757.49	-0.140509	0.0744859	-1.88638	0.0592438	0.975539	Rap2a	14	120478444	120507194	120478444	1	RAS related protein 2a [Source:MGI Symbol;Acc:MGI:97855]
ENSMUSG00000030583	670.41	0.320228	0.169911	1.88469	0.059472	0.978291	Sipa1l3	7	29320372	29518641	29377605	-1	signal-induced proliferation-associated 1 like 3 [Source:MGI Symbol;Acc:MGI:1921456]
ENSMUSG00000060780	443.761	-0.294493	0.156379	-1.8832	0.0596732	0.979998	Lrrtm1	6	77242689	77257791	77242697	1	leucine rich repeat transmembrane neuronal 1 [Source:MGI Symbol;Acc:MGI:2389173]
ENSMUSG00000078202	779.179	-0.291472	0.154805	-1.88283	0.0597236	0.979998	Nrarp	2	25180758	25183339	25180758	1	Notch-regulated ankyrin repeat protein [Source:MGI Symbol;Acc:MGI:1914372]
ENSMUSG00000041220	3911.14	-0.212881	0.11308	-1.88256	0.0597597	0.979998	Elovl6	3	129532355	129638495	129532355	1	ELOVL family member 6, elongation of long chain fatty acids (yeast) [Source:MGI Symbol;Acc:MGI:2156528]
ENSMUSG00000116953	138.529	0.431705	0.229446	1.88151	0.0599028	0.980624	9030025P20Rik	17	14978468	14991572	14978468	1	RIKEN cDNA 9030025P20 gene [Source:MGI Symbol;Acc:MGI:3583895]
ENSMUSG00000026596	2308.49	0.248013	0.131825	1.88138	0.0599205	0.980624	Abl2	1	156558786	156649568	156558786	1	v-abl Abelson murine leukemia viral oncogene 2 (arg, Abelson-related gene) [Source:MGI Symbol;Acc:MGI:87860]
ENSMUSG00000005262	1874.57	-0.158276	0.0841654	-1.88053	0.0600358	0.980751	Ufd1	16	18811779	18835261	18811779	1	ubiquitin recognition factor in ER-associated degradation 1 [Source:MGI Symbol;Acc:MGI:109353]
ENSMUSG00000092416	208.543	0.411411	0.218802	1.88029	0.0600684	0.980751	Zfp141	7	42473386	42505740	42505726	-1	zinc finger protein 141 [Source:MGI Symbol;Acc:MGI:3584269]
ENSMUSG00000082292	15.5034	1.58564	0.843438	1.87997	0.0601123	0.980751	Gm12250	11	58187739	58189012	58187739	1	predicted gene 12250 [Source:MGI Symbol;Acc:MGI:3649299]
ENSMUSG00000079547	26.1311	1.05176	0.559618	1.87942	0.0601878	0.980982	H2-DMb1	17	34153072	34160230	34153072	1	histocompatibility 2, class II, locus Mb1 [Source:MGI Symbol;Acc:MGI:95922]
ENSMUSG00000054763	247.393	0.324849	0.173043	1.87727	0.0604812	0.983806	Defb42	14	63046991	63058149	63046991	1	defensin beta 42 [Source:MGI Symbol;Acc:MGI:3033850]
ENSMUSG00000040385	4200.5	-0.142062	0.0757052	-1.87652	0.0605842	0.983806	Ppp1ca	19	4192065	4195420	4192065	1	protein phosphatase 1 catalytic subunit alpha [Source:MGI Symbol;Acc:MGI:103016]
ENSMUSG00000005045	2060.34	-0.201057	0.107152	-1.87637	0.0606039	0.983806	Chd5	4	152338651	152390194	152338887	1	chromodomain helicase DNA binding protein 5 [Source:MGI Symbol;Acc:MGI:3036258]
ENSMUSG00000048281	31.0776	0.822164	0.438301	1.8758	0.0606828	0.983806	Dleu7	14	62276231	62293047	62292963	-1	deleted in lymphocytic leukemia, 7 [Source:MGI Symbol;Acc:MGI:2447771]
ENSMUSG00000014778	103.754	0.522351	0.278503	1.87557	0.0607148	0.983806	Fhod1	8	105329163	105347953	105347909	-1	formin homology 2 domain containing 1 [Source:MGI Symbol;Acc:MGI:2679008]
ENSMUSG00000026037	877.369	-0.197141	0.105163	-1.87463	0.0608436	0.983806	Orc2	1	58462771	58505109	58505109	-1	origin recognition complex, subunit 2 [Source:MGI Symbol;Acc:MGI:1328306]
ENSMUSG00000021662	520.799	-0.367495	0.196043	-1.87456	0.0608535	0.983806	Arhgef28	13	97899469	98206439	98016417	-1	Rho guanine nucleotide exchange factor (GEF) 28 [Source:MGI Symbol;Acc:MGI:1346016]
ENSMUSG00000026656	54.3513	1.03399	0.551739	1.87406	0.0609215	0.983806	Fcgr2b	1	170958617	170976547	170976127	-1	Fc receptor, IgG, low affinity IIb [Source:MGI Symbol;Acc:MGI:95499]
ENSMUSG00000038368	1245.53	0.209576	0.111839	1.87392	0.0609419	0.983806	Focad	4	88094629	88411011	88094645	1	focadhesin [Source:MGI Symbol;Acc:MGI:2676921]
ENSMUSG00000047844	35.0141	-0.834915	0.445685	-1.87333	0.0610227	0.983806	Bex4	X	136138996	136140443	136138996	1	brain expressed X-linked 4 [Source:MGI Symbol;Acc:MGI:3606746]
ENSMUSG00000007594	3472.93	0.214233	0.114376	1.87306	0.0610596	0.983806	Hapln4	8	70083457	70090862	70083457	1	hyaluronan and proteoglycan link protein 4 [Source:MGI Symbol;Acc:MGI:2679531]
ENSMUSG00000029480	586.424	-0.260513	0.139135	-1.87237	0.0611552	0.983806	Dhx37	5	125413858	125434121	125434121	-1	DEAH (Asp-Glu-Ala-His) box polypeptide 37 [Source:MGI Symbol;Acc:MGI:3028576]
ENSMUSG00000000154	348.495	-0.308379	0.164767	-1.87161	0.0612607	0.983806	Slc22a18	7	143473736	143499334	143473736	1	solute carrier family 22 (organic cation transporter), member 18 [Source:MGI Symbol;Acc:MGI:1336884]
ENSMUSG00000022503	528.003	-0.231628	0.123824	-1.87063	0.0613967	0.983806	Nubp1	16	10411948	10424428	10411948	1	nucleotide binding protein 1 [Source:MGI Symbol;Acc:MGI:1347073]
ENSMUSG00000025892	3425.34	0.166906	0.0892408	1.87029	0.0614439	0.983806	Gria4	9	4417896	4796234	4796142	-1	glutamate receptor, ionotropic, AMPA4 (alpha 4) [Source:MGI Symbol;Acc:MGI:95811]
ENSMUSG00000080316	102.129	0.789014	0.421888	1.8702	0.0614565	0.983806	Spaca6	17	17827158	17843009	17827158	1	sperm acrosome associated 6 [Source:MGI Symbol;Acc:MGI:1922452]
ENSMUSG00000031783	632.456	-0.223763	0.119654	-1.87008	0.0614731	0.983806	Polr2c	8	94857450	94873535	94857450	1	polymerase (RNA) II (DNA directed) polypeptide C [Source:MGI Symbol;Acc:MGI:109299]
ENSMUSG00000037876	1280.09	0.253259	0.135465	1.86955	0.0615463	0.983806	Jmjd1c	10	67096125	67256326	67096125	1	jumonji domain containing 1C [Source:MGI Symbol;Acc:MGI:1918614]
ENSMUSG00000033083	1159.18	0.204131	0.109196	1.8694	0.0615669	0.983806	Tbc1d4	14	101442360	101609191	101609033	-1	TBC1 domain family, member 4 [Source:MGI Symbol;Acc:MGI:2429660]
ENSMUSG00000030055	377.889	0.344388	0.184311	1.86851	0.0616912	0.983806	Rab43	6	87788853	87812164	87811779	-1	RAB43, member RAS oncogene family [Source:MGI Symbol;Acc:MGI:1917084]
ENSMUSG00000063065	27226.7	-0.134874	0.0722014	-1.86803	0.0617585	0.983806	Mapk3	7	126759601	126765819	126759601	1	mitogen-activated protein kinase 3 [Source:MGI Symbol;Acc:MGI:1346859]
ENSMUSG00000062300	1113.66	-0.219297	0.117398	-1.86798	0.0617652	0.983806	Nectin2	7	19716644	19750483	19749573	-1	nectin cell adhesion molecule 2 [Source:MGI Symbol;Acc:MGI:97822]
ENSMUSG00000042156	540.92	0.381555	0.20427	1.8679	0.0617763	0.983806	Dzip1	14	118875520	118925460	118925387	-1	DAZ interacting protein 1 [Source:MGI Symbol;Acc:MGI:1914311]
ENSMUSG00000015053	10.5929	1.86993	1.0014	1.86732	0.0618574	0.984117	Gata2	6	88193891	88207032	88193891	1	GATA binding protein 2 [Source:MGI Symbol;Acc:MGI:95662]
ENSMUSG00000020895	87.4187	-0.513989	0.275441	-1.86606	0.0620332	0.985934	Tmem107	11	69070806	69073293	69070806	1	transmembrane protein 107 [Source:MGI Symbol;Acc:MGI:1914160]
ENSMUSG00000059327	366.364	0.277365	0.148713	1.8651	0.0621668	0.987076	Eda	X	99975606	100400762	99975606	1	ectodysplasin-A [Source:MGI Symbol;Acc:MGI:1195272]
ENSMUSG00000038170	10555.9	0.156202	0.0838025	1.86393	0.0623315	0.987898	Pde4dip	3	97689824	97888707	97888707	-1	phosphodiesterase 4D interacting protein (myomegalin) [Source:MGI Symbol;Acc:MGI:1891434]
ENSMUSG00000020427	491.853	-0.32319	0.173417	-1.86366	0.0623697	0.987898	Igfbp3	11	7206086	7213923	7213897	-1	insulin-like growth factor binding protein 3 [Source:MGI Symbol;Acc:MGI:96438]
ENSMUSG00000014303	418.644	-0.323947	0.173846	-1.86341	0.062404	0.987898	Glis2	16	4594713	4624924	4594713	1	GLIS family zinc finger 2 [Source:MGI Symbol;Acc:MGI:1932535]
ENSMUSG00000024900	7080.71	0.144301	0.0774603	1.8629	0.0624759	0.988058	Cpt1a	19	3322334	3385733	3322334	1	carnitine palmitoyltransferase 1a, liver [Source:MGI Symbol;Acc:MGI:1098296]
ENSMUSG00000051351	702.934	-0.234345	0.125861	-1.86194	0.0626118	0.989229	Zfp46	4	136284683	136293942	136284683	1	zinc finger protein 46 [Source:MGI Symbol;Acc:MGI:99192]
ENSMUSG00000020704	2637.87	-0.190229	0.102223	-1.86091	0.0627564	0.989882	Asic2	11	80880169	81968457	81153321	-1	acid-sensing (proton-gated) ion channel 2 [Source:MGI Symbol;Acc:MGI:1100867]
ENSMUSG00000035699	29.6171	-0.922163	0.49568	-1.8604	0.062829	0.989882	Slc51a	16	32474504	32487879	32487879	-1	solute carrier family 51, alpha subunit [Source:MGI Symbol;Acc:MGI:2146634]
ENSMUSG00000102059	8.76901	2.11648	1.1381	1.85965	0.0629347	0.989882	Gm20257	1	58652641	58655831	58652641	1	predicted gene, 20257 [Source:MGI Symbol;Acc:MGI:5012442]
ENSMUSG00000069855	67.0267	-0.568963	0.305991	-1.85941	0.0629686	0.989882	Slc47a2	11	61301631	61342860	61342850	-1	solute carrier family 47, member 2 [Source:MGI Symbol;Acc:MGI:3588190]
ENSMUSG00000027243	201.177	0.394228	0.21205	1.85913	0.0630091	0.989882	Harbi1	2	91710852	91721545	91710922	1	harbinger transposase derived 1 [Source:MGI Symbol;Acc:MGI:2443194]
ENSMUSG00000042079	3581.78	-0.15563	0.0837163	-1.85902	0.0630246	0.989882	Hnrnpf	6	117900324	117925622	117900324	1	heterogeneous nuclear ribonucleoprotein F [Source:MGI Symbol;Acc:MGI:2138741]
ENSMUSG00000034807	1397.72	-0.180716	0.0972363	-1.85853	0.0630941	0.990002	Colgalt1	8	71610998	71624911	71610998	1	collagen beta(1-O)galactosyltransferase 1 [Source:MGI Symbol;Acc:MGI:1924348]
ENSMUSG00000047193	756.405	0.279699	0.150576	1.85752	0.0632367	0.990992	Dync2h1	9	6928503	7184446	7184446	-1	dynein cytoplasmic 2 heavy chain 1 [Source:MGI Symbol;Acc:MGI:107736]
ENSMUSG00000046873	872.385	0.19964	0.107506	1.857	0.0633106	0.990992	Mbtps2	X	157535371	157598715	157569005	-1	membrane-bound transcription factor peptidase, site 2 [Source:MGI Symbol;Acc:MGI:2444506]
ENSMUSG00000023034	1952.27	0.265337	0.142902	1.85677	0.0633432	0.990992	Nr4a1	15	101254269	101274795	101254269	1	nuclear receptor subfamily 4, group A, member 1 [Source:MGI Symbol;Acc:MGI:1352454]
ENSMUSG00000029193	822.645	-0.318921	0.171821	-1.85613	0.0634354	0.991465	Cckar	5	53697776	53707705	53707253	-1	cholecystokinin A receptor [Source:MGI Symbol;Acc:MGI:99478]
ENSMUSG00000042351	10.9525	1.62946	0.878497	1.85483	0.0636202	0.993383	Grap2	15	80572594	80652854	80572594	1	GRB2-related adaptor protein 2 [Source:MGI Symbol;Acc:MGI:1333842]
ENSMUSG00000029022	150.054	0.434171	0.234211	1.85376	0.0637732	0.994202	Miip	4	147860778	147868816	147868719	-1	migration and invasion inhibitory protein [Source:MGI Symbol;Acc:MGI:106506]
ENSMUSG00000042942	337.942	0.589335	0.317942	1.8536	0.0637971	0.994202	Greb1l	18	10325177	10562940	10325177	1	growth regulation by estrogen in breast cancer-like [Source:MGI Symbol;Acc:MGI:3576497]
ENSMUSG00000026956	322.811	-0.311	0.167837	-1.85299	0.0638836	0.994454	Uap1l1	2	25359889	25365682	25365682	-1	UDP-N-acteylglucosamine pyrophosphorylase 1-like 1 [Source:MGI Symbol;Acc:MGI:2443318]
ENSMUSG00000031590	414.787	-0.257285	0.138877	-1.85261	0.0639376	0.994454	Frg1	8	41397459	41417074	41417074	-1	FSHD region gene 1 [Source:MGI Symbol;Acc:MGI:893597]
ENSMUSG00000048647	145.646	0.460811	0.249102	1.84989	0.0643291	0.998929	Exd1	2	119516505	119547627	119547627	-1	exonuclease 3'-5' domain containing 1 [Source:MGI Symbol;Acc:MGI:3045306]
ENSMUSG00000025337	1886.15	-0.151	0.0816388	-1.84962	0.0643689	0.998929	Sbds	5	130245731	130255530	130255530	-1	SBDS ribosome maturation factor [Source:MGI Symbol;Acc:MGI:1913961]
ENSMUSG00000034459	517.019	0.452025	0.244429	1.84931	0.0644128	0.998929	Ifit1	19	34640871	34650009	34640871	1	interferon-induced protein with tetratricopeptide repeats 1 [Source:MGI Symbol;Acc:MGI:99450]
ENSMUSG00000020709	29.6401	0.870863	0.471063	1.84872	0.0644983	0.999286	Adap2	11	80154105	80178958	80154105	1	ArfGAP with dual PH domains 2 [Source:MGI Symbol;Acc:MGI:2663075]
ENSMUSG00000000001	1727.61	-0.177864	0.0962671	-1.84761	0.0646588	0.999542	Gnai3	3	108107280	108146146	108146146	-1	guanine nucleotide binding protein (G protein), alpha inhibiting 3 [Source:MGI Symbol;Acc:MGI:95773]
ENSMUSG00000046699	1366.59	0.251386	0.136108	1.84697	0.0647516	0.999542	Slitrk4	X	64264885	64276996	64276996	-1	SLIT and NTRK-like family, member 4 [Source:MGI Symbol;Acc:MGI:2442509]
ENSMUSG00000041058	2774.18	0.165182	0.089441	1.84682	0.0647731	0.999542	Wwp1	4	19608303	19708993	19708993	-1	WW domain containing E3 ubiquitin protein ligase 1 [Source:MGI Symbol;Acc:MGI:1861728]
ENSMUSG00000019146	1188.75	0.206143	0.111655	1.84624	0.0648572	0.999542	Cacng2	15	77991748	78120028	78120028	-1	calcium channel, voltage-dependent, gamma subunit 2 [Source:MGI Symbol;Acc:MGI:1316660]
ENSMUSG00000070425	25.5552	1.13756	0.616555	1.84502	0.065035	0.999542	Xntrpc	7	102065713	102096864	102065713	1	Xndc1-transient receptor potential cation channel, subfamily C, member 2 readthrough [Source:MGI Symbol;Acc:MGI:5546370]
ENSMUSG00000064262	12.3363	1.49951	0.812913	1.84461	0.0650945	0.999542	Gimap8	6	48647234	48660875	48647234	1	GTPase, IMAP family member 8 [Source:MGI Symbol;Acc:MGI:2685303]
ENSMUSG00000028691	3093.91	-0.196725	0.106657	-1.84446	0.065116	0.999542	Prdx1	4	116685544	116700822	116685544	1	peroxiredoxin 1 [Source:MGI Symbol;Acc:MGI:99523]
ENSMUSG00000030075	358.535	-0.262296	0.142225	-1.84422	0.0651504	0.999542	Cntn3	6	102162655	102573101	102166201	-1	contactin 3 [Source:MGI Symbol;Acc:MGI:99534]
ENSMUSG00000060924	1649.13	0.186566	0.101169	1.84411	0.0651678	0.999542	Csmd1	8	15892537	17535586	17535281	-1	CUB and Sushi multiple domains 1 [Source:MGI Symbol;Acc:MGI:2137383]
ENSMUSG00000007815	5181.88	-0.133134	0.0721963	-1.84406	0.0651745	0.999542	Rhoa	9	108306129	108337934	108306129	1	ras homolog family member A [Source:MGI Symbol;Acc:MGI:1096342]
ENSMUSG00000017639	5190.53	0.149672	0.0811835	1.84363	0.0652369	0.999542	Rab11fip4	11	79591212	79698023	79591212	1	RAB11 family interacting protein 4 (class II) [Source:MGI Symbol;Acc:MGI:2442920]
ENSMUSG00000024247	119.917	0.399351	0.216657	1.84324	0.0652934	0.999542	Pkdcc	17	83215292	83225070	83215292	1	protein kinase domain containing, cytoplasmic [Source:MGI Symbol;Acc:MGI:2147077]
ENSMUSG00000050623	149.898	0.369586	0.200558	1.84279	0.0653596	0.999542	Catsperz	19	6922371	6925380	6924869	-1	cation channel sperm associated auxiliary subunit zeta [Source:MGI Symbol;Acc:MGI:1914327]
ENSMUSG00000006005	4152.7	0.205246	0.11139	1.84258	0.06539	0.999542	Tpr	1	150392838	150449935	150392838	1	translocated promoter region, nuclear basket protein [Source:MGI Symbol;Acc:MGI:1922066]
ENSMUSG00000055172	34.117	1.0165	0.552258	1.84063	0.0656763	0.999911	C1ra	6	124512405	124523443	124512405	1	complement component 1, r subcomponent A [Source:MGI Symbol;Acc:MGI:1355313]
ENSMUSG00000052212	45.7708	-1.29183	0.701951	-1.84034	0.0657187	0.999911	Cd177	7	24743983	24760311	24760311	-1	CD177 antigen [Source:MGI Symbol;Acc:MGI:1916141]
ENSMUSG00000030737	52.9291	0.681823	0.370629	1.83964	0.0658212	0.999911	Slco2b1	7	99657804	99711340	99711340	-1	solute carrier organic anion transporter family, member 2b1 [Source:MGI Symbol;Acc:MGI:1351872]
ENSMUSG00000004031	1356.82	-0.199632	0.108538	-1.83928	0.0658735	0.999911	Brinp2	1	158245269	158356326	158356229	-1	bone morphogenic protein/retinoic acid inducible neural-specific 2 [Source:MGI Symbol;Acc:MGI:2443333]
ENSMUSG00000096740	117.497	0.667703	0.363059	1.8391	0.0659003	0.999911	Lbhd1	19	8883732	8892627	8883732	1	LBH domain containing 1 [Source:MGI Symbol;Acc:MGI:5516029]
ENSMUSG00000041506	338.998	-0.288596	0.156957	-1.8387	0.0659592	0.999911	Rrp9	9	106475963	106485424	106475963	1	RRP9, small subunit (SSU) processome component, homolog (yeast) [Source:MGI Symbol;Acc:MGI:2384313]
ENSMUSG00000020627	1377.31	-0.182432	0.0992448	-1.8382	0.0660328	0.999911	Klhl29	12	5077472	5375682	5375682	-1	kelch-like 29 [Source:MGI Symbol;Acc:MGI:2683857]
ENSMUSG00000082724	67.4887	-0.64961	0.353453	-1.8379	0.0660775	0.999911	Gm14416	2	177138660	177142331	177138660	1	predicted gene 14416 [Source:MGI Symbol;Acc:MGI:3702407]
ENSMUSG00000039987	770.778	0.194558	0.105874	1.83763	0.0661164	0.999911	Phtf2	5	20758663	20882124	20882124	-1	putative homeodomain transcription factor 2 [Source:MGI Symbol;Acc:MGI:1916020]
ENSMUSG00000034037	76.8228	0.865754	0.471188	1.83738	0.0661532	0.999911	Fgd5	6	91978878	92076004	91978878	1	FYVE, RhoGEF and PH domain containing 5 [Source:MGI Symbol;Acc:MGI:2443369]
ENSMUSG00000024308	2349.29	0.168897	0.0919234	1.83737	0.0661553	0.999911	Tapbp	17	33915899	33929292	33915899	1	TAP binding protein [Source:MGI Symbol;Acc:MGI:1201689]
ENSMUSG00000058443	3683.94	-0.166449	0.0906373	-1.83643	0.0662945	0.999911	Rpl10-ps3	9	50344201	50344968	50344968	-1	ribosomal protein L10, pseudogene 3 [Source:MGI Symbol;Acc:MGI:3704336]
ENSMUSG00000049690	31.6361	-1.07889	0.587585	-1.83615	0.0663359	0.999911	Nckap5	1	125913620	126830799	126492927	-1	NCK-associated protein 5 [Source:MGI Symbol;Acc:MGI:2686394]
ENSMUSG00000033825	16.2244	1.28819	0.702055	1.83488	0.0665236	0.999911	Tpsb2	17	25366305	25369098	25366305	1	tryptase beta 2 [Source:MGI Symbol;Acc:MGI:96942]
ENSMUSG00000048142	25217.2	0.150808	0.0822006	1.83463	0.0665608	0.999911	Nat8l	5	33995984	34005916	33995984	1	N-acetyltransferase 8-like [Source:MGI Symbol;Acc:MGI:2447776]
ENSMUSG00000038663	15.6824	-1.12751	0.615209	-1.83272	0.0668444	0.999911	Fsd2	7	81533308	81566944	81566944	-1	fibronectin type III and SPRY domain containing 2 [Source:MGI Symbol;Acc:MGI:2444310]
ENSMUSG00000107705	15.2689	-7.16393	3.90931	-1.83253	0.0668725	0.999911	Gm45062	6	8259450	8597480	8259450	1	predicted gene 45062 [Source:MGI Symbol;Acc:MGI:5753638]
ENSMUSG00000087424	19.9987	0.9921	0.541509	1.8321	0.0669362	0.999911	5730405O15Rik	X	13042015	13045297	13042015	1	RIKEN cDNA 5730405O15 gene [Source:MGI Symbol;Acc:MGI:1917739]
ENSMUSG00000031023	163.638	0.358075	0.195495	1.83164	0.0670053	0.999911	Akip1	7	109703690	109712189	109703690	1	A kinase (PRKA) interacting protein 1 [Source:MGI Symbol;Acc:MGI:3041226]
ENSMUSG00000026589	43.3263	0.708307	0.386768	1.83135	0.067049	0.999911	Sec16b	1	157506728	157568425	157506728	1	SEC16 homolog B (S. cerevisiae) [Source:MGI Symbol;Acc:MGI:2148802]
ENSMUSG00000035509	148.879	0.359531	0.196342	1.83115	0.0670785	0.999911	Fbxl21	13	56522472	56537898	56522472	1	F-box and leucine-rich repeat protein 21 [Source:MGI Symbol;Acc:MGI:2442921]
ENSMUSG00000020315	47306.8	0.173643	0.0948778	1.83017	0.067224	0.999911	Sptbn1	11	30099395	30268175	30268169	-1	spectrin beta, non-erythrocytic 1 [Source:MGI Symbol;Acc:MGI:98388]
ENSMUSG00000020782	34.7454	1.19893	0.655201	1.82987	0.0672693	0.999911	Llgl2	11	115824049	115855780	115824049	1	LLGL2 scribble cell polarity complex component [Source:MGI Symbol;Acc:MGI:1918843]
ENSMUSG00000042750	3882.7	-0.151442	0.0827869	-1.8293	0.0673551	0.999911	Bex2	X	136066564	136068236	136068236	-1	brain expressed X-linked 2 [Source:MGI Symbol;Acc:MGI:1338017]
ENSMUSG00000029638	1275.47	0.16794	0.0918116	1.82918	0.0673731	0.999911	Glcci1	6	8509600	8597548	8509600	1	glucocorticoid induced transcript 1 [Source:MGI Symbol;Acc:MGI:2179717]
ENSMUSG00000026856	1054.12	-0.216518	0.118469	-1.82764	0.0676034	0.999911	Dolpp1	2	30392254	30400529	30392254	1	dolichyl pyrophosphate phosphatase 1 [Source:MGI Symbol;Acc:MGI:1914093]
ENSMUSG00000029442	49.8765	-0.927964	0.507926	-1.82697	0.0677046	0.999911	Wdr66	5	123252102	123327484	123252102	1	WD repeat domain 66 [Source:MGI Symbol;Acc:MGI:1918495]
ENSMUSG00000026158	6796.66	0.15473	0.0847827	1.82502	0.0679977	0.999911	Ogfrl1	1	23366424	23397772	23383175	-1	opioid growth factor receptor-like 1 [Source:MGI Symbol;Acc:MGI:1917405]
ENSMUSG00000026727	1547.33	-0.164371	0.0900886	-1.82455	0.0680693	0.999911	Rsu1	2	13076821	13271415	13271333	-1	Ras suppressor protein 1 [Source:MGI Symbol;Acc:MGI:103040]
ENSMUSG00000028692	12493.4	-0.115524	0.0633225	-1.82437	0.0680957	0.999911	Akr1a1	4	116636510	116651680	116651680	-1	aldo-keto reductase family 1, member A1 (aldehyde reductase) [Source:MGI Symbol;Acc:MGI:1929955]
ENSMUSG00000048279	7234.79	0.239822	0.131475	1.82408	0.0681395	0.999911	Sacs	14	61138457	61240695	61138457	1	sacsin [Source:MGI Symbol;Acc:MGI:1354724]
ENSMUSG00000031889	803.826	-0.192191	0.105364	-1.82407	0.0681422	0.999911	D230025D16Rik	8	105225145	105253053	105225145	1	RIKEN cDNA D230025D16 gene [Source:MGI Symbol;Acc:MGI:2443049]
ENSMUSG00000022016	9792.96	0.142221	0.0780143	1.82301	0.0683016	0.999911	Akap11	14	78492246	78536808	78536808	-1	A kinase (PRKA) anchor protein 11 [Source:MGI Symbol;Acc:MGI:2684060]
ENSMUSG00000022901	8.55425	1.69309	0.928813	1.82285	0.0683257	0.999911	Cd86	16	36603869	36666081	36666077	-1	CD86 antigen [Source:MGI Symbol;Acc:MGI:101773]
ENSMUSG00000041144	112.252	0.765134	0.419779	1.82271	0.0683478	0.999911	Dnah7b	1	46066315	46373550	46066315	1	dynein, axonemal, heavy chain 7B [Source:MGI Symbol;Acc:MGI:2684953]
ENSMUSG00000032452	1970.69	0.171943	0.09434	1.82259	0.0683661	0.999911	Clstn2	9	97444395	98033181	98033181	-1	calsyntenin 2 [Source:MGI Symbol;Acc:MGI:1929897]
ENSMUSG00000040043	325.008	0.285425	0.156691	1.82158	0.0685181	0.999911	Rbms2	10	128131558	128180297	128180297	-1	RNA binding motif, single stranded interacting protein 2 [Source:MGI Symbol;Acc:MGI:1861776]
ENSMUSG00000087014	201.456	-0.450142	0.247131	-1.82147	0.0685353	0.999911	Gm16364	10	39556071	39558062	39558062	-1	predicted gene 16364 [Source:MGI Symbol;Acc:MGI:3840142]
ENSMUSG00000006356	10180	-0.150037	0.0823848	-1.82117	0.068581	0.999911	Crip2	12	113140236	113145506	113140236	1	cysteine rich protein 2 [Source:MGI Symbol;Acc:MGI:1915587]
ENSMUSG00000027907	749.84	-0.241832	0.132839	-1.82049	0.0686842	0.999911	S100a11	3	93520488	93526287	93520488	1	S100 calcium binding protein A11 [Source:MGI Symbol;Acc:MGI:1338798]
ENSMUSG00000058656	1643.18	-0.182482	0.100277	-1.81978	0.068792	0.999911	Samd12	15	53453810	53902537	53902530	-1	sterile alpha motif domain containing 12 [Source:MGI Symbol;Acc:MGI:2444518]
ENSMUSG00000024856	465.429	-0.247559	0.136098	-1.81898	0.0689144	0.999911	Cdk2ap2	19	4097182	4099019	4097182	1	CDK2-associated protein 2 [Source:MGI Symbol;Acc:MGI:1098779]
ENSMUSG00000024077	2677.36	0.150445	0.082752	1.81802	0.0690608	0.999911	Strn	17	78649913	78737196	78737196	-1	striatin, calmodulin binding protein [Source:MGI Symbol;Acc:MGI:1333757]
ENSMUSG00000021301	6240.47	0.161515	0.0888613	1.81761	0.0691232	0.999911	Hecw1	13	14226438	14523228	14523226	-1	HECT, C2 and WW domain containing E3 ubiquitin protein ligase 1 [Source:MGI Symbol;Acc:MGI:2444115]
ENSMUSG00000006398	21.377	-1.07675	0.592712	-1.81665	0.0692703	0.999911	Cdc20	4	118432901	118437352	118437352	-1	cell division cycle 20 [Source:MGI Symbol;Acc:MGI:1859866]
ENSMUSG00000014355	2792.43	0.241136	0.132796	1.81584	0.0693947	0.999911	Anapc1	2	128610104	128687391	128687391	-1	anaphase promoting complex subunit 1 [Source:MGI Symbol;Acc:MGI:103097]
ENSMUSG00000072849	88.0255	-0.526028	0.289938	-1.81428	0.069635	0.999911	Serpina1e	12	103946931	103958975	103958975	-1	serine (or cysteine) peptidase inhibitor, clade A, member 1E [Source:MGI Symbol;Acc:MGI:891967]
ENSMUSG00000078903	364.402	0.497379	0.274171	1.81412	0.069659	0.999911	Gm14391	2	175191065	175206917	175206876	-1	predicted gene 14391 [Source:MGI Symbol;Acc:MGI:3709324]
ENSMUSG00000021456	42.9826	-0.659574	0.363654	-1.81374	0.0697178	0.999911	Fbp2	13	62836877	62858422	62858422	-1	fructose bisphosphatase 2 [Source:MGI Symbol;Acc:MGI:95491]
ENSMUSG00000036306	1240.41	-0.200277	0.110429	-1.81362	0.0697361	0.999911	Lzts1	8	69132669	69184225	69184225	-1	leucine zipper, putative tumor suppressor 1 [Source:MGI Symbol;Acc:MGI:2684762]
ENSMUSG00000063765	447.961	-0.238139	0.131318	-1.81346	0.0697614	0.999911	Chadl	15	81678296	81697287	81694028	-1	chondroadherin-like [Source:MGI Symbol;Acc:MGI:3036284]
ENSMUSG00000050556	9367.22	0.205354	0.113283	1.81276	0.0698688	0.999911	Kcnb1	2	167095969	167190155	167188818	-1	potassium voltage gated channel, Shab-related subfamily, member 1 [Source:MGI Symbol;Acc:MGI:96666]
ENSMUSG00000027433	802.691	-0.188709	0.104102	-1.81273	0.0698733	0.999911	Xrn2	2	147012996	147078000	147012996	1	5'-3' exoribonuclease 2 [Source:MGI Symbol;Acc:MGI:894687]
ENSMUSG00000021466	969.009	0.248326	0.137041	1.81205	0.0699781	0.999911	Ptch1	13	63508328	63573598	63565735	-1	patched 1 [Source:MGI Symbol;Acc:MGI:105373]
ENSMUSG00000029992	2465.04	0.153736	0.0848501	1.81185	0.0700094	0.999911	Gfpt1	6	87042846	87092197	87042846	1	glutamine fructose-6-phosphate transaminase 1 [Source:MGI Symbol;Acc:MGI:95698]
ENSMUSG00000016481	1048.83	-0.174794	0.0965124	-1.8111	0.0701251	0.999911	Cr1l	1	195097382	195131586	195131344	-1	complement component (3b/4b) receptor 1-like [Source:MGI Symbol;Acc:MGI:88513]
ENSMUSG00000030528	269.183	0.346755	0.191546	1.81029	0.0702502	0.999911	Blm	7	80454733	80535119	80463877	-1	Bloom syndrome, RecQ like helicase [Source:MGI Symbol;Acc:MGI:1328362]
ENSMUSG00000031066	503.293	-0.249977	0.138167	-1.80924	0.0704142	0.999911	Usp11	X	20703906	20720539	20703906	1	ubiquitin specific peptidase 11 [Source:MGI Symbol;Acc:MGI:2384312]
ENSMUSG00000024589	7938.04	-0.222051	0.122738	-1.80915	0.0704275	0.999911	Nedd4l	18	64887705	65217828	64887705	1	neural precursor cell expressed, developmentally down-regulated gene 4-like [Source:MGI Symbol;Acc:MGI:1933754]
ENSMUSG00000041112	4835.55	0.197913	0.109403	1.80903	0.0704457	0.999911	Elmo1	13	20090596	20608353	20090596	1	engulfment and cell motility 1 [Source:MGI Symbol;Acc:MGI:2153044]
ENSMUSG00000023067	809.308	-0.398514	0.220385	-1.80826	0.0705657	0.999911	Cdkn1a	17	29090976	29100727	29090976	1	cyclin-dependent kinase inhibitor 1A (P21) [Source:MGI Symbol;Acc:MGI:104556]
ENSMUSG00000066000	185.104	0.35267	0.195037	1.80822	0.0705724	0.999911	Zfp979	4	147611937	147642513	147642513	-1	zinc finger protein 979 [Source:MGI Symbol;Acc:MGI:2148252]
ENSMUSG00000037605	1499.75	0.173971	0.0962519	1.80746	0.0706912	0.999911	Adgrl3	5	81020138	81825133	81020138	1	adhesion G protein-coupled receptor L3 [Source:MGI Symbol;Acc:MGI:2441950]
ENSMUSG00000048280	934.844	-0.217244	0.120222	-1.80703	0.0707574	0.999911	Zfp738	13	67658685	67687071	67683467	-1	zinc finger protein 738 [Source:MGI Symbol;Acc:MGI:3040706]
ENSMUSG00000087221	23.8045	-0.928265	0.513955	-1.80612	0.0708996	0.999911	BC037032	15	4020114	4027405	4024492	-1	cDNA Sequence BC037032 [Source:MGI Symbol;Acc:MGI:3040924]
ENSMUSG00000020524	367.322	-0.294497	0.1631	-1.80562	0.0709772	0.999911	Gria1	11	57011387	57330244	57011387	1	glutamate receptor, ionotropic, AMPA1 (alpha 1) [Source:MGI Symbol;Acc:MGI:95808]
ENSMUSG00000031592	2660.27	0.154145	0.0854116	1.80473	0.0711172	0.999911	Pcm1	8	41239752	41332344	41239752	1	pericentriolar material 1 [Source:MGI Symbol;Acc:MGI:1277958]
ENSMUSG00000014361	268.843	0.464141	0.257185	1.80469	0.0711226	0.999911	Mertk	2	128698956	128802894	128698956	1	MER proto-oncogene tyrosine kinase [Source:MGI Symbol;Acc:MGI:96965]
ENSMUSG00000030866	10.5244	-1.36251	0.755127	-1.80434	0.0711777	0.999911	Ern2	7	122169893	122186207	122186207	-1	endoplasmic reticulum (ER) to nucleus signalling 2 [Source:MGI Symbol;Acc:MGI:1349436]
ENSMUSG00000039145	4635.82	0.165804	0.0919069	1.80405	0.0712237	0.999911	Camk1d	2	5293457	5714515	5714515	-1	calcium/calmodulin-dependent protein kinase ID [Source:MGI Symbol;Acc:MGI:2442190]
ENSMUSG00000023942	647.346	-0.243339	0.134908	-1.80374	0.0712719	0.999911	Slc29a1	17	45585200	45599606	45592575	-1	solute carrier family 29 (nucleoside transporters), member 1 [Source:MGI Symbol;Acc:MGI:1927073]
ENSMUSG00000068566	3443.99	-0.286229	0.158747	-1.80305	0.0713807	0.999911	Myadm	7	3289080	3300442	3289080	1	myeloid-associated differentiation marker [Source:MGI Symbol;Acc:MGI:1355332]
ENSMUSG00000022552	1279.81	-0.218477	0.121192	-1.80274	0.0714294	0.999911	Sharpin	15	76347040	76351111	76347693	-1	SHANK-associated RH domain interacting protein [Source:MGI Symbol;Acc:MGI:1913331]
ENSMUSG00000044308	11080.4	0.148984	0.0826985	1.80154	0.0716182	0.999911	Ubr3	2	69897246	70024013	69897246	1	ubiquitin protein ligase E3 component n-recognin 3 [Source:MGI Symbol;Acc:MGI:1861100]
ENSMUSG00000026358	15.5183	1.56356	0.868262	1.80079	0.0717356	0.999911	Rgs1	1	144242296	144249242	144249242	-1	regulator of G-protein signaling 1 [Source:MGI Symbol;Acc:MGI:1354694]
ENSMUSG00000020649	41.9662	-1.01788	0.565345	-1.80046	0.0717882	0.999911	Rrm2	12	24708241	24714146	24708241	1	ribonucleotide reductase M2 [Source:MGI Symbol;Acc:MGI:98181]
ENSMUSG00000019773	20.146	-0.973755	0.541368	-1.79869	0.0720673	0.999911	Fbxo5	10	5799160	5805600	5805600	-1	F-box protein 5 [Source:MGI Symbol;Acc:MGI:1914391]
ENSMUSG00000040327	2177.68	0.155979	0.0867279	1.79848	0.0721007	0.999911	Cul9	17	46500572	46546388	46501071	-1	cullin 9 [Source:MGI Symbol;Acc:MGI:1925559]
ENSMUSG00000045967	10526.7	0.150373	0.0836416	1.79782	0.0722049	0.999911	Gpr158	2	21367542	21830547	21367542	1	G protein-coupled receptor 158 [Source:MGI Symbol;Acc:MGI:2441697]
ENSMUSG00000074892	1423.91	0.272163	0.151476	1.79675	0.072376	0.999911	B3galt5	16	96235801	96319859	96235801	1	UDP-Gal:betaGlcNAc beta 1,3-galactosyltransferase, polypeptide 5 [Source:MGI Symbol;Acc:MGI:2136878]
ENSMUSG00000001525	35843.6	-0.145091	0.0808313	-1.79498	0.0726569	0.999911	Tubb5	17	35833921	35838306	35838306	-1	tubulin, beta 5 class I [Source:MGI Symbol;Acc:MGI:107812]
ENSMUSG00000097768	38.3403	-0.831197	0.463072	-1.79496	0.0726596	0.999911	2310043M15Rik	16	93792136	93794901	93794901	-1	RIKEN cDNA 2310043M15 gene [Source:MGI Symbol;Acc:MGI:1919180]
ENSMUSG00000070570	12483.2	0.186852	0.104127	1.79447	0.0727378	0.999911	Slc17a7	7	45163949	45176142	45163949	1	solute carrier family 17 (sodium-dependent inorganic phosphate cotransporter), member 7 [Source:MGI Symbol;Acc:MGI:1920211]
ENSMUSG00000028878	578.557	-0.208667	0.116309	-1.79407	0.0728018	0.999911	Fam76a	4	132899213	132922558	132922558	-1	family with sequence similarity 76, member A [Source:MGI Symbol;Acc:MGI:2385211]
ENSMUSG00000028017	77.4138	0.633175	0.352941	1.794	0.0728133	0.999911	Egf	3	129677565	129755316	129755316	-1	epidermal growth factor [Source:MGI Symbol;Acc:MGI:95290]
ENSMUSG00000097368	78.9991	0.561277	0.313003	1.7932	0.0729406	0.999911	Gm10390	5	120121096	120139263	120139261	-1	predicted gene 10390 [Source:MGI Symbol;Acc:MGI:3708725]
ENSMUSG00000063077	62477.6	0.155436	0.0866871	1.79307	0.0729612	0.999911	Kif1b	4	149176319	149307693	149307692	-1	kinesin family member 1B [Source:MGI Symbol;Acc:MGI:108426]
ENSMUSG00000037103	366.03	-0.256634	0.143205	-1.79208	0.0731201	0.999911	Dcaf15	8	84097072	84104768	84104762	-1	DDB1 and CUL4 associated factor 15 [Source:MGI Symbol;Acc:MGI:2684420]
ENSMUSG00000027845	131.097	-0.425655	0.237543	-1.79191	0.0731473	0.999911	Dclre1b	3	103800605	103809444	103809378	-1	DNA cross-link repair 1B [Source:MGI Symbol;Acc:MGI:2156057]
ENSMUSG00000070687	1312.31	0.228742	0.127666	1.79172	0.0731783	0.999911	Htr1d	4	136423524	136444398	136423524	1	5-hydroxytryptamine (serotonin) receptor 1D [Source:MGI Symbol;Acc:MGI:96276]
ENSMUSG00000004270	737.545	-0.256617	0.143241	-1.79151	0.073212	0.999911	Lpcat3	6	124663027	124704418	124663027	1	lysophosphatidylcholine acyltransferase 3 [Source:MGI Symbol;Acc:MGI:1315211]
ENSMUSG00000087385	91.855	-0.546479	0.305417	-1.78929	0.0735689	0.999911	Frg2f1	4	119530308	119539529	119538769	-1	FSHD region gene 2 family member 1 [Source:MGI Symbol;Acc:MGI:3035485]
ENSMUSG00000089872	2033.75	-0.158945	0.0888368	-1.78918	0.0735852	0.999911	Rps6kc1	1	190700202	190911770	190911747	-1	ribosomal protein S6 kinase polypeptide 1 [Source:MGI Symbol;Acc:MGI:2443419]
ENSMUSG00000058818	53.6986	0.800988	0.447779	1.7888	0.0736468	0.999911	Pirb	7	3711409	3720391	3720382	-1	paired Ig-like receptor B [Source:MGI Symbol;Acc:MGI:894311]
ENSMUSG00000079051	333.01	0.294331	0.164563	1.78856	0.0736852	0.999911	Vinac1	2	129025073	129048172	129048172	-1	vinculin/alpha-catenin family member 1 [Source:MGI Symbol;Acc:MGI:3649276]
ENSMUSG00000102500	10.1323	6.99378	3.91188	1.78783	0.0738032	0.999911	Gm37371	1	140823327	140823718	140823327	1	predicted gene, 37371 [Source:MGI Symbol;Acc:MGI:5610599]
ENSMUSG00000021303	361.313	-0.398485	0.222918	-1.78758	0.0738433	0.999911	Gng4	13	13784059	13827896	13784059	1	guanine nucleotide binding protein (G protein), gamma 4 [Source:MGI Symbol;Acc:MGI:102703]
ENSMUSG00000024726	550.004	0.230565	0.129023	1.78701	0.0739354	0.999911	Carnmt1	19	18670764	18707200	18670764	1	carnosine N-methyltransferase 1 [Source:MGI Symbol;Acc:MGI:1914633]
ENSMUSG00000063594	472.681	0.228214	0.127719	1.78684	0.0739626	0.999911	Gng8	7	16891786	16895436	16891786	1	guanine nucleotide binding protein (G protein), gamma 8 [Source:MGI Symbol;Acc:MGI:109163]
ENSMUSG00000022296	575.653	-0.207719	0.11625	-1.78684	0.0739641	0.999911	Baalc	15	38933144	38952912	38933144	1	brain and acute leukemia, cytoplasmic [Source:MGI Symbol;Acc:MGI:1928704]
ENSMUSG00000020396	188434	0.174881	0.0979071	1.7862	0.0740671	0.999911	Nefh	11	4938754	4948064	4948064	-1	neurofilament, heavy polypeptide [Source:MGI Symbol;Acc:MGI:97309]
ENSMUSG00000073879	465.532	0.291214	0.163124	1.78523	0.0742233	0.999911	Gm5859	4	42236859	42239182	42236859	1	predicted pseudogene 5859 [Source:MGI Symbol;Acc:MGI:3704096]
ENSMUSG00000002147	2750.97	-0.165345	0.0927111	-1.78344	0.0745143	0.999911	Stat6	10	127642986	127660957	127642986	1	signal transducer and activator of transcription 6 [Source:MGI Symbol;Acc:MGI:103034]
ENSMUSG00000036502	5752.49	-0.169939	0.0953254	-1.78273	0.0746307	0.999911	Tmem255a	X	38196573	38252439	38252429	-1	transmembrane protein 255A [Source:MGI Symbol;Acc:MGI:3045722]
ENSMUSG00000052926	664.782	-0.221765	0.124436	-1.78216	0.0747225	0.999911	Rnaseh2a	8	84956610	84969767	84958116	-1	ribonuclease H2, large subunit [Source:MGI Symbol;Acc:MGI:1916974]
ENSMUSG00000000958	2044.03	-0.262647	0.147405	-1.78181	0.0747805	0.999911	Slc7a7	14	54369442	54417780	54409460	-1	solute carrier family 7 (cationic amino acid transporter, y+ system), member 7 [Source:MGI Symbol;Acc:MGI:1337120]
ENSMUSG00000055413	11.3238	1.73697	0.974901	1.78169	0.0748002	0.999911	H2-Q5	17	35394126	35397800	35394126	1	histocompatibility 2, Q region locus 5 [Source:MGI Symbol;Acc:MGI:95934]
ENSMUSG00000057666	46861	-0.134393	0.0754389	-1.78148	0.0748335	0.999911	Gapdh	6	125161715	125166467	125165003	-1	glyceraldehyde-3-phosphate dehydrogenase [Source:MGI Symbol;Acc:MGI:95640]
ENSMUSG00000020610	1926.71	0.165996	0.0931827	1.7814	0.0748473	0.999911	Amz2	11	109425946	109452813	109425976	1	archaelysin family metallopeptidase 2 [Source:MGI Symbol;Acc:MGI:104837]
ENSMUSG00000078877	828.63	0.210408	0.118124	1.78124	0.0748736	0.999911	Gm14295	2	176798612	176811223	176798612	1	predicted gene 14295 [Source:MGI Symbol;Acc:MGI:3709624]
ENSMUSG00000018008	65.4054	0.759179	0.426277	1.78095	0.0749202	0.999911	Cyth4	15	78597047	78622019	78597047	1	cytohesin 4 [Source:MGI Symbol;Acc:MGI:2441702]
ENSMUSG00000102824	13.2437	-6.95892	3.90971	-1.77991	0.0750908	0.999911	Pdcd5-ps	1	189277443	189277823	189277823	-1	programmed cell death 5, pseudogene [Source:MGI Symbol;Acc:MGI:3782009]
ENSMUSG00000042389	391.441	-0.242263	0.136113	-1.77986	0.0750984	0.999911	Tsen2	6	115544664	115578628	115544664	1	tRNA splicing endonuclease subunit 2 [Source:MGI Symbol;Acc:MGI:2141599]
ENSMUSG00000038357	45.6235	-2.24721	1.26267	-1.77973	0.0751205	0.999911	Camp	9	109847379	109849617	109849617	-1	cathelicidin antimicrobial peptide [Source:MGI Symbol;Acc:MGI:108443]
ENSMUSG00000020376	4328.27	0.146776	0.082475	1.77965	0.0751337	0.999911	Rnf130	11	50025346	50125719	50025346	1	ring finger protein 130 [Source:MGI Symbol;Acc:MGI:1891717]
ENSMUSG00000084896	9.90031	6.96017	3.91201	1.77918	0.0752101	0.999911	Gm11632	11	98084457	98085424	98085424	-1	predicted gene 11632 [Source:MGI Symbol;Acc:MGI:3705198]
ENSMUSG00000033768	10142.5	0.130377	0.073305	1.77856	0.0753118	0.999911	Nrxn2	19	6418731	6544169	6418731	1	neurexin II [Source:MGI Symbol;Acc:MGI:1096362]
ENSMUSG00000060568	2065.9	0.185936	0.104578	1.77796	0.0754106	0.999911	Fam78b	1	167001417	167091302	167001432	1	family with sequence similarity 78, member B [Source:MGI Symbol;Acc:MGI:2443050]
ENSMUSG00000097520	19.8991	1.03668	0.583301	1.77727	0.0755238	0.999911	4930488L21Rik	8	93750147	93813722	93810290	-1	RIKEN cDNA 4930488L21 gene [Source:MGI Symbol;Acc:MGI:1923059]
ENSMUSG00000029544	7900.2	0.169123	0.0951829	1.77682	0.0755972	0.999911	Cabp1	5	115168689	115194381	115186308	-1	calcium binding protein 1 [Source:MGI Symbol;Acc:MGI:1352750]
ENSMUSG00000040729	615.938	0.216758	0.121997	1.77675	0.0756089	0.999911	Cep126	9	8076461	8134294	8134294	-1	centrosomal protein 126 [Source:MGI Symbol;Acc:MGI:2680221]
ENSMUSG00000004098	2365.64	0.327457	0.184391	1.77589	0.075751	0.999911	Col5a3	9	20770050	20815067	20815067	-1	collagen, type V, alpha 3 [Source:MGI Symbol;Acc:MGI:1858212]
ENSMUSG00000030314	979.078	-0.17818	0.100343	-1.77571	0.0757807	0.999911	Atg7	6	114643097	114860614	114643097	1	autophagy related 7 [Source:MGI Symbol;Acc:MGI:1921494]
ENSMUSG00000040177	927.493	-0.193028	0.108725	-1.77537	0.0758363	0.999911	2310057M21Rik	7	131338220	131362759	131362759	-1	RIKEN cDNA 2310057M21 gene [Source:MGI Symbol;Acc:MGI:1915527]
ENSMUSG00000054021	404.652	-0.275335	0.155111	-1.77509	0.0758835	0.999911	Sirt5	13	43365496	43395203	43365496	1	sirtuin 5 [Source:MGI Symbol;Acc:MGI:1915596]
ENSMUSG00000047867	74.0627	0.530531	0.299225	1.77302	0.0762258	0.999911	Gimap6	6	48701582	48708225	48708225	-1	GTPase, IMAP family member 6 [Source:MGI Symbol;Acc:MGI:1918876]
ENSMUSG00000021852	273.202	-0.320391	0.180724	-1.77282	0.0762584	0.999911	Slc35f4	14	49298519	49526046	49299273	-1	solute carrier family 35, member F4 [Source:MGI Symbol;Acc:MGI:1922538]
ENSMUSG00000026565	464.918	0.386391	0.217969	1.77269	0.0762798	0.999911	Pou2f1	1	165865154	166002678	166002678	-1	POU domain, class 2, transcription factor 1 [Source:MGI Symbol;Acc:MGI:101898]
ENSMUSG00000037419	25679.5	0.151885	0.0856889	1.77252	0.0763083	0.999911	Endod1	9	14353990	14381507	14381242	-1	endonuclease domain containing 1 [Source:MGI Symbol;Acc:MGI:1919196]
ENSMUSG00000025025	899.138	0.248918	0.140438	1.77244	0.0763213	0.999911	Mxi1	19	53310518	53375810	53310518	1	MAX interactor 1, dimerization protein [Source:MGI Symbol;Acc:MGI:97245]
ENSMUSG00000028047	78.8269	0.831562	0.46917	1.77241	0.0763266	0.999911	Thbs3	3	89215180	89226837	89215180	1	thrombospondin 3 [Source:MGI Symbol;Acc:MGI:98739]
ENSMUSG00000060206	1216.14	0.220982	0.124735	1.77161	0.0764591	0.999911	Zfp462	4	54945048	55083563	54945048	1	zinc finger protein 462 [Source:MGI Symbol;Acc:MGI:107690]
ENSMUSG00000015467	389.792	-0.334166	0.188645	-1.7714	0.0764943	0.999911	Egfl8	17	34613349	34615971	34615320	-1	EGF-like domain 8 [Source:MGI Symbol;Acc:MGI:1932094]
ENSMUSG00000022434	301.528	-0.297776	0.168229	-1.77006	0.0767168	0.999911	Fam118a	15	85028948	85062830	85028948	1	family with sequence similarity 118, member A [Source:MGI Symbol;Acc:MGI:1920475]
ENSMUSG00000050994	105.099	0.491758	0.27784	1.76993	0.0767383	0.999911	Adgb	10	10335703	10472326	10411744	-1	androglobin [Source:MGI Symbol;Acc:MGI:3605549]
ENSMUSG00000039899	264.076	0.441655	0.249575	1.76963	0.076789	0.999911	Fgl2	5	21372642	21378374	21372642	1	fibrinogen-like protein 2 [Source:MGI Symbol;Acc:MGI:103266]
ENSMUSG00000039568	1520.67	-0.16708	0.0944509	-1.76896	0.0768998	0.999911	Ubald1	16	4874778	4880315	4880315	-1	UBA-like domain containing 1 [Source:MGI Symbol;Acc:MGI:1916255]
ENSMUSG00000005225	441.868	0.252989	0.143018	1.76893	0.0769048	0.999911	Plekha8	6	54595111	54645839	54595111	1	pleckstrin homology domain containing, family A (phosphoinositide binding specific) member 8 [Source:MGI Symbol;Acc:MGI:2681164]
ENSMUSG00000028927	30.973	1.22464	0.692939	1.76732	0.0771747	0.999911	Padi2	4	140906344	140952586	140906344	1	peptidyl arginine deiminase, type II [Source:MGI Symbol;Acc:MGI:1338892]
ENSMUSG00000022306	199.046	0.363792	0.205955	1.76637	0.0773342	0.999911	Zfpm2	15	40655035	41104592	40655035	1	zinc finger protein, multitype 2 [Source:MGI Symbol;Acc:MGI:1334444]
ENSMUSG00000030421	783.202	-0.231536	0.131083	-1.76632	0.0773417	0.999911	Uri1	7	37959992	38023551	38019542	-1	URI1, prefoldin-like chaperone [Source:MGI Symbol;Acc:MGI:1342294]
ENSMUSG00000024172	235.95	-0.397876	0.225297	-1.76601	0.0773942	0.999911	St6gal2	17	55445382	55514581	55445382	1	beta galactoside alpha 2,6 sialyltransferase 2 [Source:MGI Symbol;Acc:MGI:2445190]
ENSMUSG00000051579	744.029	-0.214845	0.121713	-1.76519	0.0775326	0.999911	Tceal8	X	136168984	136172342	136172342	-1	transcription elongation factor A (SII)-like 8 [Source:MGI Symbol;Acc:MGI:1913934]
ENSMUSG00000021684	880.843	-0.289749	0.164153	-1.76511	0.0775451	0.999911	Pde8b	13	95024454	95250336	95250336	-1	phosphodiesterase 8B [Source:MGI Symbol;Acc:MGI:2443999]
ENSMUSG00000020641	92.5187	0.608922	0.345163	1.76416	0.0777053	0.999911	Rsad2	12	26442746	26456452	26456452	-1	radical S-adenosyl methionine domain containing 2 [Source:MGI Symbol;Acc:MGI:1929628]
ENSMUSG00000023845	8880.51	0.172756	0.0979475	1.76376	0.0777722	0.999911	Lnpep	17	17521410	17625050	17625047	-1	leucyl/cystinyl aminopeptidase [Source:MGI Symbol;Acc:MGI:2387123]
ENSMUSG00000031627	583.735	-0.25834	0.146519	-1.76318	0.0778703	0.999911	Irf2	8	46739732	46847458	46739732	1	interferon regulatory factor 2 [Source:MGI Symbol;Acc:MGI:96591]
ENSMUSG00000030084	2360.78	0.145225	0.0823666	1.76316	0.0778739	0.999911	Plxna1	6	89316314	89362620	89362620	-1	plexin A1 [Source:MGI Symbol;Acc:MGI:107685]
ENSMUSG00000043289	16.3983	1.00635	0.571029	1.76234	0.0780114	0.999911	Mei4	9	81863670	82206007	81863670	1	meiotic double-stranded break formation protein 4 [Source:MGI Symbol;Acc:MGI:1922283]
ENSMUSG00000063232	54.283	-0.625428	0.355112	-1.76121	0.0782025	0.999911	Serpina11	12	103980243	103989957	103989957	-1	serine (or cysteine) peptidase inhibitor, clade A (alpha-1 antiproteinase, antitrypsin), member 11 [Source:MGI Symbol;Acc:MGI:2685741]
ENSMUSG00000038034	2728.38	-0.153189	0.0870047	-1.76069	0.0782905	0.999911	Igsf8	1	172261641	172319841	172261641	1	immunoglobulin superfamily, member 8 [Source:MGI Symbol;Acc:MGI:2154090]
ENSMUSG00000003200	442.646	-0.232534	0.132072	-1.76067	0.0782951	0.999911	Sh3gl1	17	56016750	56036635	56036635	-1	SH3-domain GRB2-like 1 [Source:MGI Symbol;Acc:MGI:700010]
ENSMUSG00000041380	13.8993	-1.26259	0.717263	-1.76028	0.0783595	0.999911	Htr2c	X	146962513	147197277	146962513	1	5-hydroxytryptamine (serotonin) receptor 2C [Source:MGI Symbol;Acc:MGI:96281]
ENSMUSG00000038900	139.016	0.407256	0.231411	1.75988	0.0784282	0.999911	Rpl12	2	32961559	32965345	32961559	1	ribosomal protein L12 [Source:MGI Symbol;Acc:MGI:98002]
ENSMUSG00000034936	232.822	-0.29824	0.169656	-1.75791	0.078762	0.999911	Arl4d	11	101665541	101667832	101665541	1	ADP-ribosylation factor-like 4D [Source:MGI Symbol;Acc:MGI:1933155]
ENSMUSG00000018654	132.512	0.563729	0.320927	1.75656	0.0789921	0.999911	Ikzf1	11	11685003	11772926	11685003	1	IKAROS family zinc finger 1 [Source:MGI Symbol;Acc:MGI:1342540]
ENSMUSG00000047344	1456.57	0.233974	0.133222	1.75627	0.0790429	0.999911	Lancl3	X	9199902	9268085	9199902	1	LanC lantibiotic synthetase component C-like 3 (bacterial) [Source:MGI Symbol;Acc:MGI:2443335]
ENSMUSG00000050211	81.3318	0.482606	0.274799	1.75622	0.0790511	0.999911	Pla2g4e	2	120166412	120245335	120191214	-1	phospholipase A2, group IVE [Source:MGI Symbol;Acc:MGI:1919144]
ENSMUSG00000024772	1539.19	-0.173261	0.0986802	-1.75578	0.0791264	0.999911	Ehd1	19	6276725	6300096	6276725	1	EH-domain containing 1 [Source:MGI Symbol;Acc:MGI:1341878]
ENSMUSG00000048388	6253.4	0.153858	0.0876443	1.75548	0.0791776	0.999911	Fam171b	2	83812636	83883486	83812636	1	family with sequence similarity 171, member B [Source:MGI Symbol;Acc:MGI:2444579]
ENSMUSG00000040945	2759.6	-0.154337	0.0879386	-1.75505	0.0792503	0.999911	Rcc2	4	140700541	140723220	140700541	1	regulator of chromosome condensation 2 [Source:MGI Symbol;Acc:MGI:1919784]
ENSMUSG00000069833	6467.03	-0.275969	0.157243	-1.75505	0.0792508	0.999911	Ahnak	19	8989284	9076914	8989284	1	AHNAK nucleoprotein (desmoyokin) [Source:MGI Symbol;Acc:MGI:1316648]
ENSMUSG00000020430	1192.13	-0.164282	0.0936328	-1.75453	0.0793392	0.999911	Pes1	11	3963975	3980004	3963975	1	pescadillo ribosomal biogenesis factor 1 [Source:MGI Symbol;Acc:MGI:1890613]
ENSMUSG00000001240	231.061	0.495872	0.28268	1.75418	0.0793989	0.999911	Ramp2	11	101246028	101259546	101246028	1	receptor (calcitonin) activity modifying protein 2 [Source:MGI Symbol;Acc:MGI:1859650]
ENSMUSG00000025314	443.534	0.266922	0.152303	1.75257	0.079676	0.999911	Ptprj	2	90429754	90580647	90430445	-1	protein tyrosine phosphatase, receptor type, J [Source:MGI Symbol;Acc:MGI:104574]
ENSMUSG00000030745	9.2438	1.65753	0.945873	1.75238	0.0797091	0.999911	Il21r	7	125603429	125633570	125603429	1	interleukin 21 receptor [Source:MGI Symbol;Acc:MGI:1890475]
ENSMUSG00000086712	39.7569	0.726895	0.415088	1.75118	0.0799141	0.999911	AI427809	4	53261356	53270232	53270232	-1	expressed sequence AI427809 [Source:MGI Symbol;Acc:MGI:2140270]
ENSMUSG00000058145	107.753	-0.516976	0.295223	-1.75113	0.0799229	0.999911	Adamts17	7	66839735	67153171	66839735	1	a disintegrin-like and metallopeptidase (reprolysin type) with thrombospondin type 1 motif, 17 [Source:MGI Symbol;Acc:MGI:3588195]
ENSMUSG00000028073	317.134	0.347809	0.19865	1.75086	0.0799693	0.999911	Pear1	3	87747890	87824306	87768948	-1	platelet endothelial aggregation receptor 1 [Source:MGI Symbol;Acc:MGI:1920432]
ENSMUSG00000020592	615.336	-0.449421	0.256707	-1.75071	0.0799953	0.999911	Sdc1	12	8771323	8793715	8771323	1	syndecan 1 [Source:MGI Symbol;Acc:MGI:1349162]
ENSMUSG00000034648	15079.6	0.12242	0.0699704	1.7496	0.0801877	0.999911	Lrrn1	6	107529768	107570214	107529768	1	leucine rich repeat protein 1, neuronal [Source:MGI Symbol;Acc:MGI:106038]
ENSMUSG00000035941	983.545	0.226063	0.12923	1.74931	0.0802382	0.999911	Ibtk	9	85687360	85749334	85749334	-1	inhibitor of Bruton agammaglobulinemia tyrosine kinase [Source:MGI Symbol;Acc:MGI:1918677]
ENSMUSG00000102128	16.3806	-1.07848	0.616736	-1.74869	0.080344	0.999911	Gm18349	7	47823342	47824245	47824245	-1	predicted gene, 18349 [Source:MGI Symbol;Acc:MGI:5010534]
ENSMUSG00000035513	2333.82	0.203788	0.116639	1.74717	0.0806074	0.999911	Ntng2	2	29194541	29253005	29248125	-1	netrin G2 [Source:MGI Symbol;Acc:MGI:2159341]
ENSMUSG00000053646	337.983	0.399776	0.228847	1.74691	0.0806529	0.999911	Plxnb1	9	109095389	109119917	109095389	1	plexin B1 [Source:MGI Symbol;Acc:MGI:2154238]
ENSMUSG00000007030	4406.8	0.15364	0.0879961	1.74598	0.0808143	0.999911	Vwa7	17	35016579	35026741	35016579	1	von Willebrand factor A domain containing 7 [Source:MGI Symbol;Acc:MGI:1306798]
ENSMUSG00000044505	395.428	0.249529	0.142951	1.74556	0.0808883	0.999911	Lingo4	3	94398517	94404501	94398517	1	leucine rich repeat and Ig domain containing 4 [Source:MGI Symbol;Acc:MGI:2444651]
ENSMUSG00000032116	1587.39	0.170054	0.0974219	1.74554	0.0808902	0.999911	Stt3a	9	36729344	36767679	36767679	-1	STT3, subunit of the oligosaccharyltransferase complex, homolog A (S. cerevisiae) [Source:MGI Symbol;Acc:MGI:105124]
ENSMUSG00000048865	43.1158	0.904619	0.518322	1.74528	0.0809354	0.999911	Arhgap30	1	171388954	171410298	171388954	1	Rho GTPase activating protein 30 [Source:MGI Symbol;Acc:MGI:2684948]
ENSMUSG00000070880	21.2013	0.888557	0.509419	1.74426	0.0811144	0.999911	Gad1	2	70553072	70602014	70562042	1	glutamate decarboxylase 1 [Source:MGI Symbol;Acc:MGI:95632]
ENSMUSG00000020679	26.0305	0.928933	0.532772	1.74358	0.0812318	0.999911	Hnf1b	11	83850063	83905819	83850063	1	HNF1 homeobox B [Source:MGI Symbol;Acc:MGI:98505]
ENSMUSG00000049493	1250.11	0.24737	0.141933	1.74287	0.0813566	0.999911	Pls1	9	95752642	95845311	95845286	-1	plastin 1 (I-isoform) [Source:MGI Symbol;Acc:MGI:104809]
ENSMUSG00000027952	1975.81	-0.160518	0.0921142	-1.7426	0.0814038	0.999911	Pmvk	3	89454541	89469013	89454541	1	phosphomevalonate kinase [Source:MGI Symbol;Acc:MGI:1915853]
ENSMUSG00000022421	5406.86	-0.285694	0.16398	-1.74225	0.0814644	0.999911	Nptxr	15	79786351	79804766	79804766	-1	neuronal pentraxin receptor [Source:MGI Symbol;Acc:MGI:1920590]
ENSMUSG00000069892	39.4935	0.901457	0.517507	1.74192	0.0815222	0.999911	9930111J21Rik2	11	49015874	49051242	49051225	-1	RIKEN cDNA 9930111J21 gene 2 [Source:MGI Symbol;Acc:MGI:3711310]
ENSMUSG00000002688	597.377	-0.212968	0.12228	-1.74164	0.0815716	0.999911	Prkd1	12	50341231	50649098	50649098	-1	protein kinase D1 [Source:MGI Symbol;Acc:MGI:99879]
ENSMUSG00000031980	158.111	-0.368369	0.211528	-1.74146	0.0816025	0.999911	Agt	8	124556534	124569706	124569706	-1	angiotensinogen (serpin peptidase inhibitor, clade A, member 8) [Source:MGI Symbol;Acc:MGI:87963]
ENSMUSG00000026083	2461.18	0.230856	0.132569	1.7414	0.0816141	0.999911	Eif5b	1	37998010	38055579	37998010	1	eukaryotic translation initiation factor 5B [Source:MGI Symbol;Acc:MGI:2441772]
ENSMUSG00000059921	1136.6	0.189333	0.10876	1.74084	0.0817121	0.999911	Unc5c	3	141465216	141834924	141465216	1	unc-5 netrin receptor C [Source:MGI Symbol;Acc:MGI:1095412]
ENSMUSG00000060212	3188.8	0.15974	0.0917617	1.74081	0.0817169	0.999911	Pcnx2	8	125751508	125898317	125898317	-1	pecanex homolog 2 [Source:MGI Symbol;Acc:MGI:2445010]
ENSMUSG00000040610	2572.65	-0.143813	0.0826126	-1.74081	0.0817169	0.999911	Tlx3	11	33200752	33203589	33203589	-1	T cell leukemia, homeobox 3 [Source:MGI Symbol;Acc:MGI:1351209]
ENSMUSG00000027860	264.157	0.358039	0.205827	1.73951	0.0819442	0.999911	Vangl1	3	102153583	102204693	102204693	-1	VANGL planar cell polarity 1 [Source:MGI Symbol;Acc:MGI:2159344]
ENSMUSG00000034501	596.838	-0.209717	0.120746	-1.73685	0.0824132	0.999911	Pcnx4	12	72536383	72580119	72536383	1	pecanex homolog 4 [Source:MGI Symbol;Acc:MGI:1914958]
ENSMUSG00000068740	1857.8	0.251757	0.144964	1.73668	0.0824439	0.999911	Celsr2	3	108390851	108415552	108415552	-1	cadherin, EGF LAG seven-pass G-type receptor 2 [Source:MGI Symbol;Acc:MGI:1858235]
ENSMUSG00000035637	267.878	0.27678	0.159376	1.73664	0.0824499	0.999911	Grhpr	4	44981395	44990734	44981395	1	glyoxylate reductase/hydroxypyruvate reductase [Source:MGI Symbol;Acc:MGI:1923488]
ENSMUSG00000022372	31.2068	0.84059	0.484115	1.73634	0.0825033	0.999911	Sla	15	66780819	66831829	66831646	-1	src-like adaptor [Source:MGI Symbol;Acc:MGI:104295]
ENSMUSG00000075376	1868.14	0.181677	0.104687	1.73543	0.082665	0.999911	Rc3h2	2	37370069	37422903	37422903	-1	ring finger and CCCH-type zinc finger domains 2 [Source:MGI Symbol;Acc:MGI:2442789]
ENSMUSG00000025950	4147.97	-0.13499	0.0778045	-1.73499	0.0827418	0.999911	Idh1	1	65158616	65186500	65179181	-1	isocitrate dehydrogenase 1 (NADP+), soluble [Source:MGI Symbol;Acc:MGI:96413]
ENSMUSG00000047126	40663.6	0.167338	0.0964609	1.73478	0.0827803	0.999911	Cltc	11	86694351	86757565	86757565	-1	clathrin, heavy polypeptide (Hc) [Source:MGI Symbol;Acc:MGI:2388633]
ENSMUSG00000002831	11.8226	1.56648	0.903936	1.73295	0.0831043	0.999911	Plin4	17	56100591	56109803	56109803	-1	perilipin 4 [Source:MGI Symbol;Acc:MGI:1929709]
ENSMUSG00000018983	103.496	-0.492641	0.28436	-1.73246	0.0831924	0.999911	E2f2	4	136172394	136196057	136172394	1	E2F transcription factor 2 [Source:MGI Symbol;Acc:MGI:1096341]
ENSMUSG00000002897	82.5403	-0.615854	0.355659	-1.73158	0.0833476	0.999911	Il17ra	6	120463247	120487559	120463247	1	interleukin 17 receptor A [Source:MGI Symbol;Acc:MGI:107399]
ENSMUSG00000095730	12.7309	-1.51301	0.873859	-1.73141	0.0833783	0.999911	Vmn2r29	7	7231327	7247328	7247328	-1	vomeronasal 2, receptor 29 [Source:MGI Symbol;Acc:MGI:1923479]
ENSMUSG00000074212	6290	0.139731	0.0807194	1.73107	0.0834395	0.999911	Dnajb14	3	137867675	137916557	137867675	1	DnaJ heat shock protein family (Hsp40) member B14 [Source:MGI Symbol;Acc:MGI:1917854]
ENSMUSG00000035161	425.823	0.305026	0.176363	1.72954	0.0837131	0.999911	Ints6	14	62676330	62761169	62761112	-1	integrator complex subunit 6 [Source:MGI Symbol;Acc:MGI:1202397]
ENSMUSG00000090338	349.906	0.406	0.234761	1.72942	0.0837345	0.999911	Gm17081	4	42239725	42242073	42239725	1	predicted gene 17081 [Source:MGI Symbol;Acc:MGI:4937908]
ENSMUSG00000031327	568.543	0.210631	0.121803	1.72927	0.083761	0.999911	Chic1	X	103356476	103396092	103356476	1	cysteine-rich hydrophobic domain 1 [Source:MGI Symbol;Acc:MGI:1344694]
ENSMUSG00000000365	53.4911	0.797409	0.461207	1.72896	0.0838163	0.999911	Rnf17	14	56402581	56525032	56402581	1	ring finger protein 17 [Source:MGI Symbol;Acc:MGI:1353419]
ENSMUSG00000058638	630.995	-0.19908	0.115183	-1.72839	0.0839187	0.999911	Zfp110	7	12834761	12850577	12834761	1	zinc finger protein 110 [Source:MGI Symbol;Acc:MGI:1890378]
ENSMUSG00000074151	142.828	0.732762	0.424052	1.728	0.0839879	0.999911	Nlrc5	8	94434356	94527272	94434356	1	NLR family, CARD domain containing 5 [Source:MGI Symbol;Acc:MGI:3612191]
ENSMUSG00000097073	242.435	0.330908	0.191562	1.72742	0.0840926	0.999911	9430037G07Rik	9	88595325	88599516	88599243	-1	RIKEN cDNA 9430037G07 gene [Source:MGI Symbol;Acc:MGI:2444544]
ENSMUSG00000033595	8395.35	0.194949	0.112879	1.72707	0.0841553	0.999911	Lgi3	14	70530685	70538324	70530685	1	leucine-rich repeat LGI family, member 3 [Source:MGI Symbol;Acc:MGI:2182619]
ENSMUSG00000036368	603.404	0.239344	0.138602	1.72684	0.0841963	0.999911	Rmdn2	17	79611863	79693192	79611863	1	regulator of microtubule dynamics 2 [Source:MGI Symbol;Acc:MGI:2147043]
ENSMUSG00000004347	2982.79	-0.210816	0.122125	-1.72623	0.0843065	0.999911	Pde1c	6	56069804	56652487	56362392	-1	phosphodiesterase 1C [Source:MGI Symbol;Acc:MGI:108413]
ENSMUSG00000047842	1335.22	-0.234535	0.135914	-1.72561	0.0844175	0.999911	Diras2	13	52504380	52531279	52531279	-1	DIRAS family, GTP-binding RAS-like 2 [Source:MGI Symbol;Acc:MGI:1915453]
ENSMUSG00000050931	1150.45	0.207896	0.120535	1.72477	0.0845685	0.999911	Sgms2	3	131318985	131491411	131344933	-1	sphingomyelin synthase 2 [Source:MGI Symbol;Acc:MGI:1921692]
ENSMUSG00000040274	226.092	-0.437787	0.253943	-1.72396	0.0847155	0.999911	Cdk6	5	3341485	3531008	3341485	1	cyclin-dependent kinase 6 [Source:MGI Symbol;Acc:MGI:1277162]
ENSMUSG00000024754	763.061	-0.217561	0.126216	-1.72372	0.0847587	0.999911	Cemip2	19	21778342	21858360	21778344	1	cell migration inducing hyaluronidase 2 [Source:MGI Symbol;Acc:MGI:1890373]
ENSMUSG00000028145	760.467	-0.177813	0.10317	-1.7235	0.0847982	0.999911	Them4	3	94310089	94332540	94310089	1	thioesterase superfamily member 4 [Source:MGI Symbol;Acc:MGI:1923028]
ENSMUSG00000031428	5681.14	-0.135959	0.0789414	-1.72228	0.0850195	0.999911	Zcchc18	X	136993155	136998472	136993155	1	zinc finger, CCHC domain containing 18 [Source:MGI Symbol;Acc:MGI:1914245]
ENSMUSG00000034209	27.9514	-0.768435	0.446483	-1.72108	0.0852359	0.999911	Rasl10a	11	5058128	5060385	5058128	1	RAS-like, family 10, member A [Source:MGI Symbol;Acc:MGI:1922918]
ENSMUSG00000046079	2844.98	-0.17345	0.100797	-1.72079	0.0852898	0.999911	Lrrc8d	5	105699969	105832436	105699969	1	leucine rich repeat containing 8D [Source:MGI Symbol;Acc:MGI:1922368]
ENSMUSG00000021583	360.901	0.465706	0.270773	1.71992	0.0854476	0.999911	Erap1	13	74639568	74693201	74639568	1	endoplasmic reticulum aminopeptidase 1 [Source:MGI Symbol;Acc:MGI:1933403]
ENSMUSG00000022887	243.788	-0.293079	0.17043	-1.71964	0.085497	0.999911	Masp1	16	23449417	23520815	23520815	-1	mannan-binding lectin serine peptidase 1 [Source:MGI Symbol;Acc:MGI:88492]
ENSMUSG00000061603	22087.9	0.155989	0.0907129	1.71959	0.0855069	0.999911	Akap6	12	52699383	53155599	52699383	1	A kinase (PRKA) anchor protein 6 [Source:MGI Symbol;Acc:MGI:3050566]
ENSMUSG00000037188	188.265	-0.31125	0.181132	-1.71836	0.0857301	0.999911	Grhl3	4	135541888	135573630	135573630	-1	grainyhead like transcription factor 3 [Source:MGI Symbol;Acc:MGI:2655333]
ENSMUSG00000085028	34.6288	1.05166	0.612211	1.71781	0.0858314	0.999911	Slc2a4rg-ps	2	181384250	181387586	181384250	1	Slc2a4 regulator, pseudogene [Source:MGI Symbol;Acc:MGI:3651388]
ENSMUSG00000030792	15.8292	-1.15935	0.67502	-1.7175	0.0858883	0.999911	Dkkl1	7	45207519	45212147	45212123	-1	dickkopf-like 1 [Source:MGI Symbol;Acc:MGI:1354963]
ENSMUSG00000087141	3055.44	0.153927	0.0896263	1.71743	0.0859003	0.999911	Plcxd2	16	45959263	46010218	46010218	-1	phosphatidylinositol-specific phospholipase C, X domain containing 2 [Source:MGI Symbol;Acc:MGI:3647874]
ENSMUSG00000028341	48.5754	0.630865	0.36734	1.71739	0.0859087	0.999911	Nr4a3	4	48045153	48086447	48045153	1	nuclear receptor subfamily 4, group A, member 3 [Source:MGI Symbol;Acc:MGI:1352457]
ENSMUSG00000035245	407.784	-0.258765	0.150684	-1.71727	0.0859301	0.999911	Eogt	6	97110024	97149182	97149182	-1	EGF domain-specific O-linked N-acetylglucosamine (GlcNAc) transferase [Source:MGI Symbol;Acc:MGI:2141669]
ENSMUSG00000005413	477.32	-0.239123	0.139294	-1.71668	0.0860377	0.999911	Hmox1	8	75093621	75100589	75093621	1	heme oxygenase 1 [Source:MGI Symbol;Acc:MGI:96163]
ENSMUSG00000029456	187.351	-0.395853	0.230651	-1.71625	0.086117	0.999911	Acad10	5	121621026	121660514	121660479	-1	acyl-Coenzyme A dehydrogenase family, member 10 [Source:MGI Symbol;Acc:MGI:1919235]
ENSMUSG00000050332	1305.93	0.158662	0.0925046	1.71518	0.0863129	0.999911	Amer1	X	95420318	95444872	95444872	-1	APC membrane recruitment 1 [Source:MGI Symbol;Acc:MGI:1919595]
ENSMUSG00000057286	9.73928	1.65265	0.963737	1.71484	0.0863752	0.999911	St6galnac2	11	116675303	116694868	116694868	-1	ST6 (alpha-N-acetyl-neuraminyl-2,3-beta-galactosyl-1,3)-N-acetylgalactosaminide alpha-2,6-sialyltransferase 2 [Source:MGI Symbol;Acc:MGI:107553]
ENSMUSG00000032315	9.73969	1.29859	0.757437	1.71445	0.0864465	0.999911	Cyp1a1	9	57687928	57703824	57687928	1	cytochrome P450, family 1, subfamily a, polypeptide 1 [Source:MGI Symbol;Acc:MGI:88588]
ENSMUSG00000028527	41.3675	-0.658014	0.383866	-1.71418	0.0864964	0.999911	Ak4	4	101419277	101466995	101419277	1	adenylate kinase 4 [Source:MGI Symbol;Acc:MGI:87979]
ENSMUSG00000032469	124.388	-0.371344	0.216643	-1.71408	0.0865139	0.999911	Dbr1	9	99575799	99584501	99575799	1	debranching RNA lariats 1 [Source:MGI Symbol;Acc:MGI:1931520]
ENSMUSG00000061969	22.9031	-1.27485	0.743834	-1.71389	0.0865481	0.999911	Gm5581	6	131166104	131182379	131181503	-1	predicted gene 5581 [Source:MGI Symbol;Acc:MGI:3643462]
ENSMUSG00000026222	118.181	0.507575	0.296208	1.71358	0.0866065	0.999911	Sp100	1	85649988	85709998	85649988	1	nuclear antigen Sp100 [Source:MGI Symbol;Acc:MGI:109561]
ENSMUSG00000066438	4704.76	0.14544	0.0849083	1.71291	0.0867294	0.999911	Plekhd1	12	80692591	80724214	80692591	1	pleckstrin homology domain containing, family D (with coiled-coil domains) member 1 [Source:MGI Symbol;Acc:MGI:3036228]
ENSMUSG00000033161	159048	0.139456	0.0815012	1.71109	0.0870648	0.999911	Atp1a1	3	101576219	101604684	101604684	-1	ATPase, Na+/K+ transporting, alpha 1 polypeptide [Source:MGI Symbol;Acc:MGI:88105]
ENSMUSG00000025931	2818.8	0.149538	0.0874039	1.71089	0.0871018	0.999911	Paqr8	1	20890606	20939650	20890606	1	progestin and adipoQ receptor family member VIII [Source:MGI Symbol;Acc:MGI:1921479]
ENSMUSG00000040565	934.034	0.320232	0.187187	1.71076	0.0871259	0.999911	Btaf1	19	36926079	37012752	36926079	1	B-TFIID TATA-box binding protein associated factor 1 [Source:MGI Symbol;Acc:MGI:2147538]
ENSMUSG00000063524	20126.5	-0.135704	0.0793563	-1.71006	0.0872553	0.999911	Eno1	4	150236721	150248879	150236721	1	enolase 1, alpha non-neuron [Source:MGI Symbol;Acc:MGI:95393]
ENSMUSG00000086119	107.608	-0.427039	0.249738	-1.70995	0.0872759	0.999911	Gm2415	9	118890075	118926455	118926259	-1	predicted gene 2415 [Source:MGI Symbol;Acc:MGI:3780582]
ENSMUSG00000040329	290.088	0.255566	0.149473	1.70977	0.0873075	0.999911	Il7	3	7569994	7613760	7613727	-1	interleukin 7 [Source:MGI Symbol;Acc:MGI:96561]
ENSMUSG00000039154	352.85	0.280315	0.163984	1.70941	0.0873759	0.999911	Shd	17	55970467	55976625	55970467	1	src homology 2 domain-containing transforming protein D [Source:MGI Symbol;Acc:MGI:1099461]
ENSMUSG00000031431	4099.73	0.155547	0.0909991	1.70932	0.0873914	0.999911	Tsc22d3	X	140539528	140600659	140542668	-1	TSC22 domain family, member 3 [Source:MGI Symbol;Acc:MGI:1196284]
ENSMUSG00000000530	71.1684	0.78198	0.457527	1.70915	0.0874239	0.999911	Acvrl1	15	101128522	101145336	101128522	1	activin A receptor, type II-like 1 [Source:MGI Symbol;Acc:MGI:1338946]
ENSMUSG00000006154	84.0835	-0.782195	0.457694	-1.70899	0.0874522	0.999911	Eps8l1	7	4460674	4480487	4460674	1	EPS8-like 1 [Source:MGI Symbol;Acc:MGI:1914675]
ENSMUSG00000021730	6803.67	0.17285	0.1012	1.708	0.0876365	0.999911	Hcn1	13	117602320	117987418	117602320	1	hyperpolarization activated cyclic nucleotide gated potassium channel 1 [Source:MGI Symbol;Acc:MGI:1096392]
ENSMUSG00000038453	1554.68	0.179046	0.104849	1.70765	0.0877007	0.999911	Srcin1	11	97509340	97576186	97536945	-1	SRC kinase signaling inhibitor 1 [Source:MGI Symbol;Acc:MGI:1933179]
ENSMUSG00000102758	53.6034	-0.629801	0.368853	-1.70746	0.0877369	0.999911	Naaladl2	3	23798102	25144261	24783622	-1	N-acetylated alpha-linked acidic dipeptidase-like 2 [Source:MGI Symbol;Acc:MGI:2685867]
ENSMUSG00000053931	7186.59	-0.137984	0.0808132	-1.70744	0.0877397	0.999911	Cnn3	3	121426497	121458207	121426497	1	calponin 3, acidic [Source:MGI Symbol;Acc:MGI:1919244]
ENSMUSG00000086477	25.1663	0.849669	0.497643	1.70739	0.0877501	0.999911	Gm15506	7	98682336	98702928	98702928	-1	predicted gene 15506 [Source:MGI Symbol;Acc:MGI:3782954]
ENSMUSG00000028441	17.4107	0.961604	0.563264	1.7072	0.0877847	0.999911	1110017D15Rik	4	41505009	41517333	41507754	-1	RIKEN cDNA 1110017D15 gene [Source:MGI Symbol;Acc:MGI:1920971]
ENSMUSG00000015829	368.275	-0.511526	0.300041	-1.70485	0.0882216	0.999911	Tnr	1	159523769	159931729	159523769	1	tenascin R [Source:MGI Symbol;Acc:MGI:99516]
ENSMUSG00000019232	9.2178	1.39415	0.817798	1.70477	0.0882383	0.999911	Etnppl	3	130617448	130637521	130617448	1	ethanolamine phosphate phospholyase [Source:MGI Symbol;Acc:MGI:1919010]
ENSMUSG00000039323	194.9	-0.433379	0.254755	-1.70116	0.0889128	0.999911	Igfbp2	1	72824503	72852474	72824503	1	insulin-like growth factor binding protein 2 [Source:MGI Symbol;Acc:MGI:96437]
ENSMUSG00000044730	293.146	0.28722	0.168908	1.70045	0.0890462	0.999911	9930104L06Rik	4	124937048	124944656	124937048	1	RIKEN cDNA 9930104L06 gene [Source:MGI Symbol;Acc:MGI:3041172]
ENSMUSG00000054079	294.387	-0.284118	0.167139	-1.6999	0.0891505	0.999911	Utp18	11	93859243	93885766	93885766	-1	UTP18 small subunit processome component [Source:MGI Symbol;Acc:MGI:1923402]
ENSMUSG00000014846	35847.8	-0.113214	0.0666123	-1.6996	0.0892061	0.999911	Tppp3	8	105467493	105471526	105471526	-1	tubulin polymerization-promoting protein family member 3 [Source:MGI Symbol;Acc:MGI:1915221]
ENSMUSG00000022856	1078.28	0.17057	0.100379	1.69926	0.0892701	0.999911	Tmem41a	16	21934326	21947552	21947552	-1	transmembrane protein 41a [Source:MGI Symbol;Acc:MGI:1913914]
ENSMUSG00000117037	25.3529	0.817792	0.481306	1.69911	0.0892983	0.999911	Gm50433	17	21516713	21530995	21516713	1	predicted gene, 50433 [Source:MGI Symbol;Acc:MGI:6303365]
ENSMUSG00000061462	22.4391	-0.861038	0.506846	-1.69882	0.0893535	0.999911	Obscn	11	58994256	59139170	59000359	-1	obscurin, cytoskeletal calmodulin and titin-interacting RhoGEF [Source:MGI Symbol;Acc:MGI:2681862]
ENSMUSG00000066800	362.226	-0.236648	0.139351	-1.69822	0.0894669	0.999911	Rnasel	1	153749426	153764221	153749426	1	ribonuclease L (2', 5'-oligoisoadenylate synthetase-dependent) [Source:MGI Symbol;Acc:MGI:1098272]
ENSMUSG00000027827	4762.08	-0.151744	0.0893967	-1.69742	0.0896174	0.999911	Kcnab1	3	64949196	65378223	64949196	1	potassium voltage-gated channel, shaker-related subfamily, beta member 1 [Source:MGI Symbol;Acc:MGI:109155]
ENSMUSG00000097820	110.908	0.396101	0.233372	1.69729	0.0896416	0.999911	E530011L22Rik	9	121754662	121759943	121759943	-1	RIKEN cDNA E530011L22 gene [Source:MGI Symbol;Acc:MGI:2443770]
ENSMUSG00000028409	1465.46	-0.151919	0.0895177	-1.69708	0.0896816	0.999911	Smu1	4	40736542	40757923	40757923	-1	smu-1 suppressor of mec-8 and unc-52 homolog (C. elegans) [Source:MGI Symbol;Acc:MGI:1915546]
ENSMUSG00000103672	9.97217	1.30756	0.770481	1.69707	0.0896826	0.999911	Gm37621	9	101116701	101122231	101116701	1	predicted gene, 37621 [Source:MGI Symbol;Acc:MGI:5610849]
ENSMUSG00000017718	135.276	-0.454875	0.268095	-1.6967	0.0897542	0.999911	Afmid	11	117825924	117839908	117825924	1	arylformamidase [Source:MGI Symbol;Acc:MGI:2448704]
ENSMUSG00000090136	264.63	-0.325295	0.191762	-1.69635	0.0898197	0.999911	Gm10177	9	37252922	37253365	37252922	1	predicted gene 10177 [Source:MGI Symbol;Acc:MGI:3704330]
ENSMUSG00000021706	607.254	0.212619	0.125366	1.69599	0.0898886	0.999911	Zfyve16	13	92487108	92530868	92530868	-1	zinc finger, FYVE domain containing 16 [Source:MGI Symbol;Acc:MGI:2145181]
ENSMUSG00000020366	9638.72	0.163333	0.0963082	1.69594	0.0898979	0.999911	Mapk9	11	49846751	49886421	49846753	1	mitogen-activated protein kinase 9 [Source:MGI Symbol;Acc:MGI:1346862]
ENSMUSG00000005506	1535.25	-0.168689	0.0994796	-1.69572	0.0899393	0.999911	Celf1	2	90940382	91019497	90940382	1	CUGBP, Elav-like family member 1 [Source:MGI Symbol;Acc:MGI:1342295]
ENSMUSG00000020737	2871.43	-0.133587	0.0787823	-1.69565	0.0899528	0.999911	Jpt1	11	115497353	115514387	115514387	-1	Jupiter microtubule associated homolog 1 [Source:MGI Symbol;Acc:MGI:1096361]
ENSMUSG00000066720	83.03	-0.530886	0.313148	-1.69532	0.0900146	0.999911	Cldn9	17	23682584	23684026	23684026	-1	claudin 9 [Source:MGI Symbol;Acc:MGI:1913100]
ENSMUSG00000049401	862.163	0.272871	0.161022	1.69463	0.0901466	0.999911	Ogfr	2	180589245	180595836	180589245	1	opioid growth factor receptor [Source:MGI Symbol;Acc:MGI:1919325]
ENSMUSG00000022967	1585.45	-0.181059	0.106864	-1.69429	0.0902099	0.999911	Ifnar1	16	91485238	91507441	91485238	1	interferon (alpha and beta) receptor 1 [Source:MGI Symbol;Acc:MGI:107658]
ENSMUSG00000030228	22.3948	0.919886	0.543341	1.69302	0.090452	0.999911	Pik3c2g	6	139587221	139969284	139587221	1	phosphatidylinositol-4-phosphate 3-kinase catalytic subunit type 2 gamma [Source:MGI Symbol;Acc:MGI:1203730]
ENSMUSG00000001025	5285.68	-0.206111	0.121801	-1.69219	0.0906092	0.999911	S100a6	3	90612882	90624181	90612882	1	S100 calcium binding protein A6 (calcyclin) [Source:MGI Symbol;Acc:MGI:1339467]
ENSMUSG00000020576	3168.37	0.181974	0.107579	1.69154	0.0907337	0.999911	Nbas	12	13269133	13583811	13269133	1	neuroblastoma amplified sequence [Source:MGI Symbol;Acc:MGI:1918419]
ENSMUSG00000097823	91.9315	0.431671	0.25539	1.69024	0.0909813	0.999911	Gm16701	1	166998295	167000841	167000841	-1	predicted gene, 16701 [Source:MGI Symbol;Acc:MGI:4439625]
ENSMUSG00000030602	320.902	-0.323202	0.191269	-1.68978	0.0910702	0.999911	Pak4	7	28558819	28598185	28598185	-1	p21 (RAC1) activated kinase 4 [Source:MGI Symbol;Acc:MGI:1917834]
ENSMUSG00000058975	4233.01	0.204731	0.121167	1.68965	0.0910941	0.999911	Kcnc1	7	46396497	46438704	46396497	1	potassium voltage gated channel, Shaw-related subfamily, member 1 [Source:MGI Symbol;Acc:MGI:96667]
ENSMUSG00000118181	44.8588	0.684149	0.404933	1.68953	0.091117	0.999911	CAAA01066123.1	19	6829084	6829738	6829738	-1	ribosomal protein S6 kinase, polypeptide 4 (Rps6ka4)
ENSMUSG00000002504	2323.63	-0.170057	0.100657	-1.68947	0.0911288	0.999911	Slc9a3r2	17	24639286	24650327	24644990	-1	solute carrier family 9 (sodium/hydrogen exchanger), member 3 regulator 2 [Source:MGI Symbol;Acc:MGI:1890662]
ENSMUSG00000062991	5630.33	0.157206	0.0930916	1.68872	0.0912731	0.999911	Nrg1	8	31814551	32884797	31917650	-1	neuregulin 1 [Source:MGI Symbol;Acc:MGI:96083]
ENSMUSG00000018537	239.219	0.300185	0.177827	1.68807	0.0913972	0.999911	Pcgf2	11	97688823	97700497	97700497	-1	polycomb group ring finger 2 [Source:MGI Symbol;Acc:MGI:99161]
ENSMUSG00000024524	15210.5	-0.182815	0.108313	-1.68784	0.0914426	0.999911	Gnal	18	67088216	67226792	67088216	1	guanine nucleotide binding protein, alpha stimulating, olfactory type [Source:MGI Symbol;Acc:MGI:95774]
ENSMUSG00000046567	450.315	0.226198	0.134049	1.68743	0.0915202	0.999911	4930430F08Rik	10	100572265	100590423	100589395	-1	RIKEN cDNA 4930430F08 gene [Source:MGI Symbol;Acc:MGI:1921197]
ENSMUSG00000028005	34.3635	-0.711172	0.421632	-1.68671	0.0916586	0.999911	Gucy1b1	3	82032006	82074689	82074673	-1	guanylate cyclase 1, soluble, beta 1 [Source:MGI Symbol;Acc:MGI:1860604]
ENSMUSG00000049252	281.876	0.33734	0.200002	1.68668	0.091665	0.999911	Lrp1b	2	40595246	42653624	42653624	-1	low density lipoprotein-related protein 1B [Source:MGI Symbol;Acc:MGI:2151136]
ENSMUSG00000053825	1405.72	-0.182738	0.108364	-1.68634	0.0917312	0.999911	Ppfia2	10	106470339	106935952	106470339	1	protein tyrosine phosphatase, receptor type, f polypeptide (PTPRF), interacting protein (liprin), alpha 2 [Source:MGI Symbol;Acc:MGI:2443834]
ENSMUSG00000038301	4589.8	-0.124254	0.0736843	-1.6863	0.0917376	0.999911	Snx10	6	51523901	51590679	51523901	1	sorting nexin 10 [Source:MGI Symbol;Acc:MGI:1919232]
ENSMUSG00000035284	2450.47	0.154133	0.0914127	1.68612	0.0917723	0.999911	Vps13c	9	67840396	67995638	67840396	1	vacuolar protein sorting 13C [Source:MGI Symbol;Acc:MGI:2444207]
ENSMUSG00000029594	537.89	0.213166	0.126432	1.68601	0.0917939	0.999911	Rbm19	5	120116465	120198981	120116465	1	RNA binding motif protein 19 [Source:MGI Symbol;Acc:MGI:1921361]
ENSMUSG00000067212	213.016	1.2029	0.71359	1.68571	0.0918521	0.999911	H2-T23	17	36029773	36032855	36032541	-1	histocompatibility 2, T region locus 23 [Source:MGI Symbol;Acc:MGI:95957]
ENSMUSG00000052833	2364.39	-0.14699	0.0872416	-1.68486	0.092015	0.999911	Sae1	7	16320234	16387806	16387806	-1	SUMO1 activating enzyme subunit 1 [Source:MGI Symbol;Acc:MGI:1929264]
ENSMUSG00000022475	193.365	0.43362	0.257417	1.68451	0.0920838	0.999911	Hdac7	15	97792664	97844502	97831494	-1	histone deacetylase 7 [Source:MGI Symbol;Acc:MGI:1891835]
ENSMUSG00000023439	21.2555	-0.960434	0.570217	-1.68433	0.0921175	0.999911	Gnb3	6	124834240	124840275	124840275	-1	guanine nucleotide binding protein (G protein), beta 3 [Source:MGI Symbol;Acc:MGI:95785]
ENSMUSG00000038179	11.7763	1.53547	0.912175	1.68331	0.0923148	0.999911	Slamf7	1	171632403	171653035	171653035	-1	SLAM family member 7 [Source:MGI Symbol;Acc:MGI:1922595]
ENSMUSG00000028710	2514.21	0.173896	0.103344	1.68268	0.0924365	0.999911	Atpaf1	4	115784812	115822655	115784812	1	ATP synthase mitochondrial F1 complex assembly factor 1 [Source:MGI Symbol;Acc:MGI:2180560]
ENSMUSG00000025370	180.303	-0.509471	0.302776	-1.68267	0.0924393	0.999911	Cdh9	15	16728756	16857094	16728756	1	cadherin 9 [Source:MGI Symbol;Acc:MGI:107433]
ENSMUSG00000003541	646.561	-0.248235	0.14754	-1.68249	0.0924734	0.999911	Ier3	17	35821684	35822923	35821684	1	immediate early response 3 [Source:MGI Symbol;Acc:MGI:104814]
ENSMUSG00000014547	2507.6	0.127902	0.0760206	1.68246	0.0924793	0.999911	Wdfy2	14	62837678	62961509	62837678	1	WD repeat and FYVE domain containing 2 [Source:MGI Symbol;Acc:MGI:2442811]
ENSMUSG00000050963	58.5043	-0.659069	0.391758	-1.68234	0.0925036	0.999911	Kcns2	15	34837355	34843407	34837355	1	K+ voltage-gated channel, subfamily S, 2 [Source:MGI Symbol;Acc:MGI:1197011]
ENSMUSG00000031422	5560.22	-0.134801	0.0801315	-1.68225	0.0925209	0.999911	Morf4l2	X	136732942	136743690	136743690	-1	mortality factor 4 like 2 [Source:MGI Symbol;Acc:MGI:1927167]
ENSMUSG00000085069	211.137	-0.327902	0.19508	-1.68086	0.0927895	0.999911	Prdm16os	4	154637576	154644724	154637576	1	Prdm16 opposite strand transcript [Source:MGI Symbol;Acc:MGI:3651882]
ENSMUSG00000061838	292.188	-0.348699	0.207471	-1.68071	0.0928192	0.999911	Suclg2	6	95473009	95718800	95718800	-1	succinate-Coenzyme A ligase, GDP-forming, beta subunit [Source:MGI Symbol;Acc:MGI:1306824]
ENSMUSG00000045268	140.175	0.432571	0.257397	1.68056	0.0928481	0.999911	Zfp691	4	119169513	119174195	119173856	-1	zinc finger protein 691 [Source:MGI Symbol;Acc:MGI:3041163]
ENSMUSG00000028070	1180.99	-0.165542	0.0985234	-1.68023	0.0929123	0.999911	Naxe	3	88056520	88058495	88058495	-1	NAD(P)HX epimerase [Source:MGI Symbol;Acc:MGI:2180167]
ENSMUSG00000026189	164.763	0.315606	0.18787	1.67991	0.0929747	0.999911	Pecr	1	72259167	72284314	72284314	-1	peroxisomal trans-2-enoyl-CoA reductase [Source:MGI Symbol;Acc:MGI:2148199]
ENSMUSG00000106350	16.5119	-1.01629	0.604984	-1.67986	0.0929854	0.999911	Gm4869	5	140445645	140495071	140445645	1	predicted gene 4869 [Source:MGI Symbol;Acc:MGI:3646257]
ENSMUSG00000018572	1350.59	-0.157535	0.0938147	-1.67922	0.0931095	0.999911	Phf23	11	69995777	70000009	69995777	1	PHD finger protein 23 [Source:MGI Symbol;Acc:MGI:1925496]
ENSMUSG00000078773	10.0552	-1.33286	0.793785	-1.67912	0.0931284	0.999911	Rad54b	4	11558922	11615805	11558922	1	RAD54 homolog B (S. cerevisiae) [Source:MGI Symbol;Acc:MGI:3605986]
ENSMUSG00000063659	2048.37	0.169883	0.101202	1.67865	0.0932208	0.999911	Zbtb18	1	177442351	177450764	177442351	1	zinc finger and BTB domain containing 18 [Source:MGI Symbol;Acc:MGI:1353609]
ENSMUSG00000114832	11.2698	1.34194	0.799967	1.67749	0.0934463	0.999911	Gm21388	3	34826616	34879284	34826616	1	predicted gene, 21388 [Source:MGI Symbol;Acc:MGI:5434743]
ENSMUSG00000081752	176.426	0.523698	0.312305	1.67688	0.0935656	0.999911	Sms-ps	X	62775585	62776685	62776685	-1	spermine synthase, pseudogene [Source:MGI Symbol;Acc:MGI:3705601]
ENSMUSG00000047242	679.759	-0.189089	0.112788	-1.6765	0.0936404	0.999911	Taf9b	X	106206883	106221158	106219901	-1	TATA-box binding protein associated factor 9B [Source:MGI Symbol;Acc:MGI:3039562]
ENSMUSG00000000531	248.552	0.339542	0.202538	1.67643	0.0936533	0.999911	Grasp	15	101224188	101232756	101224188	1	GRP1 (general receptor for phosphoinositides 1)-associated scaffold protein [Source:MGI Symbol;Acc:MGI:1860303]
ENSMUSG00000064125	78.9498	-0.620795	0.370349	-1.67624	0.0936905	0.999911	Prr36	8	4209543	4217459	4217312	-1	proline rich 36 [Source:MGI Symbol;Acc:MGI:3605626]
ENSMUSG00000034324	381.916	-0.254074	0.151574	-1.67624	0.0936917	0.999911	Tmem132c	5	127241808	127565793	127241808	1	transmembrane protein 132C [Source:MGI Symbol;Acc:MGI:2443061]
ENSMUSG00000037940	56.8495	0.704047	0.420089	1.67595	0.093748	0.999911	Inpp4b	8	81342556	82127914	81342556	1	inositol polyphosphate-4-phosphatase, type II [Source:MGI Symbol;Acc:MGI:2158925]
ENSMUSG00000016494	1020.57	-0.217813	0.129969	-1.67588	0.0937616	0.999911	Cd34	1	194938819	194961279	194938819	1	CD34 antigen [Source:MGI Symbol;Acc:MGI:88329]
ENSMUSG00000008763	6434.09	0.122713	0.0732726	1.67475	0.0939842	0.999911	Man1a2	3	100562208	100685503	100685503	-1	mannosidase, alpha, class 1A, member 2 [Source:MGI Symbol;Acc:MGI:104676]
ENSMUSG00000020869	6178.23	-0.120976	0.0722438	-1.67455	0.0940226	0.999911	Lrrc59	11	94629767	94645216	94629767	1	leucine rich repeat containing 59 [Source:MGI Symbol;Acc:MGI:2138133]
ENSMUSG00000064302	8546.65	0.151827	0.0906952	1.67403	0.0941244	0.999911	Clasp1	1	118389058	118612678	118389058	1	CLIP associating protein 1 [Source:MGI Symbol;Acc:MGI:1923957]
ENSMUSG00000078862	672.303	0.237501	0.141894	1.67379	0.0941719	0.999911	Gm14326	2	177935993	177957297	177957288	-1	predicted gene 14326 [Source:MGI Symbol;Acc:MGI:3709298]
ENSMUSG00000049897	9.32907	1.73434	1.0365	1.67327	0.094275	0.999911	Stkld1	2	26934047	26953496	26934047	1	serine/threonine kinase-like domain containing 1 [Source:MGI Symbol;Acc:MGI:2685557]
ENSMUSG00000003882	8.80889	1.686	1.00783	1.6729	0.0943474	0.999911	Il7r	15	9505788	9530176	9529828	-1	interleukin 7 receptor [Source:MGI Symbol;Acc:MGI:96562]
ENSMUSG00000020074	1592.44	0.147406	0.0881182	1.67282	0.094363	0.999911	Ccar1	10	62743928	62792286	62792231	-1	cell division cycle and apoptosis regulator 1 [Source:MGI Symbol;Acc:MGI:1914750]
ENSMUSG00000004698	964.23	-0.203123	0.121426	-1.67282	0.0943631	0.999911	Hdac9	12	34047580	34917095	34528328	-1	histone deacetylase 9 [Source:MGI Symbol;Acc:MGI:1931221]
ENSMUSG00000022364	172.061	0.342421	0.20471	1.67272	0.0943832	0.999911	Tbc1d31	15	57912199	57970067	57912199	1	TBC1 domain family, member 31 [Source:MGI Symbol;Acc:MGI:2684931]
ENSMUSG00000031465	591.479	0.343616	0.205442	1.67257	0.0944122	0.999911	Angpt2	8	18690263	18741562	18741562	-1	angiopoietin 2 [Source:MGI Symbol;Acc:MGI:1202890]
ENSMUSG00000027254	99587.2	0.180019	0.107648	1.6723	0.0944661	0.999911	Map1a	2	121289600	121310832	121289600	1	microtubule-associated protein 1 A [Source:MGI Symbol;Acc:MGI:1306776]
ENSMUSG00000008845	33.4492	0.980888	0.586603	1.67215	0.0944949	0.999911	Cd163	6	124304656	124330527	124304656	1	CD163 antigen [Source:MGI Symbol;Acc:MGI:2135946]
ENSMUSG00000025429	998.431	-0.15918	0.0952317	-1.6715	0.0946225	0.999911	Pstpip2	18	77789914	77882879	77789914	1	proline-serine-threonine phosphatase-interacting protein 2 [Source:MGI Symbol;Acc:MGI:1335088]
ENSMUSG00000078878	923.342	0.211208	0.126358	1.6715	0.0946227	0.999911	Gm14305	2	176708328	176721813	176708328	1	predicted gene 14305 [Source:MGI Symbol;Acc:MGI:3709632]
ENSMUSG00000034460	2274.4	0.136082	0.0814132	1.6715	0.0946234	0.999911	Six4	12	73099609	73113456	73113425	-1	sine oculis-related homeobox 4 [Source:MGI Symbol;Acc:MGI:106034]
ENSMUSG00000028599	216.211	0.315765	0.188917	1.67145	0.094633	0.999911	Tnfrsf1b	4	145213463	145246870	145246870	-1	tumor necrosis factor receptor superfamily, member 1b [Source:MGI Symbol;Acc:MGI:1314883]
ENSMUSG00000047766	11165.6	0.191463	0.114566	1.6712	0.0946822	0.999911	Lrrc49	9	60568859	60688158	60688124	-1	leucine rich repeat containing 49 [Source:MGI Symbol;Acc:MGI:2442689]
ENSMUSG00000023021	1192.12	-0.155115	0.0928321	-1.67092	0.0947372	0.999911	Cers5	15	99734881	99772885	99772462	-1	ceramide synthase 5 [Source:MGI Symbol;Acc:MGI:1919199]
ENSMUSG00000045348	3624.3	-0.15128	0.0905492	-1.67069	0.0947821	0.999911	Nyap1	5	137729899	137741607	137739998	-1	neuronal tyrosine-phosphorylated phosphoinositide 3-kinase adaptor 1 [Source:MGI Symbol;Acc:MGI:2443880]
ENSMUSG00000068246	11.3923	1.56421	0.936406	1.67044	0.0948327	0.999911	Apol9b	15	77729039	77736382	77729039	1	apolipoprotein L 9b [Source:MGI Symbol;Acc:MGI:1919148]
ENSMUSG00000000386	25.2979	0.996413	0.596537	1.67033	0.094854	0.999911	Mx1	16	97447035	97462907	97462907	-1	MX dynamin-like GTPase 1 [Source:MGI Symbol;Acc:MGI:97243]
ENSMUSG00000024170	404.976	0.350541	0.20989	1.67012	0.0948961	0.999911	Telo2	17	25099570	25115967	25115907	-1	telomere maintenance 2 [Source:MGI Symbol;Acc:MGI:1918968]
ENSMUSG00000036764	340.623	0.241063	0.144499	1.66827	0.0952622	0.999911	Dnajc12	10	63382443	63410576	63382443	1	DnaJ heat shock protein family (Hsp40) member C12 [Source:MGI Symbol;Acc:MGI:1353428]
ENSMUSG00000024598	52.8671	-0.681245	0.408626	-1.66716	0.0954821	0.999911	Fbn2	18	58008623	58210487	58210487	-1	fibrillin 2 [Source:MGI Symbol;Acc:MGI:95490]
ENSMUSG00000038879	802.64	-0.204803	0.122881	-1.66667	0.0955791	0.999911	Nipal2	15	34572799	34679212	34679212	-1	NIPA-like domain containing 2 [Source:MGI Symbol;Acc:MGI:1924488]
ENSMUSG00000057596	12.6477	1.44738	0.86844	1.66665	0.0955846	0.999911	Trim30d	7	104470014	104507849	104507849	-1	tripartite motif-containing 30D [Source:MGI Symbol;Acc:MGI:3035181]
ENSMUSG00000021423	1611.94	-0.248391	0.149081	-1.66615	0.0956837	0.999911	Ly86	13	37345208	37419036	37345208	1	lymphocyte antigen 86 [Source:MGI Symbol;Acc:MGI:1321404]
ENSMUSG00000063049	191.456	-0.347458	0.208567	-1.66593	0.0957271	0.999911	Ing2	8	47667178	47675556	47673689	-1	inhibitor of growth family, member 2 [Source:MGI Symbol;Acc:MGI:1916510]
ENSMUSG00000040613	62.9039	0.597589	0.358781	1.66561	0.0957909	0.999911	Apobec1	6	122577792	122602444	122602444	-1	apolipoprotein B mRNA editing enzyme, catalytic polypeptide 1 [Source:MGI Symbol;Acc:MGI:103298]
ENSMUSG00000079173	12.4328	1.75104	1.0515	1.66527	0.0958586	0.999911	Zan	5	137378637	137477064	137477064	-1	zonadhesin [Source:MGI Symbol;Acc:MGI:106656]
ENSMUSG00000032754	169.973	0.342842	0.206112	1.66337	0.0962375	0.999911	Slc8b1	5	120511168	120534024	120511168	1	solute carrier family 8 (sodium/lithium/calcium exchanger), member B1 [Source:MGI Symbol;Acc:MGI:2180781]
ENSMUSG00000032376	396.84	-0.270895	0.162915	-1.6628	0.0963516	0.999911	Usp3	9	66514637	66593142	66593142	-1	ubiquitin specific peptidase 3 [Source:MGI Symbol;Acc:MGI:2152450]
ENSMUSG00000020173	2501.89	-0.153737	0.0924641	-1.66267	0.096379	0.999911	Cobl	11	12236608	12464960	12464804	-1	cordon-bleu WH2 repeat [Source:MGI Symbol;Acc:MGI:105056]
ENSMUSG00000049288	692.936	-0.221506	0.133241	-1.66245	0.096422	0.999911	Lix1l	3	96601149	96626171	96601149	1	Lix1-like [Source:MGI Symbol;Acc:MGI:3036267]
ENSMUSG00000027162	1210.37	-0.169234	0.101798	-1.66245	0.0964235	0.999911	Lin7c	2	109890853	109901003	109890853	1	lin-7 homolog C (C. elegans) [Source:MGI Symbol;Acc:MGI:1330839]
ENSMUSG00000030268	4814.49	0.2153	0.129573	1.66161	0.0965907	0.999911	Bcat1	6	144993835	145076184	145048812	-1	branched chain aminotransferase 1, cytosolic [Source:MGI Symbol;Acc:MGI:104861]
ENSMUSG00000021824	2853.53	-0.155863	0.0938037	-1.66159	0.0965953	0.999911	Ap3m1	14	21031442	21052508	21052450	-1	adaptor-related protein complex 3, mu 1 subunit [Source:MGI Symbol;Acc:MGI:1929212]
ENSMUSG00000048949	28.3523	-1.00317	0.604084	-1.66065	0.0967846	0.999911	Gm6206	X	103163110	103165407	103165407	-1	predicted pseudogene 6206 [Source:MGI Symbol;Acc:MGI:3644890]
ENSMUSG00000038126	287.851	0.294198	0.177161	1.66063	0.0967881	0.999911	Mphosph9	5	124250959	124327972	124327972	-1	M-phase phosphoprotein 9 [Source:MGI Symbol;Acc:MGI:2443138]
ENSMUSG00000042401	1654.02	0.156953	0.0945386	1.6602	0.0968743	0.999911	Crtac1	19	42268287	42431785	42431785	-1	cartilage acidic protein 1 [Source:MGI Symbol;Acc:MGI:1920082]
ENSMUSG00000005410	108.986	-0.453272	0.273028	-1.66017	0.0968808	0.999911	Mcm5	8	75109569	75128439	75109569	1	minichromosome maintenance complex component 5 [Source:MGI Symbol;Acc:MGI:103197]
ENSMUSG00000097178	32.6004	-0.74625	0.449632	-1.65969	0.0969771	0.999911	2310002F09Rik	7	43695209	43797958	43797945	-1	RIKEN cDNA 2310002F09 gene [Source:MGI Symbol;Acc:MGI:1916779]
ENSMUSG00000006205	6198.25	0.169404	0.102116	1.65895	0.0971264	0.999911	Htra1	7	130936111	130985660	130936111	1	HtrA serine peptidase 1 [Source:MGI Symbol;Acc:MGI:1929076]
ENSMUSG00000026020	1018.3	-0.250399	0.150961	-1.65869	0.0971775	0.999911	Nop58	1	59684971	59719044	59684971	1	NOP58 ribonucleoprotein [Source:MGI Symbol;Acc:MGI:1933184]
ENSMUSG00000024646	828.723	-0.167029	0.100739	-1.65805	0.0973084	0.999911	Cyb5a	18	84838704	84879871	84838704	1	cytochrome b5 type A (microsomal) [Source:MGI Symbol;Acc:MGI:1926952]
ENSMUSG00000051950	1054.35	-0.209377	0.126283	-1.658	0.0973174	0.999911	B3glct	5	149678230	149762599	149678230	1	beta-3-glucosyltransferase [Source:MGI Symbol;Acc:MGI:2685903]
ENSMUSG00000029130	154.011	0.328839	0.198387	1.65756	0.0974055	0.999911	Rnf32	5	29195992	29228457	29195992	1	ring finger protein 32 [Source:MGI Symbol;Acc:MGI:1861747]
ENSMUSG00000031917	276.557	-0.332628	0.200757	-1.65687	0.0975462	0.999911	Nip7	8	107056877	107060931	107056877	1	NIP7, nucleolar pre-rRNA processing protein [Source:MGI Symbol;Acc:MGI:1913414]
ENSMUSG00000025538	234.737	-0.336501	0.203175	-1.65621	0.0976785	0.999911	Sumf2	5	129846986	129864050	129846986	1	sulfatase modifying factor 2 [Source:MGI Symbol;Acc:MGI:1915152]
ENSMUSG00000034342	3597.57	0.166019	0.100244	1.65616	0.0976902	0.999911	Cbl	9	44142976	44234049	44234049	-1	Casitas B-lineage lymphoma [Source:MGI Symbol;Acc:MGI:88279]
ENSMUSG00000022463	7655.62	-0.140802	0.0850266	-1.65597	0.0977272	0.999911	Srebf2	15	82147181	82205379	82147181	1	sterol regulatory element binding factor 2 [Source:MGI Symbol;Acc:MGI:107585]
ENSMUSG00000045679	1369.24	-0.14832	0.0895885	-1.65557	0.097809	0.999911	Pqlc3	12	16988648	17000408	17000032	-1	PQ loop repeat containing [Source:MGI Symbol;Acc:MGI:2444067]
ENSMUSG00000045875	67.4219	0.48574	0.293432	1.65538	0.0978484	0.999911	Adra1a	14	66635251	66771168	66635251	1	adrenergic receptor, alpha 1a [Source:MGI Symbol;Acc:MGI:104773]
ENSMUSG00000049076	1325.48	0.151061	0.0912674	1.65515	0.0978935	0.999911	Acap2	16	31092412	31201245	31201245	-1	ArfGAP with coiled-coil, ankyrin repeat and PH domains 2 [Source:MGI Symbol;Acc:MGI:1925868]
ENSMUSG00000056492	675.751	-0.40779	0.246411	-1.65492	0.0979408	0.999911	Adgrf5	17	43360451	43459557	43360451	1	adhesion G protein-coupled receptor F5 [Source:MGI Symbol;Acc:MGI:2182928]
ENSMUSG00000032826	37070.1	0.20807	0.125736	1.65481	0.0979624	0.999911	Ank2	3	126921612	127499350	126998462	-1	ankyrin 2, brain [Source:MGI Symbol;Acc:MGI:88025]
ENSMUSG00000060257	3402.85	0.153143	0.0925815	1.65415	0.0980978	0.999911	Scrt2	2	152081529	152095802	152081529	1	scratch family zinc finger 2 [Source:MGI Symbol;Acc:MGI:2139287]
ENSMUSG00000041592	531.373	-0.372883	0.225429	-1.6541	0.098107	0.999911	Sdk2	11	113776374	114067046	114066218	-1	sidekick cell adhesion molecule 2 [Source:MGI Symbol;Acc:MGI:2443847]
ENSMUSG00000078994	19.8734	0.993074	0.600419	1.65397	0.0981343	0.999911	Zfp429	13	67387905	67399819	67399743	-1	zinc finger protein 429 [Source:MGI Symbol;Acc:MGI:1920057]
ENSMUSG00000031558	1405.79	0.244899	0.148087	1.65375	0.0981778	0.999911	Slit2	5	47983138	48307733	47983138	1	slit guidance ligand 2 [Source:MGI Symbol;Acc:MGI:1315205]
ENSMUSG00000012640	523.113	-0.224017	0.135472	-1.6536	0.098209	0.999911	Zfp715	7	43296197	43313294	43313247	-1	zinc finger protein 715 [Source:MGI Symbol;Acc:MGI:1917180]
ENSMUSG00000025353	188.423	-0.341044	0.206244	-1.65359	0.0982104	0.999911	Ormdl2	10	128817902	128821645	128821594	-1	ORM1-like 2 (S. cerevisiae) [Source:MGI Symbol;Acc:MGI:1914094]
ENSMUSG00000030138	868.078	0.196082	0.118593	1.6534	0.0982492	0.999911	Bms1	6	118383381	118419474	118419474	-1	BMS1, ribosome biogenesis factor [Source:MGI Symbol;Acc:MGI:2446132]
ENSMUSG00000027457	6188.96	0.147913	0.0894764	1.65309	0.0983122	0.999911	Snph	2	151590549	151632593	151632549	-1	syntaphilin [Source:MGI Symbol;Acc:MGI:2139270]
ENSMUSG00000046178	339.303	0.282865	0.171114	1.65309	0.0983132	0.999911	Nxph1	6	8948431	9249032	8948431	1	neurexophilin 1 [Source:MGI Symbol;Acc:MGI:107492]
ENSMUSG00000068587	9.72224	1.7367	1.05136	1.65185	0.0985651	0.999911	Mgam	6	40628831	40769123	40628831	1	maltase-glucoamylase [Source:MGI Symbol;Acc:MGI:1203495]
ENSMUSG00000022096	616.92	-0.279203	0.169034	-1.65176	0.0985835	0.999911	Hr	14	70552212	70573548	70552212	1	lysine demethylase and nuclear receptor corepressor [Source:MGI Symbol;Acc:MGI:96223]
ENSMUSG00000028221	2023.4	-0.132955	0.0805023	-1.65157	0.0986232	0.999911	Pip4p2	4	14864076	14915176	14864076	1	phosphatidylinositol-4,5-bisphosphate 4-phosphatase 2 [Source:MGI Symbol;Acc:MGI:1919769]
ENSMUSG00000029999	291.844	-0.301114	0.182322	-1.65155	0.0986257	0.999911	Tgfa	6	86195223	86275719	86195223	1	transforming growth factor alpha [Source:MGI Symbol;Acc:MGI:98724]
ENSMUSG00000046798	479.629	-0.213757	0.129495	-1.6507	0.0988001	0.999911	Cldn12	5	5489537	5514958	5514912	-1	claudin 12 [Source:MGI Symbol;Acc:MGI:1929288]
ENSMUSG00000026062	61.8971	-0.520656	0.315421	-1.65067	0.0988065	0.999911	Slc9a2	1	40680574	40769273	40680574	1	solute carrier family 9 (sodium/hydrogen exchanger), member 2 [Source:MGI Symbol;Acc:MGI:105075]
ENSMUSG00000015837	22013.9	-0.123472	0.0748088	-1.65051	0.0988395	0.999911	Sqstm1	11	50199366	50210827	50210791	-1	sequestosome 1 [Source:MGI Symbol;Acc:MGI:107931]
ENSMUSG00000030774	5319.82	0.172045	0.10425	1.65032	0.0988784	0.999911	Pak1	7	97788541	97912381	97788541	1	p21 (RAC1) activated kinase 1 [Source:MGI Symbol;Acc:MGI:1339975]
ENSMUSG00000019883	1313.33	-0.172966	0.104812	-1.65025	0.098891	0.999911	Echdc1	10	29313166	29347469	29313166	1	enoyl Coenzyme A hydratase domain containing 1 [Source:MGI Symbol;Acc:MGI:1277169]
ENSMUSG00000042448	820.527	0.256836	0.155676	1.64981	0.0989823	0.999911	Hoxd1	2	74762980	74765142	74762980	1	homeobox D1 [Source:MGI Symbol;Acc:MGI:96201]
ENSMUSG00000022594	24435.8	0.137094	0.0831293	1.64916	0.0991149	0.999911	Lynx1	15	74747852	74753046	74753046	-1	Ly6/neurotoxin 1 [Source:MGI Symbol;Acc:MGI:1345180]
ENSMUSG00000030811	1376.8	-0.172375	0.104543	-1.64884	0.0991809	0.999911	Fbxl19	7	127744543	127769483	127744543	1	F-box and leucine-rich repeat protein 19 [Source:MGI Symbol;Acc:MGI:3039600]
ENSMUSG00000027751	814.083	-0.244924	0.148555	-1.64871	0.0992072	0.999911	Supt20	3	54692807	54728766	54692807	1	SPT20 SAGA complex component [Source:MGI Symbol;Acc:MGI:1929651]
ENSMUSG00000006435	1297.85	-0.183278	0.111167	-1.64867	0.0992145	0.999911	Neurl1a	19	47178820	47259441	47178820	1	neuralized E3 ubiquitin protein ligase 1A [Source:MGI Symbol;Acc:MGI:1334263]
ENSMUSG00000038039	2681.57	0.14208	0.0861882	1.64848	0.099254	0.999911	Gcc2	10	58255497	58305599	58255497	1	GRIP and coiled-coil domain containing 2 [Source:MGI Symbol;Acc:MGI:1917547]
ENSMUSG00000025857	298.51	-0.341199	0.207219	-1.64657	0.0996472	0.999911	Dnaaf5	5	139150223	139186510	139150223	1	dynein, axonemal assembly factor 5 [Source:MGI Symbol;Acc:MGI:3616079]
ENSMUSG00000034243	3285.79	0.228506	0.138812	1.64616	0.0997302	0.999911	Golgb1	16	36875140	36933085	36875140	1	golgi autoantigen, golgin subfamily b, macrogolgin 1 [Source:MGI Symbol;Acc:MGI:1099447]
ENSMUSG00000066392	2355.21	0.180566	0.109738	1.64542	0.0998828	0.999911	Nrxn3	12	88722876	90334935	88722876	1	neurexin III [Source:MGI Symbol;Acc:MGI:1096389]
ENSMUSG00000032878	2282.62	-0.127411	0.0774443	-1.64519	0.0999298	0.999911	Ccdc85a	11	28385685	28584324	28434110	-1	coiled-coil domain containing 85A [Source:MGI Symbol;Acc:MGI:2445069]
ENSMUSG00000025997	160.189	0.446286	0.271374	1.64454	0.100065	0.999911	Ikzf2	1	69531214	69687245	69685821	-1	IKAROS family zinc finger 2 [Source:MGI Symbol;Acc:MGI:1342541]
ENSMUSG00000027199	2486.5	-0.215589	0.1311	-1.64447	0.100079	0.999911	Gatm	2	122594467	122611303	122611303	-1	glycine amidinotransferase (L-arginine:glycine amidinotransferase) [Source:MGI Symbol;Acc:MGI:1914342]
ENSMUSG00000028741	526.771	-0.196458	0.119498	-1.64403	0.10017	0.999911	Mrto4	4	139347435	139352576	139349603	-1	mRNA turnover 4, ribosome maturation factor [Source:MGI Symbol;Acc:MGI:1917152]
ENSMUSG00000030522	372.184	-0.360989	0.219601	-1.64384	0.100209	0.999911	Mtmr10	7	64287653	64340806	64287653	1	myotubularin related protein 10 [Source:MGI Symbol;Acc:MGI:2142292]
ENSMUSG00000001054	830.544	-0.210495	0.128054	-1.6438	0.100217	0.999911	Rmnd5b	11	51623671	51635896	51635647	-1	required for meiotic nuclear division 5 homolog B [Source:MGI Symbol;Acc:MGI:1913339]
ENSMUSG00000062257	4348.91	0.154282	0.0939397	1.64235	0.100517	0.999911	Opcml	9	27790775	28925410	27790775	1	opioid binding protein/cell adhesion molecule-like [Source:MGI Symbol;Acc:MGI:97397]
ENSMUSG00000052949	22798.8	0.112391	0.0684983	1.64079	0.100841	0.999911	Rnf157	11	116336353	116413032	116359081	-1	ring finger protein 157 [Source:MGI Symbol;Acc:MGI:2442484]
ENSMUSG00000030432	2403.54	-0.131112	0.0800407	-1.63807	0.101408	0.999911	Rpl28	7	4792874	4795066	4792874	1	ribosomal protein L28 [Source:MGI Symbol;Acc:MGI:101839]
ENSMUSG00000048732	807.345	0.199244	0.121655	1.63778	0.101468	0.999911	Klhl11	11	100462614	100472741	100472741	-1	kelch-like 11 [Source:MGI Symbol;Acc:MGI:2388648]
ENSMUSG00000021360	12033.3	-0.181495	0.110859	-1.63717	0.101595	0.999911	Gcnt2	13	40859754	40960892	40859754	1	glucosaminyl (N-acetyl) transferase 2, I-branching enzyme [Source:MGI Symbol;Acc:MGI:1100870]
ENSMUSG00000028868	1157.24	-0.178884	0.109295	-1.6367	0.101692	0.999911	Wasf2	4	133130505	133199756	133130505	1	WAS protein family, member 2 [Source:MGI Symbol;Acc:MGI:1098641]
ENSMUSG00000074274	1323.07	0.164911	0.100793	1.63614	0.101811	0.999911	D930028M14Rik	7	25152457	25156627	25152457	1	RIKEN cDNA D930028M14 gene [Source:MGI Symbol;Acc:MGI:3687343]
ENSMUSG00000025584	217.758	-0.292852	0.179142	-1.63475	0.102102	0.999911	Pde8a	7	81213596	81334533	81213596	1	phosphodiesterase 8A [Source:MGI Symbol;Acc:MGI:1277116]
ENSMUSG00000053626	267.476	0.345927	0.2117	1.63405	0.102249	0.999911	Tll1	8	64014931	64206271	64205993	-1	tolloid-like [Source:MGI Symbol;Acc:MGI:106923]
ENSMUSG00000078794	1485.32	0.173316	0.106072	1.63395	0.10227	0.999911	Dact3	7	16875317	16887462	16875317	1	dishevelled-binding antagonist of beta-catenin 3 [Source:MGI Symbol;Acc:MGI:3654828]
ENSMUSG00000003037	826.48	-0.19193	0.117477	-1.63377	0.102307	0.999911	Rab8a	8	72161200	72183904	72161200	1	RAB8A, member RAS oncogene family [Source:MGI Symbol;Acc:MGI:96960]
ENSMUSG00000038079	646.635	-0.188151	0.115164	-1.63377	0.102308	0.999911	Tmem237	1	59100590	59120408	59120094	-1	transmembrane protein 237 [Source:MGI Symbol;Acc:MGI:2138365]
ENSMUSG00000028020	7531.5	0.131976	0.0807956	1.63345	0.102374	0.999911	Glrb	3	80843599	80913660	80913614	-1	glycine receptor, beta subunit [Source:MGI Symbol;Acc:MGI:95751]
ENSMUSG00000033216	317.523	-0.285582	0.174836	-1.63343	0.102378	0.999911	Eefsec	6	88257334	88446539	88446539	-1	eukaryotic elongation factor, selenocysteine-tRNA-specific [Source:MGI Symbol;Acc:MGI:2137092]
ENSMUSG00000022054	260387	0.186611	0.114306	1.63255	0.102563	0.999911	Nefm	14	68082590	68124846	68124846	-1	neurofilament, medium polypeptide [Source:MGI Symbol;Acc:MGI:97314]
ENSMUSG00000025092	30046.7	0.135697	0.0831333	1.63228	0.10262	0.999911	Hspa12a	19	58795750	58943654	58860984	-1	heat shock protein 12A [Source:MGI Symbol;Acc:MGI:1920692]
ENSMUSG00000052539	8733.2	-0.122635	0.0751365	-1.63216	0.102646	0.999911	Magi3	3	104013259	104220374	104220374	-1	membrane associated guanylate kinase, WW and PDZ domain containing 3 [Source:MGI Symbol;Acc:MGI:1923484]
ENSMUSG00000030270	185.318	-0.312609	0.191561	-1.6319	0.1027	0.999911	Cpne9	6	113282307	113305627	113282307	1	copine family member IX [Source:MGI Symbol;Acc:MGI:2443052]
ENSMUSG00000023000	1567.29	-0.242203	0.148423	-1.63185	0.102712	0.999911	Dhh	15	98891152	98898540	98898540	-1	desert hedgehog [Source:MGI Symbol;Acc:MGI:94891]
ENSMUSG00000022587	251.501	0.484683	0.29702	1.63182	0.102718	0.999911	Ly6e	15	74955051	74959905	74955051	1	lymphocyte antigen 6 complex, locus E [Source:MGI Symbol;Acc:MGI:106651]
ENSMUSG00000068335	143.253	-0.3591	0.220064	-1.6318	0.102722	0.999911	Dok1	6	83030934	83033471	83033471	-1	docking protein 1 [Source:MGI Symbol;Acc:MGI:893587]
ENSMUSG00000050335	190.647	-0.39365	0.241292	-1.63143	0.1028	0.999911	Lgals3	14	47367751	47386160	47367751	1	lectin, galactose binding, soluble 3 [Source:MGI Symbol;Acc:MGI:96778]
ENSMUSG00000030846	1161.81	0.207739	0.12736	1.63112	0.102864	0.999911	Tial1	7	128439777	128461717	128461672	-1	Tia1 cytotoxic granule-associated RNA binding protein-like 1 [Source:MGI Symbol;Acc:MGI:107913]
ENSMUSG00000002871	638.812	0.237349	0.145549	1.63072	0.10295	0.999911	Tpra1	6	88902251	88912238	88902251	1	transmembrane protein, adipocyte asscociated 1 [Source:MGI Symbol;Acc:MGI:1345190]
ENSMUSG00000046573	574.299	-0.207563	0.127293	-1.63059	0.102977	0.999911	Lyrm4	13	35978395	36117526	36117526	-1	LYR motif containing 4 [Source:MGI Symbol;Acc:MGI:2683538]
ENSMUSG00000038383	649.304	-0.206741	0.126791	-1.63057	0.102982	0.999911	Pigu	2	155278243	155357430	155357430	-1	phosphatidylinositol glycan anchor biosynthesis, class U [Source:MGI Symbol;Acc:MGI:3039607]
ENSMUSG00000054263	12949.1	0.132377	0.0812242	1.62977	0.10315	0.999911	Lifr	15	7090614	7197489	7090614	1	LIF receptor alpha [Source:MGI Symbol;Acc:MGI:96788]
ENSMUSG00000057615	14.8963	1.0686	0.6557	1.62971	0.103164	0.999911	Ldoc1	X	61709497	61710955	61709497	1	regulator of NFKB signaling [Source:MGI Symbol;Acc:MGI:2685212]
ENSMUSG00000028909	75.0166	-0.51747	0.317603	-1.6293	0.10325	0.999911	Ptpru	4	131768457	131838288	131838288	-1	protein tyrosine phosphatase, receptor type, U [Source:MGI Symbol;Acc:MGI:1321151]
ENSMUSG00000042761	107.99	-0.3994	0.245178	-1.62902	0.103309	0.999911	Mrap2	9	87144306	87184045	87144306	1	melanocortin 2 receptor accessory protein 2 [Source:MGI Symbol;Acc:MGI:3609239]
ENSMUSG00000025271	32.798	0.712649	0.43754	1.62876	0.103363	0.999911	Pfkfb1	X	150588229	150643878	150588229	1	6-phosphofructo-2-kinase/fructose-2,6-biphosphatase 1 [Source:MGI Symbol;Acc:MGI:107816]
ENSMUSG00000029361	3034.73	0.164036	0.100771	1.6278	0.103567	0.999911	Nos1	5	117781032	117958840	117781032	1	nitric oxide synthase 1, neuronal [Source:MGI Symbol;Acc:MGI:97360]
ENSMUSG00000042129	3144.77	0.176464	0.10842	1.62759	0.103612	0.999911	Rassf4	6	116633008	116673952	116673952	-1	Ras association (RalGDS/AF-6) domain family member 4 [Source:MGI Symbol;Acc:MGI:2386853]
ENSMUSG00000001918	925.538	0.273902	0.168409	1.62641	0.103863	0.999911	Slc1a5	7	16781340	16798274	16781340	1	solute carrier family 1 (neutral amino acid transporter), member 5 [Source:MGI Symbol;Acc:MGI:105305]
ENSMUSG00000020647	3560.35	0.165741	0.101967	1.62544	0.10407	0.999911	Ncoa1	12	4247362	4477182	4477182	-1	nuclear receptor coactivator 1 [Source:MGI Symbol;Acc:MGI:1276523]
ENSMUSG00000052794	160.862	-0.324096	0.199461	-1.62486	0.104193	0.999911	1700030K09Rik	8	72443880	72461001	72443880	1	RIKEN cDNA 1700030K09 gene [Source:MGI Symbol;Acc:MGI:1919504]
ENSMUSG00000026361	1352.76	-0.203116	0.125025	-1.6246	0.104248	0.999911	Cdc73	1	143598800	143702893	143702893	-1	cell division cycle 73, Paf1/RNA polymerase II complex component [Source:MGI Symbol;Acc:MGI:2384876]
ENSMUSG00000067724	69.9164	-0.555287	0.341873	-1.62425	0.104322	0.999911	Gbx1	5	24502757	24527202	24527202	-1	gastrulation brain homeobox 1 [Source:MGI Symbol;Acc:MGI:95667]
ENSMUSG00000035133	2314.63	0.163904	0.100915	1.62418	0.104337	0.999911	Arhgap5	12	52503972	52571975	52503972	1	Rho GTPase activating protein 5 [Source:MGI Symbol;Acc:MGI:1332637]
ENSMUSG00000112276	10.191	-1.20774	0.74373	-1.62389	0.104399	0.999911	5033421B08Rik	12	8511201	8562681	8511201	1	RIKEN cDNA 5033421B08 gene [Source:MGI Symbol;Acc:MGI:1923240]
ENSMUSG00000069255	1286.01	-0.161209	0.0992857	-1.62369	0.104442	0.999911	Dusp22	13	30659999	30711231	30659999	1	dual specificity phosphatase 22 [Source:MGI Symbol;Acc:MGI:1915926]
ENSMUSG00000074766	78.9098	-0.458782	0.282571	-1.6236	0.104461	0.999911	Ism1	2	139678178	139758581	139678178	1	isthmin 1, angiogenesis inhibitor [Source:MGI Symbol;Acc:MGI:2442963]
ENSMUSG00000054920	2572.59	-0.190562	0.117397	-1.62322	0.104542	0.999911	Klhl5	5	65107539	65168188	65107539	1	kelch-like 5 [Source:MGI Symbol;Acc:MGI:1919028]
ENSMUSG00000010663	3383.96	-0.192782	0.118776	-1.62307	0.104574	0.999911	Fads1	19	10182888	10196877	10182888	1	fatty acid desaturase 1 [Source:MGI Symbol;Acc:MGI:1923517]
ENSMUSG00000005947	12.0187	1.28159	0.78961	1.62307	0.104574	0.999911	Itgae	11	73090583	73147446	73090583	1	integrin alpha E, epithelial-associated [Source:MGI Symbol;Acc:MGI:1298377]
ENSMUSG00000024276	1024.23	0.164294	0.101234	1.62291	0.104608	0.999911	Zfp397	18	23954692	23964673	23954692	1	zinc finger protein 397 [Source:MGI Symbol;Acc:MGI:1916506]
ENSMUSG00000032359	63.3283	0.806979	0.497272	1.62281	0.104629	0.999911	Ctsh	9	90054152	90076089	90054152	1	cathepsin H [Source:MGI Symbol;Acc:MGI:107285]
ENSMUSG00000041645	7026.23	0.151586	0.0934155	1.62271	0.104652	0.999911	Ddx24	12	103407982	103425830	103425819	-1	DEAD (Asp-Glu-Ala-Asp) box polypeptide 24 [Source:MGI Symbol;Acc:MGI:1351337]
ENSMUSG00000030556	716.171	0.272706	0.168096	1.62232	0.104734	0.999911	Lrrc28	7	67513410	67645268	67645231	-1	leucine rich repeat containing 28 [Source:MGI Symbol;Acc:MGI:1915689]
ENSMUSG00000025529	138.455	0.344216	0.212181	1.62227	0.104745	0.999911	Zfp711	X	112600526	112635070	112600526	1	zinc finger protein 711 [Source:MGI Symbol;Acc:MGI:3045342]
ENSMUSG00000027971	3454.91	0.246134	0.151759	1.62187	0.104831	0.999911	Ndst4	3	125404076	125728899	125404076	1	N-deacetylase/N-sulfotransferase (heparin glucosaminyl) 4 [Source:MGI Symbol;Acc:MGI:1932545]
ENSMUSG00000068962	51.3008	0.611803	0.377417	1.62102	0.105012	0.999911	Zfp114	7	24175060	24183188	24175060	1	zinc finger protein 114 [Source:MGI Symbol;Acc:MGI:3037815]
ENSMUSG00000032382	1810.23	-0.168148	0.103753	-1.62066	0.105091	0.999911	Snx1	9	66088133	66126587	66124886	-1	sorting nexin 1 [Source:MGI Symbol;Acc:MGI:1928395]
ENSMUSG00000032038	421.756	-0.25861	0.159573	-1.62063	0.105096	0.999911	St3gal4	9	35046576	35119268	35116873	-1	ST3 beta-galactoside alpha-2,3-sialyltransferase 4 [Source:MGI Symbol;Acc:MGI:1316743]
ENSMUSG00000001785	675.54	-0.190385	0.117505	-1.62024	0.105181	0.999911	Pwp1	10	85829494	85889096	85829494	1	PWP1 homolog, endonuclein [Source:MGI Symbol;Acc:MGI:1914735]
ENSMUSG00000003032	164.217	0.48051	0.296775	1.6191	0.105425	0.999911	Klf4	4	55527143	55532466	55532453	-1	Kruppel-like factor 4 (gut) [Source:MGI Symbol;Acc:MGI:1342287]
ENSMUSG00000031060	875.887	-0.21958	0.135631	-1.61895	0.105458	0.999911	Rbm10	X	20617503	20650901	20617503	1	RNA binding motif protein 10 [Source:MGI Symbol;Acc:MGI:2384310]
ENSMUSG00000058290	45.8489	-0.89695	0.55414	-1.61864	0.105526	0.999911	Espl1	15	102296266	102324357	102296266	1	extra spindle pole bodies 1, separase [Source:MGI Symbol;Acc:MGI:2146156]
ENSMUSG00000054302	988.007	-0.166176	0.102726	-1.61766	0.105735	0.999911	Eapp	12	54670340	54695897	54695881	-1	E2F-associated phosphoprotein [Source:MGI Symbol;Acc:MGI:1913516]
ENSMUSG00000040452	416.198	0.350511	0.216716	1.61738	0.105797	0.999911	Cdh12	15	20449265	21589533	20449265	1	cadherin 12 [Source:MGI Symbol;Acc:MGI:109503]
ENSMUSG00000060180	20.3663	1.37974	0.854125	1.61538	0.106228	0.999911	Myh13	11	67321658	67371586	67321658	1	myosin, heavy polypeptide 13, skeletal muscle [Source:MGI Symbol;Acc:MGI:1339967]
ENSMUSG00000042348	436.052	-0.210973	0.130618	-1.61519	0.106269	0.999911	Arl15	13	113794505	114157461	113794505	1	ADP-ribosylation factor-like 15 [Source:MGI Symbol;Acc:MGI:2442308]
ENSMUSG00000016942	9.07199	-1.53921	0.95313	-1.6149	0.106332	0.999911	Tmprss6	15	78439667	78468634	78468634	-1	transmembrane serine protease 6 [Source:MGI Symbol;Acc:MGI:1919003]
ENSMUSG00000020380	739.705	0.180255	0.111631	1.61474	0.106368	0.999911	Rad50	11	53649519	53707319	53707319	-1	RAD50 double strand break repair protein [Source:MGI Symbol;Acc:MGI:109292]
ENSMUSG00000052921	128.099	-0.375434	0.232638	-1.61381	0.106568	0.999911	Arhgef15	11	68943155	68957480	68957480	-1	Rho guanine nucleotide exchange factor (GEF) 15 [Source:MGI Symbol;Acc:MGI:3045246]
ENSMUSG00000029722	2018.9	-0.162728	0.100863	-1.61335	0.106668	0.999911	Agfg2	5	137650463	137684726	137684726	-1	ArfGAP with FG repeats 2 [Source:MGI Symbol;Acc:MGI:2443267]
ENSMUSG00000047180	21.2532	0.977314	0.60577	1.61334	0.10667	0.999911	Neurl3	1	36264597	36274679	36273435	-1	neuralized E3 ubiquitin protein ligase 3 [Source:MGI Symbol;Acc:MGI:2429944]
ENSMUSG00000014767	318.549	0.292031	0.181042	1.61306	0.106732	0.999911	Tbp	17	15499888	15528379	15499888	1	TATA box binding protein [Source:MGI Symbol;Acc:MGI:101838]
ENSMUSG00000027787	773.316	-0.175248	0.108671	-1.61266	0.106819	0.999911	Nmd3	3	69721985	69756373	69721985	1	NMD3 ribosome export adaptor [Source:MGI Symbol;Acc:MGI:2140103]
ENSMUSG00000021219	2278.66	0.264179	0.163845	1.61237	0.106881	0.999911	Rgs6	12	82588292	83162056	82588292	1	regulator of G-protein signaling 6 [Source:MGI Symbol;Acc:MGI:1354730]
ENSMUSG00000021785	1821.38	0.136301	0.0845646	1.6118	0.107005	0.999911	Ngly1	14	16249280	16311926	16249280	1	N-glycanase 1 [Source:MGI Symbol;Acc:MGI:1913276]
ENSMUSG00000021116	1504.57	-0.179664	0.111491	-1.61146	0.107079	0.999911	Eif2s1	12	78861819	78887010	78861819	1	eukaryotic translation initiation factor 2, subunit 1 alpha [Source:MGI Symbol;Acc:MGI:95299]
ENSMUSG00000044447	4113.92	0.122171	0.075821	1.61131	0.107111	0.999911	Dock5	14	67752135	67933442	67933432	-1	dedicator of cytokinesis 5 [Source:MGI Symbol;Acc:MGI:2652871]
ENSMUSG00000109284	42.7445	0.604936	0.375495	1.61103	0.107172	0.999911	B230311B06Rik	7	118592328	118596838	118592328	1	RIKEN cDNA B230311B06 gene [Source:MGI Symbol;Acc:MGI:2686541]
ENSMUSG00000042099	69.3403	0.503922	0.312975	1.6101	0.107375	0.999911	Kank3	17	33810519	33822918	33810519	1	KN motif and ankyrin repeat domains 3 [Source:MGI Symbol;Acc:MGI:1098615]
ENSMUSG00000052160	46.1229	0.814934	0.506169	1.61	0.107397	0.999911	Pld4	12	112760655	112768990	112760655	1	phospholipase D family, member 4 [Source:MGI Symbol;Acc:MGI:2144765]
ENSMUSG00000006395	320.072	-0.235497	0.146284	-1.60986	0.107429	0.999911	Hyi	4	118359990	118362744	118359990	1	hydroxypyruvate isomerase (putative) [Source:MGI Symbol;Acc:MGI:1915430]
ENSMUSG00000037210	1520.34	0.165409	0.102761	1.60964	0.107477	0.999911	Fam193a	5	34369933	34486456	34369933	1	family with sequence homology 193, member A [Source:MGI Symbol;Acc:MGI:2447768]
ENSMUSG00000024039	9.21684	1.34682	0.836776	1.60953	0.1075	0.999911	Cbs	17	31608894	31637238	31637199	-1	cystathionine beta-synthase [Source:MGI Symbol;Acc:MGI:88285]
ENSMUSG00000076617	1211.35	0.175312	0.10894	1.60925	0.107561	0.999911	Ighm	12	113418558	113422730	113422730	-1	immunoglobulin heavy constant mu [Source:MGI Symbol;Acc:MGI:96448]
ENSMUSG00000039954	241.465	-0.413897	0.257219	-1.60912	0.107589	0.999911	Stk32a	18	43207583	43318682	43207583	1	serine/threonine kinase 32A [Source:MGI Symbol;Acc:MGI:2442403]
ENSMUSG00000005580	1624.72	0.163591	0.10168	1.60889	0.107641	0.999911	Adcy9	16	4287529	4420498	4419808	-1	adenylate cyclase 9 [Source:MGI Symbol;Acc:MGI:108450]
ENSMUSG00000019942	21.5107	-1.1231	0.698134	-1.60871	0.107679	0.999911	Cdk1	10	69335146	69352938	69352938	-1	cyclin-dependent kinase 1 [Source:MGI Symbol;Acc:MGI:88351]
ENSMUSG00000031298	2140.71	0.174863	0.108698	1.6087	0.107681	0.999911	Adgrg2	X	160390690	160498070	160390725	1	adhesion G protein-coupled receptor G2 [Source:MGI Symbol;Acc:MGI:2446854]
ENSMUSG00000036381	28.9762	0.76535	0.475806	1.60853	0.107718	0.999911	P2ry14	3	59113855	59153618	59130762	-1	purinergic receptor P2Y, G-protein coupled, 14 [Source:MGI Symbol;Acc:MGI:2155705]
ENSMUSG00000011752	14725	-0.110863	0.0689502	-1.60788	0.107862	0.999911	Pgam1	19	41911923	41918660	41911923	1	phosphoglycerate mutase 1 [Source:MGI Symbol;Acc:MGI:97552]
ENSMUSG00000038375	3511.72	-0.165178	0.102737	-1.60778	0.107884	0.999911	Trp53inp2	2	155381059	155389850	155381059	1	transformation related protein 53 inducible nuclear protein 2 [Source:MGI Symbol;Acc:MGI:1915978]
ENSMUSG00000003283	26.9906	0.847687	0.52772	1.60632	0.108204	0.999911	Hck	2	153108468	153151441	153108468	1	hemopoietic cell kinase [Source:MGI Symbol;Acc:MGI:96052]
ENSMUSG00000096856	105.218	-0.422304	0.263017	-1.60562	0.108358	0.999911	Gm10778	10	81649059	81667361	81649059	1	predicted gene 10778 [Source:MGI Symbol;Acc:MGI:3809656]
ENSMUSG00000046159	103.277	0.426972	0.265984	1.60525	0.108438	0.999911	Chrm3	13	9875486	10360847	10360844	-1	cholinergic receptor, muscarinic 3, cardiac [Source:MGI Symbol;Acc:MGI:88398]
ENSMUSG00000051329	313.085	-0.236476	0.147317	-1.60521	0.108447	0.999911	Nup160	2	90677215	90736328	90677215	1	nucleoporin 160 [Source:MGI Symbol;Acc:MGI:1926227]
ENSMUSG00000037652	1461.8	0.171081	0.106579	1.60521	0.108448	0.999911	Phc3	3	30899371	30969415	30969401	-1	polyhomeotic 3 [Source:MGI Symbol;Acc:MGI:2181434]
ENSMUSG00000062760	2419.4	-0.122115	0.0760836	-1.60501	0.108492	0.999911	Shisal1	15	84379203	84447097	84447097	-1	shisa like 1 [Source:MGI Symbol;Acc:MGI:1919551]
ENSMUSG00000033276	71.9043	0.48564	0.302608	1.60485	0.108527	0.999911	Stk36	1	74601445	74636894	74601445	1	serine/threonine kinase 36 [Source:MGI Symbol;Acc:MGI:1920831]
ENSMUSG00000041930	365.646	-0.372205	0.231939	-1.60475	0.108548	0.999911	Fam222a	5	114568016	114613220	114568016	1	family with sequence similarity 222, member A [Source:MGI Symbol;Acc:MGI:3605543]
ENSMUSG00000030921	30.3026	0.949486	0.592007	1.60384	0.108749	0.999911	Trim30a	7	104409025	104465193	104465193	-1	tripartite motif-containing 30A [Source:MGI Symbol;Acc:MGI:98178]
ENSMUSG00000042082	1330.13	-0.153947	0.0959872	-1.60383	0.108752	0.999911	Arsb	13	93771630	93943016	93771630	1	arylsulfatase B [Source:MGI Symbol;Acc:MGI:88075]
ENSMUSG00000038268	478.998	-0.197496	0.123143	-1.60379	0.10876	0.999911	Ovca2	11	75175942	75178835	75178835	-1	candidate tumor suppressor in ovarian cancer 2 [Source:MGI Symbol;Acc:MGI:2179725]
ENSMUSG00000074259	205.586	-0.29461	0.183747	-1.60335	0.108858	0.999911	Gramd2	9	59680144	59718874	59680144	1	GRAM domain containing 2 [Source:MGI Symbol;Acc:MGI:3528937]
ENSMUSG00000061136	1210.71	0.178139	0.111125	1.60305	0.108924	0.999911	Prpf40a	2	53134704	53191702	53191225	-1	pre-mRNA processing factor 40A [Source:MGI Symbol;Acc:MGI:1860512]
ENSMUSG00000016128	1569.64	-0.207999	0.12977	-1.60283	0.108972	0.999911	Stard13	5	151037510	151233836	151190269	-1	StAR-related lipid transfer (START) domain containing 13 [Source:MGI Symbol;Acc:MGI:2385331]
ENSMUSG00000033454	1174.74	0.149505	0.0932924	1.60254	0.109036	0.999911	Zbtb1	12	76370266	76396950	76370266	1	zinc finger and BTB domain containing 1 [Source:MGI Symbol;Acc:MGI:2442326]
ENSMUSG00000021377	686.809	-0.239651	0.14956	-1.60238	0.109072	0.999911	Dek	13	47084775	47106201	47098438	-1	DEK oncogene (DNA binding) [Source:MGI Symbol;Acc:MGI:1926209]
ENSMUSG00000034116	28.5533	0.9546	0.595748	1.60236	0.109077	0.999911	Vav1	17	57279100	57328031	57279100	1	vav 1 oncogene [Source:MGI Symbol;Acc:MGI:98923]
ENSMUSG00000050708	11157.4	-0.121275	0.0757116	-1.60181	0.109198	0.999911	Ftl1	7	45457944	45459884	45459884	-1	ferritin light polypeptide 1 [Source:MGI Symbol;Acc:MGI:95589]
ENSMUSG00000040390	2808.34	0.115927	0.0723763	1.60172	0.109217	0.999911	Map3k10	7	27656375	27674598	27674594	-1	mitogen-activated protein kinase kinase kinase 10 [Source:MGI Symbol;Acc:MGI:1346879]
ENSMUSG00000107976	11.0446	1.16266	0.726352	1.60068	0.109447	0.999911	Gm44043	6	149570409	149573661	149570409	1	predicted gene, 44043 [Source:MGI Symbol;Acc:MGI:5690435]
ENSMUSG00000049176	2562.31	0.213948	0.133676	1.60049	0.109489	0.999911	Frmpd4	X	167471309	168577231	167855077	-1	FERM and PDZ domain containing 4 [Source:MGI Symbol;Acc:MGI:3042378]
ENSMUSG00000058835	2496.75	-0.139907	0.0874314	-1.60019	0.109557	0.999911	Abi1	2	22940073	23040241	23040122	-1	abl-interactor 1 [Source:MGI Symbol;Acc:MGI:104913]
ENSMUSG00000044367	62.5005	0.666873	0.416807	1.59996	0.109608	0.999911	Slc16a13	11	70216789	70221064	70220994	-1	solute carrier family 16 (monocarboxylic acid transporters), member 13 [Source:MGI Symbol;Acc:MGI:1916559]
ENSMUSG00000025466	155.921	-0.340728	0.213007	-1.59961	0.109685	0.999911	Fuom	7	140096770	140102441	140102403	-1	fucose mutarotase [Source:MGI Symbol;Acc:MGI:1916314]
ENSMUSG00000024074	1020.48	0.218544	0.136659	1.59919	0.109779	0.999911	Crim1	17	78200248	78376592	78200248	1	cysteine rich transmembrane BMP regulator 1 (chordin like) [Source:MGI Symbol;Acc:MGI:1354756]
ENSMUSG00000044339	84.6445	-0.436031	0.272691	-1.59899	0.109822	0.999911	Alkbh2	5	114123926	114128218	114128176	-1	alkB homolog 2, alpha-ketoglutarate-dependent dioxygenase [Source:MGI Symbol;Acc:MGI:2141032]
ENSMUSG00000030107	63.0896	0.762622	0.477106	1.59843	0.109946	0.999911	Usp18	6	121245906	121270917	121245906	1	ubiquitin specific peptidase 18 [Source:MGI Symbol;Acc:MGI:1344364]
ENSMUSG00000035064	1209.13	0.208691	0.130594	1.59801	0.11004	0.999911	Eef2k	7	120842831	120907450	120842831	1	eukaryotic elongation factor-2 kinase [Source:MGI Symbol;Acc:MGI:1195261]
ENSMUSG00000024299	90.898	0.632262	0.395817	1.59736	0.110186	0.999911	Adamts10	17	33524204	33553782	33524204	1	a disintegrin-like and metallopeptidase (reprolysin type) with thrombospondin type 1 motif, 10 [Source:MGI Symbol;Acc:MGI:2449112]
ENSMUSG00000017692	904.493	0.206471	0.129276	1.59713	0.110237	0.999911	Rhbdl3	11	80300912	80355955	80300912	1	rhomboid like 3 [Source:MGI Symbol;Acc:MGI:2179276]
ENSMUSG00000027652	5948.08	0.10579	0.0662383	1.59711	0.110242	0.999911	Ralgapb	2	158409848	158499253	158409848	1	Ral GTPase activating protein, beta subunit (non-catalytic) [Source:MGI Symbol;Acc:MGI:2444531]
ENSMUSG00000020125	18.7818	-3.86619	2.42083	-1.59705	0.110255	0.999911	Elane	10	79886247	79888215	79886247	1	elastase, neutrophil expressed [Source:MGI Symbol;Acc:MGI:2679229]
ENSMUSG00000048497	70.8509	-0.739437	0.463214	-1.59632	0.110418	0.999911	Mmgt2	11	62648664	62666354	62648664	1	membrane magnesium transporter 2 [Source:MGI Symbol;Acc:MGI:2448491]
ENSMUSG00000003226	4415.3	0.157781	0.0988437	1.59627	0.110428	0.999911	Ranbp2	10	58446920	58494356	58446920	1	RAN binding protein 2 [Source:MGI Symbol;Acc:MGI:894323]
ENSMUSG00000027674	5327.52	0.152553	0.0955789	1.59609	0.110468	0.999911	Pex5l	3	32949408	33143247	33083060	-1	peroxisomal biogenesis factor 5-like [Source:MGI Symbol;Acc:MGI:1916672]
ENSMUSG00000044042	7060.93	0.208711	0.130788	1.59579	0.110535	0.999911	Fmn1	2	113327736	113716767	113327771	1	formin 1 [Source:MGI Symbol;Acc:MGI:101815]
ENSMUSG00000020541	335.146	-0.268745	0.168457	-1.59534	0.110636	0.999911	Tom1l1	11	90643465	90688366	90687607	-1	target of myb1-like 1 (chicken) [Source:MGI Symbol;Acc:MGI:1919193]
ENSMUSG00000038895	214.605	-0.302913	0.189941	-1.59477	0.110763	0.999911	Zfp653	9	22055411	22071376	22071276	-1	zinc finger protein 653 [Source:MGI Symbol;Acc:MGI:2442362]
ENSMUSG00000074653	109.782	-0.411151	0.257832	-1.59465	0.110791	0.999911	Lrrc31	3	30679058	30699843	30699830	-1	leucine rich repeat containing 31 [Source:MGI Symbol;Acc:MGI:2443864]
ENSMUSG00000104362	160.172	0.446312	0.279924	1.59441	0.110845	0.999911	Gm37928	3	118530883	118535013	118530883	1	predicted gene, 37928 [Source:MGI Symbol;Acc:MGI:5611156]
ENSMUSG00000033419	13685.6	0.143342	0.0899092	1.59429	0.110871	0.999911	Snap91	9	86765923	86880654	86880439	-1	synaptosomal-associated protein 91 [Source:MGI Symbol;Acc:MGI:109132]
ENSMUSG00000046731	249.398	-0.346265	0.217231	-1.594	0.110936	0.999911	Kctd11	11	69878261	69881406	69881406	-1	potassium channel tetramerisation domain containing 11 [Source:MGI Symbol;Acc:MGI:2448712]
ENSMUSG00000050069	213.421	0.338309	0.212265	1.59381	0.110979	0.999911	Grem2	1	174833785	174921819	174921819	-1	gremlin 2, DAN family BMP antagonist [Source:MGI Symbol;Acc:MGI:1344367]
ENSMUSG00000024935	350.91	0.248481	0.155968	1.59316	0.111125	0.999911	Slc1a1	19	28835049	28913960	28835049	1	solute carrier family 1 (neuronal/epithelial high affinity glutamate transporter, system Xag), member 1 [Source:MGI Symbol;Acc:MGI:105083]
ENSMUSG00000035268	422.679	-0.252229	0.15833	-1.59307	0.111146	0.999911	Pkig	2	163658386	163726158	163658386	1	protein kinase inhibitor, gamma [Source:MGI Symbol;Acc:MGI:1343086]
ENSMUSG00000048899	8861.47	0.130183	0.0817273	1.5929	0.111183	0.999911	Rimkla	4	119465283	119492628	119492628	-1	ribosomal modification protein rimK-like family member A [Source:MGI Symbol;Acc:MGI:3040686]
ENSMUSG00000022212	18457.4	0.13803	0.086669	1.59261	0.111248	0.999911	Cpne6	14	55510445	55517431	55510445	1	copine VI [Source:MGI Symbol;Acc:MGI:1334445]
ENSMUSG00000025790	1539.06	-0.140014	0.0879257	-1.59241	0.111292	0.999911	Slco3a1	7	74275419	74554780	74554633	-1	solute carrier organic anion transporter family, member 3a1 [Source:MGI Symbol;Acc:MGI:1351867]
ENSMUSG00000009647	1396	-0.158507	0.0995427	-1.59235	0.111306	0.999911	Mcu	10	59446984	59616692	59616679	-1	mitochondrial calcium uniporter [Source:MGI Symbol;Acc:MGI:3026965]
ENSMUSG00000034601	241.089	0.292503	0.183721	1.59211	0.111361	0.999911	2700049A03Rik	12	71136848	71243303	71136848	1	RIKEN cDNA 2700049A03 gene [Source:MGI Symbol;Acc:MGI:1924217]
ENSMUSG00000089824	586.351	-0.295801	0.185805	-1.592	0.111385	0.999911	Rbm12	2	156091958	156111978	156111956	-1	RNA binding motif protein 12 [Source:MGI Symbol;Acc:MGI:1922960]
ENSMUSG00000037225	285.217	0.317107	0.199204	1.59187	0.111414	0.999911	Fgf2	3	37348346	37410108	37348346	1	fibroblast growth factor 2 [Source:MGI Symbol;Acc:MGI:95516]
ENSMUSG00000020372	2593.74	-0.17257	0.108419	-1.59169	0.111454	0.999911	Rack1	11	48800332	48806434	48800332	1	receptor for activated C kinase 1 [Source:MGI Symbol;Acc:MGI:101849]
ENSMUSG00000015745	710.292	-0.203822	0.128062	-1.59158	0.111479	0.999911	Plekho1	3	95988429	95996001	95996001	-1	pleckstrin homology domain containing, family O member 1 [Source:MGI Symbol;Acc:MGI:1914470]
ENSMUSG00000055184	24.8511	0.775374	0.48727	1.59126	0.111551	0.999911	Fam72a	1	131527903	131539872	131527903	1	family with sequence similarity 72, member A [Source:MGI Symbol;Acc:MGI:1919669]
ENSMUSG00000028745	8075.58	-0.122138	0.0767683	-1.59099	0.111611	0.999911	Capzb	4	139192899	139291818	139192899	1	capping protein (actin filament) muscle Z-line, beta [Source:MGI Symbol;Acc:MGI:104652]
ENSMUSG00000027327	2006.67	-0.186669	0.117387	-1.5902	0.111789	0.999911	1700037H04Rik	2	131146324	131160081	131160034	-1	RIKEN cDNA 1700037H04 gene [Source:MGI Symbol;Acc:MGI:1914576]
ENSMUSG00000026102	1485.99	-0.179292	0.112749	-1.59019	0.111791	0.999911	Inpp1	1	52785427	52817688	52817688	-1	inositol polyphosphate-1-phosphatase [Source:MGI Symbol;Acc:MGI:104848]
ENSMUSG00000022231	3821.3	0.141768	0.0891788	1.5897	0.111902	0.999911	Sema5a	15	32244810	32696341	32244810	1	sema domain, seven thrombospondin repeats (type 1 and type 1-like), transmembrane domain (TM) and short cytoplasmic domain, (semaphorin) 5A [Source:MGI Symbol;Acc:MGI:107556]
ENSMUSG00000110924	197.576	-0.464725	0.292348	-1.58963	0.111918	0.999911	Gm40518	9	48132504	48158965	48151430	-1	predicted gene, 40518 [Source:MGI Symbol;Acc:MGI:5623403]
ENSMUSG00000049571	12.8034	1.32083	0.830903	1.58963	0.111919	0.999911	Cfap46	7	139600951	139683817	139606658	-1	cilia and flagella associated protein 46 [Source:MGI Symbol;Acc:MGI:2444387]
ENSMUSG00000049420	918.994	-0.20255	0.12743	-1.5895	0.111948	0.999911	Tmem200a	10	25912331	26079052	26078650	-1	transmembrane protein 200A [Source:MGI Symbol;Acc:MGI:1924470]
ENSMUSG00000056222	15634.1	0.134271	0.0844752	1.58947	0.111954	0.999911	Spock1	13	57421195	57908332	57908314	-1	sparc/osteonectin, cwcv and kazal-like domains proteoglycan 1 [Source:MGI Symbol;Acc:MGI:105371]
ENSMUSG00000053963	24.4479	-0.812372	0.511257	-1.58897	0.112067	0.999911	Stum	1	180432387	180483504	180483467	-1	mechanosensory transduction mediator [Source:MGI Symbol;Acc:MGI:2138735]
ENSMUSG00000022025	354.909	-0.256232	0.161297	-1.58857	0.112159	0.999911	Cnmd	14	79637690	79662170	79662084	-1	chondromodulin [Source:MGI Symbol;Acc:MGI:1341171]
ENSMUSG00000071658	9847.04	-0.122931	0.0774066	-1.58812	0.11226	0.999911	Gng3	19	8836933	8839194	8839194	-1	guanine nucleotide binding protein (G protein), gamma 3 [Source:MGI Symbol;Acc:MGI:102704]
ENSMUSG00000097392	465.52	0.330142	0.207942	1.58767	0.112361	0.999911	Thoc2l	5	104508350	104554207	104508350	1	THO complex subunit 2-like [Source:MGI Symbol;Acc:MGI:3040669]
ENSMUSG00000027004	386.984	-0.282139	0.177733	-1.58743	0.112415	0.999911	Frzb	2	80411970	80447625	80447625	-1	frizzled-related protein [Source:MGI Symbol;Acc:MGI:892032]
ENSMUSG00000032035	189.354	-0.332631	0.209613	-1.58688	0.112539	0.999911	Ets1	9	32636221	32757820	32636221	1	E26 avian leukemia oncogene 1, 5' domain [Source:MGI Symbol;Acc:MGI:95455]
ENSMUSG00000031387	29.4719	0.801581	0.505472	1.58581	0.112783	0.999911	Renbp	X	73922121	73930850	73930792	-1	renin binding protein [Source:MGI Symbol;Acc:MGI:105940]
ENSMUSG00000049103	90.6862	0.701131	0.442387	1.58488	0.112993	0.999911	Ccr2	9	124101950	124113557	124101950	1	chemokine (C-C motif) receptor 2 [Source:MGI Symbol;Acc:MGI:106185]
ENSMUSG00000033685	1120.05	0.253163	0.159796	1.58428	0.113129	0.999911	Ucp2	7	100493337	100502020	100493337	1	uncoupling protein 2 (mitochondrial, proton carrier) [Source:MGI Symbol;Acc:MGI:109354]
ENSMUSG00000070337	160.74	-0.377013	0.237974	-1.58426	0.113135	0.999911	Gpr179	11	97332109	97352077	97352077	-1	G protein-coupled receptor 179 [Source:MGI Symbol;Acc:MGI:2443409]
ENSMUSG00000023927	2006.23	0.160611	0.101406	1.58383	0.113232	0.999911	Satb1	17	51736187	51833290	51832672	-1	special AT-rich sequence binding protein 1 [Source:MGI Symbol;Acc:MGI:105084]
ENSMUSG00000001657	241.85	0.320346	0.202313	1.58342	0.113326	0.999911	Hoxc8	15	102990607	102994111	102990607	1	homeobox C8 [Source:MGI Symbol;Acc:MGI:96198]
ENSMUSG00000028156	2786.6	-0.1283	0.081043	-1.58311	0.113396	0.999911	Eif4e	3	138526179	138559696	138526179	1	eukaryotic translation initiation factor 4E [Source:MGI Symbol;Acc:MGI:95305]
ENSMUSG00000026153	801.155	-0.180667	0.114172	-1.58242	0.113555	0.999911	Fam135a	1	24011093	24100341	24026759	-1	family with sequence similarity 135, member A [Source:MGI Symbol;Acc:MGI:1915437]
ENSMUSG00000021062	6998.81	-0.147267	0.0930738	-1.58226	0.11359	0.999911	Rab15	12	76797960	76822908	76822553	-1	RAB15, member RAS oncogene family [Source:MGI Symbol;Acc:MGI:1916865]
ENSMUSG00000024330	74.7744	-0.607356	0.383919	-1.58199	0.113651	0.999911	Col11a2	17	34039437	34066685	34039437	1	collagen, type XI, alpha 2 [Source:MGI Symbol;Acc:MGI:88447]
ENSMUSG00000034926	15860.1	-0.137055	0.0866462	-1.58178	0.1137	0.999911	Dhcr24	4	106561038	106589113	106561038	1	24-dehydrocholesterol reductase [Source:MGI Symbol;Acc:MGI:1922004]
ENSMUSG00000110365	8.59101	1.35627	0.857519	1.58162	0.113737	0.999911	Gm38947	7	13192117	13197215	13197215	-1	predicted gene, 38947 [Source:MGI Symbol;Acc:MGI:5621832]
ENSMUSG00000042817	1203.52	0.178638	0.113	1.58087	0.113908	0.999911	Flt3	5	147330741	147400489	147400489	-1	FMS-like tyrosine kinase 3 [Source:MGI Symbol;Acc:MGI:95559]
ENSMUSG00000043183	204.986	-0.31986	0.202358	-1.58067	0.113954	0.999911	Simc1	13	54503779	54551290	54503779	1	SUMO-interacting motifs containing 1 [Source:MGI Symbol;Acc:MGI:2442599]
ENSMUSG00000021477	17971.3	-0.177336	0.112199	-1.58055	0.113982	0.999911	Ctsl	13	64359337	64370890	64370890	-1	cathepsin L [Source:MGI Symbol;Acc:MGI:88564]
ENSMUSG00000051403	2746.63	0.132863	0.084105	1.57973	0.114169	0.999911	Ppp1r37	7	19530800	19563076	19532982	-1	protein phosphatase 1, regulatory subunit 37 [Source:MGI Symbol;Acc:MGI:2687042]
ENSMUSG00000022092	1140.4	-0.167394	0.106065	-1.57823	0.114514	0.999911	Ppp3cc	14	70217865	70289471	70289277	-1	protein phosphatase 3, catalytic subunit, gamma isoform [Source:MGI Symbol;Acc:MGI:107162]
ENSMUSG00000042489	16.0332	-1.08484	0.687535	-1.57787	0.114595	0.999911	Clspn	4	126556935	126593903	126556935	1	claspin [Source:MGI Symbol;Acc:MGI:2445153]
ENSMUSG00000043241	1018.81	0.1685	0.106796	1.57777	0.114617	0.999911	Upf2	2	5951469	6056703	5951469	1	UPF2 regulator of nonsense transcripts homolog (yeast) [Source:MGI Symbol;Acc:MGI:2449307]
ENSMUSG00000109536	103.116	0.470179	0.298011	1.57772	0.11463	0.999911	9330162G02Rik	7	59223847	59254788	59254788	-1	RIKEN cDNA 9330162G02 gene [Source:MGI Symbol;Acc:MGI:2442217]
ENSMUSG00000000157	10.4142	-1.50931	0.956669	-1.57767	0.114641	0.999911	Itgb2l	16	96422288	96443619	96443619	-1	integrin beta 2-like [Source:MGI Symbol;Acc:MGI:1277979]
ENSMUSG00000020231	2098.53	0.13235	0.0838944	1.57757	0.114664	0.999911	Dip2a	10	76259429	76345291	76265508	-1	disco interacting protein 2 homolog A [Source:MGI Symbol;Acc:MGI:2385920]
ENSMUSG00000045322	14.4647	1.24936	0.792186	1.57711	0.11477	0.999911	Tlr9	9	106222598	106226883	106222598	1	toll-like receptor 9 [Source:MGI Symbol;Acc:MGI:1932389]
ENSMUSG00000050222	57.0692	-0.496351	0.314738	-1.57703	0.114788	0.999911	Il17d	14	57524777	57543166	57524777	1	interleukin 17D [Source:MGI Symbol;Acc:MGI:2446510]
ENSMUSG00000012405	3646.56	-0.150486	0.0954468	-1.57665	0.114876	0.999911	Rpl15	14	18267823	18271391	18271067	-1	ribosomal protein L15 [Source:MGI Symbol;Acc:MGI:1913730]
ENSMUSG00000032968	110.458	0.393321	0.249481	1.57655	0.114898	0.999911	Inha	1	75507077	75510366	75507077	1	inhibin alpha [Source:MGI Symbol;Acc:MGI:96569]
ENSMUSG00000030677	101.914	-0.416341	0.264109	-1.5764	0.114934	0.999911	Kif22	7	127027729	127042471	127028957	-1	kinesin family member 22 [Source:MGI Symbol;Acc:MGI:109233]
ENSMUSG00000030324	47.783	-0.556436	0.353031	-1.57617	0.114987	0.999911	Rho	6	115931748	115940036	115931748	1	rhodopsin [Source:MGI Symbol;Acc:MGI:97914]
ENSMUSG00000021221	261.726	0.242391	0.15379	1.57612	0.114998	0.999911	Dpf3	12	83213745	83487716	83350895	-1	D4, zinc and double PHD fingers, family 3 [Source:MGI Symbol;Acc:MGI:1917377]
ENSMUSG00000019143	500.836	0.211004	0.133895	1.57589	0.115051	0.999911	Hars2	18	36783008	36792562	36783008	1	histidyl-tRNA synthetase 2 [Source:MGI Symbol;Acc:MGI:1918041]
ENSMUSG00000061479	1043.57	-0.171406	0.10879	-1.57556	0.115128	0.999911	Snrpa	7	27187005	27196271	27189014	-1	small nuclear ribonucleoprotein polypeptide A [Source:MGI Symbol;Acc:MGI:1855690]
ENSMUSG00000031314	2659.47	0.128422	0.0815094	1.57555	0.11513	0.999911	Taf1	X	101532734	101601789	101532734	1	TATA-box binding protein associated factor 1 [Source:MGI Symbol;Acc:MGI:1336878]
ENSMUSG00000037062	3180.51	-0.181784	0.11547	-1.5743	0.115417	0.999911	Sh3glb1	3	144683678	144720335	144720110	-1	SH3-domain GRB2-like B1 (endophilin) [Source:MGI Symbol;Acc:MGI:1859730]
ENSMUSG00000057716	4289.05	0.128548	0.0816576	1.57423	0.115435	0.999911	Tmem178b	6	39871461	40255150	39871461	1	transmembrane protein 178B [Source:MGI Symbol;Acc:MGI:3647581]
ENSMUSG00000037533	1970.74	0.132388	0.0841731	1.57281	0.115764	0.999911	Rapgef6	11	54522847	54699285	54522847	1	Rap guanine nucleotide exchange factor (GEF) 6 [Source:MGI Symbol;Acc:MGI:2384761]
ENSMUSG00000074738	1203.32	0.190577	0.121192	1.57253	0.115828	0.999911	Fndc10	4	155694342	155696481	155694342	1	fibronectin type III domain containing 10 [Source:MGI Symbol;Acc:MGI:2444790]
ENSMUSG00000000486	56.321	0.527917	0.335719	1.5725	0.115835	0.999911	Septin1	7	127214447	127233130	127215125	-1	septin 1 [Source:MGI Symbol;Acc:MGI:1858916]
ENSMUSG00000019961	666.89	0.251016	0.159651	1.57228	0.115885	0.999911	Tmpo	10	91147571	91181315	91171582	-1	thymopoietin [Source:MGI Symbol;Acc:MGI:106920]
ENSMUSG00000006281	1254.95	0.235693	0.149964	1.57167	0.116027	0.999911	Tep1	14	50824059	50870560	50870560	-1	telomerase associated protein 1 [Source:MGI Symbol;Acc:MGI:109573]
ENSMUSG00000056228	356.624	-0.249044	0.158593	-1.57034	0.116337	0.999911	Cars2	8	11513977	11550783	11550783	-1	cysteinyl-tRNA synthetase 2 (mitochondrial)(putative) [Source:MGI Symbol;Acc:MGI:1919191]
ENSMUSG00000029090	1218.15	0.231018	0.14714	1.57005	0.116404	0.999911	Adgra3	5	49959956	50059006	50059006	-1	adhesion G protein-coupled receptor A3 [Source:MGI Symbol;Acc:MGI:1917943]
ENSMUSG00000085235	25.0097	0.747673	0.476292	1.56978	0.116467	0.999911	Gm12576	11	83817682	83849493	83849493	-1	predicted gene 12576 [Source:MGI Symbol;Acc:MGI:3650616]
ENSMUSG00000035929	358.537	1.29708	0.826718	1.56895	0.116661	0.999911	H2-Q4	17	35379617	35385290	35379617	1	histocompatibility 2, Q region locus 4 [Source:MGI Symbol;Acc:MGI:95933]
ENSMUSG00000031986	356.584	-0.253085	0.161335	-1.5687	0.116719	0.999911	Sprtn	8	124897886	124906161	124897886	1	SprT-like N-terminal domain [Source:MGI Symbol;Acc:MGI:2685351]
ENSMUSG00000040795	277.907	-0.247038	0.157533	-1.56816	0.116843	0.999911	Iqcc	4	129615126	129619099	129619099	-1	IQ motif containing C [Source:MGI Symbol;Acc:MGI:2446212]
ENSMUSG00000001986	858.236	0.170447	0.108711	1.5679	0.116904	0.999911	Gria3	X	41400854	41678601	41400854	1	glutamate receptor, ionotropic, AMPA3 (alpha 3) [Source:MGI Symbol;Acc:MGI:95810]
ENSMUSG00000057133	3134.47	0.162131	0.103418	1.56771	0.116948	0.999911	Chd6	2	160946978	161109075	161109022	-1	chromodomain helicase DNA binding protein 6 [Source:MGI Symbol;Acc:MGI:1918639]
ENSMUSG00000025189	1703.11	0.176806	0.112783	1.56766	0.11696	0.999911	Cnnm1	19	43440436	43497210	43440436	1	cyclin M1 [Source:MGI Symbol;Acc:MGI:1891366]
ENSMUSG00000027671	422.822	-0.206578	0.13178	-1.5676	0.116974	0.999911	Actl6a	3	32706298	32726973	32706298	1	actin-like 6A [Source:MGI Symbol;Acc:MGI:1861453]
ENSMUSG00000032484	264.648	-1.71934	1.09695	-1.56738	0.117027	0.999911	Ngp	9	110419747	110423012	110419747	1	neutrophilic granule protein [Source:MGI Symbol;Acc:MGI:105983]
ENSMUSG00000043929	373.253	-0.224228	0.143166	-1.56621	0.1173	0.999911	Klhl15	X	94234599	94277724	94235811	1	kelch-like 15 [Source:MGI Symbol;Acc:MGI:1923400]
ENSMUSG00000051497	184.404	-0.348693	0.222643	-1.56615	0.117313	0.999911	Kcnj16	11	110968033	111027968	110968033	1	potassium inwardly-rectifying channel, subfamily J, member 16 [Source:MGI Symbol;Acc:MGI:1314842]
ENSMUSG00000031762	446.437	0.292424	0.186717	1.56614	0.117316	0.999911	Mt2	8	94172664	94173568	94172664	1	metallothionein 2 [Source:MGI Symbol;Acc:MGI:97172]
ENSMUSG00000101609	120.502	0.425583	0.271771	1.56596	0.117358	0.999911	Kcnq1ot1	7	143203458	143296549	143296549	-1	KCNQ1 overlapping transcript 1 [Source:MGI Symbol;Acc:MGI:1926855]
ENSMUSG00000022637	859.573	-0.250557	0.160003	-1.56595	0.117361	0.999911	Cblb	16	52031225	52208048	52031225	1	Casitas B-lineage lymphoma b [Source:MGI Symbol;Acc:MGI:2146430]
ENSMUSG00000044067	329.311	0.313553	0.200233	1.56594	0.117362	0.999911	Gpr22	12	31706867	31713947	31713926	-1	G protein-coupled receptor 22 [Source:MGI Symbol;Acc:MGI:1920260]
ENSMUSG00000036676	678.217	0.184359	0.117731	1.56594	0.117363	0.999911	Tmtc3	10	100443902	100487350	100487350	-1	transmembrane and tetratricopeptide repeat containing 3 [Source:MGI Symbol;Acc:MGI:3036255]
ENSMUSG00000073609	355.746	0.231151	0.147635	1.56569	0.11742	0.999911	D2hgdh	1	93824909	93852348	93824909	1	D-2-hydroxyglutarate dehydrogenase [Source:MGI Symbol;Acc:MGI:2138209]
ENSMUSG00000000791	16.8781	1.07815	0.688675	1.56555	0.117454	0.999911	Il12rb1	8	70808449	70821424	70808449	1	interleukin 12 receptor, beta 1 [Source:MGI Symbol;Acc:MGI:104579]
ENSMUSG00000078864	161.227	0.304473	0.194489	1.5655	0.117465	0.999911	Gm14322	2	177759288	177770472	177759288	1	predicted gene 14322 [Source:MGI Symbol;Acc:MGI:3652185]
ENSMUSG00000050122	29.3246	-0.796041	0.508492	-1.56549	0.117467	0.999911	Vwa3b	1	37026596	37187613	37026596	1	von Willebrand factor A domain containing 3B [Source:MGI Symbol;Acc:MGI:1918103]
ENSMUSG00000020358	4283.65	-0.133883	0.0855258	-1.56541	0.117487	0.999911	Hnrnpab	11	51600100	51606847	51606847	-1	heterogeneous nuclear ribonucleoprotein A/B [Source:MGI Symbol;Acc:MGI:1330294]
ENSMUSG00000040272	259.808	0.318987	0.203813	1.5651	0.11756	0.999911	Accs	2	93833467	93849943	93849941	-1	1-aminocyclopropane-1-carboxylate synthase (non-functional) [Source:MGI Symbol;Acc:MGI:1919717]
ENSMUSG00000100131	1671.83	1.28101	0.818641	1.5648	0.117631	0.999911	Gm28439	1	24611535	24612410	24612410	-1	predicted gene 28439 [Source:MGI Symbol;Acc:MGI:5579145]
ENSMUSG00000078974	140.886	0.416148	0.265955	1.56473	0.117646	0.999911	Sec61g	11	16500530	16508484	16508484	-1	SEC61, gamma subunit [Source:MGI Symbol;Acc:MGI:1202066]
ENSMUSG00000028876	191.391	0.391082	0.250006	1.56429	0.11775	0.999911	Epha10	4	124880899	124917800	124880899	1	Eph receptor A10 [Source:MGI Symbol;Acc:MGI:3586824]
ENSMUSG00000046962	348.996	0.283157	0.181037	1.56408	0.117798	0.999911	Zbtb21	16	97943357	97962622	97962615	-1	zinc finger and BTB domain containing 21 [Source:MGI Symbol;Acc:MGI:1927240]
ENSMUSG00000027322	34.8886	0.985296	0.629975	1.56402	0.117812	0.999911	Siglec1	2	131069220	131086765	131086765	-1	sialic acid binding Ig-like lectin 1, sialoadhesin [Source:MGI Symbol;Acc:MGI:99668]
ENSMUSG00000026458	3069.23	0.143551	0.0917933	1.56385	0.117854	0.999911	Ppfia4	1	134296783	134332928	134332928	-1	protein tyrosine phosphatase, receptor type, f polypeptide (PTPRF), interacting protein (liprin), alpha 4 [Source:MGI Symbol;Acc:MGI:1915757]
ENSMUSG00000056888	10.314	1.26419	0.808572	1.56349	0.117938	0.999911	Glipr1	10	111985448	112002631	112002621	-1	GLI pathogenesis-related 1 (glioma) [Source:MGI Symbol;Acc:MGI:1920940]
ENSMUSG00000036699	125.825	-0.378962	0.242441	-1.56311	0.118026	0.999911	Zcchc12	X	36195904	36199158	36195904	1	zinc finger, CCHC domain containing 12 [Source:MGI Symbol;Acc:MGI:1919943]
ENSMUSG00000029823	2597.64	0.202477	0.129553	1.56289	0.118079	0.999911	Luc7l2	6	38551334	38609470	38551334	1	LUC7-like 2 (S. cerevisiae) [Source:MGI Symbol;Acc:MGI:2183260]
ENSMUSG00000070934	3230.9	-0.112617	0.0720726	-1.56256	0.118157	0.999911	Rraga	4	86575668	86577285	86575668	1	Ras-related GTP binding A [Source:MGI Symbol;Acc:MGI:1915691]
ENSMUSG00000028519	95.5999	-0.40292	0.257974	-1.56186	0.118321	0.999911	Dab1	4	103619359	104744844	103619359	1	disabled 1 [Source:MGI Symbol;Acc:MGI:108554]
ENSMUSG00000115124	32.8989	0.650325	0.416386	1.56183	0.118327	0.999911	Gm49201	14	34230619	34231728	34231728	-1	predicted gene, 49201 [Source:MGI Symbol;Acc:MGI:6118649]
ENSMUSG00000008435	683.585	-0.208517	0.133527	-1.56161	0.11838	0.999911	Rdh13	7	4424770	4445649	4445601	-1	retinol dehydrogenase 13 (all-trans and 9-cis) [Source:MGI Symbol;Acc:MGI:1918732]
ENSMUSG00000054434	416.151	-0.212893	0.13633	-1.5616	0.118382	0.999911	Tmem120b	5	123068415	123117749	123068415	1	transmembrane protein 120B [Source:MGI Symbol;Acc:MGI:3603158]
ENSMUSG00000000982	14.2859	1.30654	0.836688	1.56156	0.118391	0.999911	Ccl3	11	83647844	83649355	83649355	-1	chemokine (C-C motif) ligand 3 [Source:MGI Symbol;Acc:MGI:98260]
ENSMUSG00000040818	1039.94	0.151889	0.0972809	1.56135	0.118441	0.999911	Dennd6a	14	26573856	26634322	26573856	1	DENN/MADD domain containing 6A [Source:MGI Symbol;Acc:MGI:2442980]
ENSMUSG00000022951	1961.7	-0.162289	0.103943	-1.56132	0.118447	0.999911	Rcan1	16	92391953	92470867	92400077	-1	regulator of calcineurin 1 [Source:MGI Symbol;Acc:MGI:1890564]
ENSMUSG00000050272	984.342	0.167823	0.107516	1.56092	0.118543	0.999911	Dscam	16	96590840	97170752	97170752	-1	DS cell adhesion molecule [Source:MGI Symbol;Acc:MGI:1196281]
ENSMUSG00000083327	24.3261	0.832535	0.533363	1.56092	0.118543	0.999911	Vcp-rs	X	104345829	104348234	104348234	-1	valosin containing protein, related sequence [Source:MGI Symbol;Acc:MGI:894298]
ENSMUSG00000031654	84.6706	-0.438365	0.280856	-1.56082	0.118567	0.999911	Cbln1	8	87468405	87472609	87472609	-1	cerebellin 1 precursor protein [Source:MGI Symbol;Acc:MGI:88281]
ENSMUSG00000098051	8.83981	1.38618	0.888321	1.56045	0.118654	0.999911	Gm27032	2	180894105	180895220	180894105	1	predicted gene, 27032 [Source:MGI Symbol;Acc:MGI:5504147]
ENSMUSG00000062168	2341.4	-0.162021	0.103848	-1.56018	0.118718	0.999911	Ppef1	X	160623094	160735765	160719936	-1	protein phosphatase with EF hand calcium-binding domain 1 [Source:MGI Symbol;Acc:MGI:1097157]
ENSMUSG00000084843	130.862	0.356582	0.228665	1.55941	0.1189	0.999911	B230312C02Rik	2	180370491	180385885	180385885	-1	RIKEN cDNA B230312C02 gene [Source:MGI Symbol;Acc:MGI:2444130]
ENSMUSG00000029428	2442.36	-0.182425	0.117001	-1.55918	0.118954	0.999911	Stx2	5	128984557	129008574	129008574	-1	syntaxin 2 [Source:MGI Symbol;Acc:MGI:108059]
ENSMUSG00000043391	3865.83	-0.130686	0.08382	-1.55912	0.118968	0.999911	2510009E07Rik	16	21649045	21694665	21694665	-1	RIKEN cDNA 2510009E07 gene [Source:MGI Symbol;Acc:MGI:1919440]
ENSMUSG00000010461	15.1346	1.03767	0.665584	1.55904	0.118988	0.999911	Eya4	10	23102963	23350786	23349903	-1	EYA transcriptional coactivator and phosphatase 4 [Source:MGI Symbol;Acc:MGI:1337104]
ENSMUSG00000032012	893.978	-0.296649	0.190285	-1.55897	0.119003	0.999911	Nectin1	9	43743984	43832658	43743984	1	nectin cell adhesion molecule 1 [Source:MGI Symbol;Acc:MGI:1926483]
ENSMUSG00000075033	2523.29	0.154185	0.0989235	1.55862	0.119085	0.999911	Nxpe3	16	55839953	55895285	55895285	-1	neurexophilin and PC-esterase domain family, member 3 [Source:MGI Symbol;Acc:MGI:2686598]
ENSMUSG00000071181	43.1839	0.60031	0.385317	1.55796	0.119242	0.999911	3830408C21Rik	13	107022553	107055497	107022553	1	RIKEN cDNA 3830408C21 gene [Source:MGI Symbol;Acc:MGI:1917940]
ENSMUSG00000020676	9.87247	1.25413	0.805495	1.55697	0.119477	0.999911	Ccl11	11	82057823	82062955	82057823	1	chemokine (C-C motif) ligand 11 [Source:MGI Symbol;Acc:MGI:103576]
ENSMUSG00000038172	3831.41	0.17055	0.109543	1.55693	0.119487	0.999911	Ttc39b	4	83220300	83324255	83324255	-1	tetratricopeptide repeat domain 39B [Source:MGI Symbol;Acc:MGI:1917113]
ENSMUSG00000032020	10534.1	-0.136435	0.0876619	-1.55637	0.11962	0.999911	Ubash3b	9	41011098	41161697	41158062	-1	ubiquitin associated and SH3 domain containing, B [Source:MGI Symbol;Acc:MGI:1920078]
ENSMUSG00000079055	1192.78	0.184222	0.118394	1.55601	0.119706	0.999911	Slc8a3	12	81197915	81333180	81333164	-1	solute carrier family 8 (sodium/calcium exchanger), member 3 [Source:MGI Symbol;Acc:MGI:107976]
ENSMUSG00000035206	821.619	0.260378	0.167435	1.5551	0.119922	0.999911	Sppl2b	10	80855275	80868708	80855275	1	signal peptide peptidase like 2B [Source:MGI Symbol;Acc:MGI:1920468]
ENSMUSG00000041923	147.401	0.378148	0.243177	1.55503	0.119938	0.999911	Nol4	18	22693181	23041653	22850754	-1	nucleolar protein 4 [Source:MGI Symbol;Acc:MGI:2441684]
ENSMUSG00000042854	93.4766	0.434711	0.279563	1.55497	0.119954	0.999911	Trp53rkb	2	166792531	166799505	166792531	1	transformation related protein 53 regulating kinase B [Source:MGI Symbol;Acc:MGI:1914050]
ENSMUSG00000076432	9978.26	-0.119243	0.0766945	-1.55478	0.119997	0.999911	Ywhaq	12	21390071	21417637	21417637	-1	tyrosine 3-monooxygenase/tryptophan 5-monooxygenase activation protein theta [Source:MGI Symbol;Acc:MGI:891963]
ENSMUSG00000116114	9.51626	1.21743	0.783155	1.55452	0.12006	0.999911	Gm35853	15	101322888	101405834	101322888	1	predicted gene, 35853 [Source:MGI Symbol;Acc:MGI:5595012]
ENSMUSG00000029414	127.756	-0.634581	0.408417	-1.55376	0.120242	0.999911	Kntc1	5	123749716	123821593	123749716	1	kinetochore associated 1 [Source:MGI Symbol;Acc:MGI:2673709]
ENSMUSG00000057230	11211	0.132846	0.0855028	1.55371	0.120255	0.999911	Aak1	6	86849517	87003223	86849517	1	AP2 associated kinase 1 [Source:MGI Symbol;Acc:MGI:1098687]
ENSMUSG00000027540	1279.62	0.24951	0.160658	1.55305	0.120411	0.999911	Ptpn1	2	167932057	167979385	167932327	1	protein tyrosine phosphatase, non-receptor type 1 [Source:MGI Symbol;Acc:MGI:97805]
ENSMUSG00000022548	1087.13	0.588275	0.378917	1.55252	0.120539	0.999911	Apod	16	31296192	31314808	31314808	-1	apolipoprotein D [Source:MGI Symbol;Acc:MGI:88056]
ENSMUSG00000027335	119.505	-0.346785	0.223475	-1.55179	0.120713	0.999911	Adra1d	2	131545850	131562283	131562283	-1	adrenergic receptor, alpha 1d [Source:MGI Symbol;Acc:MGI:106673]
ENSMUSG00000051890	273.588	-0.262048	0.168911	-1.5514	0.120806	0.999911	Klhdc1	12	69241176	69284632	69241176	1	kelch domain containing 1 [Source:MGI Symbol;Acc:MGI:2672853]
ENSMUSG00000052914	1949.96	-0.20477	0.131991	-1.55139	0.120808	0.999911	Cyp2j6	4	96516138	96553661	96553661	-1	cytochrome P450, family 2, subfamily j, polypeptide 6 [Source:MGI Symbol;Acc:MGI:1270148]
ENSMUSG00000045404	220.511	-0.341785	0.220344	-1.55114	0.120868	0.999911	Kcnk13	12	99964499	100062682	99964499	1	potassium channel, subfamily K, member 13 [Source:MGI Symbol;Acc:MGI:2384976]
ENSMUSG00000030835	5598.48	0.113689	0.0733033	1.55094	0.120917	0.999911	Nomo1	7	46033698	46084212	46033698	1	nodal modulator 1 [Source:MGI Symbol;Acc:MGI:2385850]
ENSMUSG00000026765	205.399	-0.33791	0.217892	-1.55081	0.120947	0.999911	Lypd6b	2	49787688	49948849	49787688	1	LY6/PLAUR domain containing 6B [Source:MGI Symbol;Acc:MGI:1919147]
ENSMUSG00000033355	98.3507	0.61052	0.393864	1.55008	0.121122	0.999911	Rtp4	16	23520291	23614222	23520291	1	receptor transporter protein 4 [Source:MGI Symbol;Acc:MGI:1915025]
ENSMUSG00000043336	23.2853	0.916837	0.591542	1.54991	0.121163	0.999911	Filip1l	16	57353093	57573126	57353093	1	filamin A interacting protein 1-like [Source:MGI Symbol;Acc:MGI:1925999]
ENSMUSG00000073158	208.309	0.284106	0.183321	1.54978	0.121195	0.999911	9030624G23Rik	12	24043202	24097246	24097246	-1	RIKEN cDNA 9030624G23 gene [Source:MGI Symbol;Acc:MGI:1914058]
ENSMUSG00000015001	18.3712	0.862482	0.556564	1.54965	0.121224	0.999911	Oc90	15	65876053	65912397	65901561	-1	otoconin 90 [Source:MGI Symbol;Acc:MGI:1313269]
ENSMUSG00000102753	45.0358	0.593445	0.383032	1.54933	0.121301	0.999911	Gm37056	3	73041975	73043839	73043839	-1	predicted gene, 37056 [Source:MGI Symbol;Acc:MGI:5610284]
ENSMUSG00000034488	18838.9	0.145918	0.0942045	1.54895	0.121394	0.999911	Edil3	13	88821472	89323223	88821472	1	EGF-like repeats and discoidin I-like domains 3 [Source:MGI Symbol;Acc:MGI:1329025]
ENSMUSG00000031451	6972.15	0.135339	0.0873771	1.54891	0.121403	0.999911	Gas6	8	13465374	13494490	13494490	-1	growth arrest specific 6 [Source:MGI Symbol;Acc:MGI:95660]
ENSMUSG00000066441	1943.85	-0.155109	0.100193	-1.54811	0.121595	0.999911	Rdh11	12	79174337	79192293	79192293	-1	retinol dehydrogenase 11 [Source:MGI Symbol;Acc:MGI:102581]
ENSMUSG00000050860	2335.96	0.162472	0.104995	1.54743	0.121761	0.999911	Phospho1	11	95824499	95832140	95824499	1	phosphatase, orphan 1 [Source:MGI Symbol;Acc:MGI:2447348]
ENSMUSG00000037426	3901.5	0.134201	0.0867299	1.54734	0.121781	0.999911	Depdc5	5	32863701	32994236	32863721	1	DEP domain containing 5 [Source:MGI Symbol;Acc:MGI:2141101]
ENSMUSG00000040675	1099.79	0.148413	0.0959234	1.54721	0.121813	0.999911	Mthfd1l	10	3973118	4167081	3973118	1	methylenetetrahydrofolate dehydrogenase (NADP+ dependent) 1-like [Source:MGI Symbol;Acc:MGI:1924836]
ENSMUSG00000024659	62.8083	-0.919659	0.594606	-1.54667	0.121943	0.999911	Anxa1	19	20373428	20390944	20390673	-1	annexin A1 [Source:MGI Symbol;Acc:MGI:96819]
ENSMUSG00000016346	9271.08	0.171136	0.11069	1.54609	0.122084	0.999911	Kcnq2	2	181075579	181135300	181135214	-1	potassium voltage-gated channel, subfamily Q, member 2 [Source:MGI Symbol;Acc:MGI:1309503]
ENSMUSG00000026317	882.775	-0.348392	0.225389	-1.54573	0.122169	0.999911	Cln8	8	14881335	14901720	14881335	1	CLN8 transmembrane ER and ERGIC protein [Source:MGI Symbol;Acc:MGI:1349447]
ENSMUSG00000037355	201.466	0.30569	0.197786	1.54556	0.122211	0.999911	Uvssa	5	33378549	33419754	33378549	1	UV stimulated scaffold protein A [Source:MGI Symbol;Acc:MGI:1918351]
ENSMUSG00000039414	2543.54	0.145489	0.0941522	1.54525	0.122286	0.999911	Heatr5b	17	78752898	78835364	78835324	-1	HEAT repeat containing 5B [Source:MGI Symbol;Acc:MGI:2444098]
ENSMUSG00000079020	5172.34	0.183763	0.118937	1.54504	0.122336	0.999911	Slc45a4	15	73577424	73645762	73605467	-1	solute carrier family 45, member 4 [Source:MGI Symbol;Acc:MGI:2146236]
ENSMUSG00000047592	42.1207	-0.776947	0.502994	-1.54464	0.122433	0.999911	Nxpe5	5	138225898	138253363	138225898	1	neurexophilin and PC-esterase domain family, member 5 [Source:MGI Symbol;Acc:MGI:3584036]
ENSMUSG00000042694	376.935	-0.21547	0.139524	-1.54433	0.122509	0.999911	Stn1	19	47501033	47537507	47537119	-1	STN1, CST complex subunit [Source:MGI Symbol;Acc:MGI:1915581]
ENSMUSG00000052087	83.327	-0.425172	0.275314	-1.54432	0.122512	0.999911	Rgs14	13	55369732	55384687	55369732	1	regulator of G-protein signaling 14 [Source:MGI Symbol;Acc:MGI:1859709]
ENSMUSG00000061533	146.67	0.522318	0.338251	1.54418	0.122546	0.999911	Cep128	12	90998492	91384409	91266933	-1	centrosomal protein 128 [Source:MGI Symbol;Acc:MGI:1922466]
ENSMUSG00000000409	48.9901	0.662861	0.429307	1.54403	0.122582	0.999911	Lck	4	129548344	129573641	129558391	-1	lymphocyte protein tyrosine kinase [Source:MGI Symbol;Acc:MGI:96756]
ENSMUSG00000020256	301.565	0.237739	0.154027	1.54349	0.122712	0.999911	Aldh1l2	10	83487450	83534140	83534140	-1	aldehyde dehydrogenase 1 family, member L2 [Source:MGI Symbol;Acc:MGI:2444680]
ENSMUSG00000037003	773.437	0.25758	0.166883	1.54348	0.122714	0.999911	Tns2	15	102100413	102116401	102100413	1	tensin 2 [Source:MGI Symbol;Acc:MGI:2387586]
ENSMUSG00000116755	17.4969	-0.912261	0.591103	-1.54332	0.122753	0.999911	6430553K19Rik	16	48122072	48158499	48158499	-1	RIKEN cDNA 6430553K19 gene [Source:MGI Symbol;Acc:MGI:3588245]
ENSMUSG00000029547	3301.68	0.174826	0.113279	1.54332	0.122753	0.999911	Ints1	5	139751282	139775674	139775673	-1	integrator complex subunit 1 [Source:MGI Symbol;Acc:MGI:1915760]
ENSMUSG00000028370	992.527	0.295855	0.191739	1.54301	0.122828	0.999911	Pappa	4	65124174	65357509	65124174	1	pregnancy-associated plasma protein A [Source:MGI Symbol;Acc:MGI:97479]
ENSMUSG00000051169	106.568	-0.382784	0.248177	-1.54238	0.122981	0.999911	Rpusd3	6	113415319	113419340	113419340	-1	RNA pseudouridylate synthase domain containing 3 [Source:MGI Symbol;Acc:MGI:2141440]
ENSMUSG00000027404	1208.51	-0.164164	0.106445	-1.54225	0.123013	0.999911	Snrpb	2	130171414	130179403	130179303	-1	small nuclear ribonucleoprotein B [Source:MGI Symbol;Acc:MGI:98342]
ENSMUSG00000023932	1922.63	-0.142733	0.0925605	-1.54205	0.123061	0.999911	Cdc5l	17	45391884	45433737	45433737	-1	cell division cycle 5-like (S. pombe) [Source:MGI Symbol;Acc:MGI:1918952]
ENSMUSG00000038055	1653.28	0.152891	0.0991567	1.54192	0.123094	0.999911	Dexi	16	10502531	10543054	10543054	-1	dexamethasone-induced transcript [Source:MGI Symbol;Acc:MGI:1926236]
ENSMUSG00000086631	23.6627	1.19238	0.773474	1.54159	0.123174	0.999911	Gm12784	7	34544472	34581691	34544472	1	predicted gene 12784 [Source:MGI Symbol;Acc:MGI:3650358]
ENSMUSG00000041020	37221.9	0.162379	0.105374	1.54098	0.123321	0.999911	Map7d2	X	159414572	159498757	159414572	1	MAP7 domain containing 2 [Source:MGI Symbol;Acc:MGI:1917474]
ENSMUSG00000038387	666.239	-0.188619	0.122424	-1.5407	0.12339	0.999911	Rras	7	45017961	45021647	45017961	1	related RAS viral (r-ras) oncogene [Source:MGI Symbol;Acc:MGI:98179]
ENSMUSG00000074677	11.885	1.44593	0.938711	1.54034	0.123478	0.999911	Sirpb1c	3	15795145	15848528	15838643	-1	signal-regulatory protein beta 1C [Source:MGI Symbol;Acc:MGI:3807521]
ENSMUSG00000056306	205.192	-0.266652	0.173127	-1.54021	0.123509	0.999911	Sertm1	3	54897068	54915887	54915031	-1	serine rich and transmembrane domain containing 1 [Source:MGI Symbol;Acc:MGI:3607715]
ENSMUSG00000118167	10.8076	1.4852	0.964575	1.53974	0.123624	0.999911	Gm50216	19	19871432	19876563	19876563	-1	predicted gene, 50216 [Source:MGI Symbol;Acc:MGI:6303008]
ENSMUSG00000032181	20358.8	-0.193425	0.125646	-1.53944	0.123696	0.999911	Scg3	9	75643189	75684056	75684056	-1	secretogranin III [Source:MGI Symbol;Acc:MGI:103032]
ENSMUSG00000103707	393.084	-0.230019	0.149426	-1.53934	0.12372	0.999911	Pcdha6	18	36967631	37187657	36967631	1	protocadherin alpha 6 [Source:MGI Symbol;Acc:MGI:1298367]
ENSMUSG00000060487	214.188	-0.307145	0.199534	-1.53931	0.123728	0.999911	Samd5	10	9622936	9675208	9675208	-1	sterile alpha motif domain containing 5 [Source:MGI Symbol;Acc:MGI:2444815]
ENSMUSG00000050812	7875.95	0.118768	0.0771641	1.53916	0.123766	0.999911	Ecpas	4	58798911	58912749	58912749	-1	Ecm29 proteasome adaptor and scaffold [Source:MGI Symbol;Acc:MGI:2140220]
ENSMUSG00000074467	12.0428	-1.07016	0.695298	-1.53913	0.123772	0.999911	Gm10702	3	89353629	89354898	89353629	1	predicted gene 10702 [Source:MGI Symbol;Acc:MGI:3708679]
ENSMUSG00000040896	4739.56	-0.153325	0.0996384	-1.53881	0.12385	0.999911	Kcnd3	3	105452330	105674002	105452330	1	potassium voltage-gated channel, Shal-related family, member 3 [Source:MGI Symbol;Acc:MGI:1928743]
ENSMUSG00000023830	1369.42	0.23161	0.150515	1.53878	0.123857	0.999911	Igf2r	17	12682406	12769664	12769664	-1	insulin-like growth factor 2 receptor [Source:MGI Symbol;Acc:MGI:96435]
ENSMUSG00000028466	1374.42	0.205151	0.133391	1.53796	0.124057	0.999911	Creb3	4	43562332	43567060	43563267	1	cAMP responsive element binding protein 3 [Source:MGI Symbol;Acc:MGI:99946]
ENSMUSG00000031584	2468.2	-0.141932	0.0922974	-1.53777	0.124105	0.999911	Gsr	8	33652523	33698163	33652523	1	glutathione reductase [Source:MGI Symbol;Acc:MGI:95804]
ENSMUSG00000047714	17305.7	-0.133611	0.0869258	-1.53706	0.124277	0.999911	Ppp1r2	16	31251537	31275277	31275277	-1	protein phosphatase 1, regulatory inhibitor subunit 2 [Source:MGI Symbol;Acc:MGI:1914099]
ENSMUSG00000043556	106.793	-0.350937	0.22838	-1.53663	0.124383	0.999911	Fbxl7	15	26540459	26895580	26895580	-1	F-box and leucine-rich repeat protein 7 [Source:MGI Symbol;Acc:MGI:3052506]
ENSMUSG00000028779	2718.82	-0.116508	0.0758486	-1.53606	0.124523	0.999911	Pef1	4	130102558	130128135	130102558	1	penta-EF hand domain containing 1 [Source:MGI Symbol;Acc:MGI:1915148]
ENSMUSG00000027962	157.264	0.484669	0.315553	1.53593	0.124555	0.999911	Vcam1	3	116109949	116129688	116129688	-1	vascular cell adhesion molecule 1 [Source:MGI Symbol;Acc:MGI:98926]
ENSMUSG00000049871	25.301	0.753434	0.490651	1.53558	0.124642	0.999911	Nlrc3	16	3945007	3976632	3976545	-1	NLR family, CARD domain containing 3 [Source:MGI Symbol;Acc:MGI:2444070]
ENSMUSG00000025086	435.78	-0.302274	0.196863	-1.53546	0.124672	0.999911	Trub1	19	57452912	57491005	57452912	1	TruB pseudouridine (psi) synthase family member 1 [Source:MGI Symbol;Acc:MGI:1919383]
ENSMUSG00000028339	414.912	0.302622	0.197096	1.5354	0.124686	0.999911	Col15a1	4	47208161	47313167	47208161	1	collagen, type XV, alpha 1 [Source:MGI Symbol;Acc:MGI:88449]
ENSMUSG00000024019	3497.92	0.146064	0.095138	1.53529	0.124713	0.999911	Cmtr1	17	29660595	29705979	29660595	1	cap methyltransferase 1 [Source:MGI Symbol;Acc:MGI:1921407]
ENSMUSG00000066721	59.1294	-0.50982	0.332159	-1.53487	0.124816	0.999911	Zfp575	7	24583838	24587641	24587641	-1	zinc finger protein 575 [Source:MGI Symbol;Acc:MGI:2141921]
ENSMUSG00000025326	4573.91	-0.111671	0.0727587	-1.53481	0.12483	0.999911	Ube3a	7	59228750	59311536	59228750	1	ubiquitin protein ligase E3A [Source:MGI Symbol;Acc:MGI:105098]
ENSMUSG00000033863	3347.18	0.154753	0.100851	1.53448	0.124912	0.999911	Klf9	19	23141226	23168134	23141226	1	Kruppel-like factor 9 [Source:MGI Symbol;Acc:MGI:1333856]
ENSMUSG00000056116	875.351	0.223912	0.145938	1.5343	0.124956	0.999911	H2-T22	17	36037128	36042747	36042500	-1	histocompatibility 2, T region locus 22 [Source:MGI Symbol;Acc:MGI:95956]
ENSMUSG00000036777	166.524	-0.345859	0.22543	-1.53422	0.124975	0.999911	Anln	9	22332012	22389188	22389188	-1	anillin, actin binding protein [Source:MGI Symbol;Acc:MGI:1920174]
ENSMUSG00000056201	19885.6	-0.119656	0.0780124	-1.53381	0.125078	0.999911	Cfl1	19	5490455	5495201	5490455	1	cofilin 1, non-muscle [Source:MGI Symbol;Acc:MGI:101757]
ENSMUSG00000034205	84.3363	0.438607	0.28598	1.5337	0.125103	0.999911	Loxl2	14	69609068	69695834	69609068	1	lysyl oxidase-like 2 [Source:MGI Symbol;Acc:MGI:2137913]
ENSMUSG00000034040	5538.05	-0.156827	0.102255	-1.53369	0.125105	0.999911	Galnt17	5	130872082	131308497	131308497	-1	polypeptide N-acetylgalactosaminyltransferase 17 [Source:MGI Symbol;Acc:MGI:2137594]
ENSMUSG00000005299	3125.97	-0.151541	0.0988107	-1.53365	0.125115	0.999911	Letm1	5	33739673	33782817	33782817	-1	leucine zipper-EF-hand containing transmembrane protein 1 [Source:MGI Symbol;Acc:MGI:1932557]
ENSMUSG00000034009	21.3132	-0.809389	0.527829	-1.53343	0.12517	0.999911	Rxfp1	3	79641611	79737880	79737794	-1	relaxin/insulin-like family peptide receptor 1 [Source:MGI Symbol;Acc:MGI:2682211]
ENSMUSG00000021913	2214.59	0.168207	0.109728	1.53294	0.12529	0.999911	Ogdhl	14	32322019	32348151	32322019	1	oxoglutarate dehydrogenase-like [Source:MGI Symbol;Acc:MGI:3616088]
ENSMUSG00000030881	2137.93	0.131991	0.0861223	1.5326	0.125374	0.999911	Arfip2	7	105634203	105640416	105640416	-1	ADP-ribosylation factor interacting protein 2 [Source:MGI Symbol;Acc:MGI:1924182]
ENSMUSG00000020334	111.629	0.410518	0.267925	1.53221	0.12547	0.999911	Slc22a4	11	53983123	54028090	54028090	-1	solute carrier family 22 (organic cation transporter), member 4 [Source:MGI Symbol;Acc:MGI:1353479]
ENSMUSG00000038058	551.28	0.25322	0.165311	1.53178	0.125576	0.999911	Nod1	6	54923949	54972612	54971661	-1	nucleotide-binding oligomerization domain containing 1 [Source:MGI Symbol;Acc:MGI:1341839]
ENSMUSG00000020571	2332.51	-0.126836	0.0828041	-1.53176	0.125582	0.999911	Pdia6	12	17266545	17284770	17266545	1	protein disulfide isomerase associated 6 [Source:MGI Symbol;Acc:MGI:1919103]
ENSMUSG00000028457	34.6881	0.717766	0.468731	1.5313	0.125696	0.999911	Atp8b5	4	43267159	43373833	43267159	1	ATPase, class I, type 8B, member 5 [Source:MGI Symbol;Acc:MGI:2444287]
ENSMUSG00000045733	1288.3	-0.17547	0.11459	-1.53129	0.125698	0.999911	Sprn	7	140150628	140154877	140154877	-1	shadow of prion protein [Source:MGI Symbol;Acc:MGI:3582583]
ENSMUSG00000035208	20.9056	0.914633	0.597418	1.53098	0.125775	0.999911	Slfn8	11	83002158	83020810	83017715	-1	schlafen 8 [Source:MGI Symbol;Acc:MGI:2672859]
ENSMUSG00000018920	36.3906	0.75707	0.494828	1.52997	0.126025	0.999911	Cxcl16	11	70453983	70459984	70459984	-1	chemokine (C-X-C motif) ligand 16 [Source:MGI Symbol;Acc:MGI:1932682]
ENSMUSG00000020894	12833.5	-0.151578	0.0990817	-1.52983	0.126058	0.999911	Vamp2	11	69088490	69092384	69088490	1	vesicle-associated membrane protein 2 [Source:MGI Symbol;Acc:MGI:1313277]
ENSMUSG00000056531	11.0299	1.24291	0.812452	1.52982	0.12606	0.999911	Ccdc18	5	108132875	108233628	108132875	1	coiled-coil domain containing 18 [Source:MGI Symbol;Acc:MGI:1922974]
ENSMUSG00000026456	3304.49	-0.129088	0.0843906	-1.52965	0.126105	0.999911	Cyb5r1	1	134405559	134411740	134405559	1	cytochrome b5 reductase 1 [Source:MGI Symbol;Acc:MGI:1919267]
ENSMUSG00000013033	6306.25	0.153549	0.100413	1.52917	0.126221	0.999911	Adgrl1	8	83900105	83941954	83900105	1	adhesion G protein-coupled receptor L1 [Source:MGI Symbol;Acc:MGI:1929461]
ENSMUSG00000022462	10638.3	0.161072	0.105342	1.52904	0.126255	0.999911	Slc38a2	15	96687392	96699730	96699730	-1	solute carrier family 38, member 2 [Source:MGI Symbol;Acc:MGI:1915010]
ENSMUSG00000049134	14.188	-1.15867	0.757802	-1.52898	0.126269	0.999911	Nrap	19	56320035	56390037	56390011	-1	nebulin-related anchoring protein [Source:MGI Symbol;Acc:MGI:1098765]
ENSMUSG00000100750	593.994	0.239119	0.156456	1.52834	0.126428	0.999911	Gm29084	1	62534491	62535942	62535942	-1	predicted gene 29084 [Source:MGI Symbol;Acc:MGI:5579790]
ENSMUSG00000109511	919.973	-0.168252	0.110105	-1.52811	0.126485	0.999911	Nup62	7	44816088	44830812	44816088	1	nucleoporin 62 [Source:MGI Symbol;Acc:MGI:1351500]
ENSMUSG00000030127	2743	-0.143007	0.0936681	-1.52674	0.126825	0.999911	Cops7a	6	124958413	124965538	124965538	-1	COP9 signalosome subunit 7A [Source:MGI Symbol;Acc:MGI:1349400]
ENSMUSG00000022032	22.6658	1.0351	0.678296	1.52603	0.127003	0.999911	Scara5	14	65666403	65764826	65666403	1	scavenger receptor class A, member 5 [Source:MGI Symbol;Acc:MGI:1918395]
ENSMUSG00000010047	206.246	-0.285166	0.18688	-1.52593	0.127028	0.999911	Hyal2	9	107567945	107572779	107567945	1	hyaluronoglucosaminidase 2 [Source:MGI Symbol;Acc:MGI:1196334]
ENSMUSG00000033350	2869	0.131025	0.085885	1.52559	0.127112	0.999911	Chst2	9	95399292	95406722	95406722	-1	carbohydrate sulfotransferase 2 [Source:MGI Symbol;Acc:MGI:1891160]
ENSMUSG00000043036	22.9478	0.828378	0.543204	1.52499	0.127263	0.999911	Ccdc63	5	122108040	122140823	122138062	-1	coiled-coil domain containing 63 [Source:MGI Symbol;Acc:MGI:3607777]
ENSMUSG00000035948	70.379	0.471467	0.309308	1.52427	0.127442	0.999911	Acss3	10	106933517	107123668	107123583	-1	acyl-CoA synthetase short-chain family member 3 [Source:MGI Symbol;Acc:MGI:2685720]
ENSMUSG00000028671	845.789	-0.152402	0.0999977	-1.52406	0.127495	0.999911	Gale	4	135963727	135968178	135963727	1	galactose-4-epimerase, UDP [Source:MGI Symbol;Acc:MGI:1921496]
ENSMUSG00000022150	125.605	0.346259	0.227199	1.52403	0.127501	0.999911	Dab2	15	6299788	6440712	6299788	1	disabled 2, mitogen-responsive phosphoprotein [Source:MGI Symbol;Acc:MGI:109175]
ENSMUSG00000038521	40.134	0.983905	0.645672	1.52385	0.127547	0.999911	C1s1	6	124530345	124542359	124542321	-1	complement component 1, s subcomponent 1 [Source:MGI Symbol;Acc:MGI:1355312]
ENSMUSG00000030672	10.1194	1.23626	0.811511	1.5234	0.127658	0.999911	Mylpf	7	127208890	127214298	127208890	1	myosin light chain, phosphorylatable, fast skeletal muscle [Source:MGI Symbol;Acc:MGI:97273]
ENSMUSG00000057777	964.628	0.226828	0.149067	1.52165	0.128097	0.999911	Mab21l2	3	86545581	86548629	86548629	-1	mab-21-like 2 [Source:MGI Symbol;Acc:MGI:1346022]
ENSMUSG00000109870	23.6361	0.802921	0.527692	1.52157	0.128117	0.999911	Gm35850	8	90709458	90740775	90740775	-1	predicted gene, 35850 [Source:MGI Symbol;Acc:MGI:5595009]
ENSMUSG00000030670	12.4651	-1.13381	0.745219	-1.52144	0.128148	0.999911	Cyp2r1	7	114549682	114562972	114562890	-1	cytochrome P450, family 2, subfamily r, polypeptide 1 [Source:MGI Symbol;Acc:MGI:2449771]
ENSMUSG00000036733	1650.39	-0.144949	0.0953299	-1.5205	0.128386	0.999911	Rbm42	7	30640999	30650317	30650144	-1	RNA binding motif protein 42 [Source:MGI Symbol;Acc:MGI:1915285]
ENSMUSG00000042599	1355.44	0.168284	0.110702	1.52015	0.128473	0.999911	Kdm7a	6	39136623	39206789	39206789	-1	lysine (K)-specific demethylase 7A [Source:MGI Symbol;Acc:MGI:2443388]
ENSMUSG00000032231	31191.5	-0.109271	0.0718855	-1.52006	0.128495	0.999911	Anxa2	9	69453620	69491795	69453620	1	annexin A2 [Source:MGI Symbol;Acc:MGI:88246]
ENSMUSG00000002341	786.199	0.156184	0.102771	1.51973	0.128578	0.999911	Ncan	8	70093085	70120873	70120873	-1	neurocan [Source:MGI Symbol;Acc:MGI:104694]
ENSMUSG00000035725	2966.79	-0.128543	0.0846152	-1.51915	0.128725	0.999911	Prkx	X	77761411	77796278	77796278	-1	protein kinase, X-linked [Source:MGI Symbol;Acc:MGI:1309999]
ENSMUSG00000030428	2880.06	-0.165109	0.108776	-1.51788	0.129046	0.999911	Ttyh1	7	4119408	4136708	4119408	1	tweety family member 1 [Source:MGI Symbol;Acc:MGI:1889007]
ENSMUSG00000032356	805.845	0.207806	0.136985	1.517	0.129268	0.999911	Rasgrf1	9	89909908	90026977	89909908	1	RAS protein-specific guanine nucleotide-releasing factor 1 [Source:MGI Symbol;Acc:MGI:99694]
ENSMUSG00000004568	1506.49	-0.133959	0.0883187	-1.51677	0.129325	0.999911	Arhgef18	8	3353415	3456601	3353437	1	rho/rac guanine nucleotide exchange factor (GEF) 18 [Source:MGI Symbol;Acc:MGI:2142567]
ENSMUSG00000023886	45.6526	0.851037	0.561123	1.51667	0.129351	0.999911	Smoc2	17	14279506	14404790	14279506	1	SPARC related modular calcium binding 2 [Source:MGI Symbol;Acc:MGI:1929881]
ENSMUSG00000034584	23.1817	-0.83066	0.547734	-1.51654	0.129383	0.999911	Exph5	9	53301670	53377514	53301670	1	exophilin 5 [Source:MGI Symbol;Acc:MGI:2443248]
ENSMUSG00000038679	164.32	0.332415	0.219224	1.51633	0.129436	0.999911	Trps1	15	50654752	50890463	50889691	-1	transcriptional repressor GATA binding 1 [Source:MGI Symbol;Acc:MGI:1927616]
ENSMUSG00000006641	534.164	-0.226011	0.14907	-1.51614	0.129484	0.999911	Slc5a6	5	31036036	31048924	31048002	-1	solute carrier family 5 (sodium-dependent vitamin transporter), member 6 [Source:MGI Symbol;Acc:MGI:2660847]
ENSMUSG00000068122	11.6722	-1.8245	1.20364	-1.51582	0.129564	0.999911	Agtr2	X	21484544	21489164	21484544	1	angiotensin II receptor, type 2 [Source:MGI Symbol;Acc:MGI:87966]
ENSMUSG00000096974	12.9672	-1.1416	0.753224	-1.51561	0.129617	0.999911	Gm26881	4	43045966	43053254	43045966	1	predicted gene, 26881 [Source:MGI Symbol;Acc:MGI:5477375]
ENSMUSG00000036905	108.774	0.709802	0.468431	1.51528	0.129703	0.999911	C1qb	4	136880129	136886187	136886187	-1	complement component 1, q subcomponent, beta polypeptide [Source:MGI Symbol;Acc:MGI:88224]
ENSMUSG00000041607	2971.86	-0.221108	0.145986	-1.51459	0.129877	0.999911	Mbp	18	82475146	82585637	82475146	1	myelin basic protein [Source:MGI Symbol;Acc:MGI:96925]
ENSMUSG00000001865	18.3277	0.878778	0.58034	1.51425	0.129964	0.999911	Cpa3	3	20215620	20242181	20242181	-1	carboxypeptidase A3, mast cell [Source:MGI Symbol;Acc:MGI:88479]
ENSMUSG00000073411	6134.96	0.274077	0.181003	1.51421	0.129972	0.999911	H2-D1	17	35262730	35267499	35262730	1	histocompatibility 2, D region locus 1 [Source:MGI Symbol;Acc:MGI:95896]
ENSMUSG00000028766	450.014	-0.262964	0.173719	-1.51374	0.130093	0.999911	Alpl	4	137741733	137796384	137796384	-1	alkaline phosphatase, liver/bone/kidney [Source:MGI Symbol;Acc:MGI:87983]
ENSMUSG00000037295	32.0373	-0.782209	0.516846	-1.51343	0.130171	0.999911	Ldlrap1	4	134741554	134768024	134768024	-1	low density lipoprotein receptor adaptor protein 1 [Source:MGI Symbol;Acc:MGI:2140175]
ENSMUSG00000049037	14.1469	1.04239	0.688948	1.51302	0.130274	0.999911	Clec4a1	6	122921848	122934619	122921848	1	C-type lectin domain family 4, member a1 [Source:MGI Symbol;Acc:MGI:3036291]
ENSMUSG00000041245	351.094	0.225375	0.14906	1.51198	0.13054	0.999911	Wnk3	X	151198078	151320152	151198078	1	WNK lysine deficient protein kinase 3 [Source:MGI Symbol;Acc:MGI:2652875]
ENSMUSG00000034912	1414.4	0.156005	0.103194	1.51176	0.130594	0.999911	Mdga2	12	66466060	67222549	67222549	-1	MAM domain containing glycosylphosphatidylinositol anchor 2 [Source:MGI Symbol;Acc:MGI:2444706]
ENSMUSG00000028560	291.175	-0.306106	0.202486	-1.51174	0.1306	0.999911	Usp1	4	98923810	98935543	98923810	1	ubiquitin specific peptidase 1 [Source:MGI Symbol;Acc:MGI:2385198]
ENSMUSG00000030306	11077.8	0.126229	0.0835029	1.51167	0.130618	0.999911	Tmtc1	6	148232430	148444389	148444389	-1	transmembrane and tetratricopeptide repeat containing 1 [Source:MGI Symbol;Acc:MGI:3039590]
ENSMUSG00000048385	5677.97	0.189066	0.125115	1.51113	0.130754	0.999911	Scrt1	15	76516203	76522499	76522499	-1	scratch family zinc finger 1 [Source:MGI Symbol;Acc:MGI:2176606]
ENSMUSG00000096169	17.6367	1.01505	0.671847	1.51083	0.130832	0.999911	Olfr1564	17	33211206	33221690	33221652	-1	olfactory receptor 1564 [Source:MGI Symbol;Acc:MGI:3782645]
ENSMUSG00000042286	120.212	0.448817	0.297155	1.51038	0.130946	0.999911	Stab1	14	31139013	31168641	31139848	-1	stabilin 1 [Source:MGI Symbol;Acc:MGI:2178742]
ENSMUSG00000116876	26.4696	0.828742	0.548981	1.5096	0.131145	0.999911	Gm49721	17	6978904	7043950	6978904	1	predicted gene, 49721 [Source:MGI Symbol;Acc:MGI:6215195]
ENSMUSG00000022614	674.858	-0.193906	0.12845	-1.50958	0.131149	0.999911	Lmf2	15	89351004	89355659	89355659	-1	lipase maturation factor 2 [Source:MGI Symbol;Acc:MGI:2146015]
ENSMUSG00000036550	3154.43	0.191355	0.12679	1.50923	0.131239	0.999911	Cnot1	8	95719451	95807464	95807381	-1	CCR4-NOT transcription complex, subunit 1 [Source:MGI Symbol;Acc:MGI:2442402]
ENSMUSG00000022500	325.027	-0.278283	0.18443	-1.50888	0.131329	0.999911	Litaf	16	10959275	11066157	10993121	-1	LPS-induced TN factor [Source:MGI Symbol;Acc:MGI:1929512]
ENSMUSG00000014773	10.0994	1.22498	0.811875	1.50882	0.131344	0.999911	Dll1	17	15367354	15376872	15375976	-1	delta like canonical Notch ligand 1 [Source:MGI Symbol;Acc:MGI:104659]
ENSMUSG00000035495	551.913	0.180632	0.119753	1.50838	0.131458	0.999911	Tstd2	4	46114746	46138694	46138475	-1	thiosulfate sulfurtransferase (rhodanese)-like domain containing 2 [Source:MGI Symbol;Acc:MGI:3039624]
ENSMUSG00000074981	17.8418	0.83176	0.551504	1.50817	0.131512	0.999911	Dcdc5	2	106003336	106406151	106003336	1	doublecortin domain containing 5 [Source:MGI Symbol;Acc:MGI:3045363]
ENSMUSG00000026641	888.365	-0.162253	0.107609	-1.50781	0.131604	0.999911	Usf1	1	171411313	171419142	171411313	1	upstream transcription factor 1 [Source:MGI Symbol;Acc:MGI:99542]
ENSMUSG00000045440	365.054	-0.224536	0.148919	-1.50778	0.131611	0.999911	Insm2	12	55599427	55602086	55599427	1	insulinoma-associated 2 [Source:MGI Symbol;Acc:MGI:1930787]
ENSMUSG00000030411	305.647	0.283205	0.187855	1.50757	0.131664	0.999911	Nova2	7	18925888	18965319	18925888	1	NOVA alternative splicing regulator 2 [Source:MGI Symbol;Acc:MGI:104296]
ENSMUSG00000022836	70.9699	0.592097	0.392853	1.50717	0.131767	0.999911	Mylk	16	34745210	35002420	34745210	1	myosin, light polypeptide kinase [Source:MGI Symbol;Acc:MGI:894806]
ENSMUSG00000041801	1142.07	0.14386	0.0954826	1.50666	0.131898	0.999911	Phlda3	1	135766119	135769136	135766119	1	pleckstrin homology like domain, family A, member 3 [Source:MGI Symbol;Acc:MGI:1351485]
ENSMUSG00000066406	1880.5	0.204321	0.135612	1.50666	0.131898	0.999911	Akap13	7	75455534	75754609	75455534	1	A kinase (PRKA) anchor protein 13 [Source:MGI Symbol;Acc:MGI:2676556]
ENSMUSG00000034780	2665.65	0.22619	0.150137	1.50656	0.131924	0.999911	B3galt1	2	67565871	68122689	67565871	1	UDP-Gal:betaGlcNAc beta 1,3-galactosyltransferase, polypeptide 1 [Source:MGI Symbol;Acc:MGI:1349403]
ENSMUSG00000022957	2754.5	0.166944	0.110851	1.50601	0.132063	0.999911	Itsn1	16	91729281	91920597	91729281	1	intersectin 1 (SH3 domain protein 1A) [Source:MGI Symbol;Acc:MGI:1338069]
ENSMUSG00000029576	280.506	-0.259531	0.172358	-1.50577	0.132127	0.999911	Radil	5	142484839	142551098	142551098	-1	Ras association and DIL domains [Source:MGI Symbol;Acc:MGI:2443088]
ENSMUSG00000041297	1269.1	0.139457	0.092645	1.50528	0.132251	0.999911	Cdk13	13	17710315	17805097	17805097	-1	cyclin-dependent kinase 13 [Source:MGI Symbol;Acc:MGI:1916812]
ENSMUSG00000016308	1703.92	-0.137471	0.0913336	-1.50515	0.132284	0.999911	Ube2a	X	36873900	36884222	36873900	1	ubiquitin-conjugating enzyme E2A [Source:MGI Symbol;Acc:MGI:102959]
ENSMUSG00000053754	2460.17	0.16814	0.111744	1.50469	0.132404	0.999911	Chd8	14	52198151	52257780	52257780	-1	chromodomain helicase DNA binding protein 8 [Source:MGI Symbol;Acc:MGI:1915022]
ENSMUSG00000059195	8.88549	1.39411	0.926663	1.50444	0.132468	0.999911	Gm12715	4	103563402	103564529	103563402	1	predicted gene 12715 [Source:MGI Symbol;Acc:MGI:3650759]
ENSMUSG00000017485	1783.1	0.187915	0.124919	1.5043	0.132505	0.999911	Top2b	14	16365179	16435462	16365179	1	topoisomerase (DNA) II beta [Source:MGI Symbol;Acc:MGI:98791]
ENSMUSG00000022768	21.1993	0.900342	0.598598	1.50409	0.132559	0.999911	Ccdc116	16	17139064	17147229	17144439	-1	coiled-coil domain containing 116 [Source:MGI Symbol;Acc:MGI:1924122]
ENSMUSG00000061755	2920.41	0.159099	0.105854	1.503	0.132839	0.999911	Bod1l	5	41787538	41844315	41844315	-1	biorientation of chromosomes in cell division 1-like [Source:MGI Symbol;Acc:MGI:2444804]
ENSMUSG00000054435	18.4736	1.17848	0.784181	1.50281	0.132888	0.999911	Gimap4	6	48684549	48692060	48684549	1	GTPase, IMAP family member 4 [Source:MGI Symbol;Acc:MGI:1349656]
ENSMUSG00000015095	2292.03	0.131805	0.0877271	1.50244	0.132983	0.999911	Fbxw5	2	25500750	25505471	25500750	1	F-box and WD-40 domain protein 5 [Source:MGI Symbol;Acc:MGI:1354731]
ENSMUSG00000000948	344.375	0.387489	0.257907	1.50244	0.132985	0.999911	Gm38393	7	59974149	60005064	60005064	-1	predicted gene, 38393 [Source:MGI Symbol;Acc:MGI:5613898]
ENSMUSG00000032609	527.602	-0.242995	0.161743	-1.50236	0.133005	0.999911	Klhdc8b	9	108447636	108461581	108461581	-1	kelch domain containing 8B [Source:MGI Symbol;Acc:MGI:1925517]
ENSMUSG00000035540	11.5721	-1.1081	0.738737	-1.49999	0.133617	0.999911	Gc	5	89417522	89457898	89457898	-1	vitamin D binding protein [Source:MGI Symbol;Acc:MGI:95669]
ENSMUSG00000037818	96.5004	0.434439	0.289703	1.4996	0.133718	0.999911	Abhd18	3	40846970	40938138	40894145	1	abhydrolase domain containing 18 [Source:MGI Symbol;Acc:MGI:1915468]
ENSMUSG00000030342	12268.1	-0.156732	0.104567	-1.49887	0.133906	0.999911	Cd9	6	125460266	125494791	125494791	-1	CD9 antigen [Source:MGI Symbol;Acc:MGI:88348]
ENSMUSG00000028068	152.905	-0.329728	0.220041	-1.49848	0.134008	0.999911	Iqgap3	3	88081971	88121048	88081971	1	IQ motif containing GTPase activating protein 3 [Source:MGI Symbol;Acc:MGI:3028642]
ENSMUSG00000006546	101.277	0.393589	0.262687	1.49832	0.134051	0.999911	Cryba2	1	74889934	74893143	74893143	-1	crystallin, beta A2 [Source:MGI Symbol;Acc:MGI:104336]
ENSMUSG00000031112	117.489	-0.338768	0.226133	-1.49809	0.13411	0.999911	Stk26	X	50841047	50893097	50841047	1	serine/threonine kinase 26 [Source:MGI Symbol;Acc:MGI:1917665]
ENSMUSG00000054072	151.997	1.47212	0.983017	1.49755	0.13425	0.999911	Iigp1	18	60376027	60392634	60376027	1	interferon inducible GTPase 1 [Source:MGI Symbol;Acc:MGI:1926259]
ENSMUSG00000020085	104.957	-0.376922	0.251697	-1.49752	0.134257	0.999911	Aifm2	10	61715263	61739260	61715287	1	apoptosis-inducing factor, mitochondrion-associated 2 [Source:MGI Symbol;Acc:MGI:1918611]
ENSMUSG00000087516	36.3166	-0.659769	0.440868	-1.49652	0.134517	0.999911	Tbx3os1	5	119570130	119671365	119574946	-1	T-box 3, opposite strand 1 [Source:MGI Symbol;Acc:MGI:3780472]
ENSMUSG00000019785	429.81	0.210001	0.14034	1.49637	0.134556	0.999911	Clvs2	10	33512286	33624769	33624769	-1	clavesin 2 [Source:MGI Symbol;Acc:MGI:2443223]
ENSMUSG00000078816	12.1544	-1.05884	0.707715	-1.49615	0.134615	0.999911	Prkcg	7	3289179	3331099	3289179	1	protein kinase C, gamma [Source:MGI Symbol;Acc:MGI:97597]
ENSMUSG00000076613	15.14	-3.55162	2.37596	-1.49482	0.134962	0.999911	Ighg2b	12	113302965	113307933	113307933	-1	immunoglobulin heavy constant gamma 2B [Source:MGI Symbol;Acc:MGI:96445]
ENSMUSG00000034329	15.8285	-1.0667	0.713713	-1.49458	0.135024	0.999911	Brip1	11	86058138	86201193	86201193	-1	BRCA1 interacting protein C-terminal helicase 1 [Source:MGI Symbol;Acc:MGI:2442836]
ENSMUSG00000018459	203.649	-0.354676	0.237319	-1.49451	0.135042	0.999911	Slc13a3	2	165405028	165473230	165473230	-1	solute carrier family 13 (sodium-dependent dicarboxylate transporter), member 3 [Source:MGI Symbol;Acc:MGI:2149635]
ENSMUSG00000030214	44.9453	0.768067	0.513927	1.4945	0.135044	0.999911	Plbd1	6	136612070	136661928	136661928	-1	phospholipase B domain containing 1 [Source:MGI Symbol;Acc:MGI:1914107]
ENSMUSG00000024787	736.005	-0.17471	0.116924	-1.49422	0.135118	0.999911	Snx15	19	6119399	6128304	6128304	-1	sorting nexin 15 [Source:MGI Symbol;Acc:MGI:1916274]
ENSMUSG00000024052	1425.12	0.143965	0.0963556	1.4941	0.13515	0.999911	Lpin2	17	71182560	71249817	71182560	1	lipin 2 [Source:MGI Symbol;Acc:MGI:1891341]
ENSMUSG00000038366	3795.73	-0.137878	0.0922909	-1.49395	0.13519	0.999911	Lasp1	11	97799000	97838764	97799000	1	LIM and SH3 protein 1 [Source:MGI Symbol;Acc:MGI:109656]
ENSMUSG00000048616	161.433	-0.371038	0.248408	-1.49366	0.135264	0.999911	Nog	11	89300638	89302332	89302332	-1	noggin [Source:MGI Symbol;Acc:MGI:104327]
ENSMUSG00000031748	24681.2	-0.140198	0.0938673	-1.49358	0.135285	0.999911	Gnao1	8	93809966	93969388	93809966	1	guanine nucleotide binding protein, alpha O [Source:MGI Symbol;Acc:MGI:95775]
ENSMUSG00000055612	37.7617	-0.791704	0.530272	-1.49302	0.135433	0.999911	Cdca7	2	72476159	72486893	72476159	1	cell division cycle associated 7 [Source:MGI Symbol;Acc:MGI:1914203]
ENSMUSG00000045954	56.283	0.603525	0.404401	1.49239	0.135596	0.999911	Cavin2	1	51289126	51302960	51289126	1	caveolae associated 2 [Source:MGI Symbol;Acc:MGI:99513]
ENSMUSG00000007655	442.423	-0.223438	0.149727	-1.4923	0.135621	0.999911	Cav1	6	17306335	17341452	17306335	1	caveolin 1, caveolae protein [Source:MGI Symbol;Acc:MGI:102709]
ENSMUSG00000050071	84.3524	-0.429811	0.288037	-1.49221	0.135644	0.999911	Bex1	X	136213972	136215513	136215513	-1	brain expressed X-linked 1 [Source:MGI Symbol;Acc:MGI:1328321]
ENSMUSG00000019139	753.269	-0.177685	0.119076	-1.4922	0.135648	0.999911	Isyna1	8	70594373	70597290	70594373	1	myo-inositol 1-phosphate synthase A1 [Source:MGI Symbol;Acc:MGI:1919030]
ENSMUSG00000022176	622.771	-0.24758	0.166026	-1.49122	0.135904	0.999911	Rem2	14	54476100	54480431	54476100	1	rad and gem related GTP binding protein 2 [Source:MGI Symbol;Acc:MGI:2155260]
ENSMUSG00000113390	87.6373	-0.404808	0.271505	-1.49098	0.135968	0.999911	Gm32635	12	106094823	106098971	106098971	-1	predicted gene, 32635 [Source:MGI Symbol;Acc:MGI:5591794]
ENSMUSG00000060002	1152.06	0.178558	0.11978	1.49071	0.136037	0.999911	Chpt1	10	88452745	88504073	88476440	-1	choline phosphotransferase 1 [Source:MGI Symbol;Acc:MGI:2384841]
ENSMUSG00000006390	626.047	-0.206338	0.138422	-1.49064	0.136056	0.999911	Elovl1	4	118428093	118432953	118428093	1	elongation of very long chain fatty acids (FEN1/Elo2, SUR4/Elo3, yeast)-like 1 [Source:MGI Symbol;Acc:MGI:1858959]
ENSMUSG00000022802	1208.17	0.180119	0.120886	1.48998	0.136228	0.999911	Lmln	16	33062521	33127695	33062521	1	leishmanolysin-like (metallopeptidase M8 family) [Source:MGI Symbol;Acc:MGI:2444736]
ENSMUSG00000042254	87.1634	-0.412304	0.276904	-1.48898	0.136493	0.999911	Cilp	9	65265180	65280605	65265180	1	cartilage intermediate layer protein, nucleotide pyrophosphohydrolase [Source:MGI Symbol;Acc:MGI:2444507]
ENSMUSG00000050822	1906.7	0.17011	0.114298	1.48831	0.13667	0.999911	Slc29a4	5	142692512	142722490	142692512	1	solute carrier family 29 (nucleoside transporters), member 4 [Source:MGI Symbol;Acc:MGI:2385330]
ENSMUSG00000049882	353.696	0.2089	0.140384	1.48806	0.136734	0.999911	Vcpkmt	12	69577628	69583110	69583110	-1	valosin containing protein lysine (K) methyltransferase [Source:MGI Symbol;Acc:MGI:2684917]
ENSMUSG00000037638	138.002	-0.458923	0.308547	-1.48737	0.136918	0.999911	Zbtb42	12	112678828	112682747	112678828	1	zinc finger and BTB domain containing 42 [Source:MGI Symbol;Acc:MGI:3644133]
ENSMUSG00000021978	5274.49	-0.155292	0.104426	-1.4871	0.136989	0.999911	Extl3	14	65052060	65149855	65098105	-1	exostosin-like glycosyltransferase 3 [Source:MGI Symbol;Acc:MGI:1860765]
ENSMUSG00000034168	2940.76	-0.126295	0.0849488	-1.48672	0.137088	0.999911	Irf2bpl	12	86880701	86884798	86884798	-1	interferon regulatory factor 2 binding protein-like [Source:MGI Symbol;Acc:MGI:2442463]
ENSMUSG00000032224	1444.79	0.148908	0.100253	1.48532	0.137458	0.999911	Fam81a	9	70088511	70142560	70141578	-1	family with sequence similarity 81, member A [Source:MGI Symbol;Acc:MGI:1924136]
ENSMUSG00000089847	597.05	0.177484	0.119554	1.48455	0.137663	0.999911	Timm10b	7	105640056	105643637	105640056	1	translocase of inner mitochondrial membrane 10B [Source:MGI Symbol;Acc:MGI:1315196]
ENSMUSG00000022407	848.234	-0.145888	0.098293	-1.48422	0.137751	0.999911	Adsl	15	80948490	80970946	80948490	1	adenylosuccinate lyase [Source:MGI Symbol;Acc:MGI:103202]
ENSMUSG00000030682	5173.97	-0.134133	0.0903744	-1.4842	0.137757	0.999911	Cdipt	7	126975914	126980501	126975914	1	CDP-diacylglycerol--inositol 3-phosphatidyltransferase (phosphatidylinositol synthase) [Source:MGI Symbol;Acc:MGI:105491]
ENSMUSG00000037470	3647.34	0.148549	0.1001	1.48401	0.137807	0.999911	Uggt1	1	36140027	36244720	36244305	-1	UDP-glucose glycoprotein glucosyltransferase 1 [Source:MGI Symbol;Acc:MGI:2443162]
ENSMUSG00000037916	4927.86	-0.139993	0.0943379	-1.48396	0.13782	0.999911	Ndufv1	19	4007384	4012806	4012694	-1	NADH:ubiquinone oxidoreductase core subunit V1 [Source:MGI Symbol;Acc:MGI:107851]
ENSMUSG00000006476	2060.65	0.161255	0.108672	1.48387	0.137845	0.999911	Nsmf	2	25054355	25062881	25054355	1	NMDA receptor synaptonuclear signaling and neuronal migration factor [Source:MGI Symbol;Acc:MGI:1861755]
ENSMUSG00000042035	2702.18	-0.145732	0.098216	-1.48379	0.137864	0.999911	Igsf3	3	101377083	101463059	101377083	1	immunoglobulin superfamily, member 3 [Source:MGI Symbol;Acc:MGI:1926158]
ENSMUSG00000070639	3511	-0.204875	0.138094	-1.48359	0.137919	0.999911	Lrrc8b	5	105415775	105490074	105415775	1	leucine rich repeat containing 8 family, member B [Source:MGI Symbol;Acc:MGI:2141353]
ENSMUSG00000113710	10.2401	1.26426	0.852296	1.48336	0.137978	0.999911	Gm38577	11	82382796	82387340	82387340	-1	predicted gene, 38577 [Source:MGI Symbol;Acc:MGI:5621462]
ENSMUSG00000057378	526.189	0.251892	0.169811	1.48336	0.137979	0.999911	Ryr3	2	112631355	113217096	113217087	-1	ryanodine receptor 3 [Source:MGI Symbol;Acc:MGI:99684]
ENSMUSG00000022469	18.4245	1.15405	0.778059	1.48325	0.138009	0.999911	Rapgef3	15	97744770	97767972	97767846	-1	Rap guanine nucleotide exchange factor (GEF) 3 [Source:MGI Symbol;Acc:MGI:2441741]
ENSMUSG00000046314	694.07	0.309464	0.208762	1.48238	0.13824	0.999911	Stxbp6	12	44852484	45074709	45074709	-1	syntaxin binding protein 6 (amisyn) [Source:MGI Symbol;Acc:MGI:2384963]
ENSMUSG00000035678	9.19146	1.14885	0.77514	1.48212	0.138309	0.999911	Tnfsf9	17	57105325	57107757	57105325	1	tumor necrosis factor (ligand) superfamily, member 9 [Source:MGI Symbol;Acc:MGI:1101058]
ENSMUSG00000028865	98.5377	0.424235	0.286308	1.48174	0.138409	0.999911	Cd164l2	4	133212131	133224555	133212131	1	CD164 sialomucin-like 2 [Source:MGI Symbol;Acc:MGI:1916905]
ENSMUSG00000002346	415.932	0.246452	0.166342	1.4816	0.138447	0.999911	Slc25a42	8	70184340	70212305	70212305	-1	solute carrier family 25, member 42 [Source:MGI Symbol;Acc:MGI:1920345]
ENSMUSG00000027489	3347.73	0.121684	0.0821424	1.48138	0.138506	0.999911	Necab3	2	154544399	154558890	154558851	-1	N-terminal EF-hand calcium binding protein 3 [Source:MGI Symbol;Acc:MGI:1861721]
ENSMUSG00000037525	122.83	-0.330261	0.222943	-1.48137	0.138508	0.999911	Bcdin3d	15	99470079	99474730	99474730	-1	BCDIN3 domain containing [Source:MGI Symbol;Acc:MGI:1922534]
ENSMUSG00000003813	1920.62	-0.152079	0.102701	-1.48079	0.138663	0.999911	Rad23a	8	84834019	84840665	84838047	-1	RAD23 homolog A, nucleotide excision repair protein [Source:MGI Symbol;Acc:MGI:105126]
ENSMUSG00000036800	15.045	-0.975678	0.658949	-1.48066	0.138698	0.999911	Fam135b	15	71431609	71727838	71727838	-1	family with sequence similarity 135, member B [Source:MGI Symbol;Acc:MGI:1917613]
ENSMUSG00000010476	2410.43	-0.156659	0.105819	-1.48045	0.138753	0.999911	Ebf3	7	137193673	137314445	137314445	-1	early B cell factor 3 [Source:MGI Symbol;Acc:MGI:894289]
ENSMUSG00000023044	398.182	0.300633	0.20312	1.48008	0.138852	0.999911	Csad	15	102176999	102204724	102189058	-1	cysteine sulfinic acid decarboxylase [Source:MGI Symbol;Acc:MGI:2180098]
ENSMUSG00000021974	1008.03	0.239409	0.161755	1.48007	0.138853	0.999911	Fgf9	14	58070547	58112720	58070547	1	fibroblast growth factor 9 [Source:MGI Symbol;Acc:MGI:104723]
ENSMUSG00000031229	1698.31	0.201209	0.135961	1.4799	0.1389	0.999911	Atrx	X	105797615	105929403	105929403	-1	ATRX, chromatin remodeler [Source:MGI Symbol;Acc:MGI:103067]
ENSMUSG00000020083	505.467	-0.174978	0.118286	-1.47928	0.139066	0.999911	Fam241b	10	62107655	62143920	62111050	-1	family with sequence similarity 241, member B [Source:MGI Symbol;Acc:MGI:1917144]
ENSMUSG00000024049	111.417	-0.361812	0.244657	-1.47885	0.13918	0.999911	Myom1	17	71002633	71126856	71002633	1	myomesin 1 [Source:MGI Symbol;Acc:MGI:1341430]
ENSMUSG00000074004	19.2036	-0.810207	0.547871	-1.47883	0.139186	0.999911	B3gnt6	7	98192417	98199481	98199481	-1	UDP-GlcNAc:betaGal beta-1,3-N-acetylglucosaminyltransferase 6 (core 3 synthase) [Source:MGI Symbol;Acc:MGI:3039603]
ENSMUSG00000008153	4436.2	0.16463	0.111341	1.47861	0.139244	0.999911	Clstn3	6	124430581	124464794	124433500	-1	calsyntenin 3 [Source:MGI Symbol;Acc:MGI:2178323]
ENSMUSG00000027580	87.0753	0.553769	0.374708	1.47787	0.139443	0.999911	Helz2	2	181227615	181242027	181242025	-1	helicase with zinc finger 2, transcriptional coactivator [Source:MGI Symbol;Acc:MGI:2385169]
ENSMUSG00000031103	34.0331	0.856598	0.579624	1.47785	0.139448	0.999911	Elf4	X	48411046	48463132	48454169	-1	E74-like factor 4 (ets domain transcription factor) [Source:MGI Symbol;Acc:MGI:1928377]
ENSMUSG00000020021	229.251	0.28182	0.19073	1.47759	0.139519	0.999911	Fgd6	10	94036001	94145339	94036001	1	FYVE, RhoGEF and PH domain containing 6 [Source:MGI Symbol;Acc:MGI:1261419]
ENSMUSG00000025103	1925.79	-0.130097	0.0880652	-1.47728	0.139601	0.999911	Btbd1	7	81792074	81829431	81829431	-1	BTB (POZ) domain containing 1 [Source:MGI Symbol;Acc:MGI:1933765]
ENSMUSG00000075478	1656.99	0.170423	0.115388	1.47696	0.139686	0.999911	Slitrk1	14	108908800	108914158	108914158	-1	SLIT and NTRK-like family, member 1 [Source:MGI Symbol;Acc:MGI:2679446]
ENSMUSG00000028282	373.209	0.21085	0.142778	1.47677	0.139737	0.999911	Casp8ap2	4	32615451	32653265	32615478	1	caspase 8 associated protein 2 [Source:MGI Symbol;Acc:MGI:1349399]
ENSMUSG00000103442	216.451	0.427349	0.289403	1.47666	0.139768	0.999911	Pcdha1	18	36930184	37187661	36930184	1	protocadherin alpha 1 [Source:MGI Symbol;Acc:MGI:2150982]
ENSMUSG00000034210	1470.11	0.136572	0.09249	1.47662	0.139778	0.999911	Efcab14	4	115737744	115777327	115737744	1	EF-hand calcium binding domain 14 [Source:MGI Symbol;Acc:MGI:2442397]
ENSMUSG00000034109	2728.82	0.151307	0.102496	1.47622	0.139885	0.999911	Golim4	3	75875084	75956949	75956929	-1	golgi integral membrane protein 4 [Source:MGI Symbol;Acc:MGI:1920374]
ENSMUSG00000074178	78.7542	-0.452697	0.306805	-1.47552	0.140073	0.999911	Gm10638	8	86745453	86748655	86745453	1	predicted gene 10638 [Source:MGI Symbol;Acc:MGI:3704316]
ENSMUSG00000027597	2651.22	-0.119809	0.0812757	-1.47411	0.140452	0.999911	Ahcy	2	155059310	155074497	155074497	-1	S-adenosylhomocysteine hydrolase [Source:MGI Symbol;Acc:MGI:87968]
ENSMUSG00000039990	525.985	0.219024	0.148599	1.47392	0.140502	0.999911	Edrf1	7	133637543	133672971	133637543	1	erythroid differentiation regulatory factor 1 [Source:MGI Symbol;Acc:MGI:1919831]
ENSMUSG00000098111	12.7796	1.27834	0.867445	1.47369	0.140566	0.999911	Gm4654	14	103370465	103371446	103371446	-1	predicted gene 4654 [Source:MGI Symbol;Acc:MGI:3782836]
ENSMUSG00000042106	86.8339	-0.421334	0.285935	-1.47353	0.140608	0.999911	Inka1	9	107984223	107985879	107985879	-1	inka box actin regulator 1 [Source:MGI Symbol;Acc:MGI:1915426]
ENSMUSG00000029464	476.04	-0.1941	0.131725	-1.47353	0.140609	0.999911	Gpn3	5	122371876	122382902	122371876	1	GPN-loop GTPase 3 [Source:MGI Symbol;Acc:MGI:1289326]
ENSMUSG00000037400	1754.18	0.197647	0.134155	1.47328	0.140676	0.999911	Atp11b	3	35754106	35856276	35754106	1	ATPase, class VI, type 11B [Source:MGI Symbol;Acc:MGI:1923545]
ENSMUSG00000029484	38.6462	0.650968	0.441874	1.4732	0.140698	0.999911	Anxa3	5	96793339	96845966	96793339	1	annexin A3 [Source:MGI Symbol;Acc:MGI:1201378]
ENSMUSG00000049090	1347.37	-0.143747	0.0975763	-1.47317	0.140704	0.999911	Zadh2	18	84088063	84097528	84088063	1	zinc binding alcohol dehydrogenase, domain containing 2 [Source:MGI Symbol;Acc:MGI:2444835]
ENSMUSG00000036450	3016.16	0.13293	0.0902548	1.47283	0.140796	0.999911	Hif1an	19	44562850	44576274	44562850	1	hypoxia-inducible factor 1, alpha subunit inhibitor [Source:MGI Symbol;Acc:MGI:2442345]
ENSMUSG00000027210	1428.13	0.188536	0.128045	1.47243	0.140906	0.999911	Meis2	2	115863064	116065839	116065047	-1	Meis homeobox 2 [Source:MGI Symbol;Acc:MGI:108564]
ENSMUSG00000022906	132.036	0.498674	0.33875	1.4721	0.140993	0.999911	Parp9	16	35938470	35972605	35938470	1	poly (ADP-ribose) polymerase family, member 9 [Source:MGI Symbol;Acc:MGI:1933117]
ENSMUSG00000071632	137.761	0.361561	0.245632	1.47196	0.14103	0.999911	2510002D24Rik	16	18836578	18840160	18836578	1	RIKEN cDNA 2510002D24 gene [Source:MGI Symbol;Acc:MGI:1919557]
ENSMUSG00000009075	2129.64	0.169763	0.115362	1.47157	0.141136	0.999911	Cabp7	11	4736892	4746778	4746778	-1	calcium binding protein 7 [Source:MGI Symbol;Acc:MGI:2183437]
ENSMUSG00000027405	1910.24	0.178604	0.121416	1.47101	0.141289	0.999911	Nop56	2	130274430	130279313	130274430	1	NOP56 ribonucleoprotein [Source:MGI Symbol;Acc:MGI:1914384]
ENSMUSG00000036249	577.519	-0.203048	0.138118	-1.47011	0.141532	0.999911	Rbm43	2	51924448	51935163	51935007	-1	RNA binding motif protein 43 [Source:MGI Symbol;Acc:MGI:1918934]
ENSMUSG00000026121	407.663	-0.27075	0.184255	-1.46944	0.141715	0.999911	Sema4c	1	36548639	36558349	36558349	-1	sema domain, immunoglobulin domain (Ig), transmembrane domain (TM) and short cytoplasmic domain, (semaphorin) 4C [Source:MGI Symbol;Acc:MGI:109252]
ENSMUSG00000059796	6238.08	-0.111343	0.0757754	-1.46938	0.14173	0.999911	Eif4a1	11	69666936	69672423	69672317	-1	eukaryotic translation initiation factor 4A1 [Source:MGI Symbol;Acc:MGI:95303]
ENSMUSG00000002881	1683.57	0.132761	0.0903567	1.4693	0.141752	0.999911	Nab1	1	52457294	52500679	52500300	-1	Ngfi-A binding protein 1 [Source:MGI Symbol;Acc:MGI:107564]
ENSMUSG00000037674	754.443	0.166925	0.113626	1.46908	0.141812	0.999911	Rfx7	9	72532240	72622937	72532240	1	regulatory factor X, 7 [Source:MGI Symbol;Acc:MGI:2442675]
ENSMUSG00000030681	1348.34	-0.236503	0.161083	-1.4682	0.142049	0.999911	Mvp	7	126986860	127014621	127014621	-1	major vault protein [Source:MGI Symbol;Acc:MGI:1925638]
ENSMUSG00000051243	106.031	-0.450617	0.306935	-1.46812	0.142073	0.999911	Islr2	9	58196297	58204319	58201715	-1	immunoglobulin superfamily containing leucine-rich repeat 2 [Source:MGI Symbol;Acc:MGI:2444277]
ENSMUSG00000078653	10.0641	1.26281	0.86022	1.468	0.142104	0.999911	Cntd1	11	101279012	101296317	101279012	1	cyclin N-terminal domain containing 1 [Source:MGI Symbol;Acc:MGI:1923965]
ENSMUSG00000069270	8.83439	-1.31151	0.893414	-1.46797	0.142111	0.999911	H2ac6	13	23681467	23683948	23683948	-1	H2A clustered histone 6 [Source:MGI Symbol;Acc:MGI:2448287]
ENSMUSG00000074743	313.225	-0.300499	0.204717	-1.46788	0.142138	0.999911	Thbd	2	148404466	148408188	148408188	-1	thrombomodulin [Source:MGI Symbol;Acc:MGI:98736]
ENSMUSG00000071856	295.525	-0.293329	0.19989	-1.46745	0.142254	0.999911	Mcc	18	44425060	44812182	44812182	-1	mutated in colorectal cancers [Source:MGI Symbol;Acc:MGI:96930]
ENSMUSG00000049804	968.027	-0.197647	0.134692	-1.4674	0.142268	0.999911	Armcx4	X	134686519	134696757	134686519	1	armadillo repeat containing, X-linked 4 [Source:MGI Symbol;Acc:MGI:2147887]
ENSMUSG00000117905	12.4581	0.958228	0.653043	1.46733	0.142287	0.999911	Gm50230	19	4168742	4191047	4191047	-1	predicted gene, 50230 [Source:MGI Symbol;Acc:MGI:6303033]
ENSMUSG00000034990	106.415	-0.400252	0.272861	-1.46687	0.142411	0.999911	Otoa	7	121081650	121163097	121081650	1	otoancorin [Source:MGI Symbol;Acc:MGI:2149209]
ENSMUSG00000043987	951.605	0.174664	0.119075	1.46684	0.142419	0.999911	Cep164	9	45766946	45828691	45828691	-1	centrosomal protein 164 [Source:MGI Symbol;Acc:MGI:2384878]
ENSMUSG00000043535	1867.7	0.213532	0.145593	1.46663	0.142475	0.999911	Setx	2	29124181	29182471	29124181	1	senataxin [Source:MGI Symbol;Acc:MGI:2443480]
ENSMUSG00000039313	1994.35	0.139859	0.0953653	1.46656	0.142495	0.999911	Minar1	9	89587216	89623125	89623125	-1	membrane integral NOTCH2 associated receptor 1 [Source:MGI Symbol;Acc:MGI:2667167]
ENSMUSG00000051212	10.1889	1.16773	0.796464	1.46615	0.142608	0.999911	Gpr183	14	121952551	121965195	121965195	-1	G protein-coupled receptor 183 [Source:MGI Symbol;Acc:MGI:2442034]
ENSMUSG00000024078	750.368	-0.202669	0.138234	-1.46613	0.142614	0.999911	Ttc27	17	74717732	74863570	74717732	1	tetratricopeptide repeat domain 27 [Source:MGI Symbol;Acc:MGI:1921446]
ENSMUSG00000001642	737.793	-0.17402	0.118736	-1.46561	0.142755	0.999911	Akr1b3	6	34302434	34317478	34307457	-1	aldo-keto reductase family 1, member B3 (aldose reductase) [Source:MGI Symbol;Acc:MGI:1353494]
ENSMUSG00000039620	185.375	-0.279522	0.190736	-1.46549	0.142788	0.999911	Trmt9b	8	36457548	36516570	36457548	1	tRNA methyltransferase 9B [Source:MGI Symbol;Acc:MGI:2442328]
ENSMUSG00000101759	20.8697	-0.814805	0.556096	-1.46522	0.14286	0.999911	Gm5734	7	47915322	47916234	47916234	-1	predicted gene 5734 [Source:MGI Symbol;Acc:MGI:3647104]
ENSMUSG00000035392	716.836	0.16138	0.110158	1.46499	0.142923	0.999911	Dennd1a	2	37798991	38287390	38287375	-1	DENN/MADD domain containing 1A [Source:MGI Symbol;Acc:MGI:2442794]
ENSMUSG00000020248	617.362	0.193124	0.131837	1.46487	0.142956	0.999911	Nfyb	10	82748701	82764144	82764144	-1	nuclear transcription factor-Y beta [Source:MGI Symbol;Acc:MGI:97317]
ENSMUSG00000078786	388.404	0.227621	0.155421	1.46455	0.143045	0.999911	BC024978	7	27195781	27210186	27195781	1	cDNA sequence BC024978 [Source:MGI Symbol;Acc:MGI:3041247]
ENSMUSG00000044024	6256.52	0.133145	0.0909691	1.46363	0.143296	0.999911	Rell2	18	37955079	37959179	37955079	1	RELT-like 2 [Source:MGI Symbol;Acc:MGI:1918044]
ENSMUSG00000007589	307.111	-0.279748	0.191175	-1.46331	0.143382	0.999911	Tinf2	14	55674689	55681820	55680075	-1	Terf1 (TRF1)-interacting nuclear factor 2 [Source:MGI Symbol;Acc:MGI:107246]
ENSMUSG00000034614	1530	-0.18511	0.126518	-1.46311	0.143437	0.999911	Pik3ip1	11	3330401	3342971	3330401	1	phosphoinositide-3-kinase interacting protein 1 [Source:MGI Symbol;Acc:MGI:1917016]
ENSMUSG00000113204	198.177	0.296996	0.203047	1.46269	0.143551	0.999911	Gm46430	13	74579358	74617945	74617881	-1	predicted gene, 46430 [Source:MGI Symbol;Acc:MGI:5826067]
ENSMUSG00000070691	600.546	0.238576	0.163248	1.46144	0.143896	0.999911	Runx3	4	135120652	135177990	135120652	1	runt related transcription factor 3 [Source:MGI Symbol;Acc:MGI:102672]
ENSMUSG00000022346	340.578	-0.218674	0.149681	-1.46094	0.144033	0.999911	Myc	15	61985391	61990374	61985391	1	myelocytomatosis oncogene [Source:MGI Symbol;Acc:MGI:97250]
ENSMUSG00000039298	1238.86	0.16515	0.113045	1.46092	0.144037	0.999911	Cdk5rap2	4	70216856	70410443	70243852	-1	CDK5 regulatory subunit associated protein 2 [Source:MGI Symbol;Acc:MGI:2384875]
ENSMUSG00000027858	3565.75	-0.133562	0.0914487	-1.46051	0.14415	0.999911	Tspan2	3	102734529	102801513	102734529	1	tetraspanin 2 [Source:MGI Symbol;Acc:MGI:1917997]
ENSMUSG00000031304	27.8332	0.753741	0.516277	1.45996	0.144302	0.999911	Il2rg	X	101264378	101268255	101268255	-1	interleukin 2 receptor, gamma chain [Source:MGI Symbol;Acc:MGI:96551]
[truncated: 17,384 more rows]

## Sheet: Cited2vGFP nCount
Ensembl_ID	cited2_rep1	cited2_rep2	cited2_rep3	gfp_rep1	gfp_rep2	gfp_rep3	gene_name
ENSMUSG00000000001	1659.7	1682.17	1520.28	1845.94	1952.96	1704.66	Gnai3
ENSMUSG00000000003	0	0	0	0	0	0	Pbsn
ENSMUSG00000000028	67.1905	95.7145	75.507	97.4614	75.0506	87.8131	Cdc45
ENSMUSG00000000031	12.5226	42.2119	31.9502	30.7093	13.1443	29.0147	H19
ENSMUSG00000000037	39.8148	5.61847	7.38963	20.5436	18.7242	7.91613	Scml2
ENSMUSG00000000049	30.4747	21.2896	52.3559	27.5603	54.0095	49.5895	Apoh
ENSMUSG00000000056	1352.47	1204.98	1342.75	1259.9	1389.44	1366.07	Narf
ENSMUSG00000000058	1033.48	1285.78	1020.88	1357.74	1180.23	1006.95	Cav2
ENSMUSG00000000078	1540.34	2054.58	1800.07	1922.06	2424.97	1739.83	Klf6
ENSMUSG00000000085	548.181	759.541	521.395	615.578	751.46	608.404	Scmh1
ENSMUSG00000000088	4492.77	4547.78	4737.77	4165.36	4265.98	4899.57	Cox5a
ENSMUSG00000000093	1564.46	1727.25	1582.94	1638.6	1582.76	1535.73	Tbx2
ENSMUSG00000000094	1.24397	1.89013	2.67608	1.34494	1.92033	0	Tbx4
ENSMUSG00000000103	0	0	0	0	0	0	Zfy2
ENSMUSG00000000120	31942.2	31715.1	30864.7	28236.2	33852.1	28815.4	Ngfr
ENSMUSG00000000125	9.83845	11.3503	1.33915	8.73976	1.93546	11.8407	Wnt3
ENSMUSG00000000126	281.096	299.624	309.42	267.55	323.796	253.16	Wnt9a
ENSMUSG00000000127	428.915	408.783	457.875	559.981	546.702	493.926	Fer
ENSMUSG00000000131	3027.9	2933.98	2848.05	2816.18	3213.56	2542.35	Xpo6
ENSMUSG00000000134	1470.46	1451.32	1459.12	1408.18	1762.33	1496.67	Tfe3
ENSMUSG00000000142	120.867	221.082	110.361	198.561	146.279	198.995	Axin2
ENSMUSG00000000148	747.733	779.535	762.715	716.281	924.323	719.642	Brat1
ENSMUSG00000000149	2893.65	3004.92	2830.24	2879.37	3070.69	2747.81	Gna12
ENSMUSG00000000154	322.814	323.272	286.627	335.547	448.959	373.766	Slc22a18
ENSMUSG00000000157	6.1583	8.58677	1.35351	27.8441	3.87978	14.6663	Itgb2l
ENSMUSG00000000159	1.28057	0	1.28372	0	0	0	Igsf5
ENSMUSG00000000167	30.1894	36.8389	9.50639	32.8313	30.27	34.5972	Pih1d2
ENSMUSG00000000168	5376.33	5859.51	6621.5	5494.49	5309.02	6788.64	Dlat
ENSMUSG00000000171	2457.48	2171.6	2041.06	2437.85	1918.51	2279.39	Sdhd
ENSMUSG00000000182	7.38996	1.89571	1.33246	4.07633	2.87681	0.986743	Fgf23
ENSMUSG00000000183	0	0	0	0	0	0	Fgf6
ENSMUSG00000000184	62.7898	174.981	64.3682	58.6647	43.5297	57.6668	Ccnd2
ENSMUSG00000000194	2495.36	2686.1	2839.44	2720.14	3111	2547.58	Gpr107
ENSMUSG00000000197	1819.29	2049.53	1975.23	1974.12	1953.43	2020.69	Nalcn
ENSMUSG00000000202	0	3.72753	4.01738	1.38127	0.952335	1.96419	Btbd17
ENSMUSG00000000204	7.45437	163.834	51.2383	60.3941	17.9041	34.717	Slfn4
ENSMUSG00000000214	752.395	918.383	784.721	1671.57	1891.98	1357.18	Th
ENSMUSG00000000215	0	0	0	0	0	0.984561	Ins2
ENSMUSG00000000216	6.21888	2.84194	2.67958	2.67614	2.88558	2.95316	Scnn1g
ENSMUSG00000000223	965.241	874.476	934.455	845.604	911.296	855.398	Drp2
ENSMUSG00000000244	13.8076	6.69097	1.22709	8.03599	3.30442	0.176723	Tspan32
ENSMUSG00000000247	0	1.14135	1.1973	0.618275	0	0	Lhx2
ENSMUSG00000000248	0	0	0	0	0	0	Clec2g
ENSMUSG00000000253	1482.58	1351.26	1510.41	1385.25	1386.65	1653.21	Gmpr
ENSMUSG00000000263	2.64248	2.0353	1.24745	4.99442	2.72572	0.919703	Glra1
ENSMUSG00000000266	1422.19	1401.5	1387.74	1307.63	1196.2	1390.54	Mid2
ENSMUSG00000000275	661.841	820.233	585.555	729.95	814.659	656.691	Trim25
ENSMUSG00000000276	1605.16	1608.88	1734.05	1516.94	1555.68	1538.15	Dgke
ENSMUSG00000000278	951.005	932.762	1027.23	899.139	1123.14	895.008	Scpep1
ENSMUSG00000000282	1537.7	1486.04	1610.01	1622.53	1951.95	1516.98	Mnt
ENSMUSG00000000290	64.8593	208.83	48.7757	113.897	25.6203	102.155	Itgb2
ENSMUSG00000000295	322.682	333.49	330.898	350.874	301.539	353.221	Hddc2
ENSMUSG00000000296	167.18	233.861	168.109	182.92	186.824	194.61	Tpd52l1
ENSMUSG00000000301	104.859	165.432	109.169	131.996	138.668	129.426	Pemt
ENSMUSG00000000303	3226.47	2909.81	3063.02	3900	4117.99	3030.14	Cdh1
ENSMUSG00000000305	846.758	818.589	831.109	799.751	925.221	728.25	Cdh4
ENSMUSG00000000308	9549.08	9253.96	10350.7	8378.07	8576.29	10929.1	Ckmt1
ENSMUSG00000000317	4.95481	5.70778	0	5.38242	0	0.982312	Bcl6b
ENSMUSG00000000318	2.36495	16.638	16.9339	9.7516	7.28614	7.00796	Clec10a
ENSMUSG00000000320	13.7712	12.1016	12.9409	17.2933	10.4864	18.4808	Alox12
ENSMUSG00000000325	1631.8	1376.72	1262.49	1478.26	1520.35	1325.69	Arvcf
ENSMUSG00000000326	1798.13	1567.84	1596.05	1814.81	1755.29	1723	Comt
ENSMUSG00000000339	2594.78	2847.6	2901.51	2874.99	2789.15	3042.86	Rtca
ENSMUSG00000000340	552.842	618.062	572.845	663.357	512.211	631.108	Dbt
ENSMUSG00000000346	2795.16	3331.02	3134.44	3061.71	3261.94	3304.33	Dazap2
ENSMUSG00000000355	1028.05	1030.5	1149.59	1088.83	941.199	1076.31	Mcts1
ENSMUSG00000000359	2.62819	0	1.42182	2.5345	1.81997	0	Rem1
ENSMUSG00000000365	106.099	61.8633	35.6813	25.0368	40.3606	51.8998	Rnf17
ENSMUSG00000000374	3933.24	4323.29	4656.31	3886.57	4306.9	4051.87	Trappc10
ENSMUSG00000000378	1518.91	1458.09	1404.74	1473.06	1502.89	1525.96	Ccm2
ENSMUSG00000000381	0	0	0	0	0	0	Wap
ENSMUSG00000000384	1435.51	1121.48	1432.57	1137.26	1324.85	1210.55	Tbrg4
ENSMUSG00000000385	0	0.946479	1.33515	1.33718	0	0	Tmprss2
ENSMUSG00000000386	49.2385	41.7133	10.931	16.4591	16.7266	16.7157	Mx1
ENSMUSG00000000392	42.4915	40.1405	23.0413	27.8508	27.8367	35.6788	Fap
ENSMUSG00000000394	0	0	3.97531	0	0	0	Gcg
ENSMUSG00000000399	3864.98	3834.36	3918.12	3647.21	3399.86	4035.99	Ndufa9
ENSMUSG00000000402	25.917	16.266	15.8861	13.9384	18.7271	23.4677	Egfl6
ENSMUSG00000000409	56.4053	91.3409	32.5636	39.2422	41.8694	32.5156	Lck
ENSMUSG00000000411	0	0	0	0	0	0	Tssk3
ENSMUSG00000000416	675.558	534.793	546.939	554.602	643.635	452.321	Cttnbp2
ENSMUSG00000000420	1739.13	1906.85	1823.6	1719.59	1702.4	1760.36	Galnt1
ENSMUSG00000000435	1.23429	0.948281	0	0	0.96752	0.985366	Myf5
ENSMUSG00000000439	1188.99	907.965	1245.8	1193.19	1165.38	1233.8	Mkrn2
ENSMUSG00000000440	43.0729	64.7655	68.9672	60.1611	53.8521	54.0005	Pparg
ENSMUSG00000000441	3547.44	3462.29	3827.95	3206.66	3701.33	3615.72	Raf1
ENSMUSG00000000486	53.9294	68.795	77.9031	52.6468	46.6569	37.989	Septin1
ENSMUSG00000000489	268.081	298.289	349.137	263.957	392.302	297.029	Pdgfb
ENSMUSG00000000530	49.6813	87.7193	133.756	81.5972	28.0377	46.2083	Acvrl1
ENSMUSG00000000531	230.139	284.708	318.373	227.285	176.329	254.468	Grasp
ENSMUSG00000000532	2026.91	2196.29	2278.97	2114.96	2278.71	2192.26	Acvr1b
ENSMUSG00000000538	14382.1	14268.5	15967.6	13859.4	14962.6	14058.1	Tom1l2
ENSMUSG00000000544	0	0	0	0	0.969014	0	Gpa33
ENSMUSG00000000552	2081.87	1675.44	1992.11	1648.59	1573.24	2012.67	Zfp385a
ENSMUSG00000000555	34.852	49.4252	45.4821	54.2656	33.4033	46.4211	Itga5
ENSMUSG00000000560	1851.67	1463.72	1938.36	1639.24	1503.35	1618.46	Gabra2
ENSMUSG00000000561	2015.21	1892.58	1981.41	1881.8	2262.58	1916.6	Wdr77
ENSMUSG00000000562	0	0.96868	0	0	0.943119	0	Adora3
ENSMUSG00000000563	6763.43	6512.63	6598	6909.22	5541.91	6971.86	Atp5pb
ENSMUSG00000000567	13.5597	34.7404	18.3498	14.9981	41.2015	14.7849	Sox9
ENSMUSG00000000568	1840.83	1953.18	1987.46	1899.51	2217.92	2050.02	Hnrnpd
ENSMUSG00000000579	113.908	61.4804	71.1161	52.2118	121.777	33.3568	Dynlt1c
ENSMUSG00000000581	1157.49	1144.21	1059.42	1290.97	1007.97	1070.84	C1d
ENSMUSG00000000594	815.554	866.793	848.95	836.374	743.759	934.087	Gm2a
ENSMUSG00000000600	1100.11	825.553	979	874.949	1017.91	905.5	Krit1
ENSMUSG00000000605	4475.85	4792.6	4795.96	4797.52	5176.3	4814.54	Clcn4
ENSMUSG00000000606	0	0	0	0	0	0	Vmn2r88
ENSMUSG00000000617	0	0	0	0	0	0	Grm6
ENSMUSG00000000627	4109.74	4288.14	4639.46	4173.43	4927.39	4021.75	Sema4f
ENSMUSG00000000628	99.6472	129.44	93.2645	119.967	117.07	55.9787	Hk2
ENSMUSG00000000631	9470.27	9820.83	10885.8	9150.93	9677.7	9310.45	Myo18a
ENSMUSG00000000632	1960.68	1935.52	2052.64	1703.16	2298.1	1692.39	Sez6
ENSMUSG00000000673	3.52358	3.54961	4.56208	2.42546	6.23098	2.2265	Haao
ENSMUSG00000000682	24.6407	68.6249	19.2403	29.1934	9.36332	26.1825	Cd52
ENSMUSG00000000686	50.2262	74.7534	46.9956	68.0748	67.0246	55.1983	Abhd15
ENSMUSG00000000690	286.267	274.359	325.569	254.084	219.272	323.871	Hoxb6
ENSMUSG00000000693	71.2985	56.9502	92.6629	72.5479	46.1563	43.7501	Loxl3
ENSMUSG00000000701	0	0	0	0	0	0	Tcl1b5
ENSMUSG00000000706	0	0	0	0.674778	0.971194	0	Btn1a1
ENSMUSG00000000708	869.056	1069.96	921.589	981.833	955.748	999.077	Kat2b
ENSMUSG00000000711	8024.1	8182.3	8071.98	8307.9	8435.25	8916.04	Rab5b
ENSMUSG00000000724	0	0	2.65021	0	0	0	Cryba1
ENSMUSG00000000730	0	0.965059	0	5.38788	1.90122	0	Dnmt3l
ENSMUSG00000000731	0	1.09979	0	0.425307	1.1271	1.15385	Aire
ENSMUSG00000000732	32.0279	50.0213	28.4521	37.0714	27.6396	41.2231	Icosl
ENSMUSG00000000738	2031.5	2135.85	2169.31	1833.78	2025.23	2009.74	Spg7
ENSMUSG00000000739	0	1.66757	2.66473	0.760545	0	0	Sult5a1
ENSMUSG00000000740	3327.24	3762.13	3133.13	3999.87	3368.93	3554.44	Rpl13
ENSMUSG00000000743	3002.01	2966.74	2992.2	2807.9	2841.12	2875.83	Chmp1a
ENSMUSG00000000751	2866.88	2986.86	3397.03	3112.83	3062.45	3827.14	Rpa1
ENSMUSG00000000753	2332.31	1805.54	2157.38	2056.46	2017.61	1802.69	Serpinf1
ENSMUSG00000000759	1045.89	873.875	1063.27	1003.93	1184.07	980.788	Tubgcp3
ENSMUSG00000000766	331.81	469.042	346.309	380.975	331.108	321.343	Oprm1
ENSMUSG00000000776	670.448	640.321	616.329	615.93	648.35	599.205	Polr3d
ENSMUSG00000000782	38.4776	51.1281	5.03198	22.5976	18.7363	21.2015	Tcf7
ENSMUSG00000000787	11504.3	12317.8	14188.8	11670	13492.2	12652.7	Ddx3x
ENSMUSG00000000791	24.105	34.6171	9.52126	7.3222	8.45353	17.2482	Il12rb1
ENSMUSG00000000792	961.892	818.496	803.399	718.313	698.093	765.161	Slc5a5
ENSMUSG00000000794	53.5165	73.1456	65.0435	98.7974	77.9544	75.5679	Kcnn3
ENSMUSG00000000804	7475.31	8827.02	8564.25	7584.42	7860.98	8176.71	Usp32
ENSMUSG00000000805	2.00134	5.40275	4.30611	3.76034	11.7076	1.52989	Car4
ENSMUSG00000000811	447.91	557.351	644.34	480.371	624.213	547.035	Txnrd3
ENSMUSG00000000817	0	1.17464	3.33336	3.45251	0	0	Fasl
ENSMUSG00000000823	1230.26	975.053	1009.6	963.036	1232.82	846.67	Zfp512b
ENSMUSG00000000826	11199.8	10759.3	11922	10311.4	11535.1	10856.5	Dnajc5
ENSMUSG00000000827	2666.01	2428.32	2511.98	2655.61	2457.74	2561.39	Tpd52l2
ENSMUSG00000000838	1697.36	1662.57	1844.11	1626.67	1639.28	1728.14	Fmr1
ENSMUSG00000000861	61.8465	65.3523	44.79	97.271	64.6983	107.39	Bcl11a
ENSMUSG00000000869	0	0	0	0	0	0	Il4
ENSMUSG00000000876	493.164	516.295	457.723	537.905	492.521	498.422	Pxmp4
ENSMUSG00000000881	169.377	199.725	173.075	204.992	184.517	179.803	Dlg3
ENSMUSG00000000884	112.618	86.105	153.687	89.4741	108.995	145.024	Gnb1l
ENSMUSG00000000889	1.24546	2.83605	5.33628	0	0.949947	0.990979	Dbh
ENSMUSG00000000901	54.1832	47.1078	57.7821	50.923	41.0397	64.9483	Mmp11
ENSMUSG00000000902	1121.02	1169.61	1288.11	1285.19	1412.62	1396.87	Smarcb1
ENSMUSG00000000903	0	0.983524	1.37896	0.672278	0.91018	0.971322	Vpreb3
ENSMUSG00000000915	2751.68	2476.94	2545.93	2384.19	3149.63	2339.66	Hip1r
ENSMUSG00000000916	362.931	316.772	222.067	276.186	297.518	274.936	Nsun5
ENSMUSG00000000934	417.515	369.821	386.259	405.704	399.269	442.731	Top1mt
ENSMUSG00000000938	805.573	852.517	674.638	808.148	778.491	807.446	Hoxa10
ENSMUSG00000000942	58.224	44.5635	45.3229	40.0049	43.38	53.716	Hoxa4
ENSMUSG00000000948	529.561	278.948	362.277	230.405	393.759	271.265	Gm38393
ENSMUSG00000000957	896.005	1111.8	767.505	970.575	945.168	1097.98	Mmp14
ENSMUSG00000000958	1868.22	1877.59	1828.72	2171.63	2767.16	1750.89	Slc7a7
ENSMUSG00000000959	1034.54	979.131	1065.07	917.31	944.109	1132.49	Oxa1l
ENSMUSG00000000976	1166.56	1229.35	1258.68	1165.24	1273.84	1255.21	Heatr6
ENSMUSG00000000982	8.73047	37.2724	14.8891	9.27857	1.86536	13.6781	Ccl3
ENSMUSG00000000983	1.21948	2.01477	0	0.657185	0.949402	0	Wfdc18
ENSMUSG00000001014	1.28463	2.03001	3.86958	6.55704	4.83838	2.81122	Icam4
ENSMUSG00000001016	1435.77	1300.68	1403.89	1451.82	1358.96	1480.76	Ilf2
ENSMUSG00000001017	3029.78	3160.65	3138.22	3230.32	3081.08	3494.26	Chtop
ENSMUSG00000001018	1727.92	1917.9	1935.78	1900.4	1831.67	1923.19	Snapin
ENSMUSG00000001020	116.763	142.168	82.7068	180.07	108.981	115.486	S100a4
ENSMUSG00000001021	28.5569	5.81103	10.4983	13.1301	8.30439	11.8298	S100a3
ENSMUSG00000001023	0	0.989507	0	0.644369	0	0	S100a5
ENSMUSG00000001025	5187.69	4996.92	4541.76	6742.18	5321.47	4924.27	S100a6
ENSMUSG00000001027	372.985	416.919	416.375	387.788	452.918	335.817	Scn4a
ENSMUSG00000001029	5.77004	11.3154	3.14112	8.35849	10.7505	0	Icam2
ENSMUSG00000001034	606.626	538.659	570.732	606.038	729.745	565.299	Mapk7
ENSMUSG00000001036	2283.27	2121.45	2049.84	2285.42	2319.4	2064.28	Epn2
ENSMUSG00000001039	113.592	94.1913	84.12	86.8612	73.2835	93.7607	B9d1
ENSMUSG00000001052	2196.06	2105.01	2437.11	2197.93	2533.64	2050.56	Sec24b
ENSMUSG00000001053	27.4306	44.8637	27.501	37.7461	42.7523	36.0347	N4bp3
ENSMUSG00000001054	820.954	746.829	741.842	830.327	1025.55	817.784	Rmnd5b
ENSMUSG00000001056	629.333	637.665	698.32	689.677	568.95	711.32	Nhp2
ENSMUSG00000001062	955.643	946.16	903.454	852.907	1052.39	891.625	Vps9d1
ENSMUSG00000001065	454.549	416.881	361.63	315.331	336.545	300.527	Zfp276
ENSMUSG00000001076	111.881	201.882	179.49	281.643	250.77	234.304	C1ql4
ENSMUSG00000001082	409.585	287.643	358.336	315.966	458.446	262.841	Mfsd10
ENSMUSG00000001089	5058.06	4992.12	5160.71	4530.73	4104.33	4554.46	Luzp1
ENSMUSG00000001095	0	0.942004	2.67119	0.673734	0	4.90681	Slc13a2
ENSMUSG00000001098	4379.94	4461.93	4625.05	4971.97	5672.99	4924	Kctd10
ENSMUSG00000001100	1760.69	1627.07	1690.72	1659.81	1618.26	1737.78	Poldip2
ENSMUSG00000001103	0	7.45741	2.75875	2.71622	1.85091	1.99511	Sebox
ENSMUSG00000001105	855.807	788.946	738.663	837.605	635.638	716.621	Ift20
ENSMUSG00000001119	30.7486	84.759	60.9958	72.5829	65.5189	60.4304	Col6a1
ENSMUSG00000001120	9956.44	10424.7	11186	9877.01	11582.2	10646	Pcbp3
ENSMUSG00000001123	1526.21	1585.29	1179.13	1513.11	1755.09	1506.56	Lgals9
ENSMUSG00000001127	3152.5	2759.48	2955.66	3267.12	2921.28	2887.19	Araf
ENSMUSG00000001128	23.1447	49.2873	31.7395	34.2683	15.4274	32.732	Cfp
ENSMUSG00000001131	39.6967	113.403	39.5991	52.9282	136.509	21.2123	Timp1
ENSMUSG00000001134	127.524	136.732	120.914	142.987	154.316	119.209	Uxt
ENSMUSG00000001138	489.717	474.373	501.54	475.371	585.85	508.305	Cnnm3
ENSMUSG00000001143	1570.97	1226.36	1264.72	1262.93	1293.08	1374.48	Lman2l
ENSMUSG00000001150	2022.21	1259.67	1500.88	1654.18	1167	1278.99	Mcm3ap
ENSMUSG00000001151	656.091	705.731	563.852	642.954	655.019	587.662	Pcnt
ENSMUSG00000001155	0	0	0	0	0	0	Ftcd
ENSMUSG00000001156	204.425	234.488	244.557	252.688	185.663	236.337	Mxd1
ENSMUSG00000001157	1430.88	1303.18	1395.11	1327.82	1350.28	1357.61	Gmcl1
ENSMUSG00000001158	578.082	461.638	483.289	531.14	458.313	504.933	Snrnp27
ENSMUSG00000001166	389.448	359.651	423.004	347.559	327.218	409.682	Oas1c
ENSMUSG00000001168	0	0	0	0	0	0	Oas1h
ENSMUSG00000001173	2423.16	2497.62	2428.45	2418.65	2582.53	2388.4	Ocrl
ENSMUSG00000001175	92852	91649.4	97938.7	91421.5	89869.1	97763	Calm1
ENSMUSG00000001211	8958.35	9014.03	9910.59	7641.44	8479.54	8504.46	Agpat3
ENSMUSG00000001225	1.24648	0	0	0	0.964425	0	Slc26a3
ENSMUSG00000001227	211.807	158.259	196.532	149.434	93.2663	209.954	Sema6b
ENSMUSG00000001228	11.9392	30.1403	12.829	22.1806	9.14898	12.0933	Uhrf1
ENSMUSG00000001229	3462.75	2637.04	3304.14	2985.39	3357.96	3118.6	Dpp9
ENSMUSG00000001240	182.779	408.729	218.472	204.311	166.421	205.644	Ramp2
ENSMUSG00000001247	7.30226	9.47007	6.10438	11.2901	9.61902	12.3523	Lsr
ENSMUSG00000001248	2763.27	2186.46	2591.99	2330.47	2775.82	2348.25	Gramd1a
ENSMUSG00000001249	46.9699	17.1999	19.6553	19.0317	16.9119	13.2536	Hpn
ENSMUSG00000001260	1682.32	1787.57	2184.19	1688.32	1574.71	1850.22	Gabrg1
ENSMUSG00000001270	25926.6	25726.4	28131.4	24146.9	25334.9	29762.5	Ckb
ENSMUSG00000001280	564.866	664.559	514.928	605.546	643.991	505.418	Sp1
ENSMUSG00000001281	34.7444	70.0251	23.9043	43.7934	14.7646	27.8573	Itgb7
ENSMUSG00000001285	672.202	763.147	648.096	650.628	690.851	769.031	Myg1
ENSMUSG00000001288	676.155	627.495	513.532	643.605	715.298	618.238	Rarg
ENSMUSG00000001289	1354.86	1031.68	929.925	1413.85	1032.48	962.681	Pfdn5
ENSMUSG00000001300	1640.03	1433.07	1611.48	1438.41	1254.55	1638.35	Efnb2
ENSMUSG00000001305	133.45	120.663	126.297	126.771	104.01	153.858	Rrp15
ENSMUSG00000001313	798.522	816.999	823.898	777.735	705.051	838.757	Rnd2
ENSMUSG00000001323	1747.26	1579.59	1700.06	1614.84	1286.36	1423.98	Srr
ENSMUSG00000001333	1085.37	942.327	987.403	1130.3	1092.21	1092.43	Sync
ENSMUSG00000001334	1345.96	1001.67	1409.57	1154.6	1052.55	1238.24	Fndc5
ENSMUSG00000001348	18.2975	16.2186	7.97227	15.3037	6.46033	1.94463	Acp5
ENSMUSG00000001349	2.69586	5.59842	3.09074	0.421662	4.55691	2.20905	Cnn1
ENSMUSG00000001366	2367.71	2696.79	2627.05	3085.8	3101.51	2950.87	Fbxo9
ENSMUSG00000001376	1927.74	2128.32	2083.07	2006.84	2007.28	2144	Vps50
ENSMUSG00000001380	4743.01	4637.44	4999.2	4554.76	4787.79	4936.24	Hars
ENSMUSG00000001383	2289.96	2202.52	2262.62	2365.6	2169.53	2692.3	Zmat2
ENSMUSG00000001403	8.72438	7.77008	1.36466	38.0381	10.7706	10.9222	Ube2c
ENSMUSG00000001415	3422.16	3295.14	3542.24	3205.24	3904.82	3159	Smg5
ENSMUSG00000001416	6295.44	5889.92	6231.12	6594.88	6980.71	6837.67	Cct3
ENSMUSG00000001418	948.549	810.423	1092.18	944.744	861.681	873.692	Glmp
ENSMUSG00000001419	2840.74	2616.02	2757.79	2670.53	3115.11	2670.61	Mef2d
ENSMUSG00000001420	2535	3243.57	3028.37	3735.89	4894.02	2881.48	Tmem79
ENSMUSG00000001424	3169.02	3059.37	2910.9	2400.73	2369.14	2931.9	Snd1
ENSMUSG00000001435	401.87	424.21	130.55	286.635	218.769	208.557	Col18a1
ENSMUSG00000001436	794.831	916.338	894.629	830.783	1006.2	941.696	Slc19a1
ENSMUSG00000001440	8947.64	8825.05	9583.14	8415.09	9282.17	8790.41	Kpnb1
ENSMUSG00000001441	8546.32	7557.64	8389.01	7991.59	8897.75	8135.81	Npepps
ENSMUSG00000001444	6.13471	8.50943	2.66532	4.77019	2.88937	2.95664	Tbx21
ENSMUSG00000001445	1342.95	1259.36	1368.15	1201.86	1204.55	1421.6	Mrpl10
ENSMUSG00000001467	4476.93	4168.71	3981.19	5293.08	4407.89	4279.62	Cyp51
ENSMUSG00000001472	18913.5	19718.8	20730.4	18984.6	20591.6	20146.8	Tcf25
ENSMUSG00000001473	311.596	501.051	504.482	443.711	793.024	373.283	Tubb6
ENSMUSG00000001482	2845.81	2951.55	3120.19	2796.42	2810.4	2975.42	Def8
ENSMUSG00000001493	1.24463	0.94735	3.98092	0	0.96647	4.88913	Meox1
ENSMUSG00000001494	1.2155	0	1.32857	0.6835	2.9281	0	Sost
ENSMUSG00000001496	0	0	0	0	0	0	Nkx2-1
ENSMUSG00000001497	2.15601	0	0	0.893056	4.22243	0	Pax9
ENSMUSG00000001504	0	0	0	0	0	0	Irx2
ENSMUSG00000001506	226.814	290.723	289.056	199.402	200.481	200.204	Col1a1
ENSMUSG00000001507	3254.94	3550.64	3349.14	3453.2	4851.4	2589.49	Itga3
ENSMUSG00000001508	2.48116	0	0	0	0	0	Sgca
ENSMUSG00000001510	56.0281	84.8481	65.2796	62.0393	107.081	54.5527	Dlx3
ENSMUSG00000001517	30.2335	73.3077	48.1236	86.7383	81.4366	39.7815	Foxm1
ENSMUSG00000001518	766.806	857.221	746.249	842.883	824.382	862.086	Itfg2
ENSMUSG00000001520	588.388	524.203	559.77	535.889	542.288	540.192	Nrip2
ENSMUSG00000001521	926.522	914.22	950.534	920.43	965.601	864.375	Tulp3
ENSMUSG00000001524	431.593	406.595	378.968	352.93	394.472	429.954	Gtf2h4
ENSMUSG00000001525	32393.9	33764.6	35960.2	35558.3	40406.7	36978.4	Tubb5
ENSMUSG00000001542	1736.98	1888.53	2085.32	1839.45	2290.07	2003.22	Ell2
ENSMUSG00000001552	11958.4	12600.4	13129	11037.8	15312.1	10711.9	Jup
ENSMUSG00000001555	203.86	234.386	152.969	203.002	182.296	207.261	Fkbp10
ENSMUSG00000001558	1.05234	4.0684	8.88788	1.1374	3.30968	5.02642	Klhl10
ENSMUSG00000001566	0	0	0	3.40006	0.972278	1.95179	Mnx1
ENSMUSG00000001569	1031.15	989.664	1231.49	993.074	1169.97	1291.46	Nom1
ENSMUSG00000001576	2517.42	2287.2	2430.03	2284.95	2429.87	2399.54	Ergic1
ENSMUSG00000001583	0	0.937101	1.33344	2.02031	0	1.97705	Tnk1
ENSMUSG00000001588	11.2546	18.2744	2.24617	16.0793	5.43775	4.96726	Acap1
ENSMUSG00000001604	19.7061	36.4278	17.1879	18.0597	17.5739	29.4287	Tcea3
ENSMUSG00000001622	0	0	0	0	0	0	Csn3
ENSMUSG00000001627	505.963	369.628	369.809	439.391	416.783	367.5	Ifrd1
ENSMUSG00000001630	1686.64	1719.44	1821.48	1634.41	1554.41	1779.64	Stk38l
ENSMUSG00000001632	713.747	630.614	588.673	644.407	695.309	584.88	Brpf1
ENSMUSG00000001642	770.957	675.4	633.032	766.377	766.63	814.388	Akr1b3
ENSMUSG00000001655	0	0	1.3251	0	0	0	Hoxc13
ENSMUSG00000001656	33.2684	30.3927	46.6863	22.3563	40.4308	0.982293	Hoxc11
ENSMUSG00000001657	279.686	239.031	286.871	187.518	188.949	269.033	Hoxc8
ENSMUSG00000001661	262.536	188.324	198.077	232.068	201.797	216.518	Hoxc6
ENSMUSG00000001663	160.936	137.999	175.698	163.837	161.101	227.838	Gstt1
ENSMUSG00000001665	24.1317	21.2855	32.2575	30.8322	25.1338	24.8226	Gstt3
ENSMUSG00000001666	900.629	942.425	884.865	961.986	775.865	922.895	Ddt
ENSMUSG00000001670	0	0.686625	0.968071	0	2.53501	0.707347	Tat
ENSMUSG00000001672	46.0608	49.7212	49.3217	96.0443	99.3486	79.3041	Marveld3
ENSMUSG00000001674	549.36	603.884	622.989	589.109	683.765	604.613	Ddx18
ENSMUSG00000001687	5269.48	4945.9	5269.51	4991.64	4672.3	5227.55	Ubl3
ENSMUSG00000001700	54.4396	67.0621	46.7574	59.6268	35.948	39.7773	Gramd3
ENSMUSG00000001707	721.768	568.029	645.766	612.669	585.276	695.14	Eef1e1
ENSMUSG00000001729	7365.94	7054.31	7365.2	7212.85	8135.99	7026.91	Akt1
ENSMUSG00000001739	18.786	12.2508	27.8213	18.1694	21.4227	14.5119	Cldn15
ENSMUSG00000001741	51.7916	128.742	25.73	50.3224	85.2802	107.995	Il16
ENSMUSG00000001750	318.388	294.824	178.093	243.859	234.824	215.244	Tcirg1
ENSMUSG00000001751	230.785	217.017	242.941	254.533	245.387	261.316	Naglu
ENSMUSG00000001755	1395.84	1090.43	1253.13	1105.15	1283.19	1286.39	Coasy
ENSMUSG00000001761	248.249	295.161	215.149	323.975	207.615	312.411	Smo
ENSMUSG00000001763	108.282	95.3016	104.905	115.789	71.3872	104.398	Tspan33
ENSMUSG00000001767	595.39	627.325	617.46	629.074	595.776	612.324	Crnkl1
ENSMUSG00000001768	586.822	475.745	507.052	593.483	502.863	536.311	Rin2
ENSMUSG00000001773	1041.94	1157.71	1275.03	1068.85	1033.4	1156.1	Folh1
ENSMUSG00000001774	3262.27	1828	3034.72	2633.34	2457.91	2781.61	Chordc1
ENSMUSG00000001783	3537.01	3685.03	3813.43	3499.11	3717.77	4083.28	Rtcb
ENSMUSG00000001785	650.549	586.944	656.166	696.51	689.504	773.586	Pwp1
ENSMUSG00000001786	695.362	806.034	658.647	843.826	693.006	795.107	Fbxo7
ENSMUSG00000001794	16712.1	16869.4	19295.1	16864.6	19140.2	18486.2	Capns1
ENSMUSG00000001802	3140.68	3183.58	3501.55	2809.88	3175.3	3072.16	Lrp3
ENSMUSG00000001804	0	0	0	0	0	0	Dsg4
ENSMUSG00000001815	0	0.553177	0	1.15263	0	0	Evx2
ENSMUSG00000001819	0	0	0	0	0	0	Hoxd13
ENSMUSG00000001823	0	0	0	0	0	0	Hoxd12
ENSMUSG00000001827	0	0	0	0	0	0	Folr1
ENSMUSG00000001829	2005.01	1999.65	2266.31	2020.92	2026.6	2049.61	Clpb
ENSMUSG00000001833	7570.18	7418.65	7795.31	8405.35	7579	8076.78	Septin7
ENSMUSG00000001844	723.522	761.666	747.69	665.847	634.335	631.909	Zdhhc4
ENSMUSG00000001847	7949.13	7884.17	8158.28	7990.71	8712.62	8385.82	Rac1
ENSMUSG00000001855	2380.38	1264.39	1448.61	1298.38	1480.25	1032.69	Nup214
ENSMUSG00000001864	313.676	393.668	249.583	402.063	298.193	354.271	Aif1l
ENSMUSG00000001865	19.9851	24.8811	26.513	15.1915	6.88921	16.5042	Cpa3
ENSMUSG00000001870	21.7369	95.2432	28.1031	36.5214	39.8407	68.2477	Ltbp1
ENSMUSG00000001891	3855.29	3670.84	3997.4	3871.67	3792.41	4261.07	Ugp2
ENSMUSG00000001901	525.312	691.237	540.295	870.185	946.336	576.689	Kcnh6
ENSMUSG00000001909	976.708	1028.76	1142.2	1005.92	1030.17	1158.21	Trmt1
ENSMUSG00000001910	4283.53	4044.52	4480.55	3938.74	4287.87	4041.25	Nacc1
ENSMUSG00000001911	271.441	336.228	309.453	298.595	238.929	284.93	Nfix
ENSMUSG00000001918	1038.42	1208.97	790.588	870.746	939.62	704.848	Slc1a5
ENSMUSG00000001924	20319.1	20544.6	22843	21073.1	24191.1	21555.5	Uba1
ENSMUSG00000001930	77.5146	218.071	101.21	174.459	79.2137	28.1805	Vwf
ENSMUSG00000001942	1094.53	1061.19	1292.48	1071.74	1064.24	1110.32	Siae
ENSMUSG00000001943	0	0	1.89965	4.2743	5.72342	0.735908	Vsig2
ENSMUSG00000001946	215.171	293.438	222.148	226.706	301.462	249.855	Esam
ENSMUSG00000001948	121.24	121.849	92.6251	110.687	76.7476	108.018	Spa17
ENSMUSG00000001962	888.282	855.297	849.688	832.6	867.764	932.81	Fam50a
ENSMUSG00000001964	620.198	629.561	587.671	630.97	640.16	605.924	Emd
ENSMUSG00000001983	493.06	410.132	514.997	438.481	452.731	534.329	Taco1
ENSMUSG00000001985	1016.4	1137.78	771.519	1005.8	763.137	824.399	Grik3
ENSMUSG00000001986	900.555	901.594	926.16	876.968	749.907	794.206	Gria3
ENSMUSG00000001988	11.8616	3.6368	16.4533	6.92379	16.3519	17.2628	Npas1
ENSMUSG00000001995	552.915	659.846	532.911	627.517	545.521	628.222	Sipa1l2
ENSMUSG00000001998	575.028	517.023	476.125	560.876	536.181	478.476	Ap4e1
ENSMUSG00000001999	612.303	624.278	676.025	677.873	637.339	572.839	Blvra
ENSMUSG00000002006	2498.41	2593.9	2509.53	2831.25	2941.52	2746.99	Pdzd4
ENSMUSG00000002007	92.763	36.7403	51.9881	40.4052	35.3562	16.532	Srpk3
ENSMUSG00000002010	2674.38	2445.73	2714.14	2433.67	2392.11	2741.56	Idh3g
ENSMUSG00000002012	235.391	230.351	235.267	257.499	229.34	285.573	Pnck
ENSMUSG00000002014	651.867	632.372	539.643	693.74	594.128	559.846	Ssr4
ENSMUSG00000002015	3437.44	3026.09	3097.02	3301.01	2858.33	3297.52	Bcap31
ENSMUSG00000002017	2602.16	2553.61	2862.6	2538.46	2882.78	2763.24	Fam98a
ENSMUSG00000002020	155.816	313.111	179.639	130.492	135.342	148.619	Ltbp2
ENSMUSG00000002028	1927.43	2601.59	1950.72	2392.12	2120.8	1484.72	Kmt2a
ENSMUSG00000002031	1147.65	1157.47	1103.64	1135.15	1189.94	1190.22	Ift46
ENSMUSG00000002032	4887.45	4758.25	5150.25	4163.37	4759.71	4912.63	Tmem25
ENSMUSG00000002033	2.14691	36.7753	4.5848	0.755587	0	2.2412	Cd3g
ENSMUSG00000002043	259.054	287.167	259.031	264.952	345.576	308.126	Trappc6a
ENSMUSG00000002052	6375.84	5879.71	6523.58	5718.28	6380.94	5329.59	Supt6
ENSMUSG00000002055	89.2839	130.775	81.4714	86.108	78.9568	95.1686	Spag5
ENSMUSG00000002057	0	0	0	0	0	0	Foxn1
ENSMUSG00000002058	1056.49	963.974	948.53	1047.65	975.376	1152.24	Unc119
ENSMUSG00000002059	178.282	213.683	121.844	175.347	148.452	165.001	Rab34
ENSMUSG00000002064	1606.92	1515.01	1406.21	1626.99	1482.73	1573.99	Sdf2
ENSMUSG00000002068	441.789	390.683	361.768	390.524	436.641	448.162	Ccne1
ENSMUSG00000002076	13.0624	14.8411	27.4136	6.0978	5.65716	32.4747	Hsf2bp
ENSMUSG00000002083	86.5829	135.642	111.62	126.175	112.887	114.411	Bbc3
ENSMUSG00000002100	0	0	1.3251	0	0	0	Mybpc3
ENSMUSG00000002102	7057.6	7102.84	6866.58	7140.5	7041.97	7542.54	Psmc3
ENSMUSG00000002103	2470.03	2712.29	2870.04	2727.83	2645.92	2935.35	Acp2
ENSMUSG00000002104	54.8328	39.1297	44.5196	53.5499	48.448	46.2518	Rapsn
ENSMUSG00000002105	768.45	809.863	756.907	671.52	839.101	768.441	Slc39a13
ENSMUSG00000002107	783.847	950.022	709.08	948.036	912.598	719.248	Celf2
ENSMUSG00000002108	92.9673	99.5044	62.6871	97.8867	81.1967	70.209	Nr1h3
ENSMUSG00000002109	107.359	65.792	86.2349	86.3846	96.4474	109.299	Ddb2
ENSMUSG00000002111	6.06525	60.6536	14.5351	40.2177	19.0579	22.4706	Spi1
ENSMUSG00000002129	1934.89	1990.08	1931.4	1852.81	1966	1824.7	Sf3a1
ENSMUSG00000002147	2692.74	2586.81	2500.05	2888.11	3164.3	2673.91	Stat6
ENSMUSG00000002190	3795.86	3887.65	4154.2	4379.45	4521.04	4488.06	Clgn
ENSMUSG00000002204	14.8567	31.4061	13.6664	31.388	2.84926	12.7283	Napsa
ENSMUSG00000002205	673.715	610.577	706.567	586.938	691.286	648.995	Vrk3
ENSMUSG00000002210	896.522	1059.09	1037.38	914.109	1117.68	1076.05	Smg9
ENSMUSG00000002221	980.242	709.91	1024.51	883.111	659.338	884.732	Paxip1
ENSMUSG00000002222	3399.28	3719.6	3756.52	3013.67	3093	3261.33	Rmnd5a
ENSMUSG00000002227	101.828	90.3488	84.2754	97.0069	64.8548	70.6791	Mov10
ENSMUSG00000002228	3808.6	3952.35	3701.12	3530.14	4386.66	3789.42	Ppm1j
ENSMUSG00000002233	1042.27	1212.12	914.631	1025.09	1186.03	1037.84	Rhoc
ENSMUSG00000002240	0	0	0	0	0	0	Prr27
ENSMUSG00000002249	43.0274	48.6577	34.8075	37.6097	34.4627	16.389	Tead3
ENSMUSG00000002250	617.182	545.158	611.303	558.709	695.575	577.788	Ppard
ENSMUSG00000002257	810.71	833.641	928.419	839.406	933.443	1005.23	Def6
ENSMUSG00000002265	8656.69	8084.1	8051.62	7661.7	8604.52	6400.56	Peg3
ENSMUSG00000002266	163.007	174.191	140.098	164.106	179.231	127.338	Zim1
ENSMUSG00000002274	571.654	507.457	479.233	770.811	600.776	657.163	Metrn
ENSMUSG00000002279	540.404	504.767	602.274	500.744	576.384	564.098	Lmf1
ENSMUSG00000002280	600.898	472.422	555.435	558.942	566.034	569.134	Ciao3
ENSMUSG00000002289	356.358	426.212	226.589	397.401	257.374	338.656	Angptl4
ENSMUSG00000002297	46.929	50.3743	60.1023	54.992	44.842	23.1313	Dbf4
ENSMUSG00000002307	519.099	519.384	632.501	577.647	535.038	621.854	Daxx
ENSMUSG00000002308	331.828	269.22	282.686	264.371	275.496	340.83	Cd320
ENSMUSG00000002319	3417.32	3208.42	3990.72	3153.15	3627.99	3512.61	Ipo4
ENSMUSG00000002320	979.144	1000.21	1015.38	1016.04	1186.59	1009.37	Tm9sf1
ENSMUSG00000002324	32.1501	43.4169	40.0404	21.5532	15.4625	25.6427	Rec8
ENSMUSG00000002325	470.567	503.49	334.813	311.568	376.819	411.151	Irf9
ENSMUSG00000002326	854.531	705.039	794.814	907.665	783.188	804.23	Gmpr2
ENSMUSG00000002329	773.41	870.447	811.454	767.514	769.883	847.453	Mdp1
ENSMUSG00000002332	3361.59	3426.74	3597.59	3402.76	3821.39	3504.43	Dhrs1
ENSMUSG00000002341	818.244	823.126	845.643	770.693	745.818	713.648	Ncan
ENSMUSG00000002342	665.33	775.786	641.483	722.147	714.509	785.644	Tmem161a
ENSMUSG00000002343	1250.89	1248.92	1119.17	1114.7	1266.47	1319.08	Armc6
ENSMUSG00000002345	551.449	513.326	539.878	568.988	503.816	634.944	Borcs8
ENSMUSG00000002346	526.469	405.905	421.243	330.215	430.62	381.119	Slc25a42
ENSMUSG00000002365	970.612	970.199	855.344	1246.4	1202.68	1091.26	Snx9
ENSMUSG00000002372	1538.96	1387.58	1301.43	1343.58	1411.09	1511.23	Ranbp3
ENSMUSG00000002379	1926.69	2039.76	1812.85	2100.43	1722.15	1887.22	Ndufa11
ENSMUSG00000002384	0	0	0	0	0	0	Bmp8b
ENSMUSG00000002393	560.935	574.518	649.054	543.64	515.064	705.843	Nr2f6
ENSMUSG00000002395	1237.7	1306.13	1165.57	1295.35	1047.66	1197.31	Use1
ENSMUSG00000002396	415.853	402.113	340.782	366.953	478.85	335.423	Ocel1
ENSMUSG00000002409	619.288	570.277	633.156	521.879	695.588	616.003	Dyrk1b
ENSMUSG00000002413	2008.89	2515.98	2207.5	2251.43	2342.2	2042.26	Braf
ENSMUSG00000002416	1870.85	1279.07	1245.22	1758.63	1297.9	1423.01	Ndufb2
ENSMUSG00000002428	755.27	581.864	622.918	595.41	582.694	631.404	Hltf
ENSMUSG00000002455	1931.85	1930.19	2228.37	1936.96	1989.09	2169.37	Prpf6
ENSMUSG00000002458	303.031	268.479	290.474	262.598	335.095	221.327	Rgs19
ENSMUSG00000002459	126.405	140.12	149.662	106.823	190.701	130.515	Rgs20
ENSMUSG00000002475	890.137	744.417	756.668	732.032	640.596	850.8	Abhd3
ENSMUSG00000002477	676.695	611.126	619.12	743.357	613.554	697.958	Snrpd1
ENSMUSG00000002486	367.586	214.569	306.707	248.517	251.976	244.803	Tchp
ENSMUSG00000002489	272.331	263.944	265.493	260.827	253.716	303.793	Tiam1
ENSMUSG00000002496	3212.4	2763.68	2811.23	2878.27	3286.52	2493.31	Tsc2
ENSMUSG00000002500	4.44105	6.92675	7.32936	5.29334	1.26034	5.36109	Rpl3l
ENSMUSG00000002504	2198.55	1991.84	2372.15	2474.52	2287.37	2617.42	Slc9a3r2
ENSMUSG00000002524	3780.67	3605.47	3685.09	3723.89	3975.43	4018.73	Puf60
ENSMUSG00000002546	4323.58	4537.39	4563.06	3997.96	4357.24	4621.73	Golga2
ENSMUSG00000002550	957.332	997.779	839.29	1011.91	962.677	978.272	Uck1
ENSMUSG00000002565	223.715	233.162	231.044	369.275	327.191	311.737	Scin
[truncated: 53,902 more rows]

## Sheet: ClueGO
GOID	GOTerm	Ontology Source	Term PValue	Term PValue Corrected with Bonferroni	Group PValue	Group PValue Corrected with Bonferroni	GOLevels	GOGroups	% Associated Genes	Nr. Genes	Cluster	Genes Cluster #1	Genes Cluster #2	%Genes Cluster #1	%Genes Cluster #2	%Genes Cluster #1.adjusted.to.input.list.size	%Genes Cluster #2.adjusted.to.input.list.size	Associated Genes Found
[truncated: 41 more rows]
