# Supplementary material for: CITED2 is a druggable epigenetic switch coupling neuronal maturation to regenerative decline
Source: EMBO Mol Med. 2026 Feb 23;18(4):1174–201. doi: 10.1038/s44321-026-00385-w (PMC13083982; doi:10.1038/s44321-026-00385-w)
Supplement: Supplementary file 6 — Dataset EV4 [file 44321_2026_385_MOESM6_ESM.xlsx]

## Sheet: Legend
	Dataset EV4
	Data file containing genes shared between Cited2vGFP and E12.5vE17.5 datasets and functional analysis of shared genes.

## Sheet: Common Genes Cited2 and E12.5
117 common elements in "Cited2vGFP up" and "E12.5vE17.5 up":	286 common elements in "Cited2vGFP down" and "E12.5vE17.5 down":
4933407K13Rik	5830444B04Rik
5330438D12Rik	6330403K07Rik
Adcy4	A3galt2
Adgrb2	Aacs
Adgrl2	Acsbg1
Akap9	Adamts9
Alms1	Adtrp
Amot	Agpat4
Ankhd1	Agtr1a
Arid5b	Anks1b
Atp13a3	Anxa11
AU020206	Anxa5
Bub1b	Aqp1
Cbx5	Arhgap26
Ccdc191	Arhgap28
Ccnd2	Ass1
Cd164	Atf4
Cdk18	Atf5
Cep192	Atp1b3
Cep97	AW551984
Cit	B4galt1
Cited2	Bag2
Clec9a	Bcat2
Clk1	Bmp15
Clmp	Bmp6
Cntrl	Bves
Dcp2	Cab39l
Dennd5b	Cadps2
Dera	Camk2a
Dnah14	Capn9
E130308A19Rik	Ccdc141
Eif2b2	Ccdc68
Elp1	Ccn3
Enah	Cd44
Entpd7	Cd47
Fam155a	Cd55
Fanca	Cd82
Fut9	Cdh1
Gid4	Cdk15
Gigyf2	Cds2
Glg1	Celf6
Gm16551	Cers2
Gm2238	Cfap61
Gm28036	Cgref1
Gm42047	Chrna6
Gm45718	Cinp
Gm49322	Clgn
H2-Q7	Clic1
Heg1	Cmpk1
Hic1	Col14a1
Hirip3	Coro1a
Hoxd3	Coro2a
Iffo2	Cpne2
Igdcc4	Cpne3
Ints2	Cpne5
Iqsec1	Cpne8
Lat	Crym
Lrba	Ctxn1
Lrrc1	Ctxn3
Luzp1	Cyp4b1
Map2	Cyp4f39
Mgat5	Cysltr2
Mrtfb	Dapk1
Myh10	Dclk3
Nf1	Deptor
Nfasc	Dgkg
Nfatc2ip	Dgkh
Onecut1	Dgki
Onecut2	Dkk3
Peg10	Dpp10
Pigm	Dtnbp1
Pign	Dusp26
Pms2	Eepd1
Pou2f2	Eml1
Primpol	Emp3
Prom1	F2rl2
Prr14l	Fads3
Psme4	Fam102b
Ptprd	Fam114a1
Pygo1	Fam129b
Rasl10b	Fam205a3
Rbmx	Fam89a
Rec8	Far2
Rgs2	Fbxl2
Rif1	Fbxo9
Rint1	Fdft1
Rmnd5a	Fdps
Robo1	Fez1
Rps6kb1	Fgf13
Rttn	Flot1
Shank1	Fxyd2
Slc14a2	Gadl1
Smchd1	Galnt3
Snd1	Gfra2
Snhg17	Gfra3
Soat1	Ggta1
Sulf2	Gm20139
Tacc1	Gm42517
Thoc1	Gm43305
Tmem170	Gm7271
Tmem252	Gna14
Tnpo1	Gnb4
Traf3	Gng2
Trim6	Gpc5
Ttc21b	Gpd1l
Ttpa	Gpd2
Urb1	Gpr162
Vangl2	Gpr35
Wdr90	Gpr68
Wnk2	Gprin2
Xlr3a	Gpx2
Zc3h13	Gramd4
Zc3h7a	Grk2
Zfp106	Gucy1a1
Zfp24	H13
Zfp276	Hmgcs1
Zfp740	Hpca
	Hspb8
	Htr1a
	Htr5b
	Id4
	Idi1
	Ighg2c
	Il10rb
	Il31ra
	Irf6
	Isl2
	Itpkb
	Jhy
	Kcna4
	Kcnc2
	Kcnh6
	Kcnip2
	Kcnip4
	Kcnj12
	Kcnk12
	Kcnmb1
	Kcnn1
	Kctd8
	Klf10
	Klf5
	Klhl2
	Krt27
	Lcn2
	Ldb2
	Lims2
	Lpar3
	Lrrc3
	Lrrn4
	Luzp2
	Lxn
	Mal2
	Maoa
	Mboat2
	Mindy4b-ps
	Mlc1
	Mpz
	Mras
	Mrgprd
	Mrgpre
	Mrgprx1
	Mrgprx3-ps
	Mroh1
	Mroh2b
	Msmo1
	Mustn1
	Mvd
	Mvk
	Myo1a
	Nbl1
	Necab2
	Nell1
	Ngef
	Nol3
	Npas2
	Nppb
	Npy1r
	Npy2r
	Nrn1l
	Nsdhl
	Nsg2
	Nt5e
	Ooep
	Osmr
	P2rx3
	P2ry1
	Palm
	Pam
	Panx1
	Pcdhb8
	Pde10a
	Pde11a
	Pdzd4
	Phf24
	Pianp
	Plcb3
	Pld5
	Plp2
	Plxnc1
	Pmp22
	Pou4f2
	Ppp1r15a
	Ppp1r1a
	Prdm12
	Prkar2b
	Prkca
	Prkcd
	Prkcq
	Prrxl1
	Ptgdr
	Ptger1
	Ptprt
	Pygl
	Rab3b
	Rarres1
	Rasgef1a
	Rassf3
	Rb1cc1
	Rcan3
	Rgs10
	Rgs3
	Rgs4
	Rgs5
	Rlbp1
	Rnf144a
	Rnh1
	Rspo4
	Rundc3b
	Runx1
	Samd14
	Sc5d
	Scgn
	Scn2b
	Scn3b
	Slc17a8
	Slc35g2
	Slc45a3
	Smim5
	Smpd5
	Sncg
	Snx9
	Sqle
	Sri
	St6galnac5
	Stard4
	Stat5a
	Stom
	Stx1a
	Synj2
	Synpr
	Syt1
	Syt5
	Syt7
	Syt9
	Tac1
	Tafa4
	Tagln2
	Tapbpl
	Tdrd6
	Tfeb
	Th
	Thra
	Tiam2
	Tmed3
	Tmem158
	Tmem233
	Tmem45b
	Tmem79
	Tpd52
	Trnp1
	Trpa1
	Trpc3
	Trpc4
	Trpc7
	Trpv1
	Tshz2
	Ttc9b
	Tusc3
	Uaca
	Vat1
	Wipf1
	Wnt2b
	Ydjc
	Zdhhc23
	Zfp955b
	Zmat4

## Sheet: ClueGO
ID	Term	Ontology Source	Term PValue	Term PValue Corrected with None	Group PValue	Group PValue Corrected with None	GOLevels	GOGroups	% Associated Genes	Nr. Genes	Cluster	Genes Cluster #1	Genes Cluster #2	%Genes Cluster #1	%Genes Cluster #2	%Genes Cluster #1.adjusted.to.input.list.size	%Genes Cluster #2.adjusted.to.input.list.size	Associated Genes Found
GO:0033043	regulation of organelle organization	GO_BiologicalProcess-EBI-UniProt-GOA-ACAP-ARAP_13.05.2021_00h00	0.0424298	0.0424298	0.0424298	0.0424298	[4, 5]	Group02	4.21836	17	None Specific Cluster	[Bub1b, Cep97, Cit, Ptprd, Rif1, Shank1, Vangl2]	[Arhgap28, Coro1a, Fgf13, Ooep, Prdm12, Prkcd, Snx9, Syt1, Syt7, Syt9]	41.1765	58.8235	48.3001	51.6999	[Arhgap28, Bub1b, Cep97, Cit, Coro1a, Fgf13, Ooep, Prdm12, Prkcd, Ptprd, Rif1, Shank1, Snx9, Syt1, Syt7, Syt9, Vangl2]
GO:0045216	cell-cell junction organization	GO_BiologicalProcess-EBI-UniProt-GOA-ACAP-ARAP_13.05.2021_00h00	0.0260173	0.0260173	0.0260173	0.0260173	[5]	Group03	7.05882	6	None Specific Cluster	[Heg1, Nfasc]	[Cdh1, Lims2, Mpz, Pmp22]	33.3333	66.6667	40.0233	59.9767	[Cdh1, Heg1, Lims2, Mpz, Nfasc, Pmp22]
GO:0051240	positive regulation of multicellular organismal process	GO_BiologicalProcess-EBI-UniProt-GOA-ACAP-ARAP_13.05.2021_00h00	0.0293614	0.0293614	0.0293614	0.0293614	[2, 3, 4]	Group09	3.75	33	None Specific Cluster	[Adgrb2, Adgrl2, Alms1, Amot, Cited2, Heg1, Pms2, Pou2f2, Ptprd, Rgs2, Rif1, Robo1, Sulf2, Ttpa]	[Agtr1a, Atf4, Flot1, Gpr68, Itpkb, Klf10, Lcn2, Lpar3, Mustn1, Npas2, Panx1, Pou4f2, Prkca, Prkcq, Runx1, Scn3b, Stat5a, Thra, Wnt2b]	42.4242	57.5758	49.5818	50.4182	[Adgrb2, Adgrl2, Agtr1a, Alms1, Amot, Atf4, Cited2, Flot1, Gpr68, Heg1, Itpkb, Klf10, Lcn2, Lpar3, Mustn1, Npas2, Panx1, Pms2, Pou2f2, Pou4f2, Prkca, Prkcq, Ptprd, Rgs2, Rif1, Robo1, Runx1, Scn3b, Stat5a, Sulf2, Thra, Ttpa, Wnt2b]
GO:0061448	connective tissue development	GO_BiologicalProcess-EBI-UniProt-GOA-ACAP-ARAP_13.05.2021_00h00	0.0459427	0.0459427	0.0459427	0.0459427	[4]	Group11	4.92611	10	None Specific Cluster	[Arid5b, Glg1, Hoxd3, Sulf2]	[Id4, Mboat2, Mustn1, Pou4f2, Prkca, Thra]	40	60	47.083	52.917	[Arid5b, Glg1, Hoxd3, Id4, Mboat2, Mustn1, Pou4f2, Prkca, Sulf2, Thra]
GO:0030036	actin cytoskeleton organization	GO_BiologicalProcess-EBI-UniProt-GOA-ACAP-ARAP_13.05.2021_00h00	0.00349422	0.00349422	0.0169441	0.0169441	[3, 6]	Group15	5.71429	16	None Specific Cluster	[Amot, Enah, Mrtfb, Myh10, Nf1, Shank1, Vangl2]	[Arhgap28, Cdh1, Coro1a, Dtnbp1, Ldb2, Ooep, Pmp22, Prkcd, Snx9]	43.75	56.25	50.9334	49.0666	[Amot, Arhgap28, Cdh1, Coro1a, Dtnbp1, Enah, Ldb2, Mrtfb, Myh10, Nf1, Ooep, Pmp22, Prkcd, Shank1, Snx9, Vangl2]
GO:0007010	cytoskeleton organization	GO_BiologicalProcess-EBI-UniProt-GOA-ACAP-ARAP_13.05.2021_00h00	0.0169441	0.0169441	0.0169441	0.0169441	[5]	Group15	4.29104	23	None Specific Cluster	[Amot, Enah, Map2, Mrtfb, Myh10, Nf1, Shank1, Tacc1, Vangl2]	[Arhgap28, Cdh1, Coro1a, Dtnbp1, Eml1, Fgf13, Gpr35, Jhy, Ldb2, Ooep, Palm, Pmp22, Prkcd, Snx9]	39.1304	60.8696	46.178	53.822	[Amot, Arhgap28, Cdh1, Coro1a, Dtnbp1, Eml1, Enah, Fgf13, Gpr35, Jhy, Ldb2, Map2, Mrtfb, Myh10, Nf1, Ooep, Palm, Pmp22, Prkcd, Shank1, Snx9, Tacc1, Vangl2]
GO:0071310	cellular response to organic substance	GO_BiologicalProcess-EBI-UniProt-GOA-ACAP-ARAP_13.05.2021_00h00	0.00775822	0.00775822	0.00775822	0.00775822	[4]	Group18	3.83959	45	None Specific Cluster	[Arid5b, Cited2, Enah, Glg1, H2-Q7, Lrba, Map2, Onecut1, Onecut2, Rif1, Rps6kb1, Sulf2, Traf3, Trim6, Zfp106]	[Agtr1a, Atf4, Bcat2, Bmp6, Cd44, Cdh1, Coro1a, Dapk1, Gpr68, Htr1a, Htr5b, Il10rb, Klf5, Mras, Nbl1, Nol3, Osmr, P2ry1, Pmp22, Pou4f2, Ppp1r15a, Prkca, Prkcd, Ptgdr, Ptger1, Runx1, Sri, Stat5a, Tac1, Thra]	33.3333	66.6667	40.0233	59.9767	[Agtr1a, Arid5b, Atf4, Bcat2, Bmp6, Cd44, Cdh1, Cited2, Coro1a, Dapk1, Enah, Glg1, Gpr68, H2-Q7, Htr1a, Htr5b, Il10rb, Klf5, Lrba, Map2, Mras, Nbl1, Nol3, Onecut1, Onecut2, Osmr, P2ry1, Pmp22, Pou4f2, Ppp1r15a, Prkca, Prkcd, Ptgdr, Ptger1, Rif1, Rps6kb1, Runx1, Sri, Stat5a, Sulf2, Tac1, Thra, Traf3, Trim6, Zfp106]
GO:0071345	cellular response to cytokine stimulus	GO_BiologicalProcess-EBI-UniProt-GOA-ACAP-ARAP_13.05.2021_00h00	0.0269629	0.0269629	0.00775822	0.00775822	[5]	Group18	4.31818	19	None Specific Cluster	[Arid5b, Enah, H2-Q7, Lrba, Rif1, Rps6kb1, Traf3, Trim6]	[Bcat2, Cd44, Coro1a, Dapk1, Il10rb, Klf5, Mras, Nol3, Osmr, Pou4f2, Stat5a]	42.1053	57.8947	49.2551	50.7449	[Arid5b, Bcat2, Cd44, Coro1a, Dapk1, Enah, H2-Q7, Il10rb, Klf5, Lrba, Mras, Nol3, Osmr, Pou4f2, Rif1, Rps6kb1, Stat5a, Traf3, Trim6]
GO:0009966	regulation of signal transduction	GO_BiologicalProcess-EBI-UniProt-GOA-ACAP-ARAP_13.05.2021_00h00	0.0253704	0.0253704	0.001514	0.001514	[3, 4, 5]	Group19	3.54449	47	None Specific Cluster	[Amot, Cited2, Fanca, Glg1, Hic1, Nf1, Onecut1, Onecut2, Ptprd, Rgs2, Robo1, Rps6kb1, Shank1, Sulf2, Trim6, Ttc21b, Vangl2]	[Bmp6, Camk2a, Ccn3, Cd44, Cdh1, Dapk1, Dgkg, Dgki, Flot1, Gramd4, Grk2, Gucy1a1, Itpkb, Kctd8, Lims2, Lpar3, Maoa, Nbl1, Nol3, Pde10a, Phf24, Pmp22, Prkca, Prkcd, Rb1cc1, Runx1, Stx1a, Tafa4, Thra, Uaca]	36.1702	63.8298	43.0618	56.9382	[Amot, Bmp6, Camk2a, Ccn3, Cd44, Cdh1, Cited2, Dapk1, Dgkg, Dgki, Fanca, Flot1, Glg1, Gramd4, Grk2, Gucy1a1, Hic1, Itpkb, Kctd8, Lims2, Lpar3, Maoa, Nbl1, Nf1, Nol3, Onecut1, Onecut2, Pde10a, Phf24, Pmp22, Prkca, Prkcd, Ptprd, Rb1cc1, Rgs2, Robo1, Rps6kb1, Runx1, Shank1, Stx1a, Sulf2, Tafa4, Thra, Trim6, Ttc21b, Uaca, Vangl2]
GO:0004674	protein serine/threonine kinase activity	GO_BiologicalProcess-EBI-UniProt-GOA-ACAP-ARAP_13.05.2021_00h00	0.0337648	0.0337648	0.0254799	0.0254799	[8, 9]	Group20	4.60526	14	None Specific Cluster	[Cit, Clk1, Nf1, Rgs2, Vangl2]	[Camk2a, Dtnbp1, Grk2, Lpar3, Pmp22, Prkar2b, Prkca, Prkcd, Prkcq]	35.7143	64.2857	42.577	57.423	[Camk2a, Cit, Clk1, Dtnbp1, Grk2, Lpar3, Nf1, Pmp22, Prkar2b, Prkca, Prkcd, Prkcq, Rgs2, Vangl2]
GO:0060429	epithelium development	GO_BiologicalProcess-EBI-UniProt-GOA-ACAP-ARAP_13.05.2021_00h00	0.0429505	0.0429505	0.00798892	0.00798892	[4]	Group24	3.69914	30	None Specific Cluster	[Akap9, Alms1, Cited2, Enah, Heg1, Luzp1, Nf1, Onecut1, Onecut2, Robo1, Vangl2]	[Aqp1, Atf4, B4galt1, Bmp6, Cd44, Cdh1, Id4, Il31ra, Irf6, Jhy, Klf5, Krt27, Ldb2, Nsdhl, Runx1, Stat5a, Thra, Tmem79, Wnt2b]	36.6667	63.3333	43.5883	56.4117	[Akap9, Alms1, Aqp1, Atf4, B4galt1, Bmp6, Cd44, Cdh1, Cited2, Enah, Heg1, Id4, Il31ra, Irf6, Jhy, Klf5, Krt27, Ldb2, Luzp1, Nf1, Nsdhl, Onecut1, Onecut2, Robo1, Runx1, Stat5a, Thra, Tmem79, Vangl2, Wnt2b]
GO:0002064	epithelial cell development	GO_BiologicalProcess-EBI-UniProt-GOA-ACAP-ARAP_13.05.2021_00h00	0.048001	0.048001	0.00798892	0.00798892	[4, 5, 6]	Group24	5.08475	9	None Specific Cluster	[Akap9, Heg1, Onecut1, Onecut2]	[Atf4, B4galt1, Cdh1, Klf5, Tmem79]	44.4444	55.5556	51.6372	48.3628	[Akap9, Atf4, B4galt1, Cdh1, Heg1, Klf5, Onecut1, Onecut2, Tmem79]
GO:0048732	gland development	GO_BiologicalProcess-EBI-UniProt-GOA-ACAP-ARAP_13.05.2021_00h00	0.0046439	0.0046439	0.00798892	0.00798892	[4, 5, 6]	Group24	5.27859	18	None Specific Cluster	[Arid5b, Cited2, Hoxd3, Mrtfb, Nf1, Onecut1, Onecut2, Robo1, Sulf2]	[Cd44, Cdh1, Id4, Irf6, Lims2, Rb1cc1, Runx1, Stat5a, Thra]	50	50	57.1667	42.8333	[Arid5b, Cd44, Cdh1, Cited2, Hoxd3, Id4, Irf6, Lims2, Mrtfb, Nf1, Onecut1, Onecut2, Rb1cc1, Robo1, Runx1, Stat5a, Sulf2, Thra]
GO:0000902	cell morphogenesis	GO_BiologicalProcess-EBI-UniProt-GOA-ACAP-ARAP_13.05.2021_00h00	0.0110639	0.0110639	0.00356812	0.00356812	[3, 4]	Group25	4.25868	27	None Specific Cluster	[Cit, Enah, Heg1, Map2, Myh10, Nfasc, Ptprd, Robo1, Shank1, Vangl2]	[Atf4, Bves, Camk2a, Cdh1, Coro1a, Dtnbp1, Flot1, Gfra3, Isl2, Lpar3, Nbl1, Ngef, Nrn1l, Palm, Pmp22, Pou4f2, Prrxl1]	37.037	62.963	43.98	56.02	[Atf4, Bves, Camk2a, Cdh1, Cit, Coro1a, Dtnbp1, Enah, Flot1, Gfra3, Heg1, Isl2, Lpar3, Map2, Myh10, Nbl1, Nfasc, Ngef, Nrn1l, Palm, Pmp22, Pou4f2, Prrxl1, Ptprd, Robo1, Shank1, Vangl2]
GO:0006935	chemotaxis	GO_BiologicalProcess-EBI-UniProt-GOA-ACAP-ARAP_13.05.2021_00h00	0.0182554	0.0182554	0.00356812	0.00356812	[3, 4]	Group25	5	14	None Specific Cluster	[Amot, Enah, Myh10, Nfasc, Robo1, Vangl2]	[Coro1a, Gfra3, Isl2, Nbl1, Pou4f2, Prkca, Prrxl1, Tafa4]	42.8571	57.1429	50.0243	49.9757	[Amot, Coro1a, Enah, Gfra3, Isl2, Myh10, Nbl1, Nfasc, Pou4f2, Prkca, Prrxl1, Robo1, Tafa4, Vangl2]
GO:0032989	cellular component morphogenesis	GO_BiologicalProcess-EBI-UniProt-GOA-ACAP-ARAP_13.05.2021_00h00	0.0152053	0.0152053	0.00356812	0.00356812	[3, 4]	Group25	4.39122	22	None Specific Cluster	[Cit, Enah, Map2, Myh10, Nfasc, Ptprd, Robo1, Shank1, Vangl2]	[Camk2a, Dtnbp1, Flot1, Gfra3, Isl2, Ldb2, Lpar3, Nbl1, Ngef, Nrn1l, Pmp22, Pou4f2, Prrxl1]	40.9091	59.0909	48.0243	51.9757	[Camk2a, Cit, Dtnbp1, Enah, Flot1, Gfra3, Isl2, Ldb2, Lpar3, Map2, Myh10, Nbl1, Nfasc, Ngef, Nrn1l, Pmp22, Pou4f2, Prrxl1, Ptprd, Robo1, Shank1, Vangl2]
GO:0000904	cell morphogenesis involved in differentiation	GO_BiologicalProcess-EBI-UniProt-GOA-ACAP-ARAP_13.05.2021_00h00	0.00749731	0.00749731	0.00356812	0.00356812	[4, 5]	Group25	4.61847	23	None Specific Cluster	[Cit, Enah, Heg1, Map2, Myh10, Nfasc, Ptprd, Robo1, Shank1, Vangl2]	[Atf4, Bves, Camk2a, Cdh1, Dtnbp1, Flot1, Gfra3, Isl2, Lpar3, Ngef, Pmp22, Pou4f2, Prrxl1]	43.4783	56.5217	50.6572	49.3428	[Atf4, Bves, Camk2a, Cdh1, Cit, Dtnbp1, Enah, Flot1, Gfra3, Heg1, Isl2, Lpar3, Map2, Myh10, Nfasc, Ngef, Pmp22, Pou4f2, Prrxl1, Ptprd, Robo1, Shank1, Vangl2]
GO:0007399	nervous system development	GO_BiologicalProcess-EBI-UniProt-GOA-ACAP-ARAP_13.05.2021_00h00	0.00343699	0.00343699	0.00356812	0.00356812	[4, 5]	Group25	3.76516	59	None Specific Cluster	[Adgrb2, Adgrl2, Alms1, Cit, Cited2, Enah, Gigyf2, Hoxd3, Iqsec1, Luzp1, Map2, Mrtfb, Myh10, Nf1, Nfasc, Onecut2, Prom1, Ptprd, Robo1, Shank1, Sulf2, Tacc1, Ttc21b, Ttpa, Vangl2, Zfp24]	[Aqp1, Atf5, Bmp6, Camk2a, Ccdc141, Cdh1, Dgkg, Dtnbp1, Eml1, Fgf13, Flot1, Gfra2, Gfra3, Ggta1, Id4, Isl2, Jhy, Lpar3, Mpz, Nbl1, Ngef, Nrn1l, Palm, Pmp22, Pou4f2, Prdm12, Prrxl1, Runx1, Slc45a3, Th, Trnp1, Trpc4, Wnt2b]	44.0678	55.9322	51.2558	48.7442	[Adgrb2, Adgrl2, Alms1, Aqp1, Atf5, Bmp6, Camk2a, Ccdc141, Cdh1, Cit, Cited2, Dgkg, Dtnbp1, Eml1, Enah, Fgf13, Flot1, Gfra2, Gfra3, Ggta1, Gigyf2, Hoxd3, Id4, Iqsec1, Isl2, Jhy, Lpar3, Luzp1, Map2, Mpz, Mrtfb, Myh10, Nbl1, Nf1, Nfasc, Ngef, Nrn1l, Onecut2, Palm, Pmp22, Pou4f2, Prdm12, Prom1, Prrxl1, Ptprd, Robo1, Runx1, Shank1, Slc45a3, Sulf2, Tacc1, Th, Trnp1, Trpc4, Ttc21b, Ttpa, Vangl2, Wnt2b,…
GO:0120036	plasma membrane bounded cell projection organization	GO_BiologicalProcess-EBI-UniProt-GOA-ACAP-ARAP_13.05.2021_00h00	0.0227006	0.0227006	0.00356812	0.00356812	[5]	Group25	3.80313	34	None Specific Cluster	[Alms1, Cep97, Cit, Enah, Iqsec1, Map2, Mrtfb, Myh10, Nfasc, Onecut1, Onecut2, Ptprd, Robo1, Shank1, Ttc21b, Vangl2]	[Camk2a, Coro1a, Dgkg, Dtnbp1, Flot1, Gfra3, Isl2, Jhy, Klf5, Lpar3, Myo1a, Nbl1, Ngef, Nrn1l, Pmp22, Pou4f2, Prkcd, Prrxl1]	47.0588	52.9412	54.2614	45.7386	[Alms1, Camk2a, Cep97, Cit, Coro1a, Dgkg, Dtnbp1, Enah, Flot1, Gfra3, Iqsec1, Isl2, Jhy, Klf5, Lpar3, Map2, Mrtfb, Myh10, Myo1a, Nbl1, Nfasc, Ngef, Nrn1l, Onecut1, Onecut2, Pmp22, Pou4f2, Prkcd, Prrxl1, Ptprd, Robo1, Shank1, Ttc21b, Vangl2]
GO:0048666	neuron development	GO_BiologicalProcess-EBI-UniProt-GOA-ACAP-ARAP_13.05.2021_00h00	0.0295613	0.0295613	0.00356812	0.00356812	[4, 5, 7, 8, 9]	Group25	3.85126	29	None Specific Cluster	[Alms1, Cit, Enah, Iqsec1, Map2, Mrtfb, Myh10, Nfasc, Onecut2, Ptprd, Robo1, Shank1, Vangl2]	[Atf5, Camk2a, Dgkg, Dtnbp1, Flot1, Gfra3, Isl2, Lpar3, Nbl1, Ngef, Nrn1l, Pmp22, Pou4f2, Prrxl1, Runx1, Th]	44.8276	55.1724	52.0243	47.9757	[Alms1, Atf5, Camk2a, Cit, Dgkg, Dtnbp1, Enah, Flot1, Gfra3, Iqsec1, Isl2, Lpar3, Map2, Mrtfb, Myh10, Nbl1, Nfasc, Ngef, Nrn1l, Onecut2, Pmp22, Pou4f2, Prrxl1, Ptprd, Robo1, Runx1, Shank1, Th, Vangl2]
GO:0031175	neuron projection development	GO_BiologicalProcess-EBI-UniProt-GOA-ACAP-ARAP_13.05.2021_00h00	0.0350029	0.0350029	0.00356812	0.00356812	[5, 6, 8, 9, 10]	Group25	3.9185	25	None Specific Cluster	[Alms1, Cit, Enah, Iqsec1, Map2, Mrtfb, Myh10, Nfasc, Ptprd, Robo1, Shank1, Vangl2]	[Camk2a, Dgkg, Dtnbp1, Flot1, Gfra3, Isl2, Lpar3, Nbl1, Ngef, Nrn1l, Pmp22, Pou4f2, Prrxl1]	48	52	55.1965	44.8035	[Alms1, Camk2a, Cit, Dgkg, Dtnbp1, Enah, Flot1, Gfra3, Iqsec1, Isl2, Lpar3, Map2, Mrtfb, Myh10, Nbl1, Nfasc, Ngef, Nrn1l, Pmp22, Pou4f2, Prrxl1, Ptprd, Robo1, Shank1, Vangl2]
GO:0048667	cell morphogenesis involved in neuron differentiation	GO_BiologicalProcess-EBI-UniProt-GOA-ACAP-ARAP_13.05.2021_00h00	0.0124195	0.0124195	0.00356812	0.00356812	[5, 6, 8, 9, 10]	Group25	4.69136	19	None Specific Cluster	[Cit, Enah, Map2, Myh10, Nfasc, Ptprd, Robo1, Shank1, Vangl2]	[Camk2a, Dtnbp1, Flot1, Gfra3, Isl2, Lpar3, Ngef, Pmp22, Pou4f2, Prrxl1]	47.3684	52.6316	54.5696	45.4304	[Camk2a, Cit, Dtnbp1, Enah, Flot1, Gfra3, Isl2, Lpar3, Map2, Myh10, Nfasc, Ngef, Pmp22, Pou4f2, Prrxl1, Ptprd, Robo1, Shank1, Vangl2]
GO:0048812	neuron projection morphogenesis	GO_BiologicalProcess-EBI-UniProt-GOA-ACAP-ARAP_13.05.2021_00h00	0.00483964	0.00483964	0.00356812	0.00356812	[6, 7, 8, 9, 10, 11]	Group25	4.95283	21	None Specific Cluster	[Cit, Enah, Map2, Myh10, Nfasc, Ptprd, Robo1, Shank1, Vangl2]	[Camk2a, Dtnbp1, Flot1, Gfra3, Isl2, Lpar3, Nbl1, Ngef, Nrn1l, Pmp22, Pou4f2, Prrxl1]	42.8571	57.1429	50.0243	49.9757	[Camk2a, Cit, Dtnbp1, Enah, Flot1, Gfra3, Isl2, Lpar3, Map2, Myh10, Nbl1, Nfasc, Ngef, Nrn1l, Pmp22, Pou4f2, Prrxl1, Ptprd, Robo1, Shank1, Vangl2]
GO:0046661	male sex differentiation	GO_BiologicalProcess-EBI-UniProt-GOA-ACAP-ARAP_13.05.2021_00h00	0.0244226	0.0244226	0.0244226	0.0244226	[3, 4, 5]	Group04	6.54206	7	Specific for Cluster #1	[Akap9, Arid5b, Cited2, Fanca, Rec8]	[Bmp6, Stat5a]	71.4286	28.5714	76.9403	23.0597	[Akap9, Arid5b, Bmp6, Cited2, Fanca, Rec8, Stat5a]
GO:0048593	camera-type eye morphogenesis	GO_BiologicalProcess-EBI-UniProt-GOA-ACAP-ARAP_13.05.2021_00h00	0.0303689	0.0303689	0.0303689	0.0303689	[6, 7, 8, 9]	Group05	6.25	7	Specific for Cluster #1	[Alms1, Cited2, Nf1, Prom1]	[Aqp1, Atf4, Th]	57.1429	42.8571	64.0224	35.9776	[Alms1, Aqp1, Atf4, Cited2, Nf1, Prom1, Th]
GO:0003279	cardiac septum development	GO_BiologicalProcess-EBI-UniProt-GOA-ACAP-ARAP_13.05.2021_00h00	0.0266956	0.0266956	0.0192228	0.0192228	[3, 4, 6, 7, 8]	Group16	6.42202	7	Specific for Cluster #1	[Cited2, Cntrl, Heg1, Luzp1, Myh10, Robo1, Vangl2]	[]	100	0	100	0	[Cited2, Cntrl, Heg1, Luzp1, Myh10, Robo1, Vangl2]
GO:0060840	artery development	GO_BiologicalProcess-EBI-UniProt-GOA-ACAP-ARAP_13.05.2021_00h00	0.0108308	0.0108308	0.0192228	0.0192228	[4, 6, 7, 8]	Group16	7.69231	7	Specific for Cluster #1	[Cited2, Cntrl, Luzp1, Myh10, Nf1, Robo1]	[Adamts9]	85.7143	14.2857	88.8985	11.1015	[Adamts9, Cited2, Cntrl, Luzp1, Myh10, Nf1, Robo1]
GO:1990830	cellular response to leukemia inhibitory factor	GO_BiologicalProcess-EBI-UniProt-GOA-ACAP-ARAP_13.05.2021_00h00	0.043383	0.043383	0.00775822	0.00775822	[6]	Group18	5.78512	7	Specific for Cluster #1	[Arid5b, Enah, Lrba, Rif1]	[Bcat2, Klf5, Mras]	57.1429	42.8571	64.0224	35.9776	[Arid5b, Bcat2, Enah, Klf5, Lrba, Mras, Rif1]
GO:0001655	urogenital system development	GO_BiologicalProcess-EBI-UniProt-GOA-ACAP-ARAP_13.05.2021_00h00	0.013279	0.013279	0.00798892	0.00798892	[4, 5]	Group24	5.06757	15	Specific for Cluster #1	[Arid5b, Cited2, Cntrl, Nf1, Pygo1, Robo1, Sulf2, Vangl2]	[Agtr1a, Aqp1, Bmp6, Cd44, Id4, Stat5a, Wnt2b]	53.3333	46.6667	60.4006	39.5994	[Agtr1a, Aqp1, Arid5b, Bmp6, Cd44, Cited2, Cntrl, Id4, Nf1, Pygo1, Robo1, Stat5a, Sulf2, Vangl2, Wnt2b]
GO:0007422	peripheral nervous system development	GO_BiologicalProcess-EBI-UniProt-GOA-ACAP-ARAP_13.05.2021_00h00	0.0246695	0.0246695	0.00798892	0.00798892	[4, 5, 6]	Group24	8.06452	5	Specific for Cluster #1	[Adgrb2, Cited2, Nf1, Onecut2]	[Pmp22]	80	20	84.2235	15.7766	[Adgrb2, Cited2, Nf1, Onecut2, Pmp22]
GO:0001822	kidney development	GO_BiologicalProcess-EBI-UniProt-GOA-ACAP-ARAP_13.05.2021_00h00	0.0173472	0.0173472	0.00798892	0.00798892	[4, 5, 6, 7]	Group24	5.17928	13	Specific for Cluster #1	[Arid5b, Cited2, Cntrl, Nf1, Pygo1, Robo1, Sulf2, Vangl2]	[Agtr1a, Aqp1, Bmp6, Cd44, Wnt2b]	61.5385	38.4615	68.1062	31.8938	[Agtr1a, Aqp1, Arid5b, Bmp6, Cd44, Cited2, Cntrl, Nf1, Pygo1, Robo1, Sulf2, Vangl2, Wnt2b]
GO:0001889	liver development	GO_BiologicalProcess-EBI-UniProt-GOA-ACAP-ARAP_13.05.2021_00h00	0.000356665	0.000356665	0.00798892	0.00798892	[5, 6, 7]	Group24	10.8434	9	Specific for Cluster #1	[Cited2, Mrtfb, Nf1, Onecut1, Onecut2, Sulf2]	[Lims2, Rb1cc1, Runx1]	66.6667	33.3333	72.7466	27.2534	[Cited2, Lims2, Mrtfb, Nf1, Onecut1, Onecut2, Rb1cc1, Runx1, Sulf2]
GO:0016358	dendrite development	GO_BiologicalProcess-EBI-UniProt-GOA-ACAP-ARAP_13.05.2021_00h00	0.038767	0.038767	0.00356812	0.00356812	[3, 6, 7, 9, 10, 11]	Group25	5.29412	9	Specific for Cluster #1	[Cit, Iqsec1, Map2, Ptprd, Shank1]	[Camk2a, Dgkg, Dtnbp1, Ngef]	55.5556	44.4444	62.5228	37.4772	[Camk2a, Cit, Dgkg, Dtnbp1, Iqsec1, Map2, Ngef, Ptprd, Shank1]
GO:0007411	axon guidance	GO_BiologicalProcess-EBI-UniProt-GOA-ACAP-ARAP_13.05.2021_00h00	0.0116824	0.0116824	0.00356812	0.00356812	[4, 5, 6, 7, 8, 9, 10, 11, 12, 13]	Group25	6.52174	9	Specific for Cluster #1	[Enah, Myh10, Nfasc, Robo1, Vangl2]	[Gfra3, Isl2, Pou4f2, Prrxl1]	55.5556	44.4444	62.5228	37.4772	[Enah, Gfra3, Isl2, Myh10, Nfasc, Pou4f2, Prrxl1, Robo1, Vangl2]
KEGG:00100	Steroid biosynthesis	KEGG_13.05.2021	4.89518e-06	4.89518e-06	4.89518e-06	4.89518e-06	[-1]	Group00	33.3333	6	Specific for Cluster #2	[Soat1]	[Fdft1, Msmo1, Nsdhl, Sc5d, Sqle]	16.6667	83.3333	21.0688	78.9312	[Fdft1, Msmo1, Nsdhl, Sc5d, Soat1, Sqle]
GO:0018105	peptidyl-serine phosphorylation	GO_BiologicalProcess-EBI-UniProt-GOA-ACAP-ARAP_13.05.2021_00h00	0.00783748	0.00783748	0.00783748	0.00783748	[7, 8, 9]	Group01	7.47664	8	Specific for Cluster #2	[Clk1, Rps6kb1]	[Camk2a, Cd44, Dclk3, Grk2, Ppp1r15a, Prkca]	25	75	30.7899	69.2101	[Camk2a, Cd44, Clk1, Dclk3, Grk2, Ppp1r15a, Prkca, Rps6kb1]
GO:0048871	multicellular organismal homeostasis	GO_BiologicalProcess-EBI-UniProt-GOA-ACAP-ARAP_13.05.2021_00h00	0.0432616	0.0432616	0.0432616	0.0432616	[2, 4]	Group06	4.27807	16	Specific for Cluster #2	[Alms1, Gigyf2, Nf1]	[Aqp1, Atf4, Bmp6, Cdh1, Col14a1, Coro1a, Gpx2, Lcn2, Ldb2, Prkca, Thra, Tmem79, Trpv1]	18.75	81.25	23.5469	76.4531	[Alms1, Aqp1, Atf4, Bmp6, Cdh1, Col14a1, Coro1a, Gigyf2, Gpx2, Lcn2, Ldb2, Nf1, Prkca, Thra, Tmem79, Trpv1]
GO:0050727	regulation of inflammatory response	GO_BiologicalProcess-EBI-UniProt-GOA-ACAP-ARAP_13.05.2021_00h00	0.0498552	0.0498552	0.0498552	0.0498552	[4, 5, 6]	Group07	4.85437	10	Specific for Cluster #2	[Fanca]	[Ccn3, Cd44, Cd47, Gpx2, Nt5e, Pmp22, Prkca, Stat5a, Uaca]	10	90	12.9142	87.0858	[Ccn3, Cd44, Cd47, Fanca, Gpx2, Nt5e, Pmp22, Prkca, Stat5a, Uaca]
KEGG:00900	Terpenoid backbone biosynthesis	KEGG_13.05.2021	0.000238463	0.000238463	0.000238463	0.000238463	[-1]	Group08	22.7273	5	Specific for Cluster #2	[]	[Fdps, Hmgcs1, Idi1, Mvd, Mvk]	0	100	0	100	[Fdps, Hmgcs1, Idi1, Mvd, Mvk]
GO:0051707	response to other organism	GO_BiologicalProcess-EBI-UniProt-GOA-ACAP-ARAP_13.05.2021_00h00	0.0393305	0.0393305	0.0393305	0.0393305	[2, 4]	Group10	3.90879	24	Specific for Cluster #2	[Adgrl2, Cep192, H2-Q7, Pou2f2, Rps6kb1, Traf3, Trim6]	[Adamts9, Aqp1, Bmp6, Cd47, Dapk1, Fbxo9, Gpx2, Ighg2c, Il31ra, Lcn2, Pmp22, Prkcd, Ptger1, Pygl, Stat5a, Tfeb, Wipf1]	29.1667	70.8333	35.4653	64.5347	[Adamts9, Adgrl2, Aqp1, Bmp6, Cd47, Cep192, Dapk1, Fbxo9, Gpx2, H2-Q7, Ighg2c, Il31ra, Lcn2, Pmp22, Pou2f2, Prkcd, Ptger1, Pygl, Rps6kb1, Stat5a, Tfeb, Traf3, Trim6, Wipf1]
KEGG:04742	Taste transduction	KEGG_13.05.2021	0.00806563	0.00806563	0.00806563	0.00806563	[-1]	Group12	10.6383	5	Specific for Cluster #2	[Adcy4]	[Htr1a, P2rx3, P2ry1, Plcb3]	20	80	25.0182	74.9818	[Adcy4, Htr1a, P2rx3, P2ry1, Plcb3]
GO:0001942	hair follicle development	GO_BiologicalProcess-EBI-UniProt-GOA-ACAP-ARAP_13.05.2021_00h00	0.00582337	0.00582337	0.00582337	0.00582337	[3, 4, 5, 6, 7, 8]	Group13	8.64198	7	Specific for Cluster #2	[Nf1, Vangl2]	[Krt27, Ldb2, Nsdhl, Runx1, Tmem79]	28.5714	71.4286	34.8047	65.1953	[Krt27, Ldb2, Nf1, Nsdhl, Runx1, Tmem79, Vangl2]
GO:0045637	regulation of myeloid cell differentiation	GO_BiologicalProcess-EBI-UniProt-GOA-ACAP-ARAP_13.05.2021_00h00	0.0387036	0.0387036	0.148606	0.148606	[4, 5, 6, 7, 8, 9]	Group14	5.9322	7	Specific for Cluster #2	[Nf1]	[Gpr68, Itpkb, Klf10, Pou4f2, Prkca, Stat5a]	14.2857	85.7143	18.1963	81.8037	[Gpr68, Itpkb, Klf10, Nf1, Pou4f2, Prkca, Stat5a]
GO:1902107	positive regulation of leukocyte differentiation	GO_BiologicalProcess-EBI-UniProt-GOA-ACAP-ARAP_13.05.2021_00h00	0.0343684	0.0343684	0.148606	0.148606	[4, 5, 6, 7, 8, 9, 10]	Group14	6.08696	7	Specific for Cluster #2	[]	[Gpr68, Itpkb, Klf10, Pou4f2, Prkca, Runx1, Stat5a]	0	100	0	100	[Gpr68, Itpkb, Klf10, Pou4f2, Prkca, Runx1, Stat5a]
GO:0007600	sensory perception	GO_BiologicalProcess-EBI-UniProt-GOA-ACAP-ARAP_13.05.2021_00h00	0.0172654	0.0172654	0.0172654	0.0172654	[4]	Group17	5.03597	14	Specific for Cluster #2	[Alms1]	[Aqp1, Cdh1, Lxn, Npy1r, P2rx3, Phf24, Pou4f2, Prrxl1, Tac1, Tafa4, Th, Trpa1, Trpv1]	7.14286	92.8571	9.31053	90.6895	[Alms1, Aqp1, Cdh1, Lxn, Npy1r, P2rx3, Phf24, Pou4f2, Prrxl1, Tac1, Tafa4, Th, Trpa1, Trpv1]
GO:0019233	sensory perception of pain	GO_BiologicalProcess-EBI-UniProt-GOA-ACAP-ARAP_13.05.2021_00h00	0.000180633	0.000180633	0.0172654	0.0172654	[5]	Group17	13.3333	8	Specific for Cluster #2	[]	[Aqp1, Lxn, Npy1r, Phf24, Tac1, Tafa4, Trpa1, Trpv1]	0	100	0	100	[Aqp1, Lxn, Npy1r, Phf24, Tac1, Tafa4, Trpa1, Trpv1]
GO:0062149	detection of stimulus involved in sensory perception of pain	GO_BiologicalProcess-EBI-UniProt-GOA-ACAP-ARAP_13.05.2021_00h00	0.000704826	0.000704826	0.0172654	0.0172654	[4, 6]	Group17	25	4	Specific for Cluster #2	[]	[Lxn, Phf24, Trpa1, Trpv1]	0	100	0	100	[Lxn, Phf24, Trpa1, Trpv1]
GO:0007165	signal transduction	GO_BiologicalProcess-EBI-UniProt-GOA-ACAP-ARAP_13.05.2021_00h00	0.00244671	0.00244671	0.001514	0.001514	[2, 3, 4]	Group19	3.55903	82	Specific for Cluster #2	[Adcy4, Alms1, Amot, Arid5b, Cited2, Fanca, Gigyf2, Glg1, Hic1, Nf1, Onecut1, Onecut2, Ptprd, Pygo1, Rgs2, Robo1, Rps6kb1, Shank1, Sulf2, Traf3, Trim6, Ttc21b, Vangl2, Zfp106]	[Agtr1a, Atf4, Bmp6, Camk2a, Ccn3, Cd44, Cdh1, Chrna6, Coro1a, Cysltr2, Dapk1, Dgkg, Dgki, Dtnbp1, Flot1, Gfra2, Ggta1, Gng2, Gramd4, Grk2, Gucy1a1, Htr1a, Htr5b, Il10rb, Itpkb, Kctd8, Lcn2, Lims2, Lpar3, Maoa, Mroh2b, Nbl1, Ngef, Nol3, Npy1r, Npy2r, Nsdhl, Osmr, P2rx3, Palm, Pde10a, Phf24, Pmp22, Ppp1r15a, Prkca, Prkcd, Prkcq, Ptgdr, Ptger1, Rb1cc1, Runx1, Stat5a, Stx1a, Tafa4, Thra, Trpa1, Uaca…	29.2683	70.7317	35.5778	64.4222	[Adcy4, Agtr1a, Alms1, Amot, Arid5b, Atf4, Bmp6, Camk2a, Ccn3, Cd44, Cdh1, Chrna6, Cited2, Coro1a, Cysltr2, Dapk1, Dgkg, Dgki, Dtnbp1, Fanca, Flot1, Gfra2, Ggta1, Gigyf2, Glg1, Gng2, Gramd4, Grk2, Gucy1a1, Hic1, Htr1a, Htr5b, Il10rb, Itpkb, Kctd8, Lcn2, Lims2, Lpar3, Maoa, Mroh2b, Nbl1, Nf1, Ngef, Nol3, Npy1r, Npy2r, Nsdhl, Onecut1, Onecut2, Osmr, P2rx3, Palm, Pde10a, Phf24, Pmp22, Ppp1r15a, Prkc…
GO:0010646	regulation of cell communication	GO_BiologicalProcess-EBI-UniProt-GOA-ACAP-ARAP_13.05.2021_00h00	0.00536626	0.00536626	0.001514	0.001514	[3, 4]	Group19	3.68981	59	Specific for Cluster #2	[Amot, Cited2, Fanca, Glg1, Hic1, Nf1, Onecut1, Onecut2, Ptprd, Rasl10b, Rgs2, Robo1, Rps6kb1, Shank1, Sulf2, Trim6, Ttc21b, Vangl2]	[Agtr1a, Atf4, Bmp6, Camk2a, Ccn3, Cd44, Cdh1, Chrna6, Dapk1, Dgkg, Dgki, Dtnbp1, Flot1, Gpr68, Gramd4, Grk2, Gucy1a1, Itpkb, Kctd8, Lims2, Lpar3, Maoa, Nbl1, Nol3, P2rx3, Pde10a, Phf24, Pmp22, Prkar2b, Prkca, Prkcd, Rb1cc1, Runx1, Sncg, Sri, Stx1a, Syt1, Syt7, Tafa4, Thra, Uaca]	30.5085	69.4915	36.9457	63.0543	[Agtr1a, Amot, Atf4, Bmp6, Camk2a, Ccn3, Cd44, Cdh1, Chrna6, Cited2, Dapk1, Dgkg, Dgki, Dtnbp1, Fanca, Flot1, Glg1, Gpr68, Gramd4, Grk2, Gucy1a1, Hic1, Itpkb, Kctd8, Lims2, Lpar3, Maoa, Nbl1, Nf1, Nol3, Onecut1, Onecut2, P2rx3, Pde10a, Phf24, Pmp22, Prkar2b, Prkca, Prkcd, Ptprd, Rasl10b, Rb1cc1, Rgs2, Robo1, Rps6kb1, Runx1, Shank1, Sncg, Sri, Stx1a, Sulf2, Syt1, Syt7, Tafa4, Thra, Trim6, Ttc21b, …
GO:0016773	phosphotransferase activity, alcohol group as acceptor	GO_MolecularFunction-EBI-UniProt-GOA-ACAP-ARAP_13.05.2021_00h00	0.0258929	0.0258929	0.0254799	0.0254799	[4]	Group20	4.16667	22	Specific for Cluster #2	[Cit, Clk1, Nf1, Rgs2, Rps6kb1, Vangl2]	[Camk2a, Dapk1, Dclk3, Dgkg, Dgkh, Dgki, Dtnbp1, Grk2, Itpkb, Lpar3, Mvk, Pmp22, Prkar2b, Prkca, Prkcd, Prkcq]	27.2727	72.7273	33.3549	66.6451	[Camk2a, Cit, Clk1, Dapk1, Dclk3, Dgkg, Dgkh, Dgki, Dtnbp1, Grk2, Itpkb, Lpar3, Mvk, Nf1, Pmp22, Prkar2b, Prkca, Prkcd, Prkcq, Rgs2, Rps6kb1, Vangl2]
GO:0042060	wound healing	GO_BiologicalProcess-EBI-UniProt-GOA-ACAP-ARAP_13.05.2021_00h00	0.00495869	0.00495869	0.0254799	0.0254799	[4]	Group20	6.62651	11	Specific for Cluster #2	[Myh10, Nf1, Vangl2]	[Aqp1, B4galt1, Cd44, Dtnbp1, Prkca, Prkcd, Prkcq, Syt7]	27.2727	72.7273	33.3549	66.6451	[Aqp1, B4galt1, Cd44, Dtnbp1, Myh10, Nf1, Prkca, Prkcd, Prkcq, Syt7, Vangl2]
GO:0016301	kinase activity	GO_BiologicalProcess-EBI-UniProt-GOA-ACAP-ARAP_13.05.2021_00h00	0.0328742	0.0328742	0.0254799	0.0254799	[6]	Group20	4.02098	23	Specific for Cluster #2	[Cit, Clk1, Nf1, Rgs2, Rps6kb1, Vangl2]	[Camk2a, Dapk1, Dclk3, Dgkg, Dgkh, Dgki, Dtnbp1, Grk2, Itpkb, Ldb2, Lpar3, Mvk, Pmp22, Prkar2b, Prkca, Prkcd, Prkcq]	26.087	73.913	32.0212	67.9788	[Camk2a, Cit, Clk1, Dapk1, Dclk3, Dgkg, Dgkh, Dgki, Dtnbp1, Grk2, Itpkb, Ldb2, Lpar3, Mvk, Nf1, Pmp22, Prkar2b, Prkca, Prkcd, Prkcq, Rgs2, Rps6kb1, Vangl2]
KEGG:04080	Neuroactive ligand-receptor interaction	KEGG_13.05.2021	0.000230773	0.000230773	1.03744e-05	1.03744e-05	[-1]	Group21	7.11297	17	Specific for Cluster #2	[]	[Agtr1a, Chrna6, Cysltr2, F2rl2, Gpr35, Htr1a, Htr5b, Lpar3, Npy1r, Npy2r, P2rx3, P2ry1, Ptgdr, Ptger1, Tac1, Thra, Trpv1]	0	100	0	100	[Agtr1a, Chrna6, Cysltr2, F2rl2, Gpr35, Htr1a, Htr5b, Lpar3, Npy1r, Npy2r, P2rx3, P2ry1, Ptgdr, Ptger1, Tac1, Thra, Trpv1]
GO:0007186	G protein-coupled receptor signaling pathway	GO_BiologicalProcess-EBI-UniProt-GOA-ACAP-ARAP_13.05.2021_00h00	3.95366e-05	3.95366e-05	1.03744e-05	1.03744e-05	[3, 4, 5]	Group21	7.89474	18	Specific for Cluster #2	[Adcy4, Rgs2]	[Agtr1a, Camk2a, Cysltr2, Ggta1, Gng2, Grk2, Htr1a, Htr5b, Kctd8, Lpar3, Npy1r, Npy2r, Palm, Phf24, Ptgdr, Ptger1]	11.1111	88.8889	14.2976	85.7024	[Adcy4, Agtr1a, Camk2a, Cysltr2, Ggta1, Gng2, Grk2, Htr1a, Htr5b, Kctd8, Lpar3, Npy1r, Npy2r, Palm, Phf24, Ptgdr, Ptger1, Rgs2]
GO:0004930	G protein-coupled receptor activity	GO_BiologicalProcess-EBI-UniProt-GOA-ACAP-ARAP_13.05.2021_00h00	0.0255417	0.0255417	1.03744e-05	1.03744e-05	[4, 5, 6]	Group21	6.48148	7	Specific for Cluster #2	[]	[Agtr1a, Cysltr2, Htr1a, Htr5b, Npy1r, Npy2r, Ptgdr]	0	100	0	100	[Agtr1a, Cysltr2, Htr1a, Htr5b, Npy1r, Npy2r, Ptgdr]
GO:0008277	regulation of G protein-coupled receptor signaling pathway	GO_BiologicalProcess-EBI-UniProt-GOA-ACAP-ARAP_13.05.2021_00h00	0.00609226	0.00609226	1.03744e-05	1.03744e-05	[4, 5, 6]	Group21	11.3636	5	Specific for Cluster #2	[Rgs2]	[Camk2a, Grk2, Kctd8, Phf24]	20	80	25.0182	74.9818	[Camk2a, Grk2, Kctd8, Phf24, Rgs2]
GO:0044057	regulation of system process	GO_BiologicalProcess-EBI-UniProt-GOA-ACAP-ARAP_13.05.2021_00h00	0.00774703	0.00774703	0.0230389	0.0230389	[3, 4]	Group22	5.39568	15	Specific for Cluster #2	[Rgs2, Shank1]	[Agtr1a, Bves, Fgf13, Grk2, Gucy1a1, Nol3, Prkca, Scn3b, Sri, Stx1a, Tafa4, Th, Thra]	13.3333	86.6667	17.035	82.965	[Agtr1a, Bves, Fgf13, Grk2, Gucy1a1, Nol3, Prkca, Rgs2, Scn3b, Shank1, Sri, Stx1a, Tafa4, Th, Thra]
GO:0008015	blood circulation	GO_BiologicalProcess-EBI-UniProt-GOA-ACAP-ARAP_13.05.2021_00h00	0.0101459	0.0101459	0.0230389	0.0230389	[4]	Group22	5.55556	13	Specific for Cluster #2	[Rasl10b, Rgs2]	[Agtr1a, Bves, Fgf13, Grk2, Gucy1a1, Npy1r, Prkca, Scn3b, Sri, Th, Thra]	15.3846	84.6154	19.5275	80.4725	[Agtr1a, Bves, Fgf13, Grk2, Gucy1a1, Npy1r, Prkca, Rasl10b, Rgs2, Scn3b, Sri, Th, Thra]
GO:0090257	regulation of muscle system process	GO_BiologicalProcess-EBI-UniProt-GOA-ACAP-ARAP_13.05.2021_00h00	0.0255417	0.0255417	0.0230389	0.0230389	[4, 5]	Group22	6.48148	7	Specific for Cluster #2	[Rgs2]	[Fgf13, Grk2, Gucy1a1, Nol3, Prkca, Sri]	14.2857	85.7143	18.1963	81.8037	[Fgf13, Grk2, Gucy1a1, Nol3, Prkca, Rgs2, Sri]
GO:0060047	heart contraction	GO_BiologicalProcess-EBI-UniProt-GOA-ACAP-ARAP_13.05.2021_00h00	0.00596411	0.00596411	0.0230389	0.0230389	[5]	Group22	7.25806	9	Specific for Cluster #2	[Rgs2]	[Bves, Fgf13, Grk2, Prkca, Scn3b, Sri, Th, Thra]	11.1111	88.8889	14.2976	85.7024	[Bves, Fgf13, Grk2, Prkca, Rgs2, Scn3b, Sri, Th, Thra]
GO:0006937	regulation of muscle contraction	GO_BiologicalProcess-EBI-UniProt-GOA-ACAP-ARAP_13.05.2021_00h00	0.0295412	0.0295412	0.0230389	0.0230389	[5, 6]	Group22	7.69231	5	Specific for Cluster #2	[Rgs2]	[Fgf13, Gucy1a1, Prkca, Sri]	20	80	25.0182	74.9818	[Fgf13, Gucy1a1, Prkca, Rgs2, Sri]
GO:0008016	regulation of heart contraction	GO_BiologicalProcess-EBI-UniProt-GOA-ACAP-ARAP_13.05.2021_00h00	0.00120547	0.00120547	0.0230389	0.0230389	[5, 6]	Group22	9.18367	9	Specific for Cluster #2	[Rgs2]	[Bves, Fgf13, Grk2, Prkca, Scn3b, Sri, Th, Thra]	11.1111	88.8889	14.2976	85.7024	[Bves, Fgf13, Grk2, Prkca, Rgs2, Scn3b, Sri, Th, Thra]
KEGG:00561	Glycerolipid metabolism	KEGG_13.05.2021	0.0165538	0.0165538	0.00117541	0.00117541	[-1]	Group23	8.92857	5	Specific for Cluster #2	[]	[Agpat4, Dgkg, Dgkh, Dgki, Mboat2]	0	100	0	100	[Agpat4, Dgkg, Dgkh, Dgki, Mboat2]
KEGG:00564	Glycerophospholipid metabolism	KEGG_13.05.2021	0.00256009	0.00256009	0.00117541	0.00117541	[-1]	Group23	8.98876	8	Specific for Cluster #2	[]	[Agpat4, Cds2, Dgkg, Dgkh, Dgki, Gpd1l, Gpd2, Mboat2]	0	100	0	100	[Agpat4, Cds2, Dgkg, Dgkh, Dgki, Gpd1l, Gpd2, Mboat2]
KEGG:04070	Phosphatidylinositol signaling system	KEGG_13.05.2021	0.0031504	0.0031504	0.00117541	0.00117541	[-1]	Group23	8.69565	8	Specific for Cluster #2	[]	[Cds2, Dgkg, Dgkh, Dgki, Itpkb, Plcb3, Prkca, Synj2]	0	100	0	100	[Cds2, Dgkg, Dgkh, Dgki, Itpkb, Plcb3, Prkca, Synj2]
KEGG:04072	Phospholipase D signaling pathway	KEGG_13.05.2021	0.00429597	0.00429597	0.00117541	0.00117541	[-1]	Group23	7.14286	10	Specific for Cluster #2	[Adcy4]	[Agpat4, Agtr1a, Dgkg, Dgkh, Dgki, Lpar3, Mras, Plcb3, Prkca]	10	90	12.9142	87.0858	[Adcy4, Agpat4, Agtr1a, Dgkg, Dgkh, Dgki, Lpar3, Mras, Plcb3, Prkca]
KEGG:04371	Apelin signaling pathway	KEGG_13.05.2021	0.0222765	0.0222765	0.00117541	0.00117541	[-1]	Group23	6.20155	8	Specific for Cluster #2	[Adcy4, Rps6kb1]	[Agtr1a, Cdh1, Gnb4, Gng2, Mras, Plcb3]	25	75	30.7899	69.2101	[Adcy4, Agtr1a, Cdh1, Gnb4, Gng2, Mras, Plcb3, Rps6kb1]
KEGG:04925	Aldosterone synthesis and secretion	KEGG_13.05.2021	0.00709088	0.00709088	0.00117541	0.00117541	[-1]	Group23	8.33333	7	Specific for Cluster #2	[Adcy4]	[Agtr1a, Atf4, Atp1b3, Camk2a, Plcb3, Prkca]	14.2857	85.7143	18.1963	81.8037	[Adcy4, Agtr1a, Atf4, Atp1b3, Camk2a, Plcb3, Prkca]
GO:0055085	transmembrane transport	GO_BiologicalProcess-EBI-UniProt-GOA-ACAP-ARAP_13.05.2021_00h00	0.0124087	0.0124087	0.00316948	0.00316948	[2, 4]	Group26	4.31034	25	Specific for Cluster #2	[Shank1, Slc14a2]	[Aqp1, Chrna6, Coro1a, Dapk1, Dpp10, Fgf13, Fxyd2, Kcnip2, Kcnip4, Kcnmb1, Mlc1, P2rx3, Panx1, Pou4f2, Prkca, Scn3b, Slc17a8, Slc45a3, Sri, Stom, Stx1a, Trpa1, Trpv1]	8	92	10.3987	89.6013	[Aqp1, Chrna6, Coro1a, Dapk1, Dpp10, Fgf13, Fxyd2, Kcnip2, Kcnip4, Kcnmb1, Mlc1, P2rx3, Panx1, Pou4f2, Prkca, Scn3b, Shank1, Slc14a2, Slc17a8, Slc45a3, Sri, Stom, Stx1a, Trpa1, Trpv1]
GO:0051049	regulation of transport	GO_BiologicalProcess-EBI-UniProt-GOA-ACAP-ARAP_13.05.2021_00h00	8.48168e-05	8.48168e-05	0.00316948	0.00316948	[3, 4]	Group26	5.10067	38	Specific for Cluster #2	[Dennd5b, Iqsec1, Nf1, Rasl10b, Shank1]	[Agtr1a, Atf4, Bves, Cadps2, Camk2a, Ccn3, Cd47, Chrna6, Coro1a, Dapk1, Dgki, Dpp10, Dtnbp1, Eepd1, Flot1, Fxyd2, Gpr68, Htr1a, Kcnip2, Kcnip4, P2ry1, Pou4f2, Prkca, Rab3b, Sncg, Sri, Stom, Stx1a, Syt1, Syt5, Syt7, Syt9, Uaca]	13.1579	86.8421	16.8203	83.1797	[Agtr1a, Atf4, Bves, Cadps2, Camk2a, Ccn3, Cd47, Chrna6, Coro1a, Dapk1, Dennd5b, Dgki, Dpp10, Dtnbp1, Eepd1, Flot1, Fxyd2, Gpr68, Htr1a, Iqsec1, Kcnip2, Kcnip4, Nf1, P2ry1, Pou4f2, Prkca, Rab3b, Rasl10b, Shank1, Sncg, Sri, Stom, Stx1a, Syt1, Syt5, Syt7, Syt9, Uaca]
GO:0006811	ion transport	GO_BiologicalProcess-EBI-UniProt-GOA-ACAP-ARAP_13.05.2021_00h00	0.00011272	0.00011272	0.00316948	0.00316948	[4]	Group26	5.33118	33	Specific for Cluster #2	[Nf1, Shank1]	[Aqp1, Atf4, Camk2a, Chrna6, Coro1a, Dapk1, Dpp10, Dtnbp1, Fgf13, Fxyd2, Htr1a, Kcnip2, Kcnip4, Kcnmb1, Lcn2, Mlc1, P2rx3, P2ry1, Prkca, Scn3b, Slc17a8, Slc45a3, Sncg, Sri, Stom, Stx1a, Syt1, Syt7, Trpa1, Trpc4, Trpv1]	6.06061	93.9394	7.92789	92.0721	[Aqp1, Atf4, Camk2a, Chrna6, Coro1a, Dapk1, Dpp10, Dtnbp1, Fgf13, Fxyd2, Htr1a, Kcnip2, Kcnip4, Kcnmb1, Lcn2, Mlc1, Nf1, P2rx3, P2ry1, Prkca, Scn3b, Shank1, Slc17a8, Slc45a3, Sncg, Sri, Stom, Stx1a, Syt1, Syt7, Trpa1, Trpc4, Trpv1]
GO:0022857	transmembrane transporter activity	GO_BiologicalProcess-EBI-UniProt-GOA-ACAP-ARAP_13.05.2021_00h00	0.00450213	0.00450213	0.00316948	0.00316948	[3, 5]	Group26	4.89978	22	Specific for Cluster #2	[Shank1, Slc14a2]	[Aqp1, Chrna6, Dapk1, Dpp10, Fgf13, Fxyd2, Kcnip2, Kcnip4, Kcnmb1, Mlc1, P2rx3, Panx1, Prkca, Scn3b, Slc17a8, Slc45a3, Stom, Stx1a, Trpa1, Trpv1]	9.09091	90.9091	11.7748	88.2252	[Aqp1, Chrna6, Dapk1, Dpp10, Fgf13, Fxyd2, Kcnip2, Kcnip4, Kcnmb1, Mlc1, P2rx3, Panx1, Prkca, Scn3b, Shank1, Slc14a2, Slc17a8, Slc45a3, Stom, Stx1a, Trpa1, Trpv1]
GO:0034220	ion transmembrane transport	GO_BiologicalProcess-EBI-UniProt-GOA-ACAP-ARAP_13.05.2021_00h00	0.0074276	0.0074276	0.00316948	0.00316948	[3, 5]	Group26	4.69083	22	Specific for Cluster #2	[Shank1]	[Aqp1, Chrna6, Coro1a, Dapk1, Dpp10, Fgf13, Fxyd2, Kcnip2, Kcnip4, Kcnmb1, Mlc1, P2rx3, Prkca, Scn3b, Slc17a8, Slc45a3, Sri, Stom, Stx1a, Trpa1, Trpv1]	4.54545	95.4545	5.97561	94.0244	[Aqp1, Chrna6, Coro1a, Dapk1, Dpp10, Fgf13, Fxyd2, Kcnip2, Kcnip4, Kcnmb1, Mlc1, P2rx3, Prkca, Scn3b, Shank1, Slc17a8, Slc45a3, Sri, Stom, Stx1a, Trpa1, Trpv1]
GO:0034762	regulation of transmembrane transport	GO_BiologicalProcess-EBI-UniProt-GOA-ACAP-ARAP_13.05.2021_00h00	0.0156229	0.0156229	0.00316948	0.00316948	[3, 4, 5]	Group26	5.64103	11	Specific for Cluster #2	[Shank1]	[Coro1a, Dapk1, Dpp10, Fxyd2, Kcnip2, Kcnip4, Pou4f2, Prkca, Sri, Stom]	9.09091	90.9091	11.7748	88.2252	[Coro1a, Dapk1, Dpp10, Fxyd2, Kcnip2, Kcnip4, Pou4f2, Prkca, Shank1, Sri, Stom]
GO:0071702	organic substance transport	GO_BiologicalProcess-EBI-UniProt-GOA-ACAP-ARAP_13.05.2021_00h00	0.0456333	0.0456333	0.00316948	0.00316948	[4]	Group26	3.72836	28	Specific for Cluster #2	[Dennd5b, Nf1, Rasl10b, Rps6kb1, Slc14a2, Ttpa]	[Agtr1a, Aqp1, Ccn3, Chrna6, Dtnbp1, Eepd1, Gpr68, Htr1a, Pou4f2, Prkca, Slc17a8, Slc45a3, Sncg, Snx9, Sri, Stom, Stx1a, Syt1, Syt7, Trpc4, Trpv1, Uaca]	21.4286	78.5714	26.6857	73.3143	[Agtr1a, Aqp1, Ccn3, Chrna6, Dennd5b, Dtnbp1, Eepd1, Gpr68, Htr1a, Nf1, Pou4f2, Prkca, Rasl10b, Rps6kb1, Slc14a2, Slc17a8, Slc45a3, Sncg, Snx9, Sri, Stom, Stx1a, Syt1, Syt7, Trpc4, Trpv1, Ttpa, Uaca]
GO:0023061	signal release	GO_BiologicalProcess-EBI-UniProt-GOA-ACAP-ARAP_13.05.2021_00h00	0.000168001	0.000168001	0.00316948	0.00316948	[3, 4, 6]	Group26	6.83453	19	Specific for Cluster #2	[Nf1, Rasl10b]	[Agtr1a, Aqp1, Cadps2, Camk2a, Ccn3, Chrna6, Dgki, Dtnbp1, Gpr68, Htr1a, Prkca, Sncg, Sri, Stx1a, Syt1, Syt7, Syt9]	10.5263	89.4737	13.5707	86.4293	[Agtr1a, Aqp1, Cadps2, Camk2a, Ccn3, Chrna6, Dgki, Dtnbp1, Gpr68, Htr1a, Nf1, Prkca, Rasl10b, Sncg, Sri, Stx1a, Syt1, Syt7, Syt9]
GO:0043269	regulation of ion transport	GO_BiologicalProcess-EBI-UniProt-GOA-ACAP-ARAP_13.05.2021_00h00	1.52983e-05	1.52983e-05	0.00316948	0.00316948	[4, 5]	Group26	8.15451	19	Specific for Cluster #2	[Shank1]	[Atf4, Camk2a, Chrna6, Coro1a, Dapk1, Dpp10, Dtnbp1, Fxyd2, Htr1a, Kcnip2, Kcnip4, P2ry1, Prkca, Sncg, Sri, Stom, Syt1, Syt7]	5.26316	94.7368	6.9028	93.0972	[Atf4, Camk2a, Chrna6, Coro1a, Dapk1, Dpp10, Dtnbp1, Fxyd2, Htr1a, Kcnip2, Kcnip4, P2ry1, Prkca, Shank1, Sncg, Sri, Stom, Syt1, Syt7]
GO:1903530	regulation of secretion by cell	GO_BiologicalProcess-EBI-UniProt-GOA-ACAP-ARAP_13.05.2021_00h00	1.28293e-05	1.28293e-05	0.00316948	0.00316948	[3, 4, 5, 6]	Group26	7.96813	20	Specific for Cluster #2	[Nf1, Rasl10b]	[Agtr1a, Cadps2, Camk2a, Ccn3, Chrna6, Dgki, Dtnbp1, Gpr68, Htr1a, Prkca, Rab3b, Sncg, Sri, Stx1a, Syt1, Syt5, Syt7, Syt9]	10	90	12.9142	87.0858	[Agtr1a, Cadps2, Camk2a, Ccn3, Chrna6, Dgki, Dtnbp1, Gpr68, Htr1a, Nf1, Prkca, Rab3b, Rasl10b, Sncg, Sri, Stx1a, Syt1, Syt5, Syt7, Syt9]
GO:0006812	cation transport	GO_BiologicalProcess-EBI-UniProt-GOA-ACAP-ARAP_13.05.2021_00h00	0.000621862	0.000621862	0.00316948	0.00316948	[5]	Group26	5.32787	26	Specific for Cluster #2	[Shank1]	[Aqp1, Camk2a, Chrna6, Coro1a, Dapk1, Dpp10, Dtnbp1, Fgf13, Fxyd2, Htr1a, Kcnip2, Kcnip4, Kcnmb1, Lcn2, P2rx3, Scn3b, Slc45a3, Sncg, Sri, Stom, Stx1a, Syt1, Syt7, Trpa1, Trpv1]	3.84615	96.1538	5.06797	94.932	[Aqp1, Camk2a, Chrna6, Coro1a, Dapk1, Dpp10, Dtnbp1, Fgf13, Fxyd2, Htr1a, Kcnip2, Kcnip4, Kcnmb1, Lcn2, P2rx3, Scn3b, Shank1, Slc45a3, Sncg, Sri, Stom, Stx1a, Syt1, Syt7, Trpa1, Trpv1]
GO:0015075	ion transmembrane transporter activity	GO_BiologicalProcess-EBI-UniProt-GOA-ACAP-ARAP_13.05.2021_00h00	0.00438998	0.00438998	0.00316948	0.00316948	[4, 6]	Group26	5.08906	20	Specific for Cluster #2	[Shank1]	[Aqp1, Chrna6, Dapk1, Dpp10, Fgf13, Fxyd2, Kcnip2, Kcnip4, Kcnmb1, Mlc1, P2rx3, Prkca, Scn3b, Slc17a8, Slc45a3, Stom, Stx1a, Trpa1, Trpv1]	5	95	6.56334	93.4367	[Aqp1, Chrna6, Dapk1, Dpp10, Fgf13, Fxyd2, Kcnip2, Kcnip4, Kcnmb1, Mlc1, P2rx3, Prkca, Scn3b, Shank1, Slc17a8, Slc45a3, Stom, Stx1a, Trpa1, Trpv1]
GO:0015318	inorganic molecular entity transmembrane transporter activity	GO_BiologicalProcess-EBI-UniProt-GOA-ACAP-ARAP_13.05.2021_00h00	0.00261701	0.00261701	0.00316948	0.00316948	[4, 6]	Group26	5.44413	19	Specific for Cluster #2	[Shank1]	[Aqp1, Chrna6, Dapk1, Dpp10, Fgf13, Fxyd2, Kcnip2, Kcnip4, Kcnmb1, Mlc1, P2rx3, Prkca, Scn3b, Slc45a3, Stom, Stx1a, Trpa1, Trpv1]	5.26316	94.7368	6.9028	93.0972	[Aqp1, Chrna6, Dapk1, Dpp10, Fgf13, Fxyd2, Kcnip2, Kcnip4, Kcnmb1, Mlc1, P2rx3, Prkca, Scn3b, Shank1, Slc45a3, Stom, Stx1a, Trpa1, Trpv1]
GO:0015844	monoamine transport	GO_BiologicalProcess-EBI-UniProt-GOA-ACAP-ARAP_13.05.2021_00h00	0.000208343	0.000208343	0.00316948	0.00316948	[5]	Group26	18.1818	6	Specific for Cluster #2	[]	[Chrna6, Dtnbp1, Htr1a, Sncg, Syt1, Syt7]	0	100	0	100	[Chrna6, Dtnbp1, Htr1a, Sncg, Syt1, Syt7]
GO:0015850	organic hydroxy compound transport	GO_BiologicalProcess-EBI-UniProt-GOA-ACAP-ARAP_13.05.2021_00h00	0.00590823	0.00590823	0.00316948	0.00316948	[5]	Group26	7.84314	8	Specific for Cluster #2	[]	[Agtr1a, Chrna6, Dtnbp1, Eepd1, Htr1a, Sncg, Syt1, Syt7]	0	100	0	100	[Agtr1a, Chrna6, Dtnbp1, Eepd1, Htr1a, Sncg, Syt1, Syt7]
GO:0098655	cation transmembrane transport	GO_BiologicalProcess-EBI-UniProt-GOA-ACAP-ARAP_13.05.2021_00h00	0.00618882	0.00618882	0.00316948	0.00316948	[4, 6]	Group26	5.02645	19	Specific for Cluster #2	[Shank1]	[Aqp1, Chrna6, Coro1a, Dapk1, Dpp10, Fgf13, Fxyd2, Kcnip2, Kcnip4, Kcnmb1, P2rx3, Scn3b, Slc45a3, Sri, Stom, Stx1a, Trpa1, Trpv1]	5.26316	94.7368	6.9028	93.0972	[Aqp1, Chrna6, Coro1a, Dapk1, Dpp10, Fgf13, Fxyd2, Kcnip2, Kcnip4, Kcnmb1, P2rx3, Scn3b, Shank1, Slc45a3, Sri, Stom, Stx1a, Trpa1, Trpv1]
GO:0007269	neurotransmitter secretion	GO_BiologicalProcess-EBI-UniProt-GOA-ACAP-ARAP_13.05.2021_00h00	7.82712e-05	7.82712e-05	0.00316948	0.00316948	[4, 5, 6, 7, 8]	Group26	10.084	12	Specific for Cluster #2	[Nf1]	[Cadps2, Camk2a, Chrna6, Dgki, Dtnbp1, Prkca, Sncg, Stx1a, Syt1, Syt7, Syt9]	8.33333	91.6667	10.8202	89.1798	[Cadps2, Camk2a, Chrna6, Dgki, Dtnbp1, Nf1, Prkca, Sncg, Stx1a, Syt1, Syt7, Syt9]
GO:0015267	channel activity	GO_BiologicalProcess-EBI-UniProt-GOA-ACAP-ARAP_13.05.2021_00h00	0.00029429	0.00029429	0.00316948	0.00316948	[5, 7]	Group26	6.74157	18	Specific for Cluster #2	[Shank1]	[Chrna6, Dapk1, Dpp10, Fgf13, Fxyd2, Kcnip2, Kcnip4, Kcnmb1, Mlc1, P2rx3, Panx1, Prkca, Scn3b, Stom, Stx1a, Trpa1, Trpv1]	5.55556	94.4444	7.27929	92.7207	[Chrna6, Dapk1, Dpp10, Fgf13, Fxyd2, Kcnip2, Kcnip4, Kcnmb1, Mlc1, P2rx3, Panx1, Prkca, Scn3b, Shank1, Stom, Stx1a, Trpa1, Trpv1]
GO:0030001	metal ion transport	GO_BiologicalProcess-EBI-UniProt-GOA-ACAP-ARAP_13.05.2021_00h00	0.0226052	0.0226052	0.00316948	0.00316948	[6]	Group26	4.74684	15	Specific for Cluster #2	[]	[Aqp1, Camk2a, Coro1a, Dpp10, Fgf13, Fxyd2, Kcnip2, Kcnip4, Kcnmb1, Scn3b, Sri, Stom, Stx1a, Trpa1, Trpv1]	0	100	0	100	[Aqp1, Camk2a, Coro1a, Dpp10, Fgf13, Fxyd2, Kcnip2, Kcnip4, Kcnmb1, Scn3b, Sri, Stom, Stx1a, Trpa1, Trpv1]
GO:0050804	modulation of chemical synaptic transmission	GO_BiologicalProcess-EBI-UniProt-GOA-ACAP-ARAP_13.05.2021_00h00	0.00341136	0.00341136	0.00316948	0.00316948	[4, 5, 6, 7, 8]	Group26	5.57377	17	Specific for Cluster #2	[Nf1, Ptprd, Shank1]	[Atf4, Camk2a, Chrna6, Dgki, Dtnbp1, Flot1, P2rx3, Phf24, Prkar2b, Prkca, Sncg, Stx1a, Syt1, Syt7]	17.6471	82.3529	22.239	77.761	[Atf4, Camk2a, Chrna6, Dgki, Dtnbp1, Flot1, Nf1, P2rx3, Phf24, Prkar2b, Prkca, Ptprd, Shank1, Sncg, Stx1a, Syt1, Syt7]
GO:0098662	inorganic cation transmembrane transport	GO_BiologicalProcess-EBI-UniProt-GOA-ACAP-ARAP_13.05.2021_00h00	0.0179375	0.0179375	0.00316948	0.00316948	[5, 7]	Group26	4.88599	15	Specific for Cluster #2	[]	[Aqp1, Coro1a, Dpp10, Fgf13, Fxyd2, Kcnip2, Kcnip4, Kcnmb1, Scn3b, Slc45a3, Sri, Stom, Stx1a, Trpa1, Trpv1]	0	100	0	100	[Aqp1, Coro1a, Dpp10, Fgf13, Fxyd2, Kcnip2, Kcnip4, Kcnmb1, Scn3b, Slc45a3, Sri, Stom, Stx1a, Trpa1, Trpv1]
GO:0022890	inorganic cation transmembrane transporter activity	GO_BiologicalProcess-EBI-UniProt-GOA-ACAP-ARAP_13.05.2021_00h00	0.00268791	0.00268791	0.00316948	0.00316948	[5, 6, 7, 8]	Group26	5.7047	17	Specific for Cluster #2	[Shank1]	[Aqp1, Chrna6, Dapk1, Dpp10, Fgf13, Fxyd2, Kcnip2, Kcnip4, Kcnmb1, P2rx3, Scn3b, Slc45a3, Stom, Stx1a, Trpa1, Trpv1]	5.88235	94.1176	7.69921	92.3008	[Aqp1, Chrna6, Dapk1, Dpp10, Fgf13, Fxyd2, Kcnip2, Kcnip4, Kcnmb1, P2rx3, Scn3b, Shank1, Slc45a3, Stom, Stx1a, Trpa1, Trpv1]
GO:0005261	cation channel activity	GO_BiologicalProcess-EBI-UniProt-GOA-ACAP-ARAP_13.05.2021_00h00	0.000565181	0.000565181	0.00316948	0.00316948	[6, 7, 8, 9]	Group26	7.07547	15	Specific for Cluster #2	[Shank1]	[Chrna6, Dapk1, Dpp10, Fgf13, Fxyd2, Kcnip2, Kcnip4, Kcnmb1, P2rx3, Scn3b, Stom, Stx1a, Trpa1, Trpv1]	6.66667	93.3333	8.70337	91.2966	[Chrna6, Dapk1, Dpp10, Fgf13, Fxyd2, Kcnip2, Kcnip4, Kcnmb1, P2rx3, Scn3b, Shank1, Stom, Stx1a, Trpa1, Trpv1]
GO:0046873	metal ion transmembrane transporter activity	GO_BiologicalProcess-EBI-UniProt-GOA-ACAP-ARAP_13.05.2021_00h00	0.0123748	0.0123748	0.00316948	0.00316948	[6, 7, 8, 9]	Group26	5.60748	12	Specific for Cluster #2	[]	[Aqp1, Dpp10, Fgf13, Fxyd2, Kcnip2, Kcnip4, Kcnmb1, Scn3b, Stom, Stx1a, Trpa1, Trpv1]	0	100	0	100	[Aqp1, Dpp10, Fgf13, Fxyd2, Kcnip2, Kcnip4, Kcnmb1, Scn3b, Stom, Stx1a, Trpa1, Trpv1]
GO:0015079	potassium ion transmembrane transporter activity	GO_BiologicalProcess-EBI-UniProt-GOA-ACAP-ARAP_13.05.2021_00h00	0.0312905	0.0312905	0.00316948	0.00316948	[7, 8, 9, 10]	Group26	7.57576	5	Specific for Cluster #2	[]	[Aqp1, Dpp10, Kcnip2, Kcnip4, Kcnmb1]	0	100	0	100	[Aqp1, Dpp10, Kcnip2, Kcnip4, Kcnmb1]
GO:0005272	sodium channel activity	GO_BiologicalProcess-EBI-UniProt-GOA-ACAP-ARAP_13.05.2021_00h00	0.00700213	0.00700213	0.00316948	0.00316948	[7, 8, 9, 10, 11]	Group26	13.7931	4	Specific for Cluster #2	[]	[Fgf13, Fxyd2, Scn3b, Stom]	0	100	0	100	[Fgf13, Fxyd2, Scn3b, Stom]
KEGG:04020	Calcium signaling pathway	KEGG_13.05.2021	0.0270674	0.0270674	1.55706e-06	1.55706e-06	[-1]	Group27	5.18868	11	Specific for Cluster #2	[Adcy4]	[Agtr1a, Camk2a, Cysltr2, Gna14, Htr5b, Itpkb, P2rx3, Plcb3, Prkca, Ptger1]	9.09091	90.9091	11.7748	88.2252	[Adcy4, Agtr1a, Camk2a, Cysltr2, Gna14, Htr5b, Itpkb, P2rx3, Plcb3, Prkca, Ptger1]
KEGG:04022	cGMP-PKG signaling pathway	KEGG_13.05.2021	0.00794757	0.00794757	1.55706e-06	1.55706e-06	[-1]	Group27	6.53595	10	Specific for Cluster #2	[Adcy4, Rgs2]	[Agtr1a, Atf4, Atp1b3, Fxyd2, Gucy1a1, Kcnmb1, Nppb, Plcb3]	20	80	25.0182	74.9818	[Adcy4, Agtr1a, Atf4, Atp1b3, Fxyd2, Gucy1a1, Kcnmb1, Nppb, Plcb3, Rgs2]
KEGG:04072	Phospholipase D signaling pathway	KEGG_13.05.2021	0.00429597	0.00429597	1.55706e-06	1.55706e-06	[-1]	Group27	7.14286	10	Specific for Cluster #2	[Adcy4]	[Agpat4, Agtr1a, Dgkg, Dgkh, Dgki, Lpar3, Mras, Plcb3, Prkca]	10	90	12.9142	87.0858	[Adcy4, Agpat4, Agtr1a, Dgkg, Dgkh, Dgki, Lpar3, Mras, Plcb3, Prkca]
KEGG:04261	Adrenergic signaling in cardiomyocytes	KEGG_13.05.2021	0.0122085	0.0122085	1.55706e-06	1.55706e-06	[-1]	Group27	6.47482	9	Specific for Cluster #2	[Adcy4]	[Agtr1a, Atf4, Atp1b3, Camk2a, Fxyd2, Plcb3, Ppp1r1a, Prkca]	11.1111	88.8889	14.2976	85.7024	[Adcy4, Agtr1a, Atf4, Atp1b3, Camk2a, Fxyd2, Plcb3, Ppp1r1a, Prkca]
KEGG:04270	Vascular smooth muscle contraction	KEGG_13.05.2021	0.00121798	0.00121798	1.55706e-06	1.55706e-06	[-1]	Group27	8.47458	10	Specific for Cluster #2	[Adcy4, Myh10]	[Agtr1a, Gucy1a1, Kcnmb1, Nppb, Plcb3, Prkca, Prkcd, Prkcq]	20	80	25.0182	74.9818	[Adcy4, Agtr1a, Gucy1a1, Kcnmb1, Myh10, Nppb, Plcb3, Prkca, Prkcd, Prkcq]
KEGG:04371	Apelin signaling pathway	KEGG_13.05.2021	0.0222765	0.0222765	1.55706e-06	1.55706e-06	[-1]	Group27	6.20155	8	Specific for Cluster #2	[Adcy4, Rps6kb1]	[Agtr1a, Cdh1, Gnb4, Gng2, Mras, Plcb3]	25	75	30.7899	69.2101	[Adcy4, Agtr1a, Cdh1, Gnb4, Gng2, Mras, Plcb3, Rps6kb1]
KEGG:04713	Circadian entrainment	KEGG_13.05.2021	0.0090854	0.0090854	1.55706e-06	1.55706e-06	[-1]	Group27	7.95455	7	Specific for Cluster #2	[Adcy4]	[Camk2a, Gnb4, Gng2, Gucy1a1, Plcb3, Prkca]	14.2857	85.7143	18.1963	81.8037	[Adcy4, Camk2a, Gnb4, Gng2, Gucy1a1, Plcb3, Prkca]
KEGG:04720	Long-term potentiation	KEGG_13.05.2021	0.0262314	0.0262314	1.55706e-06	1.55706e-06	[-1]	Group27	7.93651	5	Specific for Cluster #2	[]	[Atf4, Camk2a, Plcb3, Ppp1r1a, Prkca]	0	100	0	100	[Atf4, Camk2a, Plcb3, Ppp1r1a, Prkca]
KEGG:04724	Glutamatergic synapse	KEGG_13.05.2021	0.00827429	0.00827429	1.55706e-06	1.55706e-06	[-1]	Group27	7.40741	8	Specific for Cluster #2	[Adcy4, Shank1]	[Gnb4, Gng2, Grk2, Plcb3, Prkca, Slc17a8]	25	75	30.7899	69.2101	[Adcy4, Gnb4, Gng2, Grk2, Plcb3, Prkca, Shank1, Slc17a8]
KEGG:04725	Cholinergic synapse	KEGG_13.05.2021	0.00209035	0.00209035	1.55706e-06	1.55706e-06	[-1]	Group27	8.49057	9	Specific for Cluster #2	[Adcy4]	[Atf4, Camk2a, Chrna6, Gnb4, Gng2, Kcnj12, Plcb3, Prkca]	11.1111	88.8889	14.2976	85.7024	[Adcy4, Atf4, Camk2a, Chrna6, Gnb4, Gng2, Kcnj12, Plcb3, Prkca]
KEGG:04726	Serotonergic synapse	KEGG_13.05.2021	0.020283	0.020283	1.55706e-06	1.55706e-06	[-1]	Group27	6.79612	7	Specific for Cluster #2	[]	[Gnb4, Gng2, Htr1a, Htr5b, Maoa, Plcb3, Prkca]	0	100	0	100	[Gnb4, Gng2, Htr1a, Htr5b, Maoa, Plcb3, Prkca]
KEGG:04728	Dopaminergic synapse	KEGG_13.05.2021	0.017233	0.017233	1.55706e-06	1.55706e-06	[-1]	Group27	6.50407	8	Specific for Cluster #2	[]	[Atf4, Camk2a, Gnb4, Gng2, Maoa, Plcb3, Prkca, Th]	0	100	0	100	[Atf4, Camk2a, Gnb4, Gng2, Maoa, Plcb3, Prkca, Th]
KEGG:04750	Inflammatory mediator regulation of TRP channels	KEGG_13.05.2021	0.00384152	0.00384152	1.55706e-06	1.55706e-06	[-1]	Group27	8.42105	8	Specific for Cluster #2	[Adcy4]	[Camk2a, Plcb3, Prkca, Prkcd, Prkcq, Trpa1, Trpv1]	12.5	87.5	16.0131	83.9869	[Adcy4, Camk2a, Plcb3, Prkca, Prkcd, Prkcq, Trpa1, Trpv1]
KEGG:04911	Insulin secretion	KEGG_13.05.2021	4.01587e-05	4.01587e-05	1.55706e-06	1.55706e-06	[-1]	Group27	12.8205	10	Specific for Cluster #2	[Adcy4]	[Atf4, Atp1b3, Camk2a, Fxyd2, Kcnmb1, Kcnn1, Plcb3, Prkca, Stx1a]	10	90	12.9142	87.0858	[Adcy4, Atf4, Atp1b3, Camk2a, Fxyd2, Kcnmb1, Kcnn1, Plcb3, Prkca, Stx1a]
KEGG:04912	GnRH signaling pathway	KEGG_13.05.2021	0.0210685	0.0210685	1.55706e-06	1.55706e-06	[-1]	Group27	7.40741	6	Specific for Cluster #2	[Adcy4]	[Atf4, Camk2a, Plcb3, Prkca, Prkcd]	16.6667	83.3333	21.0688	78.9312	[Adcy4, Atf4, Camk2a, Plcb3, Prkca, Prkcd]
KEGG:04918	Thyroid hormone synthesis	KEGG_13.05.2021	0.00139112	0.00139112	1.55706e-06	1.55706e-06	[-1]	Group27	11.1111	7	Specific for Cluster #2	[Adcy4]	[Atf4, Atp1b3, Fxyd2, Gpx2, Plcb3, Prkca]	14.2857	85.7143	18.1963	81.8037	[Adcy4, Atf4, Atp1b3, Fxyd2, Gpx2, Plcb3, Prkca]
KEGG:04925	Aldosterone synthesis and secretion	KEGG_13.05.2021	0.00709088	0.00709088	1.55706e-06	1.55706e-06	[-1]	Group27	8.33333	7	Specific for Cluster #2	[Adcy4]	[Agtr1a, Atf4, Atp1b3, Camk2a, Plcb3, Prkca]	14.2857	85.7143	18.1963	81.8037	[Adcy4, Agtr1a, Atf4, Atp1b3, Camk2a, Plcb3, Prkca]
KEGG:04927	Cortisol synthesis and secretion	KEGG_13.05.2021	0.0154022	0.0154022	1.55706e-06	1.55706e-06	[-1]	Group27	9.09091	5	Specific for Cluster #2	[Adcy4]	[Agtr1a, Atf4, Kcna4, Plcb3]	20	80	25.0182	74.9818	[Adcy4, Agtr1a, Atf4, Kcna4, Plcb3]
KEGG:04934	Cushing syndrome	KEGG_13.05.2021	0.0366071	0.0366071	1.55706e-06	1.55706e-06	[-1]	Group27	5.6338	8	Specific for Cluster #2	[Adcy4]	[Agtr1a, Atf4, Camk2a, Kcna4, Pde11a, Plcb3, Wnt2b]	12.5	87.5	16.0131	83.9869	[Adcy4, Agtr1a, Atf4, Camk2a, Kcna4, Pde11a, Plcb3, Wnt2b]
KEGG:04961	Endocrine and other factor-regulated calcium reabsorption	KEGG_13.05.2021	0.0362484	0.0362484	1.55706e-06	1.55706e-06	[-1]	Group27	8.51064	4	Specific for Cluster #2	[]	[Atp1b3, Fxyd2, Plcb3, Prkca]	0	100	0	100	[Atp1b3, Fxyd2, Plcb3, Prkca]
KEGG:04970	Salivary secretion	KEGG_13.05.2021	0.00881005	0.00881005	1.55706e-06	1.55706e-06	[-1]	Group27	8.95522	6	Specific for Cluster #2	[Adcy4]	[Atp1b3, Fxyd2, Gucy1a1, Plcb3, Prkca]	16.6667	83.3333	21.0688	78.9312	[Adcy4, Atp1b3, Fxyd2, Gucy1a1, Plcb3, Prkca]
KEGG:04971	Gastric acid secretion	KEGG_13.05.2021	0.0295412	0.0295412	1.55706e-06	1.55706e-06	[-1]	Group27	7.69231	5	Specific for Cluster #2	[Adcy4]	[Atp1b3, Camk2a, Plcb3, Prkca]	20	80	25.0182	74.9818	[Adcy4, Atp1b3, Camk2a, Plcb3, Prkca]
KEGG:04972	Pancreatic secretion	KEGG_13.05.2021	0.0476123	0.0476123	1.55706e-06	1.55706e-06	[-1]	Group27	6.75676	5	Specific for Cluster #2	[Adcy4]	[Atp1b3, Fxyd2, Plcb3, Prkca]	20	80	25.0182	74.9818	[Adcy4, Atp1b3, Fxyd2, Plcb3, Prkca]
KEGG:05031	Amphetamine addiction	KEGG_13.05.2021	0.00606045	0.00606045	1.55706e-06	1.55706e-06	[-1]	Group27	9.67742	6	Specific for Cluster #2	[]	[Atf4, Camk2a, Maoa, Prkca, Stx1a, Th]	0	100	0	100	[Atf4, Camk2a, Maoa, Prkca, Stx1a, Th]
KEGG:05032	Morphine addiction	KEGG_13.05.2021	0.00709088	0.00709088	1.55706e-06	1.55706e-06	[-1]	Group27	8.33333	7	Specific for Cluster #2	[Adcy4]	[Gnb4, Gng2, Grk2, Pde10a, Pde11a, Prkca]	14.2857	85.7143	18.1963	81.8037	[Adcy4, Gnb4, Gng2, Grk2, Pde10a, Pde11a, Prkca]
GO:0010657	muscle cell apoptotic process	GO_BiologicalProcess-EBI-UniProt-GOA-ACAP-ARAP_13.05.2021_00h00	0.00405449	0.00405449	1.55706e-06	1.55706e-06	[5]	Group27	16	4	Specific for Cluster #2	[]	[Agtr1a, Atf4, Camk2a, Nol3]	0	100	0	100	[Agtr1a, Atf4, Camk2a, Nol3]
GO:0010660	regulation of muscle cell apoptotic process	GO_BiologicalProcess-EBI-UniProt-GOA-ACAP-ARAP_13.05.2021_00h00	0.00347786	0.00347786	1.55706e-06	1.55706e-06	[6, 7]	Group27	16.6667	4	Specific for Cluster #2	[]	[Agtr1a, Atf4, Camk2a, Nol3]	0	100	0	100	[Agtr1a, Atf4, Camk2a, Nol3]
GO:0051049	regulation of transport	GO_BiologicalProcess-EBI-UniProt-GOA-ACAP-ARAP_13.05.2021_00h00	8.48168e-05	8.48168e-05	0.00153671	0.00153671	[3, 4]	Group28	5.10067	38	Specific for Cluster #2	[Dennd5b, Iqsec1, Nf1, Rasl10b, Shank1]	[Agtr1a, Atf4, Bves, Cadps2, Camk2a, Ccn3, Cd47, Chrna6, Coro1a, Dapk1, Dgki, Dpp10, Dtnbp1, Eepd1, Flot1, Fxyd2, Gpr68, Htr1a, Kcnip2, Kcnip4, P2ry1, Pou4f2, Prkca, Rab3b, Sncg, Sri, Stom, Stx1a, Syt1, Syt5, Syt7, Syt9, Uaca]	13.1579	86.8421	16.8203	83.1797	[Agtr1a, Atf4, Bves, Cadps2, Camk2a, Ccn3, Cd47, Chrna6, Coro1a, Dapk1, Dennd5b, Dgki, Dpp10, Dtnbp1, Eepd1, Flot1, Fxyd2, Gpr68, Htr1a, Iqsec1, Kcnip2, Kcnip4, Nf1, P2ry1, Pou4f2, Prkca, Rab3b, Rasl10b, Shank1, Sncg, Sri, Stom, Stx1a, Syt1, Syt5, Syt7, Syt9, Uaca]
GO:0051050	positive regulation of transport	GO_BiologicalProcess-EBI-UniProt-GOA-ACAP-ARAP_13.05.2021_00h00	0.00245439	0.00245439	0.00153671	0.00153671	[2, 3, 4, 5]	Group28	5.4755	19	Specific for Cluster #2	[Dennd5b, Rasl10b]	[Atf4, Cadps2, Camk2a, Cd47, Dtnbp1, Eepd1, Flot1, Gpr68, P2ry1, Pou4f2, Sri, Stom, Stx1a, Syt1, Syt7, Syt9, Uaca]	10.5263	89.4737	13.5707	86.4293	[Atf4, Cadps2, Camk2a, Cd47, Dennd5b, Dtnbp1, Eepd1, Flot1, Gpr68, P2ry1, Pou4f2, Rasl10b, Sri, Stom, Stx1a, Syt1, Syt7, Syt9, Uaca]
GO:0006811	ion transport	GO_BiologicalProcess-EBI-UniProt-GOA-ACAP-ARAP_13.05.2021_00h00	0.00011272	0.00011272	0.00153671	0.00153671	[4]	Group28	5.33118	33	Specific for Cluster #2	[Nf1, Shank1]	[Aqp1, Atf4, Camk2a, Chrna6, Coro1a, Dapk1, Dpp10, Dtnbp1, Fgf13, Fxyd2, Htr1a, Kcnip2, Kcnip4, Kcnmb1, Lcn2, Mlc1, P2rx3, P2ry1, Prkca, Scn3b, Slc17a8, Slc45a3, Sncg, Sri, Stom, Stx1a, Syt1, Syt7, Trpa1, Trpc4, Trpv1]	6.06061	93.9394	7.92789	92.0721	[Aqp1, Atf4, Camk2a, Chrna6, Coro1a, Dapk1, Dpp10, Dtnbp1, Fgf13, Fxyd2, Htr1a, Kcnip2, Kcnip4, Kcnmb1, Lcn2, Mlc1, Nf1, P2rx3, P2ry1, Prkca, Scn3b, Shank1, Slc17a8, Slc45a3, Sncg, Sri, Stom, Stx1a, Syt1, Syt7, Trpa1, Trpc4, Trpv1]
GO:0032940	secretion by cell	GO_BiologicalProcess-EBI-UniProt-GOA-ACAP-ARAP_13.05.2021_00h00	0.000293895	0.000293895	0.00153671	0.00153671	[3, 5]	Group28	5.92783	23	Specific for Cluster #2	[Myh10, Nf1, Rasl10b]	[Agtr1a, Aqp1, Cadps2, Camk2a, Ccn3, Chrna6, Dgki, Dtnbp1, Gpr68, Htr1a, Prkca, Rab3b, Sncg, Sri, Stx1a, Syt1, Syt5, Syt7, Syt9, Tmem79]	13.0435	86.9565	16.6802	83.3198	[Agtr1a, Aqp1, Cadps2, Camk2a, Ccn3, Chrna6, Dgki, Dtnbp1, Gpr68, Htr1a, Myh10, Nf1, Prkca, Rab3b, Rasl10b, Sncg, Sri, Stx1a, Syt1, Syt5, Syt7, Syt9, Tmem79]
GO:0034762	regulation of transmembrane transport	GO_BiologicalProcess-EBI-UniProt-GOA-ACAP-ARAP_13.05.2021_00h00	0.0156229	0.0156229	0.00153671	0.00153671	[3, 4, 5]	Group28	5.64103	11	Specific for Cluster #2	[Shank1]	[Coro1a, Dapk1, Dpp10, Fxyd2, Kcnip2, Kcnip4, Pou4f2, Prkca, Sri, Stom]	9.09091	90.9091	11.7748	88.2252	[Coro1a, Dapk1, Dpp10, Fxyd2, Kcnip2, Kcnip4, Pou4f2, Prkca, Shank1, Sri, Stom]
GO:0046903	secretion	GO_BiologicalProcess-EBI-UniProt-GOA-ACAP-ARAP_13.05.2021_00h00	0.00025229	0.00025229	0.00153671	0.00153671	[4]	Group28	5.65217	26	Specific for Cluster #2	[Myh10, Nf1, Rasl10b]	[Agtr1a, Aqp1, Cadps2, Camk2a, Ccn3, Chrna6, Dgki, Dtnbp1, Gpr68, Htr1a, Prkca, Rab3b, Sncg, Sri, Stat5a, Stx1a, Syt1, Syt5, Syt7, Syt9, Tmem79, Trpc4, Trpv1]	11.5385	88.4615	14.8271	85.1729	[Agtr1a, Aqp1, Cadps2, Camk2a, Ccn3, Chrna6, Dgki, Dtnbp1, Gpr68, Htr1a, Myh10, Nf1, Prkca, Rab3b, Rasl10b, Sncg, Sri, Stat5a, Stx1a, Syt1, Syt5, Syt7, Syt9, Tmem79, Trpc4, Trpv1]
GO:0060627	regulation of vesicle-mediated transport	GO_BiologicalProcess-EBI-UniProt-GOA-ACAP-ARAP_13.05.2021_00h00	0.0036657	0.0036657	0.00153671	0.00153671	[3, 4, 5]	Group28	5.85938	15	Specific for Cluster #2	[Iqsec1]	[Bves, Cadps2, Cd47, Chrna6, Coro1a, Dgki, Dtnbp1, Flot1, Prkca, Rab3b, Syt1, Syt5, Syt7, Syt9]	6.66667	93.3333	8.70337	91.2966	[Bves, Cadps2, Cd47, Chrna6, Coro1a, Dgki, Dtnbp1, Flot1, Iqsec1, Prkca, Rab3b, Syt1, Syt5, Syt7, Syt9]
GO:0071702	organic substance transport	GO_BiologicalProcess-EBI-UniProt-GOA-ACAP-ARAP_13.05.2021_00h00	0.0456333	0.0456333	0.00153671	0.00153671	[4]	Group28	3.72836	28	Specific for Cluster #2	[Dennd5b, Nf1, Rasl10b, Rps6kb1, Slc14a2, Ttpa]	[Agtr1a, Aqp1, Ccn3, Chrna6, Dtnbp1, Eepd1, Gpr68, Htr1a, Pou4f2, Prkca, Slc17a8, Slc45a3, Sncg, Snx9, Sri, Stom, Stx1a, Syt1, Syt7, Trpc4, Trpv1, Uaca]	21.4286	78.5714	26.6857	73.3143	[Agtr1a, Aqp1, Ccn3, Chrna6, Dennd5b, Dtnbp1, Eepd1, Gpr68, Htr1a, Nf1, Pou4f2, Prkca, Rasl10b, Rps6kb1, Slc14a2, Slc17a8, Slc45a3, Sncg, Snx9, Sri, Stom, Stx1a, Syt1, Syt7, Trpc4, Trpv1, Ttpa, Uaca]
GO:0099003	vesicle-mediated transport in synapse	GO_BiologicalProcess-EBI-UniProt-GOA-ACAP-ARAP_13.05.2021_00h00	0.0043242	0.0043242	0.00153671	0.00153671	[3, 5]	Group28	6.74847	11	Specific for Cluster #2	[Iqsec1]	[Cadps2, Camk2a, Chrna6, Dgki, Dtnbp1, Prkca, Stx1a, Syt1, Syt7, Syt9]	9.09091	90.9091	11.7748	88.2252	[Cadps2, Camk2a, Chrna6, Dgki, Dtnbp1, Iqsec1, Prkca, Stx1a, Syt1, Syt7, Syt9]
GO:0023061	signal release	GO_BiologicalProcess-EBI-UniProt-GOA-ACAP-ARAP_13.05.2021_00h00	0.000168001	0.000168001	0.00153671	0.00153671	[3, 4, 6]	Group28	6.83453	19	Specific for Cluster #2	[Nf1, Rasl10b]	[Agtr1a, Aqp1, Cadps2, Camk2a, Ccn3, Chrna6, Dgki, Dtnbp1, Gpr68, Htr1a, Prkca, Sncg, Sri, Stx1a, Syt1, Syt7, Syt9]	10.5263	89.4737	13.5707	86.4293	[Agtr1a, Aqp1, Cadps2, Camk2a, Ccn3, Chrna6, Dgki, Dtnbp1, Gpr68, Htr1a, Nf1, Prkca, Rasl10b, Sncg, Sri, Stx1a, Syt1, Syt7, Syt9]
GO:0006887	exocytosis	GO_BiologicalProcess-EBI-UniProt-GOA-ACAP-ARAP_13.05.2021_00h00	0.000263844	0.000263844	0.00153671	0.00153671	[3, 4, 5, 6]	Group28	7.95455	14	Specific for Cluster #2	[Myh10]	[Cadps2, Camk2a, Chrna6, Dgki, Dtnbp1, Prkca, Rab3b, Stx1a, Syt1, Syt5, Syt7, Syt9, Tmem79]	7.14286	92.8571	9.31053	90.6895	[Cadps2, Camk2a, Chrna6, Dgki, Dtnbp1, Myh10, Prkca, Rab3b, Stx1a, Syt1, Syt5, Syt7, Syt9, Tmem79]
GO:0043269	regulation of ion transport	GO_BiologicalProcess-EBI-UniProt-GOA-ACAP-ARAP_13.05.2021_00h00	1.52983e-05	1.52983e-05	0.00153671	0.00153671	[4, 5]	Group28	8.15451	19	Specific for Cluster #2	[Shank1]	[Atf4, Camk2a, Chrna6, Coro1a, Dapk1, Dpp10, Dtnbp1, Fxyd2, Htr1a, Kcnip2, Kcnip4, P2ry1, Prkca, Sncg, Sri, Stom, Syt1, Syt7]	5.26316	94.7368	6.9028	93.0972	[Atf4, Camk2a, Chrna6, Coro1a, Dapk1, Dpp10, Dtnbp1, Fxyd2, Htr1a, Kcnip2, Kcnip4, P2ry1, Prkca, Shank1, Sncg, Sri, Stom, Syt1, Syt7]
GO:1903530	regulation of secretion by cell	GO_BiologicalProcess-EBI-UniProt-GOA-ACAP-ARAP_13.05.2021_00h00	1.28293e-05	1.28293e-05	0.00153671	0.00153671	[3, 4, 5, 6]	Group28	7.96813	20	Specific for Cluster #2	[Nf1, Rasl10b]	[Agtr1a, Cadps2, Camk2a, Ccn3, Chrna6, Dgki, Dtnbp1, Gpr68, Htr1a, Prkca, Rab3b, Sncg, Sri, Stx1a, Syt1, Syt5, Syt7, Syt9]	10	90	12.9142	87.0858	[Agtr1a, Cadps2, Camk2a, Ccn3, Chrna6, Dgki, Dtnbp1, Gpr68, Htr1a, Nf1, Prkca, Rab3b, Rasl10b, Sncg, Sri, Stx1a, Syt1, Syt5, Syt7, Syt9]
GO:0140029	exocytic process	GO_BiologicalProcess-EBI-UniProt-GOA-ACAP-ARAP_13.05.2021_00h00	0.00103809	0.00103809	0.00153671	0.00153671	[2, 4, 5, 6, 7]	Group28	13.6364	6	Specific for Cluster #2	[]	[Cadps2, Camk2a, Stx1a, Syt1, Syt7, Syt9]	0	100	0	100	[Cadps2, Camk2a, Stx1a, Syt1, Syt7, Syt9]
GO:0006812	cation transport	GO_BiologicalProcess-EBI-UniProt-GOA-ACAP-ARAP_13.05.2021_00h00	0.000621862	0.000621862	0.00153671	0.00153671	[5]	Group28	5.32787	26	Specific for Cluster #2	[Shank1]	[Aqp1, Camk2a, Chrna6, Coro1a, Dapk1, Dpp10, Dtnbp1, Fgf13, Fxyd2, Htr1a, Kcnip2, Kcnip4, Kcnmb1, Lcn2, P2rx3, Scn3b, Slc45a3, Sncg, Sri, Stom, Stx1a, Syt1, Syt7, Trpa1, Trpv1]	3.84615	96.1538	5.06797	94.932	[Aqp1, Camk2a, Chrna6, Coro1a, Dapk1, Dpp10, Dtnbp1, Fgf13, Fxyd2, Htr1a, Kcnip2, Kcnip4, Kcnmb1, Lcn2, P2rx3, Scn3b, Shank1, Slc45a3, Sncg, Sri, Stom, Stx1a, Syt1, Syt7, Trpa1, Trpv1]
GO:0015837	amine transport	GO_BiologicalProcess-EBI-UniProt-GOA-ACAP-ARAP_13.05.2021_00h00	0.000922695	0.000922695	0.00153671	0.00153671	[5]	Group28	17.2414	5	Specific for Cluster #2	[]	[Chrna6, Dtnbp1, Sncg, Syt1, Syt7]	0	100	0	100	[Chrna6, Dtnbp1, Sncg, Syt1, Syt7]
GO:0015844	monoamine transport	GO_BiologicalProcess-EBI-UniProt-GOA-ACAP-ARAP_13.05.2021_00h00	0.000208343	0.000208343	0.00153671	0.00153671	[5]	Group28	18.1818	6	Specific for Cluster #2	[]	[Chrna6, Dtnbp1, Htr1a, Sncg, Syt1, Syt7]	0	100	0	100	[Chrna6, Dtnbp1, Htr1a, Sncg, Syt1, Syt7]
GO:0015850	organic hydroxy compound transport	GO_BiologicalProcess-EBI-UniProt-GOA-ACAP-ARAP_13.05.2021_00h00	0.00590823	0.00590823	0.00153671	0.00153671	[5]	Group28	7.84314	8	Specific for Cluster #2	[]	[Agtr1a, Chrna6, Dtnbp1, Eepd1, Htr1a, Sncg, Syt1, Syt7]	0	100	0	100	[Agtr1a, Chrna6, Dtnbp1, Eepd1, Htr1a, Sncg, Syt1, Syt7]
GO:0042886	amide transport	GO_BiologicalProcess-EBI-UniProt-GOA-ACAP-ARAP_13.05.2021_00h00	0.0215603	0.0215603	0.00153671	0.00153671	[5]	Group28	5.88235	9	Specific for Cluster #2	[Rasl10b, Slc14a2]	[Aqp1, Ccn3, Gpr68, Sri, Stx1a, Syt7, Trpv1]	22.2222	77.7778	27.6056	72.3944	[Aqp1, Ccn3, Gpr68, Rasl10b, Slc14a2, Sri, Stx1a, Syt7, Trpv1]
GO:1903532	positive regulation of secretion by cell	GO_BiologicalProcess-EBI-UniProt-GOA-ACAP-ARAP_13.05.2021_00h00	0.0166602	0.0166602	0.00153671	0.00153671	[3, 4, 5, 6, 7]	Group28	7.07071	7	Specific for Cluster #2	[Rasl10b]	[Cadps2, Dtnbp1, Gpr68, Sri, Stx1a, Syt1]	14.2857	85.7143	18.1963	81.8037	[Cadps2, Dtnbp1, Gpr68, Rasl10b, Sri, Stx1a, Syt1]
GO:0006906	vesicle fusion	GO_BiologicalProcess-EBI-UniProt-GOA-ACAP-ARAP_13.05.2021_00h00	0.0164898	0.0164898	0.00153671	0.00153671	[3, 5, 6, 7]	Group28	10.8108	4	Specific for Cluster #2	[]	[Coro1a, Syt1, Syt7, Syt9]	0	100	0	100	[Coro1a, Syt1, Syt7, Syt9]
GO:0046879	hormone secretion	GO_BiologicalProcess-EBI-UniProt-GOA-ACAP-ARAP_13.05.2021_00h00	0.0434741	0.0434741	0.00153671	0.00153671	[4, 5, 7]	Group28	5.44218	8	Specific for Cluster #2	[Rasl10b]	[Agtr1a, Aqp1, Ccn3, Gpr68, Sri, Stx1a, Syt7]	12.5	87.5	16.0131	83.9869	[Agtr1a, Aqp1, Ccn3, Gpr68, Rasl10b, Sri, Stx1a, Syt7]
GO:0017157	regulation of exocytosis	GO_BiologicalProcess-EBI-UniProt-GOA-ACAP-ARAP_13.05.2021_00h00	0.000452503	0.000452503	0.00153671	0.00153671	[4, 5, 6, 7]	Group28	9.61539	10	Specific for Cluster #2	[]	[Cadps2, Chrna6, Dgki, Dtnbp1, Prkca, Rab3b, Syt1, Syt5, Syt7, Syt9]	0	100	0	100	[Cadps2, Chrna6, Dgki, Dtnbp1, Prkca, Rab3b, Syt1, Syt5, Syt7, Syt9]
GO:0045055	regulated exocytosis	GO_BiologicalProcess-EBI-UniProt-GOA-ACAP-ARAP_13.05.2021_00h00	0.000503303	0.000503303	0.00153671	0.00153671	[4, 5, 6, 7]	Group28	8.27586	12	Specific for Cluster #2	[]	[Cadps2, Camk2a, Chrna6, Dgki, Dtnbp1, Prkca, Stx1a, Syt1, Syt5, Syt7, Syt9, Tmem79]	0	100	0	100	[Cadps2, Camk2a, Chrna6, Dgki, Dtnbp1, Prkca, Stx1a, Syt1, Syt5, Syt7, Syt9, Tmem79]
GO:0002790	peptide secretion	GO_BiologicalProcess-EBI-UniProt-GOA-ACAP-ARAP_13.05.2021_00h00	0.0232086	0.0232086	0.00153671	0.00153671	[5, 6, 7]	Group28	6.15385	8	Specific for Cluster #2	[Rasl10b]	[Aqp1, Ccn3, Gpr68, Sri, Stx1a, Syt7, Trpv1]	12.5	87.5	16.0131	83.9869	[Aqp1, Ccn3, Gpr68, Rasl10b, Sri, Stx1a, Syt7, Trpv1]
GO:0007269	neurotransmitter secretion	GO_BiologicalProcess-EBI-UniProt-GOA-ACAP-ARAP_13.05.2021_00h00	7.82712e-05	7.82712e-05	0.00153671	0.00153671	[4, 5, 6, 7, 8]	Group28	10.084	12	Specific for Cluster #2	[Nf1]	[Cadps2, Camk2a, Chrna6, Dgki, Dtnbp1, Prkca, Sncg, Stx1a, Syt1, Syt7, Syt9]	8.33333	91.6667	10.8202	89.1798	[Cadps2, Camk2a, Chrna6, Dgki, Dtnbp1, Nf1, Prkca, Sncg, Stx1a, Syt1, Syt7, Syt9]
GO:0014046	dopamine secretion	GO_BiologicalProcess-EBI-UniProt-GOA-ACAP-ARAP_13.05.2021_00h00	8.93575e-06	8.93575e-06	0.00153671	0.00153671	[4, 5, 7, 8]	Group28	41.6667	5	Specific for Cluster #2	[]	[Chrna6, Dtnbp1, Sncg, Syt1, Syt7]	0	100	0	100	[Chrna6, Dtnbp1, Sncg, Syt1, Syt7]
GO:0031338	regulation of vesicle fusion	GO_BiologicalProcess-EBI-UniProt-GOA-ACAP-ARAP_13.05.2021_00h00	0.000704826	0.000704826	0.00153671	0.00153671	[4, 5, 6, 7, 8]	Group28	25	4	Specific for Cluster #2	[]	[Coro1a, Syt1, Syt7, Syt9]	0	100	0	100	[Coro1a, Syt1, Syt7, Syt9]
GO:0050804	modulation of chemical synaptic transmission	GO_BiologicalProcess-EBI-UniProt-GOA-ACAP-ARAP_13.05.2021_00h00	0.00341136	0.00341136	0.00153671	0.00153671	[4, 5, 6, 7, 8]	Group28	5.57377	17	Specific for Cluster #2	[Nf1, Ptprd, Shank1]	[Atf4, Camk2a, Chrna6, Dgki, Dtnbp1, Flot1, P2rx3, Phf24, Prkar2b, Prkca, Sncg, Stx1a, Syt1, Syt7]	17.6471	82.3529	22.239	77.761	[Atf4, Camk2a, Chrna6, Dgki, Dtnbp1, Flot1, Nf1, P2rx3, Phf24, Prkar2b, Prkca, Ptprd, Shank1, Sncg, Stx1a, Syt1, Syt7]
GO:0007268	chemical synaptic transmission	GO_BiologicalProcess-EBI-UniProt-GOA-ACAP-ARAP_13.05.2021_00h00	0.00363942	0.00363942	0.00153671	0.00153671	[6, 7]	Group28	4.98866	22	Specific for Cluster #2	[Nf1, Ptprd, Shank1]	[Atf4, Cadps2, Camk2a, Celf6, Chrna6, Dgki, Dtnbp1, Flot1, Gucy1a1, P2rx3, Phf24, Prkar2b, Prkca, Sncg, Stx1a, Syt1, Syt7, Syt9, Th]	13.6364	86.3636	17.4053	82.5947	[Atf4, Cadps2, Camk2a, Celf6, Chrna6, Dgki, Dtnbp1, Flot1, Gucy1a1, Nf1, P2rx3, Phf24, Prkar2b, Prkca, Ptprd, Shank1, Sncg, Stx1a, Syt1, Syt7, Syt9, Th]
GO:0017156	calcium-ion regulated exocytosis	GO_BiologicalProcess-EBI-UniProt-GOA-ACAP-ARAP_13.05.2021_00h00	0.00251503	0.00251503	0.00153671	0.00153671	[5, 6, 7, 8]	Group28	13.8889	5	Specific for Cluster #2	[]	[Stx1a, Syt1, Syt5, Syt7, Syt9]	0	100	0	100	[Stx1a, Syt1, Syt5, Syt7, Syt9]
GO:0046928	regulation of neurotransmitter secretion	GO_BiologicalProcess-EBI-UniProt-GOA-ACAP-ARAP_13.05.2021_00h00	0.000119323	0.000119323	0.00153671	0.00153671	[4, 5, 6, 7, 8, 9]	Group28	12.5	9	Specific for Cluster #2	[Nf1]	[Camk2a, Chrna6, Dgki, Dtnbp1, Prkca, Sncg, Stx1a, Syt1]	11.1111	88.8889	14.2976	85.7024	[Camk2a, Chrna6, Dgki, Dtnbp1, Nf1, Prkca, Sncg, Stx1a, Syt1]
GO:1903305	regulation of regulated secretory pathway	GO_BiologicalProcess-EBI-UniProt-GOA-ACAP-ARAP_13.05.2021_00h00	0.0023839	0.0023839	0.00153671	0.00153671	[5, 6, 7, 8]	Group28	9.09091	8	Specific for Cluster #2	[]	[Chrna6, Dgki, Dtnbp1, Prkca, Syt1, Syt5, Syt7, Syt9]	0	100	0	100	[Chrna6, Dgki, Dtnbp1, Prkca, Syt1, Syt5, Syt7, Syt9]
GO:0014059	regulation of dopamine secretion	GO_BiologicalProcess-EBI-UniProt-GOA-ACAP-ARAP_13.05.2021_00h00	8.93575e-06	8.93575e-06	0.00153671	0.00153671	[5, 6, 7, 8, 9]	Group28	41.6667	5	Specific for Cluster #2	[]	[Chrna6, Dtnbp1, Sncg, Syt1, Syt7]	0	100	0	100	[Chrna6, Dtnbp1, Sncg, Syt1, Syt7]
GO:0060079	excitatory postsynaptic potential	GO_BiologicalProcess-EBI-UniProt-GOA-ACAP-ARAP_13.05.2021_00h00	0.0331035	0.0331035	0.00153671	0.00153671	[5, 6, 7, 8, 9]	Group28	7.46269	5	Specific for Cluster #2	[Shank1]	[Chrna6, Dgki, P2rx3, Stx1a]	20	80	25.0182	74.9818	[Chrna6, Dgki, P2rx3, Shank1, Stx1a]
GO:0017158	regulation of calcium ion-dependent exocytosis	GO_BiologicalProcess-EBI-UniProt-GOA-ACAP-ARAP_13.05.2021_00h00	0.0011361	0.0011361	0.00153671	0.00153671	[6, 7, 8, 9]	Group28	22.2222	4	Specific for Cluster #2	[]	[Syt1, Syt5, Syt7, Syt9]	0	100	0	100	[Syt1, Syt5, Syt7, Syt9]
GO:2000300	regulation of synaptic vesicle exocytosis	GO_BiologicalProcess-EBI-UniProt-GOA-ACAP-ARAP_13.05.2021_00h00	0.0154022	0.0154022	0.00153671	0.00153671	[5, 6, 7, 8, 9, 10]	Group28	9.09091	5	Specific for Cluster #2	[]	[Chrna6, Dgki, Dtnbp1, Prkca, Syt1]	0	100	0	100	[Chrna6, Dgki, Dtnbp1, Prkca, Syt1]
	Cluster 1 = upregulated
	Cluster 2 = downregulated
