# Supplementary material for: CITED2 is a druggable epigenetic switch coupling neuronal maturation to regenerative decline
Source: EMBO Mol Med. 2026 Feb 23;18(4):1174–201. doi: 10.1038/s44321-026-00385-w (PMC13083982; doi:10.1038/s44321-026-00385-w)
Supplement: Supplementary file 7 — Dataset EV5 [file 44321_2026_385_MOESM7_ESM.xlsx]

## Sheet: Legend
	Dataset EV5
	Data file containing ATAC-seq analysis of CITED2 overexpression vs GFP control 24 hours after a spinal cord injury at the level of the promoter and enhancer, predicted enhancer target genes, HINT analysis output at the level of the promoter and enhancer, and GO and KEGG analysis at the level of the promoter and enhancer.

## Sheet: Cited2vGFP Promoter
GeneID	GeneName	Cited2-1	Cited2-2	Cited2-3	Cited2-4	GFP-1	GFP-2	GFP-3	GFP-4	logFC	logCPM	LR	PValue	FDR
ENSMUSG00000067736	Gm10222	0.299801	0.29314	0.233043	0.253005	0.509759	0.35993	0.70952	0.633906	-1.02483	-0.204525	23.6574	1.151e-06	0.0510469
ENSMUSG00000029475	Kdm2b	0.604775	0.559143	0.535199	0.556832	0.503033	0.458257	0.518531	0.542755	0.167297	3.80915	19.7609	8.77587e-06	0.152014
ENSMUSG00000088472	Gm23079	0.283595	0.366425	0.302956	0.253005	0.573479	0.549367	0.387871	0.516877	-0.775925	-0.233553	19.4582	1.02828e-05	0.152014
ENSMUSG00000088595	Gm24601	0.664423	0.683993	0.559303	0.587332	0.406214	0.407289	0.368951	0.507125	0.567341	0.111172	15.6256	7.72043e-05	0.702046
uc029rxf.1	DQ709789	0.243082	0.232069	0.221391	0.180718	0.366389	0.388345	0.35949	0.341334	-0.730347	-0.676997	15.1613	9.87061e-05	0.702046
ENSMUSG00000078279	Gm14189	0.364622	0.268712	0.442781	0.352399	0.509759	0.587254	0.539236	0.516877	-0.582134	-0.0919091	14.9514	0.000110315	0.702046
ENSMUSG00000031442	Mcf2l	0.722147	0.674107	0.712397	0.763903	0.654728	0.558777	0.663256	0.736039	0.1451	3.81851	14.943	0.000110808	0.702046
ENSMUSG00000055172	C1ra	0.542882	0.488566	0.524346	0.632512	0.350459	0.369402	0.368951	0.409601	0.564314	-0.0614935	14.6261	0.000131089	0.726723
ENSMUSG00000093215	Mir3103	0.0729245	0.109927	0.0582607	0.126502	0.0398249	0.0189437	0.0283808	0.0292572	1.59972	-2.66859	14.2547	0.000159661	0.762271
ENSMUSG00000092638	Mir5112	0.461855	0.525209	0.640868	0.578296	0.270809	0.340986	0.406792	0.409601	0.62699	-0.0923897	13.9551	0.000187226	0.762271
ENSMUSG00000076846	Trav13-2	0.186363	0.29314	0.233043	0.234933	0.358424	0.331514	0.406792	0.399848	-0.686422	-0.622105	13.9368	0.000189064	0.762271
ENSMUSG00000077733	Gm23608	0.648218	0.659565	0.757389	0.76805	0.438074	0.492536	0.539236	0.526629	0.509085	0.310839	13.3748	0.000255034	0.852897
ENSMUSG00000010048	Ifrd2	0.0405136	0.0977133	0.0466086	0.0271076	0.151335	0.0852465	0.132444	0.117029	-1.28322	-2.2257	13.2223	0.000276643	0.852897
uc007nmk.1	AK131776	0.559088	0.610708	0.629216	0.632512	0.390284	0.473592	0.416252	0.429105	0.505781	0.0948419	13.115	0.000292939	0.852897
ENSMUSG00000084314	Rps15a-ps3	0.388931	0.500781	0.407825	0.298184	0.597374	0.6725	0.501394	0.575391	-0.581374	0.0353511	13.1041	0.000294643	0.852897
ENSMUSG00000043445	Pgp	0.0972326	0.0854991	0.0582607	0.0903588	0.01593	0.056831	0.00946027	0.0292572	1.59019	-2.75974	13.0229	0.000307697	0.852897
ENSMUSG00000098085	RP23-452I19.1	0.332212	0.268712	0.349564	0.451794	0.565514	0.483064	0.501394	0.555887	-0.568283	-0.115656	12.8868	0.000330906	0.863276
ENSMUSG00000081254	Gm12112	0.121541	0.0610708	0.128174	0.0542153	0.14337	0.198909	0.208126	0.185296	-0.974557	-1.66302	12.4842	0.000410409	0.945691
ENSMUSG00000086514	Gm11747	0.591499	0.64735	0.594259	0.56926	0.461969	0.369402	0.416252	0.438858	0.495659	0.0787568	12.4839	0.000410465	0.945691
ENSMUSG00000093925	Trgj3	0.226876	0.268712	0.279651	0.243969	0.422144	0.426233	0.378411	0.321829	-0.628035	-0.549762	12.4125	0.000426467	0.945691
ENSMUSG00000028798	Eif3i	0.312184	0.325793	0.33958	0.401696	0.267534	0.276039	0.214954	0.192689	0.529799	0.281863	12.0586	0.000515548	1
ENSMUSG00000087806	Gm23432	0.437547	0.561851	0.419477	0.542153	0.613304	0.644085	0.832504	0.750935	-0.532816	0.311429	11.8917	0.000563838	1
ENSMUSG00000065798	Gm25518	0.469958	0.549637	0.524346	0.442758	0.374354	0.369402	0.264888	0.331581	0.540487	-0.210836	11.878	0.000568005	1
ENSMUSG00000093607	Vmn2r-ps118	0.397033	0.366425	0.431129	0.325292	0.485864	0.615669	0.539236	0.526629	-0.510454	-0.0555701	11.8392	0.000579964	1
ENSMUSG00000085902	Gm12200	0.615807	1.01378	0.850606	0.677691	0.446039	0.46412	0.595997	0.546134	0.603145	0.406183	11.8091	0.000589406	1
ENSMUSG00000078872	Gm14401	0.198071	0.231548	0.23252	0.207359	0.119207	0.155935	0.141586	0.165419	0.573082	-0.399179	11.7235	0.000617164	1
ENSMUSG00000048537	Phldb1	0.736701	0.803176	0.697807	0.789713	0.718165	0.643503	0.628435	0.638842	0.201307	4.07931	11.7089	0.000622028	1
ENSMUSG00000051232	Tmem199	0.239532	0.295962	0.27105	0.289012	0.20072	0.215742	0.192555	0.155965	0.499308	-0.0102914	11.513	0.000691101	1
ENSMUSG00000020102	Slc16a7	0.222825	0.244283	0.203912	0.253005	0.286739	0.364666	0.378411	0.292572	-0.507978	0.220461	11.4886	0.000700241	1
ENSMUSG00000089107	Gm23117	0.437547	0.488566	0.570955	0.478902	0.700918	0.653557	0.643299	0.672915	-0.454136	0.265433	11.3835	0.000741003	1
ENSMUSG00000084251	Gm12310	0.44565	0.488566	0.48939	0.506009	0.310634	0.350458	0.274348	0.399848	0.530092	-0.235393	11.3545	0.000752661	1
ENSMUSG00000089466	Gm24351	0.615807	0.354211	0.48939	0.388543	0.302669	0.312571	0.283808	0.302324	0.641014	-0.318314	11.0417	0.000890858	1
ENSMUSG00000065875	Gm25684	0.35652	0.354211	0.361216	0.424686	0.517724	0.530423	0.539236	0.536382	-0.495452	-0.0773473	11.0234	0.000899666	1
ENSMUSG00000081849	Gm15847	0.469958	0.537423	0.559303	0.695763	0.406214	0.35993	0.378411	0.419353	0.529094	-0.0124934	10.9441	0.000939015	1
ENSMUSG00000083473	Gm13207	0.47806	0.488566	0.501042	0.469866	0.350459	0.340986	0.34057	0.312077	0.518005	-0.226122	10.9437	0.0009392	1
ENSMUSG00000092225	Gm2381	0.26739	0.232069	0.209739	0.189753	0.366389	0.426233	0.312189	0.302324	-0.636903	-0.690067	10.9127	0.000955054	1
ENSMUSG00000095819	Gm24953	0.259287	0.232069	0.198086	0.253005	0.406214	0.397817	0.302729	0.341334	-0.605498	-0.638476	10.8857	0.000969111	1
ENSMUSG00000084072	Gm11285	0.0648218	0.073285	0.0466086	0.0632512	0.0318599	0.0284155	0	0.0097524	1.70896	-3.09999	10.7724	0.00103026	1
ENSMUSG00000092256	Gm18359	0.218773	0.329782	0.302956	0.234933	0.302669	0.511479	0.491934	0.419353	-0.684459	-0.436995	10.76	0.0010372	1
ENSMUSG00000089696	Gm4778	0.0266378	0.0468466	0.0127689	0.0495093	0.0698266	0.077847	0.0777519	0.0641223	-1.07074	-2.0898	10.6533	0.00109877	1
ENSMUSG00000001819	Hoxd13	0.640115	0.561851	0.617564	0.76805	0.461969	0.369402	0.510855	0.516877	0.490662	0.201162	10.6408	0.00110619	1
ENSMUSG00000082122	Gm11809	0.696834	0.671779	0.675824	0.759014	0.557549	0.558838	0.482474	0.468115	0.4398	0.327519	10.6214	0.00111788	1
ENSMUSG00000085317	Gm14256	0.288791	0.284296	0.322067	0.335195	0.191186	0.172239	0.24084	0.241183	0.547828	-0.419009	10.6179	0.00111999	1
ENSMUSG00000064555	Gm24626	0.251184	0.366425	0.209739	0.334328	0.406214	0.539895	0.378411	0.44861	-0.610873	-0.368987	10.6042	0.00112833	1
ENSMUSG00000093825	Olfr723	0.153952	0.219855	0.116521	0.135538	0.270809	0.293627	0.293268	0.185296	-0.755851	-1.12682	10.548	0.00116313	1
ENSMUSG00000067596	Krt74	0.607704	0.781706	0.675824	0.641548	0.549584	0.483064	0.444633	0.458363	0.456664	0.25408	10.5331	0.00117255	1
ENSMUSG00000088529	Gm26083	0.121541	0.0977133	0.221391	0.162646	0.0955798	0.056831	0.0567616	0.0877716	0.980391	-1.94265	10.5328	0.00117274	1
ENSMUSG00000096278	Dcpp2	0.259287	0.335889	0.308782	0.28463	0.203107	0.189437	0.241237	0.214553	0.466216	0.0689229	10.5289	0.00117523	1
ENSMUSG00000020137	Thap2	0.113438	0.0854991	0.081565	0.0632512	0.135405	0.113662	0.245967	0.175543	-0.922273	-1.76459	10.468	0.00121461	1
ENSMUSG00000070997	1700055D18Rik	0.137746	0.134356	0.209739	0.0903588	0.0716848	0.0852465	0.0567616	0.0585144	1.01712	-2.03512	10.4307	0.00123939	1
ENSMUSG00000058188	Olfr746	0.259287	0.158784	0.267999	0.189753	0.326564	0.388345	0.321649	0.321829	-0.611832	-0.733518	10.3348	0.00130548	1
ENSMUSG00000088722	Gm22211	0.437547	0.317568	0.407825	0.424686	0.613304	0.530423	0.595997	0.48762	-0.472747	-1.77394e-05	10.2956	0.00133347	1
ENSMUSG00000059625	Sohlh1	0.680628	0.806135	0.873911	0.849373	0.597374	0.520951	0.624378	0.536382	0.481503	0.489835	10.2536	0.00136416	1
ENSMUSG00000090200	1700025N21Rik	0.704937	0.806135	0.664172	0.858409	0.469934	0.549367	0.605457	0.575391	0.470809	0.424639	10.1397	0.00145113	1
ENSMUSG00000064543	Gm22979	0.526677	0.500781	0.454434	0.596368	0.358424	0.407289	0.34057	0.409601	0.47372	-0.0955516	10.1048	0.00147884	1
ENSMUSG00000086508	Gm11291	0.397033	0.207641	0.233043	0.352399	0.390284	0.492536	0.491934	0.507125	-0.600989	-0.29415	10.0782	0.0015003	1
ENSMUSG00000084451	Gm24594	0.307903	0.219855	0.267999	0.189753	0.477899	0.445176	0.368951	0.28282	-0.67353	-0.543705	9.96163	0.00159836	1
ENSMUSG00000082759	Gm14826	0.405136	0.341996	0.524346	0.478902	0.278774	0.293627	0.35003	0.28282	0.542003	-0.369831	9.95794	0.00160158	1
ENSMUSG00000024186	Rgs11	0.42255	0.384371	0.3824	0.442778	0.340171	0.225683	0.280697	0.28498	0.527188	0.655781	9.93401	0.00162253	1
ENSMUSG00000024571	Gm16286	0.142908	0.0489594	0.102755	0.152122	0.0702393	0.0531539	0.053089	0.0625466	0.956002	-1.96733	9.92144	0.00163364	1
ENSMUSG00000046410	Kcnk6	0.964224	0.757278	0.850606	0.731906	0.469934	0.539895	0.529775	0.750935	0.541026	0.519377	9.87644	0.00167408	1
ENSMUSG00000080996	Gm4986	0.113438	0.122142	0.198086	0.0632512	0.183195	0.236796	0.198666	0.224305	-0.802159	-1.42695	9.85368	0.00169492	1
ENSMUSG00000020190	Mknk2	0.883196	0.903848	0.850606	0.831301	0.708883	0.492536	0.68114	0.546134	0.506001	0.594287	9.81309	0.00173274	1
ENSMUSG00000043458	Pcdhb12	0.348417	0.427496	0.372869	0.433722	0.485864	0.644085	0.529775	0.536382	-0.472982	-0.0225309	9.72824	0.00181458	1
ENSMUSG00000089326	Gm25974	0.405136	0.232069	0.279651	0.280112	0.454004	0.46412	0.425712	0.438858	-0.533015	-0.336811	9.6561	0.00188724	1
ENSMUSG00000083342	Gm14237	0.623909	0.610708	0.535999	0.632512	0.469934	0.530423	0.35949	0.399848	0.452335	0.108574	9.65356	0.00188985	1
ENSMUSG00000093124	Gm24366	0.623909	0.720635	0.605911	0.740942	0.461969	0.483064	0.595997	0.429105	0.449986	0.262765	9.58207	0.00196487	1
ENSMUSG00000007946	Phox2a	0.858888	0.769492	0.664172	0.813229	0.613304	0.539895	0.586537	0.546134	0.450144	0.472086	9.56028	0.00198832	1
ENSMUSG00000097347	AC121292.1	0.380828	0.403067	0.524346	0.487938	0.374354	0.322042	0.264888	0.234058	0.561946	-0.353269	9.4824	0.00207452	1
uc008hkz.1	AK205396	0.153952	0.29314	0.174782	0.126502	0.0876148	0.0757747	0.104063	0.136534	0.832786	-1.6567	9.46702	0.00209199	1
ENSMUSG00000055110	A630012P03Rik	0.26739	0.232069	0.291304	0.343363	0.199125	0.189437	0.104063	0.214553	0.684508	-1.00698	9.38739	0.00218483	1
ENSMUSG00000088295	Gm26410	0.259287	0.427496	0.32626	0.280112	0.430109	0.511479	0.473014	0.399848	-0.525103	-0.297832	9.33592	0.00224705	1
ENSMUSG00000065262	Gm23451	0.234979	0.354211	0.267999	0.234933	0.406214	0.397817	0.35949	0.380343	-0.536681	-0.520229	9.30481	0.00228553	1
ENSMUSG00000080303	Gm12419	0.194465	0.219855	0.116521	0.198789	0.286739	0.312571	0.217586	0.409601	-0.729643	-0.913199	9.27996	0.00231675	1
ENSMUSG00000077807	Gm24404	0.948018	0.73285	0.792346	0.903588	0.669058	0.46412	0.473014	0.73143	0.536996	0.554483	9.2697	0.00232976	1
ENSMUSG00000029419	Gm996	0.931813	0.891634	0.780693	0.903588	0.613304	0.539895	0.70952	0.663163	0.479622	0.627397	9.16014	0.00247344	1
ENSMUSG00000085227	6330418K02Rik	0.250009	0.307077	0.259658	0.34592	0.223004	0.178599	0.221625	0.200606	0.488433	-0.144813	9.15758	0.0024769	1
ENSMUSG00000084115	Gm13566	0.607704	0.525209	0.477738	0.487938	0.366389	0.416761	0.312189	0.438858	0.468231	-0.0811766	9.13661	0.00250544	1
ENSMUSG00000090628	Gm17083	0.421341	0.403067	0.361216	0.370471	0.246914	0.284155	0.302729	0.253562	0.526812	-0.521801	9.13489	0.0025078	1
ENSMUSG00000092857	Gm22736	0.486163	0.451924	0.570955	0.424686	0.278774	0.350458	0.274348	0.438858	0.529395	-0.23297	9.11091	0.0025409	1
ENSMUSG00000055571	Olfr305	0.332212	0.354211	0.372869	0.316256	0.454004	0.634613	0.378411	0.526629	-0.539114	-0.181038	9.10936	0.00254305	1
ENSMUSG00000094600	Vmn1r217	0.291698	0.29314	0.244695	0.343363	0.477899	0.378873	0.397331	0.419353	-0.505805	-0.403421	9.09027	0.00256972	1
ENSMUSG00000019027	Dnahc1	0.704937	0.769492	0.862258	0.740942	0.485864	0.483064	0.595997	0.672915	0.456814	0.442902	9.08883	0.00257175	1
ENSMUSG00000086872	Gm14225	0.542882	0.683993	0.687476	0.695763	0.469934	0.454648	0.444633	0.546134	0.433213	0.217824	9.0727	0.00259454	1
ENSMUSG00000061835	Olfr316	0.510471	0.659565	0.605911	0.605404	0.382319	0.454648	0.425712	0.48762	0.434011	0.088912	9.0689	0.00259993	1
ENSMUSG00000083786	Rps18-ps2	0.526677	0.58628	0.594259	0.56926	0.382319	0.369402	0.425712	0.507125	0.431026	0.0324915	9.04936	0.00262787	1
ENSMUSG00000091805	Vmn2r108	0.251184	0.268712	0.256347	0.370471	0.422144	0.46412	0.510855	0.321829	-0.574418	-0.396113	9.03047	0.00265516	1
ENSMUSG00000003665	Has1	0.623909	0.745064	0.745737	0.56926	0.501794	0.445176	0.491934	0.526629	0.426943	0.254293	9.01697	0.00267485	1
ENSMUSG00000069996	Gm7125	0.186363	0.183212	0.16313	0.198789	0.294704	0.25574	0.33111	0.253562	-0.624043	-0.97376	9.00589	0.00269111	1
ENSMUSG00000089769	Gm16574	0.713039	0.598494	0.605911	0.831301	0.477899	0.530423	0.491934	0.555887	0.441404	0.311089	8.99403	0.00270862	1
ENSMUSG00000092557	Gm8696	0.559088	0.500781	0.48939	0.61444	0.374354	0.454648	0.397331	0.399848	0.433446	-0.021203	8.94155	0.00278757	1
uc029wew.1	DQ691845	0.502369	0.659565	0.617564	0.487938	0.461969	0.331514	0.34057	0.44861	0.486344	-0.0101712	8.91433	0.00282942	1
ENSMUSG00000087802	Gm25979	0.607704	0.537423	0.605911	0.677691	0.406214	0.483064	0.529775	0.409601	0.425273	0.139136	8.90347	0.00284629	1
ENSMUSG00000080952	Gm5379	0	0	0	0.00903588	0.0318599	0.0189437	0.0283808	0.0195048	-2.8339	-3.91049	8.84251	0.00294294	1
ENSMUSG00000071770	Rhox4e	0.00810272	0.0244283	0.0233043	0.00903588	0	0	0	0	3.76262	-4.25315	8.83886	0.00294883	1
ENSMUSG00000077410	Gm23750	0.469958	0.574065	0.431129	0.424686	0.637198	0.653557	0.577077	0.624153	-0.405624	0.186391	8.82639	0.00296905	1
ENSMUSG00000022614	Lmf2	0.0243082	0.0122142	0.0466086	0.0361435	0.00796498	0	0.00946027	0	2.43566	-3.80739	8.8108	0.00299453	1
ENSMUSG00000060956	Gm10092	0.340314	0.317568	0.407825	0.243969	0.477899	0.350458	0.548696	0.526629	-0.550927	-0.245796	8.76887	0.00306415	1
ENSMUSG00000089138	Gm24773	0.348417	0.427496	0.244695	0.361435	0.493829	0.492536	0.425712	0.497372	-0.4649	-0.209346	8.72172	0.00314441	1
ENSMUSG00000094837	Gm25471	0.00810272	0.0122142	0.0466086	0.00903588	0	0	0	0	4.01747	-4.18834	8.71339	0.00315881	1
ENSMUSG00000088231	Gm25426	0.47806	0.683993	0.361216	0.415651	0.318599	0.350458	0.312189	0.321829	0.558224	-0.249123	8.7128	0.00315984	1
ENSMUSG00000026630	Batf3	0.907505	0.79392	0.722433	0.894552	0.573479	0.549367	0.633838	0.682668	0.457379	0.563271	8.70642	0.00317091	1
ENSMUSG00000059248	2009-09-01	0.890406	0.697424	0.796446	0.771214	0.61021	0.658757	0.762138	0.748314	0.192431	3.63683	8.66691	0.00324039	1
ENSMUSG00000083910	Gm13604	0.170157	0.170998	0.256347	0.243969	0.390284	0.322042	0.255427	0.312077	-0.621332	-0.803494	8.66321	0.00324699	1
ENSMUSG00000091363	Gm7701	0.632012	0.671779	0.664172	0.704799	0.541619	0.454648	0.454093	0.565639	0.40048	0.272095	8.66247	0.0032483	1
ENSMUSG00000086238	Gm14258	0.550985	0.622922	0.535999	0.587332	0.461969	0.502007	0.368951	0.360839	0.427265	0.0469448	8.63989	0.00328881	1
ENSMUSG00000064719	Gm25930	0.316006	0.244283	0.233043	0.262041	0.374354	0.407289	0.387871	0.370591	-0.515199	-0.529385	8.58968	0.00338073	1
ENSMUSG00000005968	Tuft1	0.270624	0.20997	0.25754	0.328419	0.391211	0.316351	0.390309	0.373622	-0.447317	0.421201	8.58673	0.00338622	1
ENSMUSG00000057409	Zfp53	0.259287	0.280926	0.267999	0.361435	0.406214	0.473592	0.378411	0.399848	-0.49445	-0.416744	8.58071	0.00339742	1
ENSMUSG00000050621	Gm9846	0.397033	0.512995	0.419477	0.515045	0.390284	0.331514	0.255427	0.302324	0.504937	-0.293251	8.57664	0.00340502	1
ENSMUSG00000098073	RP24-204J10.1	0.275492	0.378639	0.233043	0.271076	0.422144	0.388345	0.548696	0.341334	-0.566901	-0.405319	8.54634	0.00346217	1
ENSMUSG00000092249	Gm5708	0.186363	0.158784	0.151478	0.234933	0.0955798	0.113662	0.122984	0.107276	0.766016	-1.59625	8.53495	0.0034839	1
ENSMUSG00000089963	Gm14555	0.170157	0.244283	0.198086	0.15361	0.0716848	0.113662	0.132444	0.126781	0.766755	-1.58434	8.51689	0.00351866	1
ENSMUSG00000089218	Gm23384	0.388931	0.500781	0.337912	0.316256	0.501794	0.596726	0.501394	0.497372	-0.45679	-0.0753262	8.49564	0.00355999	1
ENSMUSG00000089660	Vmn2r-ps110	0.312261	0.265527	0.172711	0.232149	0.306953	0.402462	0.439363	0.356562	-0.579226	-0.572342	8.48624	0.00357842	1
ENSMUSG00000057021	Vmn2r-ps159	0.326982	0.384701	0.366999	0.382427	0.525254	0.47546	0.484191	0.479945	-0.441562	-0.134184	8.42591	0.00369912	1
ENSMUSG00000085937	4930535C22Rik	0.0405136	0.0244283	0	0.0271076	0	0.00947184	0	0	2.89203	-3.96212	8.42315	0.00370474	1
ENSMUSG00000084196	Gm12874	0.494266	0.476352	0.501042	0.632512	0.454004	0.340986	0.387871	0.341334	0.462029	-0.0802987	8.41686	0.00371757	1
ENSMUSG00000001494	Sost	0.680628	0.622922	0.792346	0.731906	0.557549	0.416761	0.595997	0.536382	0.421093	0.344046	8.41528	0.00372081	1
ENSMUSG00000089522	Gm22326	0.259287	0.232069	0.139826	0.289148	0.422144	0.369402	0.321649	0.302324	-0.595848	-0.664062	8.37518	0.0038038	1
ENSMUSG00000044730	9930104L06Rik	0.251746	0.238777	0.329482	0.258658	0.191856	0.185167	0.227873	0.187247	0.438808	0.456685	8.37042	0.00381377	1
ENSMUSG00000090774	Vmn2r74	0.194465	0.232069	0.233043	0.198789	0.318599	0.369402	0.302729	0.263315	-0.567346	-0.816407	8.36656	0.00382189	1
ENSMUSG00000097599	AC121785.1	0.332212	0.378639	0.361216	0.271076	0.517724	0.350458	0.463553	0.565639	-0.516773	-0.234199	8.33784	0.00388278	1
ENSMUSG00000001444	Tbx21	0.502369	0.488566	0.477738	0.668655	0.278774	0.35993	0.435173	0.44861	0.51261	-0.0731469	8.32885	0.00390203	1
ENSMUSG00000087582	Ighv13-2	0.413239	0.500781	0.407825	0.533117	0.374354	0.312571	0.255427	0.370591	0.488257	-0.27296	8.28538	0.00399656	1
ENSMUSG00000030897	Cnga4	0.648218	0.549637	0.65252	0.677691	0.557549	0.473592	0.463553	0.419353	0.40025	0.201229	8.22778	0.00412541	1
ENSMUSG00000083627	Gm12502	0.364622	0.29314	0.291304	0.406615	0.262844	0.20838	0.245967	0.234058	0.531353	-0.696919	8.22086	0.00414115	1
ENSMUSG00000070175	Gm24162	0.153952	0.195427	0.116521	0.0993947	0.103545	0.0473592	0.0851425	0.0585144	0.881766	-1.99821	8.21587	0.00415256	1
ENSMUSG00000081932	Gm12331	0.291698	0.329782	0.337912	0.343363	0.278774	0.170493	0.170285	0.24381	0.565418	-0.79325	8.20719	0.00417248	1
uc029sai.1	DQ549816	0.413239	0.451924	0.466086	0.451794	0.382319	0.322042	0.321649	0.24381	0.463898	-0.324082	8.20384	0.00418018	1
ENSMUSG00000028059	Arhgef2	0.659208	0.642427	0.531901	0.601705	0.481197	0.507331	0.552361	0.595771	0.194518	3.57111	8.18556	0.00422251	1
ENSMUSG00000081763	Gm9435	0.113438	0.195427	0.139826	0.180718	0.1593	0.0378873	0.0946027	0.0390096	0.826691	-1.85594	8.16229	0.00427704	1
ENSMUSG00000097448	RP23-302C16.3	0.340314	0.329782	0.384521	0.352399	0.254879	0.227324	0.274348	0.214553	0.525029	-0.666833	8.15915	0.00428446	1
ENSMUSG00000000701	Tcl1b5	0.494266	0.58628	0.501042	0.524081	0.422144	0.265211	0.397331	0.438858	0.451792	-0.0871999	8.14063	0.00432842	1
ENSMUSG00000015890	Amdhd1	0.0972326	0.073285	0.0582607	0.0451794	0.151335	0.10419	0.160825	0.107276	-0.910135	-2.04984	8.13629	0.00433881	1
ENSMUSG00000092977	Gm25073	0.316006	0.305354	0.32626	0.379507	0.493829	0.397817	0.463553	0.468115	-0.454525	-0.267439	8.1202	0.00437747	1
ENSMUSG00000069718	Gm11563	0.413239	0.29314	0.256347	0.352399	0.438074	0.511479	0.444633	0.477867	-0.464175	-0.247059	8.09987	0.00442684	1
ENSMUSG00000087677	Gm15226	0.299801	0.268712	0.267999	0.253005	0.374354	0.350458	0.387871	0.438858	-0.497244	-0.510697	8.09943	0.00442793	1
ENSMUSG00000058740	Kcnt1	0.812403	0.82567	0.711558	0.821271	0.743167	0.628184	0.642196	0.681416	0.234387	3.3742	8.09937	0.00442806	1
uc029vfw.1	Speer4c	0.055744	0.0120042	0.068711	0.0710444	0.0234842	0.00930901	0.0185953	0.0191695	1.52814	-3.19301	8.09673	0.00443452	1
ENSMUSG00000058546	Rpl23a	0.0286965	0.0370779	0.0412671	0.036573	0.0161193	0.0143766	0.0191454	0.00493415	1.31437	-2.90441	8.09246	0.00444497	1
ENSMUSG00000032807	Alox12b	0.623909	0.622922	0.605911	0.704799	0.469934	0.502007	0.444633	0.555887	0.384181	0.224934	8.08766	0.00445677	1
ENSMUSG00000044216	Kcnj4	0.777861	0.952704	1.04869	0.975875	0.605339	0.587254	0.813583	0.643658	0.497128	0.705426	8.04433	0.00456463	1
ENSMUSG00000050711	Scg2	0.510471	0.305354	0.361216	0.433722	0.549584	0.445176	0.6906	0.663163	-0.508578	0.0525722	8.03461	0.00458919	1
ENSMUSG00000065176	Rnu12	0.00810272	0	0	0.00903588	0.0238949	0.0378873	0.0283808	0.0292572	-2.3196	-3.76327	8.03122	0.0045978	1
ENSMUSG00000036131	Frmd7	0.210671	0.244283	0.256347	0.225897	0.398249	0.236796	0.378411	0.360839	-0.57326	-0.692056	8.0185	0.00463019	1
ENSMUSG00000081877	Gm8858	0.0972326	0.0610708	0.0932171	0.0903588	0.135405	0.20838	0.113523	0.165791	-0.820629	-1.82452	8.01588	0.0046369	1
ENSMUSG00000095297	Gm25381	0.413239	0.341996	0.267999	0.243969	0.406214	0.483064	0.473014	0.458363	-0.499441	-0.295719	8.00093	0.00467534	1
ENSMUSG00000083533	Gm13450	0.704937	0.708421	0.65252	0.56926	0.485864	0.388345	0.321649	0.653411	0.508164	0.207364	7.97746	0.00473634	1
ENSMUSG00000080943	Gm13130	0.210671	0.341996	0.314608	0.280112	0.366389	0.407289	0.368951	0.438858	-0.495591	-0.477006	7.97185	0.00475102	1
ENSMUSG00000097469	AC171206.1	0.243082	0.256497	0.267999	0.271076	0.422144	0.322042	0.302729	0.438858	-0.524925	-0.571331	7.96615	0.00476603	1
ENSMUSG00000039956	Mrap	0.696834	0.659565	0.757389	0.786122	0.525689	0.587254	0.586537	0.526629	0.386396	0.397655	7.95973	0.00478296	1
uc007uft.1	1700109G14Rik	0.502369	0.574065	0.745737	0.641548	0.414179	0.454648	0.35949	0.546134	0.4639	0.124538	7.9372	0.00484288	1
ENSMUSG00000034057	Myrfl	0.542882	0.476352	0.512694	0.524081	0.374354	0.426233	0.378411	0.370591	0.4189	-0.0916115	7.93653	0.00484466	1
ENSMUSG00000071714	Csf2rb2	0.713039	0.720635	0.664172	0.72287	0.517724	0.502007	0.558156	0.604649	0.376318	0.363331	7.91897	0.00489192	1
ENSMUSG00000085073	Gm14562	0.283595	0.207641	0.233043	0.243969	0.17523	0.10419	0.179745	0.175543	0.625246	-1.18599	7.90443	0.00493137	1
ENSMUSG00000089419	Gm22017	0.113438	0.170998	0.081565	0.117466	0.14337	0.246268	0.227047	0.185296	-0.723896	-1.47567	7.88628	0.00498111	1
ENSMUSG00000048827	Pkd1l3	0.494266	0.488566	0.407825	0.442758	0.350459	0.25574	0.425712	0.28282	0.478659	-0.279509	7.87159	0.00502176	1
ENSMUSG00000097048	AC158662.1	0.222671	0.187344	0.20851	0.138594	0.0916265	0.115014	0.163242	0.118421	0.641876	-0.940545	7.84706	0.00509034	1
ENSMUSG00000091028	Gm10722	5.72052	6.71779	5.77946	5.90043	7.0968	9.12138	6.66949	5.60763	-0.243339	3.7224	7.83146	0.00513446	1
ENSMUSG00000054988	Agtr1b	0.4973	0.654445	0.499465	0.475347	0.581959	0.784332	0.737293	0.750559	-0.431699	0.39513	7.82849	0.00514292	1
ENSMUSG00000021824	Ap3m1	0.28959	0.205117	0.245853	0.233451	0.192065	0.183536	0.187385	0.180574	0.408172	0.0525876	7.80671	0.00520525	1
ENSMUSG00000064796	Terc	0.405136	0.427496	0.477738	0.469866	0.350459	0.246268	0.378411	0.312077	0.453822	-0.318356	7.79859	0.00522871	1
ENSMUSG00000086467	4930571N24Rik	0.422477	0.396528	0.435598	0.515578	0.360445	0.326136	0.344351	0.268637	0.445631	-0.289404	7.78837	0.00525836	1
ENSMUSG00000078128	Gm2178	0.486163	0.390853	0.442781	0.469866	0.326564	0.369402	0.321649	0.312077	0.445518	-0.289571	7.78444	0.00526981	1
ENSMUSG00000018916	Csf2	0.729245	0.683993	0.687476	0.740942	0.430109	0.663029	0.539236	0.526629	0.410982	0.362107	7.7695	0.00531359	1
ENSMUSG00000043621	Ubxn10	0.423406	0.357639	0.372677	0.394831	0.290629	0.311477	0.251434	0.298737	0.433741	0.62008	7.76193	0.00533591	1
ENSMUSG00000050425	Mrgprb2	0.388931	0.366425	0.396173	0.343363	0.493829	0.539895	0.416252	0.555887	-0.422351	-0.126398	7.7612	0.00533804	1
ENSMUSG00000081156	Gm14425	0.510471	0.403067	0.477738	0.542153	0.294704	0.293627	0.406792	0.429105	0.468107	-0.189776	7.75336	0.00536126	1
ENSMUSG00000067081	Asb18	0.791283	0.806888	0.635889	0.882412	0.671071	0.462493	0.543445	0.597575	0.454391	0.532757	7.75211	0.00536499	1
ENSMUSG00000079502	1700101E01Rik	0.80017	0.584818	0.650894	0.721069	0.429037	0.547997	0.556765	0.573957	0.415834	0.331257	7.72579	0.00544375	1
ENSMUSG00000088245	Gm25910	0.170157	0.0854991	0.139826	0.144574	0.151335	0.227324	0.293268	0.253562	-0.713477	-1.29303	7.71476	0.00547711	1
ENSMUSG00000059277	R74862	0.292844	0.312236	0.369768	0.302674	0.210633	0.225434	0.20848	0.249305	0.502639	-0.624463	7.69454	0.00553881	1
ENSMUSG00000077236	Gm22439	0.761656	0.964919	0.605911	0.822265	0.565514	0.56831	0.529775	0.653411	0.443829	0.486946	7.67564	0.00559714	1
ENSMUSG00000081786	Gm11897	0.648218	0.598494	0.617564	0.587332	0.485864	0.558838	0.406792	0.429105	0.382956	0.163168	7.6455	0.0056914	1
ENSMUSG00000065429	Mir345	0.405136	0.378639	0.466086	0.370471	0.350459	0.246268	0.198666	0.321829	0.516458	-0.473999	7.63728	0.00571739	1
ENSMUSG00000043873	Chi3l7	0.428374	0.292409	0.499793	0.423628	0.508488	0.557445	0.566202	0.573957	-0.405785	0.010729	7.63307	0.00573077	1
ENSMUSG00000031684	Slc10a7	0.259287	0.183212	0.081565	0.117466	0.103545	0.056831	0.141904	0.0877716	0.761523	-1.744	7.62386	0.0057601	1
ENSMUSG00000070100	Mir362	0.0891299	0.073285	0.104869	0.0993947	0.0637198	0.0284155	0.0189205	0.0585144	1.06995	-2.54491	7.6054	0.00581938	1
ENSMUSG00000088221	Gm22602	0.429444	0.451924	0.396173	0.433722	0.525689	0.530423	0.643299	0.555887	-0.392147	0.0463314	7.58945	0.00587107	1
ENSMUSG00000014867	Surf4	0.197415	0.22079	0.174	0.156236	0.1252	0.15633	0.0892223	0.107307	0.629039	-1.235	7.56655	0.00594615	1
ENSMUSG00000086993	Gm15623	0.0354627	0.0748398	0.091795	0.00790936	0.0139439	0.00829096	0.0165617	0.0170731	1.75446	-3.21381	7.52554	0.00608304	1
ENSMUSG00000021710	Nln	0.00810272	0.0122142	0	0.0180718	0.0318599	0.0284155	0.0567616	0.0390096	-1.83946	-3.50759	7.52185	0.00609549	1
ENSMUSG00000097948	RP23-469N6.2	0.648218	0.683993	0.699128	0.777086	0.541619	0.549367	0.595997	0.468115	0.379626	0.352367	7.51388	0.00612255	1
ENSMUSG00000024238	Zeb1	0.22535	0.18449	0.223493	0.190643	0.152772	0.12263	0.190525	0.128601	0.471585	0.599891	7.48936	0.00620646	1
ENSMUSG00000081958	Gm11594	0.437547	0.537423	0.535999	0.506009	0.390284	0.397817	0.378411	0.321829	0.414327	-0.137142	7.47851	0.00624396	1
ENSMUSG00000018654	Ikzf1	0.202493	0.127775	0.13544	0.168047	0.222196	0.247718	0.247415	0.198376	-0.485948	-0.489032	7.46938	0.00627571	1
ENSMUSG00000088337	Gm22845	0.348417	0.390853	0.407825	0.298184	0.469934	0.539895	0.425712	0.477867	-0.42403	-0.187452	7.46333	0.00629686	1
ENSMUSG00000024958	Gpr137	0.179155	0.180041	0.1646	0.194238	0.132082	0.0930787	0.156879	0.107815	0.549528	-0.919655	7.43606	0.00639295	1
ENSMUSG00000065919	Gm24449	0.226876	0.183212	0.349564	0.298184	0.1593	0.189437	0.151364	0.185296	0.624908	-1.08743	7.43497	0.00639684	1
ENSMUSG00000079965	Gm14853	0.0972326	0.207641	0.104869	0.0813229	0.199125	0.25574	0.160825	0.156038	-0.716894	-1.50377	7.43295	0.00640403	1
ENSMUSG00000088175	Gm23101	0.696834	0.537423	0.535999	0.623476	0.406214	0.473592	0.558156	0.370591	0.427323	0.124584	7.42292	0.00643983	1
ENSMUSG00000048810	Olfr202	0.332212	0.329782	0.419477	0.325292	0.485864	0.454648	0.520315	0.409601	-0.426835	-0.218215	7.41092	0.00648291	1
ENSMUSG00000092636	Gm26381	0.397033	0.341996	0.302956	0.325292	0.581444	0.502007	0.482474	0.351086	-0.484243	-0.205452	7.39404	0.00654404	1
ENSMUSG00000096314	Gm23521	0.364622	0.232069	0.302956	0.253005	0.509759	0.369402	0.34057	0.458363	-0.527546	-0.407298	7.38226	0.00658702	1
ENSMUSG00000057503	Olfr1459	0.494266	0.403067	0.291304	0.442758	0.438074	0.691444	0.595997	0.614401	-0.485192	0.0522381	7.36751	0.00664129	1
uc009lmb.1	DQ567367	0.0162054	0.0122142	0	0.0180718	0	0	0	0	3.51865	-4.32373	7.35996	0.00666924	1
ENSMUSG00000009076	Zmat5	0.3981	0.424315	0.346963	0.421527	0.316229	0.338449	0.239442	0.295235	0.419046	0.523102	7.35007	0.00670602	1
uc007qhy.1	AK044426	0.599601	0.451924	0.466086	0.533117	0.724813	0.587254	0.70006	0.711925	-0.388427	0.310608	7.3494	0.00670851	1
ENSMUSG00000003233	Dvl3	0.19118	0.266019	0.190334	0.147598	0.0939651	0.111742	0.128776	0.159302	0.669082	-1.37303	7.32683	0.00679329	1
ENSMUSG00000025128	Bhlhe22	0.688731	0.574065	0.873911	0.822265	0.581444	0.492536	0.633838	0.48762	0.429428	0.406353	7.32136	0.00681398	1
ENSMUSG00000018486	Wnt9b	0.615807	0.659565	0.675824	0.822265	0.549584	0.483064	0.539236	0.546134	0.388572	0.332521	7.31471	0.00683924	1
uc029wrl.1	AK081879	0.056719	0.0977133	0.186434	0.0271076	0.167265	0.0852465	0.170285	0.165791	-0.797268	-1.86515	7.29544	0.00691299	1
uc029uxi.1	DQ692292	0.0405136	0.0244283	0.0116521	0.0451794	0.0637198	0.0947184	0.0756822	0.0682668	-1.18553	-2.76547	7.29505	0.0069145	1
ENSMUSG00000065592	Mir145	0.461855	0.512995	0.524346	0.442758	0.342494	0.312571	0.397331	0.390096	0.416583	-0.186564	7.29006	0.00693371	1
ENSMUSG00000002014	Ssr4	0.14867	0.108852	0.232121	0.13737	0.112739	0.0794473	0.104147	0.0971382	0.652907	-0.94121	7.28976	0.00693489	1
ENSMUSG00000096705	Olfr1329	0.583396	0.574065	0.524346	0.578296	0.398249	0.331514	0.463553	0.526629	0.404858	0.0436856	7.28491	0.00695361	1
ENSMUSG00000085468	Gm15343	0.680628	0.671779	0.699128	0.92166	0.565514	0.558838	0.577077	0.555887	0.404501	0.428076	7.2816	0.00696644	1
ENSMUSG00000080749	Gm12134	0.453752	0.500781	0.454434	0.469866	0.533654	0.663029	0.586537	0.653411	-0.370941	0.16119	7.27847	0.00697858	1
ENSMUSG00000029599	Ddx54	0.243082	0.183212	0.174782	0.234933	0.135405	0.132606	0.132444	0.146286	0.643832	-1.37774	7.2596	0.0070523	1
ENSMUSG00000076549	Igkv4-68	0	0	0	0	0.00796498	0	0.0283808	0.0195048	-3.64863	-4.25627	7.24151	0.00712371	1
ENSMUSG00000085584	Rgag1	0.367297	0.395478	0.471601	0.299884	0.303027	0.276017	0.283337	0.228933	0.460923	-0.246631	7.23912	0.00713318	1
ENSMUSG00000089464	Gm23703	0.753553	0.696207	0.745737	0.632512	0.605339	0.492536	0.548696	0.526629	0.372392	0.363621	7.23588	0.00714607	1
ENSMUSG00000032482	Cspg5	0.575293	0.79392	0.81565	0.76805	0.525689	0.530423	0.444633	0.663163	0.434815	0.38778	7.21069	0.00724707	1
ENSMUSG00000055838	Olfr357	0.372725	0.329782	0.477738	0.397579	0.430109	0.502007	0.643299	0.594896	-0.451814	-0.034785	7.20646	0.00726417	1
ENSMUSG00000029306	Ibsp	0.372725	0.366425	0.384521	0.343363	0.446039	0.558838	0.473014	0.477867	-0.411622	-0.158731	7.19833	0.00729715	1
ENSMUSG00000047215	Rpl9	0.297069	0.264368	0.303673	0.339264	0.267391	0.217564	0.221477	0.2197	0.378812	0.316086	7.19183	0.00732363	1
ENSMUSG00000052776	Oas1a	0.583396	0.488566	0.570955	0.542153	0.438074	0.483064	0.387871	0.370591	0.384568	0.00582686	7.18947	0.00733326	1
ENSMUSG00000084573	n-R5s30	0.640115	0.561851	0.710781	0.587332	0.573479	0.426233	0.416252	0.468115	0.394809	0.180248	7.18056	0.00736976	1
ENSMUSG00000022354	Ndufb9	0.00810272	0.0244283	0	0.0271076	0	0	0	0	3.76156	-4.25512	7.17316	0.00740025	1
uc011zps.1	AB352403	0.259287	0.280926	0.291304	0.316256	0.1593	0.189437	0.255427	0.185296	0.545473	-0.947147	7.15354	0.00748162	1
ENSMUSG00000050556	Kcnb1	0.0772763	0.0873656	0.0625092	0.059246	0.128187	0.0959796	0.0845845	0.15114	-0.689625	-1.50014	7.15335	0.00748239	1
ENSMUSG00000056509	Gm9999	0.502369	0.500781	0.594259	0.587332	0.350459	0.416761	0.416252	0.48762	0.394679	-0.0032217	7.14073	0.00753523	1
ENSMUSG00000089094	Gm25659	0.210671	0.183212	0.302956	0.243969	0.302669	0.35993	0.33111	0.341334	-0.504045	-0.716309	7.13789	0.00754719	1
ENSMUSG00000059934	Prh1	0.231167	0.276368	0.378282	0.195564	0.360445	0.391363	0.372272	0.364579	-0.498992	-0.53642	7.13657	0.00755274	1
ENSMUSG00000072844	G530011O06Rik	1.22351	1.81991	0.908867	1.22888	0.963763	0.871409	0.879805	0.604649	0.636127	1.10762	7.12966	0.00758193	1
ENSMUSG00000082847	Gm5759	0.17826	0.109927	0.139826	0.0993947	0.215054	0.20838	0.274348	0.156038	-0.667376	-1.36537	7.11769	0.00763269	1
ENSMUSG00000046714	Foxc2	0.83458	0.818349	0.629216	0.759014	0.549584	0.46412	0.643299	0.643658	0.411406	0.456585	7.11763	0.00763294	1
ENSMUSG00000088526	Gm26087	0.307903	0.207641	0.291304	0.298184	0.398249	0.473592	0.425712	0.292572	-0.503153	-0.477111	7.11029	0.00766426	1
ENSMUSG00000022683	Pla2g10	0.223327	0.230843	0.266101	0.206353	0.181897	0.14172	0.178796	0.122878	0.537466	-0.922878	7.08309	0.00778148	1
ENSMUSG00000082254	Gm11922	0.299801	0.329782	0.361216	0.397579	0.597374	0.46412	0.425712	0.409601	-0.465976	-0.20897	7.0811	0.0077901	1
ENSMUSG00000029055	Plch2	0.709823	0.805933	0.742638	0.810768	0.738567	0.630903	0.675058	0.678841	0.167768	3.53966	7.07991	0.0077953	1
ENSMUSG00000084568	Gm26480	0.429444	0.500781	0.524346	0.388543	0.326564	0.435704	0.283808	0.253562	0.481614	-0.291245	7.0793	0.00779795	1
uc029rue.1	AB347864	0.599601	0.598494	0.547651	0.542153	0.438074	0.331514	0.473014	0.507125	0.388381	0.0634173	7.07678	0.00780893	1
ENSMUSG00000080364	Gm25777	0.372725	0.488566	0.477738	0.469866	0.653128	0.539895	0.548696	0.575391	-0.384178	0.0995062	7.06679	0.00785259	1
ENSMUSG00000093085	Gm24325	0.623909	0.598494	0.547651	0.524081	0.438074	0.511479	0.463553	0.321829	0.402075	0.0616714	7.05167	0.00791914	1
ENSMUSG00000074872	Ctxn2	0.461855	0.512995	0.419477	0.524081	0.581444	0.558838	0.614918	0.838706	-0.426293	0.225065	7.01951	0.00806265	1
ENSMUSG00000029406	Pitpnm2	0.827583	0.789868	0.759887	0.77977	0.792633	0.67978	0.746122	0.728679	0.0996145	3.80906	7.01578	0.00807946	1
ENSMUSG00000092489	Vmn1r-ps53	0.332212	0.317568	0.384521	0.334328	0.461969	0.577782	0.435173	0.380343	-0.443348	-0.239377	7.00756	0.00811661	1
ENSMUSG00000096151	Olfr477	0.35652	0.232069	0.372869	0.316256	0.334529	0.502007	0.444633	0.594896	-0.52691	-0.269972	7.00635	0.0081221	1
ENSMUSG00000026135	Zfp142	0.158512	0.164985	0.141111	0.151515	0.103878	0.0750008	0.110161	0.14536	0.509347	-0.739306	6.9994	0.00815368	1
ENSMUSG00000086372	Gm16246	0.632012	0.537423	0.664172	0.578296	0.469934	0.435704	0.425712	0.546134	0.366319	0.148791	6.99884	0.00815625	1
ENSMUSG00000087933	Gm26047	0.226876	0.280926	0.256347	0.298184	0.406214	0.378873	0.293268	0.380343	-0.472027	-0.574919	6.97501	0.00826555	1
ENSMUSG00000095698	Rhox2d	0.0972326	0.0610708	0.104869	0.0903588	0.0637198	0.0473592	0.0378411	0.0195048	1.03092	-2.56683	6.96723	0.00830158	1
ENSMUSG00000081693	Gm13297	0.640115	0.683993	0.442781	0.686727	0.454004	0.530423	0.416252	0.468115	0.404698	0.161517	6.94108	0.00842382	1
uc009glg.2	A230077H06Rik	0.413239	0.427496	0.396173	0.370471	0.302669	0.246268	0.312189	0.312077	0.4472	-0.453571	6.93592	0.00844816	1
uc009mus.2	DQ704652	0.0729245	0.0366425	0.0349564	0.0361435	0.119475	0.0663029	0.0567616	0.136534	-0.997468	-2.45592	6.92643	0.00849309	1
ENSMUSG00000078938	Syce3	0.656331	0.641455	0.819377	0.764091	0.460839	0.581747	0.597878	0.529532	0.411471	0.537746	6.92169	0.00851566	1
ENSMUSG00000083266	Gm12572	0.340314	0.378639	0.477738	0.316256	0.422144	0.634613	0.558156	0.458363	-0.467722	-0.0996628	6.91913	0.00852787	1
ENSMUSG00000071716	Apol7e	0.380828	0.390853	0.361216	0.334328	0.278774	0.179965	0.302729	0.292572	0.468962	-0.587294	6.91514	0.0085469	1
uc007gkn.1	AK082148	0.405136	0.29314	0.48939	0.415651	0.477899	0.549367	0.510855	0.614401	-0.40855	-0.028598	6.91435	0.00855067	1
ENSMUSG00000021917	Spcs1	0.048857	0.105211	0.110407	0.132317	0.0274437	0.0489535	0.0733405	0.0588041	0.907423	-2.26272	6.89878	0.00862545	1
ENSMUSG00000080580	Mir466f-4	0.802169	0.671779	0.722433	0.560225	0.541619	0.492536	0.482474	0.585144	0.393615	0.323005	6.89684	0.00863482	1
ENSMUSG00000094192	Olfr452	0.413239	0.403067	0.48939	0.316256	0.485864	0.492536	0.567616	0.585144	-0.402772	-0.0344281	6.89091	0.00866353	1
ENSMUSG00000079419	Ms4a6c	0.56719	0.574065	0.547651	0.551189	0.414179	0.46412	0.397331	0.458363	0.372041	0.0409694	6.87935	0.00871972	1
ENSMUSG00000089646	Gm15796	0.421341	0.476352	0.48939	0.442758	0.390284	0.340986	0.283808	0.331581	0.416543	-0.271258	6.87352	0.00874823	1
uc007nfk.1	AK015322	0.672526	0.769492	0.535999	0.605404	0.469934	0.473592	0.586537	0.438858	0.39003	0.22978	6.8637	0.00879644	1
ENSMUSG00000020810	Cygb	0.105335	0.232069	0.151478	0.216861	0.103545	0.0663029	0.104063	0.146286	0.708085	-1.67223	6.86319	0.00879893	1
ENSMUSG00000074506	Gm10705	0.056719	0.158784	0.151478	0.126502	0.199125	0.161021	0.132444	0.28282	-0.713072	-1.5014	6.86241	0.00880275	1
ENSMUSG00000093489	Gm20625	0.550985	0.622922	0.605911	0.641548	0.382319	0.454648	0.558156	0.468115	0.381321	0.1429	6.8591	0.0088191	1
ENSMUSG00000048521	Cxcr6	0.648218	0.525209	0.477738	0.388543	0.358424	0.407289	0.35949	0.370591	0.458068	-0.118672	6.85275	0.00885048	1
ENSMUSG00000097796	AC164431.1	0.729245	0.696207	0.710781	0.740942	0.677023	0.350458	0.586537	0.497372	0.437403	0.362368	6.84927	0.00886773	1
ENSMUSG00000052790	Gm9890	0	0.00741521	0	0.00548568	0.00483554	0.017251	0.03446	0.017762	-2.32794	-3.76018	6.84907	0.00886875	1
ENSMUSG00000031380	Figf	0.182311	0.183212	0.168956	0.185236	0.234967	0.20838	0.255427	0.258439	-0.404172	-0.184483	6.82824	0.00897275	1
ENSMUSG00000082945	Gm11540	0.526677	0.574065	0.466086	0.433722	0.430109	0.312571	0.435173	0.253562	0.464276	-0.162191	6.82751	0.00897641	1
ENSMUSG00000040217	Gm6369	0.364622	0.354211	0.431129	0.289148	0.549584	0.378873	0.491934	0.507125	-0.44077	-0.180407	6.82547	0.0089867	1
ENSMUSG00000058581	Gm5801	0.238786	0.263963	0.286155	0.204152	0.406859	0.33496	0.36243	0.268241	-0.498229	-0.637653	6.81639	0.00903249	1
ENSMUSG00000027206	Cops2	0.00756229	0.022799	0.0326249	0.0168664	0	0	0	0.00910193	2.6073	-4.06787	6.814	0.00904459	1
ENSMUSG00000082163	Gm14276	0.494266	0.561851	0.466086	0.542153	0.454004	0.350458	0.34057	0.419353	0.386935	-0.0838324	6.81332	0.00904806	1
ENSMUSG00000095156	Olfr1281	0.153952	0.183212	0.221391	0.198789	0.238949	0.303099	0.264888	0.292572	-0.546119	-0.992903	6.80798	0.00907515	1
ENSMUSG00000033430	Terf2ip	0.0162054	0.0122142	0.0116521	0.0361435	0	0	0	0.0097524	2.60578	-4.07146	6.80603	0.00908505	1
ENSMUSG00000065273	Gm25128	0.753553	0.830563	0.827302	0.623476	0.533654	0.483064	0.567616	0.69242	0.406583	0.441956	6.80448	0.00909297	1
ENSMUSG00000087102	Gm13661	0.494266	0.58628	0.629216	0.506009	0.438074	0.397817	0.35003	0.477867	0.389136	0.00237216	6.79083	0.00916275	1
ENSMUSG00000084237	Gm11781	0.469958	0.500781	0.431129	0.325292	0.477899	0.56831	0.766282	0.565639	-0.46254	0.0903837	6.78551	0.00919007	1
ENSMUSG00000092113	Taar8b	0.299801	0.268712	0.209739	0.253005	0.350459	0.340986	0.34057	0.419353	-0.467929	-0.592543	6.78004	0.00921828	1
ENSMUSG00000094865	Gm7426	0.056719	0.134356	0.0699128	0.15361	0.0557549	0.0947184	0.0189205	0.0390096	0.947904	-2.38872	6.77984	0.0092193	1
ENSMUSG00000051228	Nyx	0.340314	0.43971	0.314608	0.442758	0.302669	0.217852	0.274348	0.302324	0.476279	-0.526633	6.7764	0.00923712	1
ENSMUSG00000082330	Ldha-ps	0.518574	0.317568	0.384521	0.397579	0.286739	0.246268	0.293268	0.351086	0.490314	-0.434988	6.77584	0.00924001	1
ENSMUSG00000044025	Olfr790	0.259287	0.268712	0.349564	0.352399	0.326564	0.558838	0.444633	0.429105	-0.508166	-0.347226	6.7541	0.00935327	1
ENSMUSG00000095638	Gm8888	0.56719	0.696207	0.582607	0.704799	0.533654	0.530423	0.406792	0.477867	0.376673	0.214202	6.75286	0.00935975	1
ENSMUSG00000083757	Rps15a-ps4	0.397033	0.244283	0.279651	0.325292	0.454004	0.397817	0.406792	0.477867	-0.438056	-0.336172	6.74721	0.00938943	1
ENSMUSG00000095753	Igkv4-53	0.469958	0.390853	0.419477	0.352399	0.334529	0.217852	0.255427	0.360839	0.48178	-0.439085	6.74336	0.0094097	1
ENSMUSG00000085768	Gm13707	0.623909	0.537423	0.582607	0.786122	0.525689	0.577782	0.406792	0.360839	0.441394	0.190233	6.74052	0.00942473	1
ENSMUSG00000090302	Gm7714	0.340314	0.378639	0.372869	0.30722	0.517724	0.502007	0.510855	0.341334	-0.440614	-0.219822	6.73876	0.00943399	1
ENSMUSG00000052537	Olfr198	0.307903	0.29314	0.256347	0.225897	0.374354	0.426233	0.34057	0.351086	-0.458632	-0.545315	6.73875	0.00943409	1
ENSMUSG00000058017	Serpinb3d	0.388931	0.341996	0.349564	0.370471	0.461969	0.46412	0.501394	0.507125	-0.398161	-0.170234	6.70395	0.00961997	1
ENSMUSG00000085740	4930505K14Rik	0.550985	0.73285	0.769041	0.867445	0.573479	0.539895	0.539236	0.526629	0.409877	0.387016	6.68755	0.00970884	1
ENSMUSG00000074985	Olfr1452-ps1	0.275492	0.317568	0.291304	0.262041	0.406214	0.483064	0.302729	0.380343	-0.469527	-0.474576	6.67853	0.00975811	1
ENSMUSG00000074483	Bglap	0.5346	0.637475	0.527821	0.391513	0.376486	0.354439	0.419218	0.393748	0.419429	-0.0678799	6.6747	0.00977908	1
ENSMUSG00000093844	Gm16381	0.0243082	0.0122142	0	0	0.0398249	0.0189437	0.0378411	0.048762	-1.75472	-3.54873	6.65806	0.0098708	1
ENSMUSG00000093037	Mir3066	0.583396	0.561851	0.535999	0.515045	0.414179	0.369402	0.463553	0.458363	0.369102	0.0161786	6.65792	0.00987159	1
ENSMUSG00000050961	AY358078	0.226876	0.134356	0.279651	0.325292	0.151335	0.20838	0.0946027	0.146286	0.700851	-1.21627	6.65178	0.00990568	1
ENSMUSG00000085914	Gm14320	0.153952	0.109927	0.174782	0.144574	0.119475	0.056831	0.0946027	0.0682668	0.755697	-1.89617	6.64988	0.00991626	1
ENSMUSG00000082573	Gm11903	0.340314	0.354211	0.279651	0.433722	0.485864	0.587254	0.425712	0.429105	-0.439615	-0.188121	6.64908	0.00992068	1
ENSMUSG00000082903	Gm14083	0.469958	0.378639	0.384521	0.506009	0.541619	0.539895	0.70006	0.546134	-0.392949	0.0860662	6.6456	0.0099401	1
ENSMUSG00000083943	Gm11483	0	0.0366425	0.0233043	0.0180718	0.0477899	0.056831	0.0756822	0.0195048	-1.45899	-3.22251	6.64276	0.00995593	1
uc007bdw.1	AK006768	0.56719	0.64735	0.769041	0.605404	0.525689	0.46412	0.482474	0.507125	0.363471	0.231518	6.6374	0.00998597	1
ENSMUSG00000090292	Gm17152	0	0	0.0116521	0	0.01593	0.00947184	0.0283808	0.0292572	-2.5589	-4.01491	6.63518	0.0099984	1
ENSMUSG00000053268	Dspp	0.35652	0.415281	0.384521	0.343363	0.565514	0.511479	0.387871	0.497372	-0.410008	-0.142063	6.63491	0.00999991	1
ENSMUSG00000053522	Lgals7	0.759913	0.788707	0.582227	0.639045	0.48371	0.567939	0.509067	0.502295	0.42759	0.684106	6.6193	0.010088	1
ENSMUSG00000076011	Mir652	0.332212	0.256497	0.372869	0.316256	0.422144	0.397817	0.491934	0.409601	-0.420668	-0.336798	6.61911	0.010089	1
ENSMUSG00000085412	Gm15055	0.40238	0.416262	0.397108	0.483914	0.729034	0.47037	0.497431	0.58876	-0.433026	0.0958579	6.61627	0.0101051	1
ENSMUSG00000093205	Gm22412	0.348417	0.390853	0.32626	0.243969	0.461969	0.549367	0.321649	0.497372	-0.494423	-0.278353	6.61556	0.0101092	1
ENSMUSG00000085478	Gm11851	0.137746	0.122142	0.116521	0.0903588	0.14337	0.246268	0.189205	0.175543	-0.669066	-1.53656	6.60809	0.0101517	1
ENSMUSG00000070306	Ccdc153	0.542882	0.683993	0.547651	0.551189	0.477899	0.407289	0.397331	0.497372	0.366108	0.0835012	6.58653	0.0102754	1
uc007oza.1	AK043332	0.753553	0.867205	0.594259	0.704799	0.509759	0.663029	0.548696	0.507125	0.390882	0.402094	6.58578	0.0102796	1
ENSMUSG00000092684	Gm25746	0.348417	0.378639	0.512694	0.388543	0.246914	0.274683	0.227047	0.390096	0.507576	-0.468927	6.5757	0.010338	1
ENSMUSG00000069118	1700008P02Rik	0.437547	0.366425	0.244695	0.262041	0.446039	0.426233	0.520315	0.44861	-0.468003	-0.265298	6.57553	0.010339	1
ENSMUSG00000063452	Olfr800	0.35652	0.305354	0.361216	0.271076	0.493829	0.388345	0.416252	0.419353	-0.417053	-0.3302	6.54817	0.0104992	1
ENSMUSG00000055515	Vmn2r81	0.307903	0.354211	0.291304	0.343363	0.446039	0.549367	0.378411	0.380343	-0.439076	-0.314583	6.536	0.0105713	1
ENSMUSG00000085452	4930554G24Rik	0.380828	0.476352	0.431129	0.424686	0.557549	0.511479	0.510855	0.604649	-0.367476	0.019127	6.53267	0.0105911	1
ENSMUSG00000094996	Gm22048	0.251184	0.195427	0.221391	0.207825	0.334529	0.378873	0.293268	0.24381	-0.50165	-0.798744	6.5291	0.0106124	1
ENSMUSG00000082479	Gm4746	0.207253	0.156208	0.206336	0.213343	0.305594	0.260909	0.269897	0.297419	-0.51728	-0.915513	6.52233	0.0106528	1
uc029xbv.1	DQ711017	0.129644	0.134356	0.081565	0.180718	0.0716848	0.0663029	0.113523	0.0585144	0.787004	-2.0154	6.51762	0.0106811	1
ENSMUSG00000050106	Tmc8	0.180386	0.090639	0.142418	0.141996	0.0973521	0.0950965	0.0867212	0.110685	0.545555	-0.778915	6.5173	0.010683	1
ENSMUSG00000065566	Mir381	0.105335	0.134356	0.081565	0.144574	0.183195	0.246268	0.113523	0.2048	-0.668736	-1.539	6.51408	0.0107024	1
ENSMUSG00000062128	Olfr20	0.469958	0.403067	0.605911	0.397579	0.350459	0.397817	0.312189	0.312077	0.438601	-0.241028	6.50882	0.010734	1
ENSMUSG00000089690	Gm16569	0.259287	0.232069	0.267999	0.207825	0.422144	0.293627	0.274348	0.380343	-0.513854	-0.673308	6.50712	0.0107443	1
ENSMUSG00000091722	Siah3	0.802169	0.635136	0.687476	0.76805	0.565514	0.539895	0.577077	0.604649	0.356201	0.416568	6.50658	0.0107476	1
ENSMUSG00000077785	Gm23910	0.65632	0.659565	0.547651	0.551189	0.438074	0.539895	0.482474	0.429105	0.358971	0.152782	6.49616	0.0108108	1
ENSMUSG00000076232	Gm22760	0.056719	0.0122142	0.0582607	0.0361435	0.01593	0.0284155	0	0.0097524	1.55092	-3.43092	6.49561	0.0108141	1
ENSMUSG00000091017	Fam71a	0.696834	0.525209	0.699128	0.587332	0.493829	0.435704	0.510855	0.526629	0.36055	0.209954	6.48691	0.0108672	1
ENSMUSG00000020068	Pbld2	0.386129	0.320131	0.416455	0.348784	0.284674	0.257283	0.302051	0.292788	0.374352	0.490111	6.48652	0.0108696	1
ENSMUSG00000095010	Gm23490	0.316006	0.280926	0.267999	0.280112	0.406214	0.35993	0.406792	0.390096	-0.437741	-0.474455	6.48448	0.010882	1
ENSMUSG00000084286	Gm12658	0.388931	0.427496	0.291304	0.388543	0.573479	0.483064	0.397331	0.546134	-0.418575	-0.124126	6.47769	0.0109237	1
ENSMUSG00000091985	Gm17354	0.583396	0.696207	0.710781	0.641548	0.573479	0.454648	0.454093	0.536382	0.359204	0.258102	6.47598	0.0109342	1
ENSMUSG00000073429	C130040N14Rik	0.251184	0.317568	0.291304	0.225897	0.19116	0.236796	0.132444	0.165791	0.546896	-1.04179	6.47522	0.0109389	1
ENSMUSG00000084564	Mir1895	0	0	0	0	0.00796498	0	0.0189205	0.0195048	-3.40247	-4.32344	6.47375	0.0109479	1
ENSMUSG00000095082	Gm15091	0	0	0	0	0.00796498	0.0189437	0.00946027	0.0097524	-3.4024	-4.32355	6.47352	0.0109494	1
ENSMUSG00000086719	Gm16275	0.0486163	0.0244283	0.0582607	0.0903588	0.01593	0.0189437	0.0283808	0.0292572	1.28668	-3.10047	6.47239	0.0109563	1
ENSMUSG00000074429	Gm9116	0	0	0	0	0.01593	0.00947184	0.00946027	0.0097524	-3.40192	-4.32433	6.47191	0.0109593	1
ENSMUSG00000095758	Vmn1r128	0	0	0	0	0.01593	0.00947184	0.0189205	0	-3.40184	-4.32445	6.47165	0.0109609	1
ENSMUSG00000040364	Sec1	0.632012	0.720635	0.547651	0.813229	0.469934	0.435704	0.595997	0.565639	0.401512	0.300124	6.46778	0.0109848	1
ENSMUSG00000046085	4931422A03Rik	0.0757347	0.10465	0.0816829	0.098533	0.155099	0.132797	0.140004	0.136731	-0.663664	-1.56865	6.45099	0.0110891	1
ENSMUSG00000088548	Gm24960	0.00810272	0	0.0116521	0.00903588	0.0398249	0.0189437	0.0756822	0.0097524	-2.11862	-3.58893	6.45074	0.0110906	1
uc012hnc.1	Gm5126	0.502369	0.549637	0.431129	0.668655	0.374354	0.293627	0.406792	0.507125	0.455423	-0.0436907	6.45043	0.0110926	1
ENSMUSG00000085269	Gm15777	0.664423	0.696207	0.827302	0.813229	0.637198	0.558838	0.548696	0.565639	0.367225	0.446945	6.44588	0.011121	1
ENSMUSG00000089546	Gm25839	0.486163	0.696207	0.512694	0.542153	0.366389	0.46412	0.368951	0.477867	0.403182	0.0125887	6.44116	0.0111506	1
ENSMUSG00000060747	Ifnl3	0.388931	0.427496	0.524346	0.542153	0.374354	0.407289	0.302729	0.292572	0.437678	-0.234416	6.43988	0.0111586	1
ENSMUSG00000093781	Vmn1r-ps47	0.234979	0.29314	0.337912	0.280112	0.326564	0.397817	0.425712	0.390096	-0.441435	-0.497141	6.43342	0.0111993	1
ENSMUSG00000089276	Gm24545	0.44565	0.488566	0.431129	0.551189	0.358424	0.397817	0.35949	0.351086	0.389448	-0.180811	6.4302	0.0112196	1
ENSMUSG00000054675	Tmem119	0.782885	0.531059	0.630465	0.785742	0.515616	0.512495	0.566712	0.537098	0.382111	0.378856	6.41386	0.0113233	1
ENSMUSG00000064491	Gm22061	0.640115	0.879419	0.629216	0.813229	0.501794	0.378873	0.643299	0.643658	0.447371	0.394018	6.40583	0.0113746	1
ENSMUSG00000095444	Ighd2-4	0.0648218	0.0488566	0.0932171	0.0632512	0.135405	0.151549	0.0851425	0.107276	-0.83275	-2.13406	6.40567	0.0113757	1
ENSMUSG00000087070	Gm12505	0.129644	0.14657	0.174782	0.171682	0.0716848	0.132606	0.0567616	0.117029	0.718488	-1.81387	6.39547	0.0114412	1
uc007rlu.1	AK089519	0.429444	0.403067	0.501042	0.469866	0.581444	0.539895	0.624378	0.555887	-0.353269	0.0944342	6.39417	0.0114496	1
ENSMUSG00000087332	Gm12690	0.615807	0.696207	0.640868	0.777086	0.509759	0.596726	0.529775	0.497372	0.356012	0.323383	6.39161	0.0114661	1
ENSMUSG00000065048	Gm24042	0.218773	0.170998	0.128174	0.15361	0.262844	0.274683	0.189205	0.292572	-0.568389	-1.10162	6.38958	0.0114792	1
ENSMUSG00000076581	Igkv8-26	0.251184	0.244283	0.16313	0.280112	0.326564	0.293627	0.35003	0.360839	-0.473968	-0.711593	6.37831	0.0115524	1
ENSMUSG00000092223	Gm19807	0.413239	0.280926	0.314608	0.388543	0.533654	0.378873	0.501394	0.497372	-0.424216	-0.194145	6.3732	0.0115856	1
ENSMUSG00000093241	Mir3108	0.494266	0.488566	0.466086	0.442758	0.589409	0.549367	0.633838	0.633906	-0.344748	0.157682	6.37077	0.0116015	1
ENSMUSG00000034486	Gbx2	0.640115	0.43971	0.535999	0.596368	0.485864	0.473592	0.302729	0.399848	0.424935	0.0152878	6.36109	0.011665	1
uc029vyh.1	4931430N09Rik	0.607704	0.525209	0.512694	0.560225	0.541619	0.426233	0.302729	0.360839	0.428902	-0.000113912	6.35495	0.0117054	1
ENSMUSG00000025389	Mip	0.648218	0.842777	0.792346	0.87648	0.724813	0.511479	0.586537	0.516877	0.416227	0.494924	6.35364	0.011714	1
ENSMUSG00000088625	Gm23318	0.469958	0.415281	0.431129	0.424686	0.669058	0.615669	0.558156	0.438858	-0.392107	0.071208	6.35329	0.0117164	1
ENSMUSG00000071192	Wfikkn1	0.759765	0.802877	0.777198	0.952081	0.608259	0.668396	0.521261	0.688194	0.408074	0.613592	6.35326	0.0117166	1
ENSMUSG00000052303	Mrgpra6	0.437547	0.598494	0.512694	0.487938	0.374354	0.492536	0.34057	0.253562	0.457387	-0.142498	6.34922	0.0117433	1
ENSMUSG00000081205	Gm5940	0.0323301	0.0731023	0.0813617	0.0540802	0.127122	0.132275	0.0660569	0.0972809	-0.887858	-2.28926	6.34831	0.0117493	1
ENSMUSG00000023257	Cypt1	0.242718	0.219526	0.209425	0.261648	0.151108	0.141865	0.188922	0.155805	0.566054	-1.21474	6.3478	0.0117527	1
ENSMUSG00000040964	Arhgef10l	0.768082	0.717024	0.751313	0.815234	0.716699	0.646052	0.7511	0.666362	0.137528	3.60466	6.33781	0.0118191	1
ENSMUSG00000033590	Myo5c	0.648218	0.64735	0.687476	0.650583	0.589409	0.502007	0.539236	0.419353	0.347835	0.272185	6.3265	0.0118947	1
ENSMUSG00000096879	Gm4858	0.372725	0.488566	0.582607	0.587332	0.414179	0.369402	0.35949	0.331581	0.438727	-0.136849	6.32157	0.0119278	1
ENSMUSG00000083695	Rnf138rt1	0.283236	0.35406	0.238425	0.315855	0.35312	0.452227	0.435543	0.349216	-0.413328	-0.224958	6.32131	0.0119295	1
ENSMUSG00000082267	Gm12467	0.0729245	0.0854991	0.081565	0.0813229	0.19116	0.132606	0.104063	0.107276	-0.768841	-1.96698	6.31753	0.011955	1
ENSMUSG00000097211	CT954326.1	0.421341	0.488566	0.570955	0.325292	0.493829	0.634613	0.652759	0.604649	-0.419792	0.115167	6.31718	0.0119573	1
ENSMUSG00000093744	Gm20675	0.056719	0.0854991	0.081565	0.0903588	0.0398249	0.00947184	0.0662219	0.0292572	1.05895	-2.7342	6.30739	0.0120236	1
ENSMUSG00000058513	Olfr801	0.364622	0.378639	0.314608	0.298184	0.406214	0.492536	0.548696	0.380343	-0.426965	-0.258131	6.29425	0.012113	1
ENSMUSG00000021910	Nisch	0.603645	0.616556	0.603969	0.602992	0.537282	0.522604	0.615936	0.575071	0.110018	3.69966	6.29059	0.012138	1
ENSMUSG00000031504	Rab20	0.186363	0.256497	0.302956	0.225897	0.151335	0.170493	0.141904	0.175543	0.566763	-1.20416	6.28446	0.0121801	1
ENSMUSG00000088913	Gm22611	0.518574	0.500781	0.512694	0.56926	0.350459	0.483064	0.34057	0.458363	0.37912	-0.0452321	6.28116	0.0122028	1
ENSMUSG00000065034	Gm22363	0.413239	0.366425	0.372869	0.298184	0.238949	0.284155	0.283808	0.263315	0.446699	-0.587173	6.27889	0.0122184	1
ENSMUSG00000082690	Gm14972	0.129644	0.195427	0.116521	0.117466	0.19116	0.151549	0.245967	0.263315	-0.623713	-1.35646	6.27865	0.0122201	1
ENSMUSG00000024074	Crim1	0.170157	0.0854991	0.116521	0.108431	0.0318599	0.0663029	0.122984	0.0682668	0.807243	-2.11571	6.27145	0.0122699	1
ENSMUSG00000061046	Haghl	0.595432	0.412673	0.383842	0.496096	0.275836	0.376023	0.367573	0.411873	0.435934	0.0327119	6.26624	0.012306	1
ENSMUSG00000023333	Gcm1	0.437547	0.464138	0.431129	0.496973	0.310634	0.340986	0.397331	0.351086	0.393986	-0.246747	6.26449	0.0123181	1
ENSMUSG00000086961	Gm12946	0.542882	0.574065	0.559303	0.542153	0.509759	0.445176	0.406792	0.331581	0.369401	0.0208286	6.25939	0.0123537	1
ENSMUSG00000096696	Zfp960	0.226876	0.207641	0.116521	0.144574	0.215054	0.236796	0.435173	0.263315	-0.701013	-0.991568	6.2519	0.012406	1
ENSMUSG00000033768	Nrxn2	0.662924	0.618982	0.700668	0.674342	0.586389	0.509859	0.597488	0.588891	0.219262	3.29817	6.24313	0.0124676	1
ENSMUSG00000009216	Fam163b	0.65632	0.659565	0.780693	0.695763	0.565514	0.530423	0.491934	0.604649	0.341017	0.35698	6.23482	0.0125262	1
ENSMUSG00000055733	Nap1l3	0.453752	0.378639	0.419477	0.56926	0.533654	0.388345	1.10685	0.828954	-0.63664	0.279226	6.2337	0.0125341	1
ENSMUSG00000082277	Gm15807	0.324109	0.207641	0.233043	0.316256	0.19116	0.227324	0.179745	0.175543	0.522488	-0.986043	6.23223	0.0125446	1
ENSMUSG00000080809	Olfr1273-ps	0.372725	0.403067	0.361216	0.406615	0.549584	0.502007	0.482474	0.458363	-0.375129	-0.110541	6.22498	0.012596	1
ENSMUSG00000087647	Gm15407	0.696834	0.696207	0.629216	0.668655	0.501794	0.492536	0.586537	0.565639	0.333274	0.316482	6.22394	0.0126035	1
ENSMUSG00000080186	Gm14448	0.105335	0.0610708	0.104869	0.072287	0.183195	0.113662	0.160825	0.117029	-0.733848	-1.87762	6.22232	0.012615	1
ENSMUSG00000095174	Gm20069	0.899402	0.73285	0.827302	0.885516	0.708883	0.625141	0.406792	0.721677	0.444848	0.576575	6.22221	0.0126158	1
ENSMUSG00000082653	Gm15897	0.713039	0.757278	0.990432	0.731906	0.525689	0.577782	0.728441	0.555887	0.411479	0.511064	6.21951	0.012635	1
ENSMUSG00000034413	Neurl1b	0.751119	0.468911	0.720099	0.600719	0.499692	0.416845	0.504918	0.529641	0.394677	0.309407	6.21764	0.0126484	1
uc007ube.1	AK076852	0.421341	0.366425	0.582607	0.506009	0.350459	0.397817	0.293268	0.351086	0.426022	-0.230312	6.21085	0.012697	1
ENSMUSG00000095774	Olfr970	0.340314	0.219855	0.279651	0.397579	0.430109	0.511479	0.35949	0.438858	-0.453783	-0.33916	6.20674	0.0127265	1
ENSMUSG00000072601	Ear1	0.056719	0.10382	0.0640868	0.0587332	0.0915973	0.113662	0.122984	0.0926478	-0.608051	-1.36322	6.18493	0.0128843	1
ENSMUSG00000022433	Csnk1e	0.729274	0.667137	0.718244	0.643251	0.553594	0.534641	0.600404	0.62853	0.25232	3.18188	6.18203	0.0129054	1
ENSMUSG00000019834	Slc22a16	0.590748	0.590092	0.58341	0.690531	0.482755	0.432644	0.523525	0.505425	0.342034	0.366381	6.18091	0.0129136	1
ENSMUSG00000046269	Usp27x	0.0404328	0.0243796	0	0.0541071	0.00794909	0.00945294	0.0094414	0	2.0374	-3.71805	6.17737	0.0129395	1
uc009edc.2	DQ564920	0.0486163	0.0610708	0.0582607	0.072287	0.0398249	0.0189437	0.00946027	0.0292572	1.21609	-3.04174	6.17607	0.0129489	1
ENSMUSG00000031732	Phlpp2	0.0704937	0.023614	0.0563187	0.0698775	0.0230984	0.00915611	0.0274348	0.0377093	1.21602	-3.04479	6.17532	0.0129544	1
ENSMUSG00000026779	Mastl	0.0838106	0.0689113	0.0657404	0.110456	0.0374481	0.0445328	0.0444784	0.0458518	0.958819	-2.54549	6.17403	0.0129639	1
ENSMUSG00000052673	Gm9887	0.0810272	0.0854991	0.0932171	0.0993947	0.0716848	0.0378873	0.0189205	0.048762	0.958883	-2.54493	6.17393	0.0129646	1
ENSMUSG00000087646	Gm1667	0.510471	0.476352	0.675824	0.867445	0.477899	0.473592	0.482474	0.419353	0.453087	0.181049	6.17206	0.0129784	1
ENSMUSG00000039462	Col10a1	0.299801	0.378639	0.302956	0.343363	0.414179	0.435704	0.510855	0.380343	-0.402687	-0.311229	6.16843	0.013005	1
ENSMUSG00000084243	Gm13784	0.56719	0.525209	0.477738	0.578296	0.366389	0.511479	0.435173	0.370591	0.371021	-0.00648917	6.16267	0.0130474	1
ENSMUSG00000077177	Gm25760	0.696834	0.574065	0.757389	0.686727	0.414179	0.577782	0.548696	0.585144	0.368943	0.316365	6.15132	0.0131314	1
ENSMUSG00000084068	Gm11573	0.640115	0.635136	0.617564	0.740942	0.485864	0.558838	0.614918	0.351086	0.393347	0.260998	6.14972	0.0131433	1
ENSMUSG00000086332	4930480G23Rik	0.461855	0.476352	0.512694	0.487938	0.318599	0.378873	0.387871	0.409601	0.37913	-0.164488	6.14739	0.0131606	1
ENSMUSG00000081030	Gm12704	0.421341	0.500781	0.361216	0.397579	0.342494	0.25574	0.368951	0.273067	0.422833	-0.38529	6.1426	0.0131963	1
ENSMUSG00000089839	Rps19-ps11	0.348417	0.549637	0.454434	0.433722	0.581444	0.681972	0.510855	0.526629	-0.394557	0.0823344	6.14068	0.0132107	1
ENSMUSG00000073590	3222401L13Rik	0.56719	0.512995	0.559303	0.533117	0.454004	0.331514	0.501394	0.399848	0.363756	0.00315292	6.13731	0.0132358	1
ENSMUSG00000026930	Gpsm1	0.848184	0.764182	0.833367	0.801526	0.734484	0.614387	0.855199	0.748244	0.140296	3.68385	6.13504	0.0132529	1
uc029wsj.1	DQ567675	0	0	0	0	0.00796498	0.0189437	0.0189205	0	-3.40399	-4.32368	6.13454	0.0132566	1
ENSMUSG00000091049	Gm1979	0.0151907	0.0076329	0.00728168	0.0112934	0.0248875	0.035515	0.0354716	0.0243779	-1.39622	-3.25851	6.1216	0.013354	1
ENSMUSG00000068888	Lce1i	0.397033	0.561851	0.477738	0.533117	0.677023	0.596726	0.539236	0.702173	-0.371663	0.214733	6.12152	0.0133546	1
ENSMUSG00000045694	Gm4997	0.181201	0.178138	0.237918	0.193284	0.116166	0.101304	0.137974	0.161199	0.606497	-1.43291	6.11951	0.0133698	1
ENSMUSG00000087958	Gm22563	0.348417	0.29314	0.267999	0.262041	0.326564	0.445176	0.406792	0.438858	-0.43662	-0.437815	6.11729	0.0133866	1
ENSMUSG00000086290	Snhg12	0.0277155	0.0278525	0.0398563	0.0309073	0.0454072	0.0647971	0.0431453	0.0833955	-0.889114	-2.33974	6.1109	0.0134351	1
ENSMUSG00000087703	Gm15650	0.105335	0.109927	0.0349564	0.0632512	0.0398249	0.0189437	0.0189205	0.0780192	1.01929	-2.69273	6.1059	0.0134731	1
ENSMUSG00000070702	Csn1s1	0.210671	0.341996	0.221391	0.298184	0.334529	0.46412	0.34057	0.351086	-0.487661	-0.558983	6.09823	0.0135317	1
ENSMUSG00000057067	Olfr297	0.47806	0.500781	0.501042	0.506009	0.398249	0.388345	0.35949	0.380343	0.372359	-0.130202	6.09647	0.0135452	1
ENSMUSG00000089528	Gm22324	0.469958	0.378639	0.337912	0.56926	0.621268	0.56831	0.586537	0.555887	-0.380446	0.0968862	6.09558	0.0135521	1
ENSMUSG00000093684	Gm25530	0.324109	0.341996	0.384521	0.424686	0.573479	0.388345	0.520315	0.468115	-0.412276	-0.15297	6.09521	0.0135549	1
ENSMUSG00000091659	Gm17099	0.550985	0.708421	0.757389	0.605404	0.485864	0.483064	0.548696	0.497372	0.356635	0.250017	6.09383	0.0135655	1
ENSMUSG00000080750	Gm15553	0.340314	0.329782	0.221391	0.334328	0.350459	0.530423	0.368951	0.477867	-0.466823	-0.357863	6.08215	0.0136554	1
ENSMUSG00000084278	Gm12189	0.324109	0.317568	0.267999	0.298184	0.454004	0.340986	0.35949	0.468115	-0.422559	-0.414398	6.07619	0.0137016	1
ENSMUSG00000095193	Gm20939	0.162054	0.0854991	0.139826	0.15361	0.167265	0.274683	0.170285	0.253562	-0.619347	-1.3451	6.07292	0.013727	1
ENSMUSG00000076927	Traj1	0.251184	0.329782	0.267999	0.162646	0.17523	0.10419	0.227047	0.117029	0.661152	-1.18269	6.06864	0.0137603	1
ENSMUSG00000020661	Dnmt3a	0.624743	0.565722	0.59109	0.64687	0.58704	0.489192	0.612917	0.545805	0.124324	3.67048	6.06341	0.0138011	1
ENSMUSG00000096106	Trav5d-4	0.056719	0.0366425	0.0349564	0.072287	0.00796498	0.0189437	0.0378411	0.0195048	1.30237	-3.19202	6.06266	0.013807	1
ENSMUSG00000035042	Ccl5	0.73551	0.597002	0.685763	0.630935	0.627665	0.519653	0.405778	0.486404	0.373795	0.280747	6.06223	0.0138103	1
ENSMUSG00000035960	Apex1	0.0699463	0.0948942	0.0804691	0.0702015	0.123763	0.122648	0.122498	0.143118	-0.715938	-1.84533	6.05298	0.0138828	1
ENSMUSG00000047692	4930533K18Rik	0.453752	0.451924	0.372869	0.451794	0.509759	0.56831	0.633838	0.516877	-0.349719	0.0449074	6.0525	0.0138866	1
ENSMUSG00000081025	Gm11943	0.380828	0.598494	0.407825	0.397579	0.270809	0.331514	0.397331	0.273067	0.467371	-0.3339	6.05017	0.0139049	1
ENSMUSG00000058443	Rpl10-ps3	0.388931	0.354211	0.314608	0.496973	0.254879	0.340986	0.283808	0.273067	0.457799	-0.482484	6.04804	0.0139218	1
ENSMUSG00000035818	Plekhs1	0.542882	0.708421	0.466086	0.56926	0.350459	0.388345	0.35949	0.585144	0.443753	0.0341948	6.04197	0.0139697	1
ENSMUSG00000074952	Olfr1308	0.291698	0.427496	0.221391	0.289148	0.342494	0.511479	0.397331	0.458363	-0.478639	-0.372698	6.0346	0.0140281	1
ENSMUSG00000082620	Gm8244	0.153952	0.170998	0.0932171	0.15361	0.246914	0.274683	0.141904	0.214553	-0.608895	-1.30453	6.03347	0.0140371	1
ENSMUSG00000095054	Gm13146	0.316006	0.354211	0.291304	0.225897	0.183195	0.236796	0.245967	0.156038	0.518276	-0.900666	6.03095	0.0140572	1
ENSMUSG00000086967	4930566F21Rik	0.283595	0.335889	0.221391	0.262041	0.227002	0.222588	0.184475	0.214553	0.369824	0.0161247	6.02921	0.0140711	1
ENSMUSG00000097001	RP23-145J9.2	0.194465	0.0977133	0.16313	0.126502	0.11151	0.0852465	0.0567616	0.107276	0.706713	-1.86103	6.01465	0.0141876	1
ENSMUSG00000081883	Gm15574	0.44565	0.610708	0.629216	0.487938	0.430109	0.397817	0.35949	0.438858	0.384721	-0.0293987	6.00904	0.0142328	1
ENSMUSG00000096323	Gm20767	0.194465	0.219855	0.139826	0.180718	0.119475	0.123134	0.0851425	0.146286	0.632825	-1.56315	6.00667	0.0142519	1
ENSMUSG00000073380	Arrdc5	0.53478	0.561851	0.419477	0.487938	0.454004	0.331514	0.35949	0.390096	0.377128	-0.116205	5.99901	0.0143139	1
ENSMUSG00000086137	Gm16248	0.453752	0.341996	0.547651	0.487938	0.597374	0.539895	0.577077	0.633906	-0.350358	0.121071	5.99017	0.0143858	1
ENSMUSG00000044986	Tst	0.405136	0.341996	0.302956	0.406615	0.302669	0.20838	0.245967	0.321829	0.449865	-0.569449	5.98637	0.0144168	1
ENSMUSG00000075203	Olfr1040	0.202568	0.170998	0.267999	0.361435	0.326564	0.378873	0.368951	0.370591	-0.504755	-0.611697	5.9812	0.0144591	1
ENSMUSG00000021539	Lect2	0.44565	0.43971	0.419477	0.370471	0.509759	0.483064	0.614918	0.536382	-0.354288	-0.00701925	5.97394	0.0145188	1
ENSMUSG00000086729	Gm15589	0.761656	0.94049	0.757389	0.912624	0.653128	0.511479	0.756822	0.614401	0.406062	0.595493	5.97369	0.0145209	1
ENSMUSG00000090623	Cfhr3	0.186363	0.158784	0.233043	0.271076	0.326564	0.35993	0.283808	0.24381	-0.508196	-0.839679	5.96805	0.0145674	1
ENSMUSG00000056716	Gm5420	0.648218	0.500781	0.582607	0.632512	0.549584	0.322042	0.444633	0.48762	0.394777	0.115011	5.96467	0.0145953	1
ENSMUSG00000060680	Gm8894	0.234979	0.280926	0.291304	0.253005	0.318599	0.35993	0.368951	0.380343	-0.440351	-0.599735	5.94891	0.0147264	1
ENSMUSG00000071302	2610044O15Rik8	0.275492	0.195427	0.174782	0.216861	0.302669	0.378873	0.255427	0.312077	-0.493998	-0.805803	5.94642	0.0147472	1
ENSMUSG00000078590	Gm10959	0.518574	0.561851	0.640868	0.469866	0.414179	0.445176	0.406792	0.429105	0.350653	0.00538755	5.9383	0.0148153	1
ENSMUSG00000069315	Gm7731	0.291698	0.341996	0.302956	0.424686	0.461969	0.416761	0.425712	0.48762	-0.393735	-0.268729	5.93567	0.0148374	1
ENSMUSG00000085158	Gm14264	0.364622	0.427496	0.524346	0.406615	0.653128	0.454648	0.520315	0.594896	-0.394969	0.037386	5.93325	0.0148578	1
ENSMUSG00000044454	Olfr867	0.316006	0.341996	0.384521	0.262041	0.382319	0.549367	0.368951	0.458363	-0.441895	-0.315993	5.92402	0.0149359	1
ENSMUSG00000077546	Gm22020	0.461855	0.500781	0.48939	0.496973	0.589409	0.596726	0.68114	0.575391	-0.328988	0.186637	5.92084	0.0149628	1
ENSMUSG00000066899	Olfr870	0.234979	0.183212	0.302956	0.225897	0.366389	0.473592	0.293268	0.253562	-0.553016	-0.676756	5.9185	0.0149827	1
ENSMUSG00000075099	Olfr1224-ps1	0.35652	0.29314	0.256347	0.280112	0.454004	0.483064	0.35003	0.341334	-0.443783	-0.418038	5.91737	0.0149923	1
ENSMUSG00000015665	Awat1	0.291698	0.280926	0.291304	0.316256	0.207089	0.170493	0.217586	0.253562	0.482343	-0.879581	5.90887	0.0150648	1
ENSMUSG00000004730	Emr1	0.607309	0.578189	0.42518	0.507938	0.675536	0.66322	0.643751	0.730954	-0.343353	0.342952	5.90431	0.0151039	1
ENSMUSG00000088924	Gm24298	0.591499	0.745064	0.617564	0.759014	0.525689	0.530423	0.529775	0.546134	0.341542	0.31677	5.90391	0.0151073	1
ENSMUSG00000048138	Dmrt2	0.0486163	0.0854991	0.0349564	0.0813229	0.0318599	0.0189437	0.0189205	0.0390096	1.15377	-2.98523	5.90132	0.0151296	1
ENSMUSG00000031441	Atp11a	0.676119	0.739667	0.706999	0.652181	0.635648	0.595829	0.622858	0.628357	0.155596	3.4904	5.89503	0.0151837	1
ENSMUSG00000052730	Gm5111	0.521798	0.763767	0.608998	0.497559	0.475759	0.397804	0.49444	0.427791	0.383679	0.202832	5.89128	0.015216	1
ENSMUSG00000086781	1700092C02Rik	0.518574	0.512995	0.477738	0.424686	0.374354	0.388345	0.321649	0.409601	0.370354	-0.16436	5.88358	0.0152827	1
ENSMUSG00000090223	Pcp4	0.526677	0.574065	0.454434	0.524081	0.692953	0.606198	0.652759	0.643658	-0.322637	0.275981	5.86419	0.015452	1
ENSMUSG00000062152	Rpl21-ps14	0.275492	0.403067	0.337912	0.334328	0.485864	0.435704	0.416252	0.390096	-0.39167	-0.306685	5.85784	0.0155078	1
ENSMUSG00000083982	Gm14650	0.0891299	0.134356	0.104869	0.0632512	0.0318599	0.0378873	0.0567616	0.0780192	0.901785	-2.45901	5.85656	0.0155191	1
ENSMUSG00000054976	Nyap2	0.473972	0.436107	0.424892	0.425592	0.562729	0.474908	0.574943	0.651967	-0.35586	0.451179	5.85624	0.0155219	1
ENSMUSG00000047564	Krtap3-1	0.583396	0.488566	0.594259	0.596368	0.485864	0.445176	0.378411	0.48762	0.338056	0.0750633	5.84741	0.0156	1
ENSMUSG00000051592	Ccnb3	0.210671	0.195427	0.203912	0.243969	0.1593	0.165757	0.151364	0.180419	0.392407	-0.334734	5.84593	0.0156131	1
ENSMUSG00000074867	Zfp808	0.0891299	0.0366425	0.081565	0.0180718	0.135405	0.0757747	0.104063	0.097524	-0.857512	-2.31265	5.84557	0.0156163	1
ENSMUSG00000093437	Gm20702	0.53478	0.43971	0.337912	0.406615	0.350459	0.284155	0.35003	0.312077	0.42334	-0.332255	5.83777	0.0156857	1
ENSMUSG00000092556	Olfr755-ps1	0.518574	0.525209	0.594259	0.578296	0.446039	0.397817	0.321649	0.536382	0.376624	0.0210222	5.83699	0.0156926	1
uc008bmo.2	DQ709372	0.0243082	0.0488566	0.0349564	0.0271076	0	0.00947184	0	0.0292572	1.70466	-3.66644	5.83542	0.0157067	1
ENSMUSG00000046280	She	0.607704	0.622922	0.617564	0.731906	0.541619	0.539895	0.454093	0.516877	0.330544	0.257652	5.83063	0.0157495	1
ENSMUSG00000094785	Gm24661	0.291698	0.329782	0.407825	0.397579	0.533654	0.492536	0.387871	0.44861	-0.403253	-0.211718	5.82665	0.0157852	1
ENSMUSG00000022875	Kng1	0.345096	0.295977	0.273802	0.378204	0.304137	0.229524	0.201457	0.236323	0.418409	-0.299781	5.82084	0.0158374	1
ENSMUSG00000094328	Gm9125	0.00405136	0	0.0116521	0.00451794	0.0199125	0.0236796	0.0141904	0.0097524	-1.66437	-3.58803	5.81748	0.0158676	1
ENSMUSG00000065661	Gm22580	0.113438	0.170998	0.151478	0.072287	0.0716848	0.0947184	0.0756822	0.0390096	0.780003	-2.12183	5.8173	0.0158693	1
ENSMUSG00000089123	Gm26404	0.672526	0.867205	0.710781	0.596368	0.589409	0.322042	0.614918	0.555887	0.433843	0.337132	5.81092	0.015927	1
ENSMUSG00000065556	Mir101b	0.648218	0.818349	0.664172	0.61444	0.573479	0.502007	0.529775	0.536382	0.337181	0.326819	5.81033	0.0159323	1
ENSMUSG00000092199	Gm18358	0.210671	0.195427	0.267999	0.216861	0.286739	0.322042	0.312189	0.312077	-0.469891	-0.809595	5.81022	0.0159333	1
ENSMUSG00000077399	Gm24335	0.494266	0.635136	0.501042	0.641548	0.461969	0.435704	0.482474	0.370591	0.364138	0.0577521	5.80845	0.0159494	1
uc029slw.1	4933402J15Rik	0.372725	0.390853	0.431129	0.370471	0.310634	0.20838	0.302729	0.341334	0.413071	-0.480898	5.80176	0.0160101	1
ENSMUSG00000082027	Gm11416	0.74545	0.683993	0.582607	0.695763	0.557549	0.511479	0.586537	0.516877	0.328832	0.332533	5.80151	0.0160124	1
ENSMUSG00000088803	Gm24074	0.0729245	0.0610708	0.081565	0.126502	0.14337	0.151549	0.132444	0.146286	-0.711327	-1.88712	5.80107	0.0160164	1
ENSMUSG00000082111	Gm12479	0.44565	0.598494	0.431129	0.587332	0.390284	0.331514	0.397331	0.44861	0.389555	-0.0865599	5.79394	0.0160815	1
ENSMUSG00000083414	Gm14840	0.194465	0.183212	0.116521	0.189753	0.151335	0.113662	0.104063	0.0682668	0.638056	-1.64289	5.78647	0.01615	1
ENSMUSG00000032649	Colgalt2	0.761656	0.745064	0.792346	0.903588	0.613304	0.511479	0.577077	0.760687	0.383537	0.53865	5.78105	0.0161999	1
ENSMUSG00000029757	Dync1i1	0.669366	0.549351	0.620332	0.646928	0.97236	0.63467	0.903083	0.841453	-0.426788	0.711265	5.77774	0.0162304	1
ENSMUSG00000088005	Gm24787	0.388931	0.329782	0.442781	0.433722	0.597374	0.435704	0.473014	0.565639	-0.377423	-0.0584052	5.77328	0.0162716	1
ENSMUSG00000096630	Vmn2r26	0.202568	0.219855	0.221391	0.216861	0.294704	0.340986	0.274348	0.28282	-0.475838	-0.853513	5.77227	0.016281	1
ENSMUSG00000085945	2310014F06Rik	0.153952	0.158784	0.186434	0.0361435	0.207089	0.179965	0.255427	0.175543	-0.651028	-1.41098	5.76798	0.0163208	1
uc029tvv.1	4930515L03Rik	0.413239	0.403067	0.302956	0.370471	0.477899	0.492536	0.520315	0.44861	-0.366312	-0.152149	5.76526	0.0163461	1
ENSMUSG00000097315	AC124550.1	0.664423	0.891634	0.699128	0.695763	0.509759	0.653557	0.558156	0.565639	0.357057	0.422147	5.761	0.0163858	1
ENSMUSG00000083887	Gm11930	0.35652	0.305354	0.361216	0.424686	0.493829	0.520951	0.454093	0.419353	-0.370704	-0.18819	5.75681	0.0164249	1
uc029wuf.1	DQ690217	0.672526	0.683993	0.535999	0.623476	0.438074	0.46412	0.539236	0.565639	0.33995	0.222394	5.75492	0.0164426	1
ENSMUSG00000025370	Cdh9	0.332212	0.280926	0.349564	0.298184	0.382319	0.407289	0.416252	0.468115	-0.39675	-0.369188	5.74943	0.016494	1
ENSMUSG00000092188	Gm20471	0.388931	0.268712	0.302956	0.352399	0.430109	0.502007	0.406792	0.419353	-0.385579	-0.299227	5.74915	0.0164966	1
ENSMUSG00000031290	Lrch2	0.158323	0.168035	0.153333	0.149532	0.193745	0.198294	0.24898	0.206112	-0.428911	0.920328	5.74861	0.0165017	1
ENSMUSG00000065430	Mir26a-2	0.0324109	0.0610708	0.0699128	0.0632512	0.0398249	0.00947184	0.00946027	0.0292572	1.22416	-3.12714	5.74537	0.0165322	1
ENSMUSG00000042848	Vmn1r226	0.348417	0.341996	0.349564	0.334328	0.493829	0.473592	0.34057	0.48762	-0.39022	-0.261469	5.74365	0.0165484	1
ENSMUSG00000021901	Bap1	0.0810272	0.0977133	0.128174	0.135538	0.0477899	0.0378873	0.0851425	0.0780192	0.821556	-2.26694	5.74332	0.0165515	1
ENSMUSG00000087605	Gm15742	0.53478	0.537423	0.687476	0.659619	0.454004	0.520951	0.444633	0.48762	0.340207	0.158643	5.73583	0.0166223	1
uc008iko.1	AK138658	0.559088	0.451924	0.466086	0.578296	0.589409	0.56831	0.823044	0.741182	-0.381328	0.308234	5.72852	0.0166915	1
ENSMUSG00000065455	Mir21	0.713039	0.354211	0.396173	0.560225	0.334529	0.350458	0.425712	0.370591	0.487003	-0.117241	5.71312	0.0168386	1
ENSMUSG00000081384	Gm12752	0.44565	0.317568	0.302956	0.271076	0.477899	0.426233	0.435173	0.468115	-0.411634	-0.26701	5.70812	0.0168866	1
ENSMUSG00000092921	Mir344b	0.526677	0.512995	0.454434	0.316256	0.589409	0.426233	0.841964	0.672915	-0.484465	0.170747	5.70688	0.0168986	1
ENSMUSG00000031201	Brcc3	0.0658102	0.0626546	0.0597717	0.0811144	0.0987396	0.11742	0.1011	0.0792088	-0.540059	-1.21311	5.69295	0.0170332	1
ENSMUSG00000082790	Gm12155	0.0972326	0.109927	0.116521	0.135538	0.14337	0.198909	0.179745	0.195048	-0.627667	-1.58614	5.68643	0.0170966	1
ENSMUSG00000076562	Igkv4-50	0.340314	0.305354	0.279651	0.262041	0.350459	0.483064	0.397331	0.370591	-0.41486	-0.438062	5.68577	0.0171031	1
ENSMUSG00000087150	BC064078	0.748317	0.599263	0.650156	0.608488	0.43676	0.510277	0.527856	0.600448	0.348381	0.326038	5.68545	0.0171062	1
ENSMUSG00000050435	Ube2dnl1	0.153952	0.122142	0.139826	0.180718	0.207089	0.198909	0.255427	0.234058	-0.551415	-1.26925	5.68532	0.0171074	1
uc007cas.3	1700020N18Rik	0.372725	0.354211	0.337912	0.370471	0.302669	0.312571	0.264888	0.185296	0.424687	-0.59215	5.67909	0.0171682	1
ENSMUSG00000057913	Gm10032	0.640115	0.683993	0.780693	0.659619	0.422144	0.520951	0.558156	0.653411	0.360882	0.3342	5.67826	0.0171764	1
ENSMUSG00000064731	Snord45b	0.283595	0.29314	0.256347	0.30722	0.19116	0.198909	0.198666	0.234058	0.480237	-0.924303	5.66792	0.0172779	1
ENSMUSG00000088530	Gm23280	0.324109	0.256497	0.291304	0.262041	0.17523	0.217852	0.189205	0.24381	0.480146	-0.925112	5.66579	0.0172989	1
ENSMUSG00000036401	Glt6d1	0.586516	0.557118	0.543037	0.582384	0.529158	0.422642	0.375223	0.464172	0.336289	0.0871703	5.65738	0.0173821	1
ENSMUSG00000061992	Gm4953	0.316006	0.427496	0.361216	0.370471	0.525689	0.483064	0.35949	0.555887	-0.403577	-0.169605	5.65596	0.0173961	1
ENSMUSG00000020908	Myh3	0.56719	0.610708	0.710781	0.61444	0.493829	0.587254	0.444633	0.429105	0.342437	0.199263	5.65458	0.0174098	1
ENSMUSG00000054874	Pcnxl3	0.636846	0.662811	0.681687	0.654609	0.561785	0.532123	0.557335	0.590542	0.23256	3.16333	5.65425	0.0174131	1
ENSMUSG00000093708	Gm20718	0.332212	0.403067	0.407825	0.397579	0.461969	0.492536	0.529775	0.477867	-0.360721	-0.129411	5.65419	0.0174137	1
ENSMUSG00000083033	Gm9083	0.0405136	0.0244283	0.0699128	0.0271076	0.0716848	0.0663029	0.0567616	0.126781	-0.979181	-2.64944	5.65382	0.0174174	1
ENSMUSG00000071202	Ccdc78	0.332212	0.354211	0.372869	0.298184	0.167265	0.293627	0.255427	0.273067	0.461843	-0.693044	5.64761	0.0174791	1
ENSMUSG00000066500	Izumo2	0.453752	0.500781	0.501042	0.469866	0.374354	0.322042	0.425712	0.360839	0.364305	-0.173909	5.64618	0.0174934	1
ENSMUSG00000027676	Ccdc39	0.497465	0.392248	0.396211	0.426736	0.616903	0.49653	0.634426	0.626381	-0.46479	1.1451	5.64132	0.017542	1
ENSMUSG00000088280	Gm23584	0.380828	0.305354	0.349564	0.352399	0.454004	0.502007	0.435173	0.429105	-0.374227	-0.24273	5.63433	0.0176121	1
ENSMUSG00000033872	Best4-ps	0.648218	0.708421	0.838954	0.804193	0.661093	0.596726	0.548696	0.516877	0.354277	0.449748	5.62563	0.0176997	1
ENSMUSG00000074467	Gm10702	0.632012	0.73285	0.605911	0.578296	0.485864	0.520951	0.463553	0.555887	0.323061	0.235226	5.62435	0.0177126	1
ENSMUSG00000080380	Gm22102	0.0486163	0.0244283	0.0582607	0.0632512	0.0637198	0.113662	0.122984	0.0780192	-0.890928	-2.45021	5.61038	0.0178544	1
ENSMUSG00000063576	Klhdc3	0.056719	0.0244283	0.0233043	0.072287	0.00796498	0.0189437	0.0189205	0.0292572	1.32058	-3.291	5.60983	0.01786	1
ENSMUSG00000056300	Gm13247	0.194465	0.189319	0.16313	0.216861	0.250897	0.298363	0.227047	0.219429	-0.369336	-0.11549	5.60965	0.0178618	1
ENSMUSG00000064795	Gm22423	0.388931	0.525209	0.524346	0.487938	0.406214	0.312571	0.368951	0.360839	0.378565	-0.190591	5.60629	0.0178961	1
ENSMUSG00000077890	Mir875	0.0405136	0.0854991	0.0349564	0.0180718	0.00796498	0.0189437	0.0283808	0	1.56593	-3.42467	5.60595	0.0178995	1
ENSMUSG00000031555	Adam9	0.0691245	0.0578885	0.0552249	0.0256951	0.135899	0.0718262	0.0807059	0.083198	-0.85676	-2.36412	5.6041	0.0179185	1
ENSMUSG00000096020	Ighv1-75	0.218773	0.134356	0.233043	0.243969	0.334529	0.340986	0.217586	0.302324	-0.505105	-0.860749	5.59706	0.0179907	1
ENSMUSG00000074195	AI747448	0.437547	0.451924	0.442781	0.46083	0.573479	0.577782	0.529775	0.575391	-0.332509	0.0752142	5.59408	0.0180213	1
ENSMUSG00000028969	Cdk5	0.113438	0.109927	0.16313	0.072287	0.0477899	0.0284155	0.0662219	0.117029	0.80236	-2.23193	5.58989	0.0180644	1
ENSMUSG00000086287	Gm15972	0.00810272	0.0122142	0.0233043	0.0271076	0	0	0.00946027	0	2.42552	-4.12886	5.58868	0.0180769	1
ENSMUSG00000096677	Gm24518	0.0162054	0	0.0349564	0.0180718	0	0	0.00946027	0	2.42521	-4.12951	5.58729	0.0180913	1
uc029viv.1	Mir3969	0.251184	0.280926	0.349564	0.433722	0.493829	0.407289	0.397331	0.468115	-0.42973	-0.298981	5.58723	0.0180919	1
ENSMUSG00000081175	Gm5793	0.243082	0.14657	0.104869	0.234933	0.310634	0.274683	0.283808	0.234058	-0.540207	-0.98297	5.58552	0.0181095	1
ENSMUSG00000098170	RP24-469I17.1	0.388931	0.451924	0.419477	0.379507	0.238949	0.369402	0.302729	0.331581	0.3996	-0.40999	5.57866	0.0181806	1
ENSMUSG00000073184	Gm10479	0.0324109	0.0122142	0.0349564	0.0271076	0.00796498	0.00947184	0	0.0097524	1.83301	-3.80852	5.57733	0.0181944	1
ENSMUSG00000047716	Olfr736	0.583396	0.464138	0.710781	0.524081	0.422144	0.35993	0.473014	0.507125	0.374449	0.065012	5.57104	0.0182599	1
ENSMUSG00000083661	Gm11473	0.469958	0.622922	0.501042	0.451794	0.366389	0.426233	0.35003	0.429105	0.361042	-0.0963086	5.56872	0.0182842	1
ENSMUSG00000085818	Gm13267	0.00775397	0	0	0	0.0228665	0.00906415	0.0271593	0.00933264	-2.39898	-4.07401	5.56395	0.018334	1
ENSMUSG00000081528	Gm12924	0.469958	0.390853	0.396173	0.515045	0.374354	0.293627	0.387871	0.321829	0.379137	-0.272474	5.55535	0.0184243	1
ENSMUSG00000089406	Mir2136	0.599601	0.610708	0.65252	0.731906	0.493829	0.46412	0.624378	0.468115	0.342006	0.260054	5.55388	0.0184397	1
ENSMUSG00000047794	Olfr685	0.607704	0.622922	0.745737	0.72287	0.645163	0.378873	0.482474	0.546134	0.380601	0.292221	5.55278	0.0184514	1
ENSMUSG00000088214	Gm22081	0.340314	0.464138	0.291304	0.298184	0.454004	0.483064	0.473014	0.390096	-0.389204	-0.256349	5.55058	0.0184746	1
ENSMUSG00000089119	Gm25901	0.542882	0.58628	0.466086	0.406615	0.637198	0.644085	0.605457	0.614401	-0.329126	0.221439	5.54962	0.0184847	1
ENSMUSG00000076296	Gm25900	0.640115	0.561851	0.594259	0.587332	0.541619	0.473592	0.416252	0.477867	0.320107	0.1532	5.54905	0.0184908	1
ENSMUSG00000036123	Slc9a3	0.583396	0.720635	0.687476	0.605404	0.454004	0.520951	0.605457	0.44861	0.342493	0.248094	5.54893	0.018492	1
ENSMUSG00000061815	Rufy4	0.493006	0.371582	0.445964	0.354699	0.38301	0.260269	0.278519	0.315831	0.424547	-0.361026	5.54067	0.0185795	1
ENSMUSG00000096173	Gm3150	0.380828	0.427496	0.454434	0.424686	0.557549	0.56831	0.463553	0.526629	-0.341888	-0.0133864	5.53979	0.0185888	1
ENSMUSG00000091656	Vmn2r106	0.413239	0.232069	0.32626	0.334328	0.501794	0.369402	0.491934	0.419353	-0.419688	-0.287343	5.53804	0.0186074	1
ENSMUSG00000058550	Dppa4	0.316006	0.427496	0.454434	0.433722	0.461969	0.530423	0.501394	0.585144	-0.364441	-0.0524666	5.53663	0.0186225	1
ENSMUSG00000082216	Olfr271-ps1	0.308682	0.360617	0.332926	0.292597	0.417223	0.396925	0.34238	0.585158	-0.434976	-0.259286	5.53371	0.0186535	1
uc008emz.1	AK021191	0.607704	0.622922	0.792346	0.713835	0.533654	0.520951	0.577077	0.536382	0.328139	0.333769	5.52652	0.0187303	1
ENSMUSG00000083872	Gm11928	0.696834	0.745064	0.501042	0.596368	0.461969	0.520951	0.491934	0.536382	0.344477	0.23079	5.52312	0.0187668	1
ENSMUSG00000087388	Gm12128	0.405136	0.549637	0.337912	0.478902	0.645163	0.549367	0.482474	0.594896	-0.370563	0.0737619	5.522	0.0187788	1
uc011wms.1	Gm8883	0.664423	0.464138	0.629216	0.786122	0.549584	0.369402	0.454093	0.565639	0.405122	0.217594	5.52112	0.0187883	1
ENSMUSG00000082839	Gm14588	0.105335	0.122142	0.151478	0.180718	0.135405	0.284155	0.208126	0.24381	-0.618784	-1.33752	5.51785	0.0188234	1
ENSMUSG00000082568	Gm14683	0.105335	0.0610708	0.128174	0.15361	0.0876148	0.0284155	0.0756822	0.0682668	0.783649	-2.20971	5.5045	0.0189677	1
ENSMUSG00000030385	2900092C05Rik	0.502369	0.476352	0.501042	0.596368	0.430109	0.350458	0.444633	0.419353	0.342524	-0.0464058	5.49872	0.0190304	1
ENSMUSG00000092464	Gm8902	0.202568	0.244283	0.221391	0.262041	0.294704	0.274683	0.35949	0.341334	-0.448769	-0.762122	5.49487	0.0190723	1
ENSMUSG00000047129	1700113H08Rik	0.680628	0.842777	0.699128	0.650583	0.621268	0.445176	0.577077	0.585144	0.34801	0.387859	5.4916	0.0191081	1
ENSMUSG00000085078	C030013C21Rik	0.615807	0.671779	0.594259	0.650583	0.461969	0.445176	0.586537	0.536382	0.322303	0.233209	5.49122	0.0191122	1
ENSMUSG00000038708	Golga4	1.01284	0.867205	0.734085	0.804193	0.581444	0.634613	0.785203	0.614401	0.396624	0.629075	5.49079	0.0191169	1
ENSMUSG00000084208	Gm12792	0.607704	0.64735	0.582607	0.749978	0.446039	0.483064	0.463553	0.643658	0.35766	0.252859	5.48337	0.0191982	1
ENSMUSG00000025193	Cutc	0.152626	0.123884	0.15195	0.183296	0.234664	0.242461	0.173628	0.174279	-0.421063	-0.34241	5.47738	0.0192641	1
ENSMUSG00000084901	Gm13266	0.421341	0.64735	0.349564	0.560225	0.382319	0.369402	0.35949	0.351086	0.423917	-0.16163	5.47362	0.0193056	1
ENSMUSG00000079362	Gbp6	0.713039	0.500781	0.594259	0.469866	0.430109	0.340986	0.463553	0.507125	0.400514	0.0613584	5.4681	0.0193667	1
ENSMUSG00000082577	Olfr1003-ps1	0.421341	0.415281	0.337912	0.415651	0.509759	0.56831	0.463553	0.497372	-0.346539	-0.0742498	5.46352	0.0194175	1
ENSMUSG00000070526	Peg12	0.550985	0.451924	0.477738	0.677691	0.708883	0.625141	0.737901	0.711925	-0.345489	0.358021	5.46064	0.0194495	1
ENSMUSG00000059219	Olfr113	0.275492	0.195427	0.477738	0.316256	0.446039	0.369402	0.444633	0.477867	-0.4653	-0.338125	5.45204	0.0195455	1
ENSMUSG00000097968	RP23-1B19.3	0.696834	0.671779	0.477738	0.596368	0.446039	0.520951	0.397331	0.555887	0.362368	0.174137	5.44495	0.019625	1
ENSMUSG00000021578	Ccdc127	0.0157643	0.0475266	0.0113349	0.0175798	0.00774814	0.00921397	0	0	2.03957	-3.958	5.44391	0.0196366	1
ENSMUSG00000015711	Prune	0.307903	0.299247	0.215565	0.275594	0.346477	0.317307	0.383141	0.351086	-0.334926	0.369382	5.44207	0.0196574	1
ENSMUSG00000094972	Gm25254	0.340314	0.512995	0.291304	0.316256	0.501794	0.530423	0.435173	0.429105	-0.401987	-0.188082	5.44017	0.0196787	1
ENSMUSG00000090936	Gm17705	0.0648218	0.0854991	0.0582607	0.0632512	0.0318599	0.0473592	0.0283808	0.0195048	1.04902	-2.87974	5.43802	0.019703	1
ENSMUSG00000089705	Gm15970	0.413239	0.390853	0.419477	0.424686	0.477899	0.530423	0.539236	0.555887	-0.340599	-0.0312864	5.43026	0.0197907	1
ENSMUSG00000040037	Negr1	0.130699	0.0725854	0.148383	0.153422	0.0879054	0.0402061	0.120471	0.0745146	0.660876	-1.82214	5.43019	0.0197915	1
ENSMUSG00000092916	Gm24082	0.421341	0.268712	0.396173	0.289148	0.461969	0.530423	0.444633	0.399848	-0.401265	-0.24003	5.42952	0.0197992	1
ENSMUSG00000048752	Prss50	0.769758	0.903848	0.687476	0.849373	0.605339	0.539895	0.662219	0.69242	0.360965	0.548176	5.41803	0.0199298	1
ENSMUSG00000061414	Efcab4b	0.672526	0.757278	0.664172	0.740942	0.493829	0.615669	0.577077	0.585144	0.323084	0.390366	5.41795	0.0199307	1
ENSMUSG00000061977	Tas2r104	0.234979	0.341996	0.256347	0.234933	0.286739	0.35993	0.378411	0.409601	-0.439797	-0.596103	5.41443	0.019971	1
ENSMUSG00000085912	Trp53cor1	0.866991	0.708421	0.629216	0.740942	0.485864	0.416761	0.671679	0.682668	0.401287	0.42132	5.41338	0.019983	1
ENSMUSG00000078240	Gm3550	0.65632	0.549637	0.640868	0.433722	0.493829	0.454648	0.406792	0.390096	0.376894	0.0607569	5.40787	0.0200462	1
ENSMUSG00000018570	2810408A11Rik	0.30088	0.226775	0.314043	0.281413	0.224209	0.221243	0.192643	0.245319	0.357948	-0.191681	5.40538	0.0200748	1
ENSMUSG00000029516	Cit	0.677025	0.695247	0.67446	0.705473	0.67777	0.621116	0.642188	0.642327	0.087972	3.79882	5.40363	0.0200949	1
ENSMUSG00000084833	Gm12649	0.283595	0.256497	0.221391	0.424686	0.390284	0.46412	0.454093	0.351086	-0.454469	-0.402853	5.40257	0.0201071	1
ENSMUSG00000028362	Tnfsf8	0.729245	0.745064	0.687476	0.61444	0.454004	0.473592	0.567616	0.682668	0.355564	0.34645	5.39854	0.0201536	1
ENSMUSG00000001120	Pcbp3	0.793212	0.726828	0.689041	0.763329	0.784676	0.724849	0.984873	0.80932	-0.146466	3.66433	5.39731	0.0201678	1
ENSMUSG00000095956	1700036A12Rik	0.526677	0.512995	0.617564	0.605404	0.477899	0.426233	0.425712	0.468115	0.325495	0.0724218	5.39708	0.0201705	1
ENSMUSG00000000555	Itga5	0.899402	0.73285	0.862258	0.867445	0.629233	0.46412	0.775742	0.69242	0.398762	0.602856	5.37955	0.0203742	1
ENSMUSG00000043177	Gm11993	0.717913	0.559336	0.521999	0.539725	0.436112	0.480901	0.536821	0.388349	0.36299	0.123935	5.37683	0.020406	1
ENSMUSG00000098135	RP23-74O12.3	0.299801	0.354211	0.454434	0.469866	0.278774	0.236796	0.33111	0.302324	0.448174	-0.483134	5.37044	0.0204808	1
uc009ngb.1	AK020829	0.648218	0.512995	0.675824	0.695763	0.573479	0.435704	0.510855	0.497372	0.332288	0.23569	5.36683	0.0205232	1
ENSMUSG00000076287	Gm24273	0.437547	0.415281	0.419477	0.397579	0.350459	0.378873	0.236507	0.312077	0.380582	-0.369809	5.36196	0.0205807	1
ENSMUSG00000074210	E130208F15Rik	0.153952	0.183212	0.314608	0.262041	0.199125	0.0947184	0.160825	0.117029	0.633573	-1.30066	5.3521	0.0206974	1
ENSMUSG00000084333	Gm11599	0.35652	0.256497	0.267999	0.225897	0.350459	0.388345	0.35003	0.419353	-0.417506	-0.52224	5.35088	0.0207118	1
ENSMUSG00000021756	Il6st	0.510471	0.427496	0.629216	0.551189	0.422144	0.435704	0.321649	0.468115	0.363002	-0.0324734	5.33713	0.0208758	1
ENSMUSG00000075187	Olfr1057	0.299801	0.280926	0.244695	0.198789	0.350459	0.350458	0.397331	0.28282	-0.430698	-0.638137	5.3356	0.0208941	1
ENSMUSG00000084145	Gm12263	0.53478	0.622922	0.454434	0.605404	0.414179	0.426233	0.454093	0.477867	0.329103	0.0471586	5.3348	0.0209037	1
ENSMUSG00000076458	Mir764	0.153952	0.14657	0.139826	0.0993947	0.167265	0.189437	0.255427	0.195048	-0.57166	-1.41224	5.33279	0.0209279	1
ENSMUSG00000064201	Krt2	0.599601	0.73285	0.710781	0.777086	0.533654	0.539895	0.614918	0.546134	0.328556	0.375409	5.3298	0.0209638	1
ENSMUSG00000095903	Olfr968	0.380828	0.415281	0.256347	0.271076	0.446039	0.615669	0.368951	0.399848	-0.466567	-0.268996	5.32849	0.0209796	1
ENSMUSG00000086905	Gm13716	0.0972326	0.109927	0.0233043	0.0813229	0.0557549	0.00947184	0.0473014	0.048762	0.939215	-2.6728	5.32475	0.0210246	1
ENSMUSG00000092820	Gm22185	0.640115	0.329782	0.431129	0.56926	0.366389	0.331514	0.35003	0.438858	0.441647	-0.137708	5.32278	0.0210484	1
ENSMUSG00000088562	Gm23780	0.413239	0.757278	0.687476	0.695763	0.493829	0.502007	0.397331	0.48762	0.416456	0.184736	5.31885	0.0210959	1
ENSMUSG00000083005	Gm12392	0.486163	0.464138	0.442781	0.524081	0.533654	0.663029	0.605457	0.614401	-0.315057	0.169824	5.31483	0.0211446	1
uc012hje.1	Mir509	0.105335	0.134356	0.198086	0.0632512	0.183195	0.20838	0.179745	0.156038	-0.601631	-1.54207	5.30941	0.0212106	1
ENSMUSG00000030826	Bcat2	0.187262	0.171513	0.238613	0.206185	0.174758	0.144088	0.174355	0.136944	0.340554	0.335029	5.30857	0.0212208	1
ENSMUSG00000097255	Rpl31-ps7	0.283595	0.219855	0.221391	0.280112	0.12744	0.20838	0.132444	0.24381	0.537681	-1.09925	5.30769	0.0212315	1
uc029rkq.1	AB335328	0.121541	0.0854991	0.0699128	0.0813229	0.0398249	0.0663029	0.0378411	0.0585144	0.863615	-2.48719	5.30651	0.0212459	1
ENSMUSG00000026019	Wdr12	0.208717	0.114409	0.200098	0.183382	0.230038	0.229197	0.23261	0.224568	-0.346541	0.118491	5.30155	0.0213065	1
ENSMUSG00000077191	Snord64	0.218773	0.244283	0.337912	0.243969	0.366389	0.331514	0.293268	0.380343	-0.420991	-0.638217	5.29974	0.0213287	1
ENSMUSG00000021276	Cinp	0.0162054	0	0.0116521	0.00903588	0.0477899	0.0663029	0.00946027	0.0195048	-1.75698	-3.54948	5.29942	0.0213325	1
ENSMUSG00000080703	Gm13183	0.26739	0.183212	0.209739	0.234933	0.318599	0.388345	0.293268	0.253562	-0.455314	-0.782286	5.29642	0.0213693	1
ENSMUSG00000083118	Gm11609	0.348417	0.427496	0.48939	0.442758	0.318599	0.35993	0.33111	0.28282	0.379413	-0.353047	5.29585	0.0213762	1
ENSMUSG00000070101	Mir341	0.0891299	0.0488566	0.0466086	0.0813229	0.0716848	0.142078	0.132444	0.136534	-0.754696	-2.13349	5.29564	0.0213789	1
ENSMUSG00000085072	C920011F04Rik	0.486163	0.390853	0.594259	0.397579	0.278774	0.397817	0.35949	0.380343	0.406005	-0.226782	5.29434	0.0213948	1
ENSMUSG00000086526	Gm12762	0.121541	0.109927	0.116521	0.0271076	0.0477899	0.0757747	0.0473014	0.0292572	0.863807	-2.48264	5.29424	0.0213961	1
ENSMUSG00000062168	Ppef1	0.24493	0.242105	0.225191	0.170151	0.264448	0.323865	0.290654	0.246469	-0.354328	0.0740681	5.29414	0.0213973	1
ENSMUSG00000029707	Fscn3	0.372725	0.360318	0.401999	0.356917	0.262844	0.317307	0.264888	0.341334	0.334057	0.457401	5.29253	0.0214171	1
ENSMUSG00000089520	Gm23831	0.615807	0.745064	0.862258	0.749978	0.653128	0.56831	0.539236	0.546134	0.344685	0.435808	5.29143	0.0214306	1
ENSMUSG00000086691	Gm15432	0.0648218	0.073285	0.0582607	0.0813229	0.1593	0.113662	0.113523	0.0780192	-0.753858	-2.13694	5.29082	0.0214382	1
ENSMUSG00000080924	Olfr1078-ps1	0.469958	0.512995	0.466086	0.343363	0.509759	0.587254	0.577077	0.575391	-0.336648	0.0678851	5.28912	0.0214591	1
ENSMUSG00000022991	Lalba	0.542882	0.683993	0.617564	0.587332	0.414179	0.407289	0.454093	0.614401	0.356835	0.152266	5.28267	0.0215387	1
ENSMUSG00000083246	Gm11839	0.316006	0.280926	0.361216	0.361435	0.238949	0.236796	0.293268	0.214553	0.427613	-0.70725	5.27949	0.0215781	1
uc029ump.1	Gm20356	0.388931	0.329782	0.372869	0.298184	0.382319	0.520951	0.491934	0.429105	-0.378654	-0.245372	5.2745	0.02164	1
ENSMUSG00000084466	Gm22960	0.437547	0.549637	0.454434	0.370471	0.318599	0.369402	0.255427	0.409601	0.405618	-0.282046	5.26807	0.02172	1
ENSMUSG00000085871	Gm12698	0.494266	0.512995	0.48939	0.451794	0.629233	0.615669	0.68114	0.497372	-0.322919	0.181446	5.26687	0.021735	1
ENSMUSG00000092203	1110038B12Rik	0.0150683	0.0227142	0.0216691	0.0280062	0.0098748	0.011743	0	0.0060454	1.51967	-3.58449	5.26567	0.0217501	1
ENSMUSG00000088672	Gm23664	0.510471	0.415281	0.372869	0.388543	0.549584	0.587254	0.577077	0.458363	-0.34643	0.0131301	5.26105	0.0218078	1
ENSMUSG00000004264	Phb2	0.131653	0.101772	0.121361	0.10917	0.0730032	0.114437	0.0709432	0.0812598	0.470491	-0.945495	5.25925	0.0218304	1
ENSMUSG00000035561	Aldh1b1	0.802956	0.698301	0.699478	0.757671	0.554033	0.604696	0.477757	0.696948	0.35349	0.512114	5.25907	0.0218326	1
ENSMUSG00000085658	Gm15704	0.137746	0.14657	0.186434	0.0993947	0.0796498	0.0852465	0.0473014	0.136534	0.681062	-1.92653	5.25845	0.0218404	1
ENSMUSG00000086527	Gm15856	0.721142	0.622922	0.710781	0.749978	0.422144	0.539895	0.633838	0.633906	0.349976	0.372294	5.25053	0.0219401	1
ENSMUSG00000034551	Hdx	0.388931	0.244283	0.198086	0.316256	0.414179	0.322042	0.520315	0.390096	-0.479615	-0.422225	5.24886	0.0219611	1
ENSMUSG00000082138	Gm11905	0.388931	0.280926	0.361216	0.334328	0.430109	0.520951	0.539236	0.341334	-0.405745	-0.247056	5.24398	0.0220229	1
ENSMUSG00000050276	Mrgprg	0.65632	0.806135	0.640868	0.695763	0.605339	0.520951	0.605457	0.477867	0.325838	0.363942	5.24365	0.022027	1
ENSMUSG00000070604	Vsig10l	0.753553	0.879419	0.897215	0.786122	0.756673	0.625141	0.548696	0.614401	0.365364	0.583882	5.24092	0.0220616	1
ENSMUSG00000081575	Gm12090	0.283595	0.207641	0.221391	0.298184	0.366389	0.322042	0.387871	0.302324	-0.416927	-0.638607	5.23985	0.0220752	1
uc007fkn.2	1700023F02Rik	0.494266	0.476352	0.617564	0.478902	0.342494	0.46412	0.397331	0.419353	0.347118	-0.0656672	5.23935	0.0220815	1
ENSMUSG00000064994	Gm22422	0.388931	0.525209	0.512694	0.496973	0.374354	0.397817	0.293268	0.399848	0.36952	-0.185488	5.23407	0.0221486	1
ENSMUSG00000092360	Gm20441	0.00810272	0.0366425	0.0582607	0.0542153	0.01593	0.0189437	0.00946027	0	1.64023	-3.54126	5.2303	0.0221968	1
ENSMUSG00000086582	Gm16272	0.0324109	0.0610708	0.0349564	0.0451794	0.0238949	0.00947184	0.0283808	0	1.34546	-3.3913	5.22903	0.0222129	1
ENSMUSG00000050875	A730017C20Rik	0.486979	0.431812	0.545824	0.543063	0.668773	0.636236	0.535124	0.68956	-0.330389	0.407467	5.22837	0.0222213	1
ENSMUSG00000027353	Mcm8	0.0466801	0.0586385	0.0223761	0.034704	0.0229433	0	0.0272505	0.00936399	1.34533	-3.39306	5.22792	0.0222272	1
ENSMUSG00000015947	Fcgr1	0.721142	0.537423	0.535999	0.632512	0.430109	0.492536	0.435173	0.585144	0.350636	0.179618	5.22085	0.0223177	1
ENSMUSG00000096157	Gm5472	0.388931	0.500781	0.337912	0.442758	0.501794	0.46412	0.586537	0.565639	-0.344321	-0.0193672	5.21977	0.0223315	1
ENSMUSG00000097560	CT030702.1	0.615807	0.659565	0.81565	0.840337	0.597374	0.520951	0.643299	0.526629	0.350334	0.422258	5.21968	0.0223326	1
ENSMUSG00000027636	Sla2	0.881587	0.820462	0.694517	0.743749	0.580246	0.474949	0.447518	0.830406	0.433676	0.568131	5.21774	0.0223575	1
ENSMUSG00000085626	Gm12898	0.599601	0.610708	0.675824	0.731906	0.517724	0.539895	0.548696	0.507125	0.309385	0.285776	5.21651	0.0223734	1
ENSMUSG00000092431	Vmn2r-ps70	0.251184	0.244283	0.32626	0.189753	0.334529	0.407289	0.264888	0.370591	-0.461052	-0.654082	5.20876	0.0224734	1
ENSMUSG00000051034	Zfp11	0.542882	0.366425	0.407825	0.542153	0.613304	0.625141	0.614918	0.546134	-0.33382	0.153227	5.20754	0.0224892	1
ENSMUSG00000062844	Olfr1458	0.299801	0.354211	0.361216	0.243969	0.398249	0.378873	0.406792	0.429105	-0.382951	-0.404852	5.20609	0.0225079	1
ENSMUSG00000090314	2310050C09Rik	0.623909	0.781706	0.65252	0.72287	0.533654	0.596726	0.548696	0.546134	0.313034	0.361751	5.20504	0.0225216	1
ENSMUSG00000082877	Gm13009	0.316006	0.354211	0.419477	0.506009	0.557549	0.520951	0.435173	0.555887	-0.378792	-0.0617221	5.20225	0.0225576	1
ENSMUSG00000081415	Gm15176	0.0405136	0.0610708	0.0233043	0.00903588	0.00796498	0	0.0189205	0.0097524	1.71112	-3.66822	5.19763	0.0226177	1
ENSMUSG00000082305	Gm2420	0.664423	0.781706	0.81565	0.61444	0.708883	0.539895	0.510855	0.390096	0.393769	0.367406	5.19638	0.022634	1
ENSMUSG00000096631	Gm22171	0.121541	0.14657	0.0932171	0.108431	0.17523	0.217852	0.170285	0.146286	-0.596782	-1.57855	5.19023	0.0227142	1
ENSMUSG00000033361	Prrg3	0.384891	0.393701	0.306398	0.398559	0.337811	0.578477	0.545672	0.529432	-0.404393	0.0893008	5.19008	0.0227161	1
uc008bbh.1	AK076892	0.664423	0.622922	0.605911	0.61444	0.509759	0.445176	0.577077	0.507125	0.303876	0.231435	5.18721	0.0227537	1
ENSMUSG00000090152	Gm16285	0.202568	0.195427	0.337912	0.298184	0.382319	0.284155	0.35949	0.380343	-0.455351	-0.620139	5.18596	0.0227701	1
ENSMUSG00000090744	Gm6871	0.281206	0.284615	0.259965	0.228474	0.367252	0.295849	0.32363	0.319118	-0.318686	0.300964	5.18495	0.0227833	1
ENSMUSG00000071531	Gprin2	0.826477	0.79392	0.943823	0.930696	0.621268	0.587254	0.766282	0.73143	0.371617	0.664431	5.18481	0.0227851	1
ENSMUSG00000026821	Ralgds	0.857764	0.764953	0.781511	0.816077	0.704028	0.628266	0.749357	0.750837	0.188366	3.35947	5.18467	0.022787	1
ENSMUSG00000085036	Gm14011	0.380828	0.464138	0.361216	0.415651	0.485864	0.625141	0.548696	0.419353	-0.362547	-0.0513791	5.18375	0.022799	1
ENSMUSG00000032489	Kif9	0.0810272	0.0854991	0.0932171	0.117466	0.0557549	0.0663029	0.0473014	0.0390096	0.83903	-2.44701	5.18286	0.0228108	1
ENSMUSG00000038697	Taf5l	0.112692	0.138022	0.101286	0.0628351	0.13847	0.1729	0.148019	0.161067	-0.596723	-1.57502	5.17968	0.0228525	1
ENSMUSG00000042675	Ypel3	0.191328	0.167465	0.204136	0.158302	0.133473	0.15151	0.129707	0.0891414	0.506037	-1.18959	5.17631	0.0228969	1
ENSMUSG00000052479	A330008L17Rik	0.087727	0.0601095	0.103219	0.0711492	0.0313584	0.0186455	0.0558682	0.0671922	0.907101	-2.6251	5.17086	0.0229689	1
ENSMUSG00000082251	Gm13438	0.26739	0.244283	0.431129	0.379507	0.414179	0.46412	0.435173	0.419353	-0.394276	-0.315401	5.1683	0.0230027	1
ENSMUSG00000075192	Olfr1053	0.35652	0.29314	0.337912	0.325292	0.406214	0.445176	0.482474	0.380343	-0.369182	-0.324093	5.16385	0.0230617	1
ENSMUSG00000061707	Gm4871	0.437547	0.574065	0.582607	0.533117	0.414179	0.492536	0.368951	0.360839	0.354138	-0.0395875	5.16256	0.0230789	1
ENSMUSG00000082720	Gm12489	0.550985	0.720635	0.524346	0.587332	0.406214	0.56831	0.454093	0.438858	0.345808	0.130887	5.15804	0.023139	1
ENSMUSG00000087246	Gm13346	0.364622	0.488566	0.48939	0.542153	0.549584	0.644085	0.605457	0.565639	-0.338336	0.138353	5.1574	0.0231475	1
ENSMUSG00000087612	A230005M16Rik	0.488473	0.523928	0.378242	0.4714	0.373978	0.356881	0.378381	0.356146	0.347255	0.557809	5.15676	0.0231561	1
ENSMUSG00000097943	RP24-576J4.1	0.486163	0.403067	0.466086	0.343363	0.318599	0.25574	0.425712	0.253562	0.436375	-0.368893	5.15627	0.0231626	1
ENSMUSG00000076372	Mir568	0.397033	0.451924	0.396173	0.442758	0.645163	0.502007	0.463553	0.516877	-0.349261	-0.00507652	5.15614	0.0231643	1
uc029xgm.1	4930428G15Rik	0.696834	0.549637	0.535999	0.704799	0.446039	0.492536	0.501394	0.575391	0.333832	0.221436	5.14671	0.0232904	1
ENSMUSG00000093322	Gm24971	0.348417	0.366425	0.314608	0.415651	0.461969	0.502007	0.463553	0.429105	-0.352574	-0.205028	5.14018	0.0233782	1
ENSMUSG00000090939	Gm17147	0.713039	0.757278	0.710781	0.650583	0.581444	0.502007	0.643299	0.536382	0.314834	0.38795	5.13969	0.0233848	1
ENSMUSG00000089252	Gm25715	0.607704	0.635136	0.617564	0.515045	0.477899	0.378873	0.520315	0.507125	0.324364	0.136332	5.13764	0.0234124	1
ENSMUSG00000089694	Gm4477	0.174208	0.164891	0.180608	0.185236	0.147352	0.123134	0.146634	0.112153	0.40687	-0.611452	5.13652	0.0234275	1
ENSMUSG00000081295	Gm6275	0.283595	0.329782	0.314608	0.280112	0.19116	0.161021	0.312189	0.195048	0.480607	-0.861988	5.13557	0.0234404	1
ENSMUSG00000081070	Gm13181	0.518574	0.476352	0.384521	0.415651	0.501794	0.625141	0.529775	0.653411	-0.343526	0.0945242	5.13253	0.0234815	1
ENSMUSG00000054931	Zkscan4	0.137746	0.207641	0.104869	0.135538	0.0716848	0.0757747	0.122984	0.097524	0.658206	-1.87598	5.12888	0.0235309	1
ENSMUSG00000095171	Taar7b	0.324109	0.280926	0.267999	0.379507	0.230984	0.189437	0.293268	0.224305	0.439407	-0.768875	5.12678	0.0235594	1
ENSMUSG00000082566	Gm11485	0.591499	0.635136	0.617564	0.61444	0.557549	0.426233	0.35949	0.575391	0.34619	0.176545	5.1257	0.0235741	1
uc029vhn.1	Gm10440	0.316006	0.341996	0.407825	0.388543	0.438074	0.483064	0.529775	0.399848	-0.355219	-0.20808	5.12032	0.0236473	1
ENSMUSG00000073375	Lrrc30	0.721142	0.73285	0.897215	0.87648	0.692953	0.56831	0.614918	0.643658	0.350382	0.558273	5.11922	0.0236622	1
ENSMUSG00000028497	Ptplad2	0.740639	0.691713	0.613577	0.960598	0.514382	0.479946	0.526356	0.765466	0.410036	0.454725	5.11853	0.0236717	1
ENSMUSG00000082809	Gm14150	0.047547	0.023891	0.0569793	0.0265114	0.038949	0.0833716	0.129531	0.0572274	-0.937987	-2.67058	5.11755	0.023685	1
uc007qkz.2	DQ560433	0.0648218	0.073285	0.116521	0.0451794	0.103545	0.0947184	0.151364	0.136534	-0.731343	-2.09822	5.11225	0.0237575	1
ENSMUSG00000028037	Ifi44	0.60428	0.449535	0.473993	0.43758	0.331719	0.412823	0.448969	0.349486	0.372074	-0.0830412	5.10641	0.0238375	1
ENSMUSG00000084752	Gm22451	0.251184	0.207641	0.244695	0.198789	0.294704	0.340986	0.302729	0.292572	-0.43806	-0.800344	5.10612	0.0238416	1
ENSMUSG00000097870	AC134578.1	0.632012	0.500781	0.65252	0.740942	0.461969	0.539895	0.548696	0.48762	0.328849	0.23874	5.10574	0.0238468	1
ENSMUSG00000096291	Gm23933	0.00810272	0	0.0116521	0	0.0318599	0.0378873	0.00946027	0.0097524	-1.95711	-3.9103	5.1057	0.0238473	1
ENSMUSG00000067438	Hmx1	0.108042	0.162865	0.165729	0.152614	0.177009	0.193657	0.260698	0.199393	-0.51729	-1.19641	5.10562	0.0238484	1
ENSMUSG00000089794	Gm16337	0.469958	0.476352	0.48939	0.487938	0.677023	0.539895	0.605457	0.546134	-0.3109	0.157595	5.10493	0.023858	1
ENSMUSG00000024742	Fen1	0	0	0.0102443	0.00794411	0.035013	0.0166548	0.0166345	0.00857405	-1.95674	-3.91059	5.10378	0.0238737	1
ENSMUSG00000000792	Slc5a5	0.964224	0.635136	0.850606	0.804193	0.692953	0.596726	0.605457	0.643658	0.367868	0.575243	5.10235	0.0238934	1
ENSMUSG00000093799	Gm24093	0.518574	0.635136	0.535999	0.578296	0.382319	0.46412	0.482474	0.48762	0.319124	0.075751	5.10207	0.0238974	1
ENSMUSG00000085507	Gm2709	0.453752	0.464138	0.384521	0.343363	0.454004	0.587254	0.510855	0.546134	-0.343837	-0.0362645	5.09808	0.0239523	1
ENSMUSG00000084906	Gm13794	0.405136	0.29314	0.419477	0.280112	0.557549	0.416761	0.378411	0.507125	-0.414371	-0.22086	5.09502	0.0239947	1
ENSMUSG00000057754	Tas2r106	0.348417	0.354211	0.314608	0.234933	0.414179	0.445176	0.397331	0.360839	-0.379501	-0.400831	5.08953	0.0240708	1
ENSMUSG00000091671	Trbv10	0.550985	0.366425	0.594259	0.542153	0.708883	0.6725	0.605457	0.614401	-0.329401	0.273873	5.08843	0.024086	1
ENSMUSG00000025176	Hoga1	0.831649	0.861196	0.842369	0.887104	0.703771	0.557943	0.667025	0.70503	0.375588	0.792545	5.0872	0.024103	1
ENSMUSG00000082595	Gm14793	0.105335	0.0977133	0.128174	0.117466	0.135405	0.179965	0.236507	0.136534	-0.602867	-1.62842	5.08238	0.0241702	1
ENSMUSG00000084038	Gm11295	0.461855	0.610708	0.605911	0.759014	0.438074	0.511479	0.454093	0.477867	0.369326	0.154749	5.0785	0.0242243	1
ENSMUSG00000054021	Sirt5	0.44565	0.720635	0.547651	0.506009	0.469934	0.397817	0.406792	0.399848	0.369848	0.00502057	5.07806	0.0242305	1
ENSMUSG00000091205	Vmn2r71	0.380828	0.244283	0.256347	0.325292	0.262844	0.170493	0.227047	0.224305	0.472396	-0.822842	5.07652	0.0242521	1
ENSMUSG00000086755	Gm11216	0.623909	0.671779	0.617564	0.605404	0.454004	0.502007	0.539236	0.555887	0.298314	0.23451	5.07331	0.0242969	1
ENSMUSG00000088884	Gm24216	0.510471	0.622922	0.792346	0.605404	0.438074	0.549367	0.558156	0.380343	0.377268	0.19419	5.07323	0.0242981	1
ENSMUSG00000080401	Gm23653	0.559088	0.561851	0.675824	0.551189	0.438074	0.445176	0.34057	0.594896	0.363763	0.103969	5.07229	0.0243112	1
ENSMUSG00000093256	Gm22933	0.56719	0.525209	0.559303	0.704799	0.430109	0.511479	0.510855	0.44861	0.326569	0.140678	5.07066	0.0243342	1
ENSMUSG00000020875	Hoxb9	0.7844	0.697625	0.699365	0.743526	0.693959	0.449301	0.576967	0.575901	0.347341	0.473156	5.06567	0.0244042	1
ENSMUSG00000023013	Aqp2	0.794067	0.58628	0.757389	0.903588	0.700918	0.549367	0.586537	0.536382	0.364494	0.48156	5.05936	0.0244933	1
ENSMUSG00000088476	Gm23083	0.47806	0.488566	0.582607	0.551189	0.422144	0.340986	0.378411	0.507125	0.343263	-0.0407665	5.05918	0.0244958	1
ENSMUSG00000097049	CT025573.1	0.615807	0.488566	0.501042	0.578296	0.621268	0.691444	0.728441	0.721677	-0.312861	0.356652	5.05475	0.0245585	1
ENSMUSG00000098113	RP24-76E2.5	0.283595	0.305354	0.256347	0.280112	0.215054	0.198909	0.208126	0.195048	0.455118	-0.938128	5.04628	0.0246789	1
ENSMUSG00000044628	Rnf208	0.181224	0.282286	0.243236	0.229041	0.19002	0.176538	0.141058	0.159955	0.441908	-0.811295	5.04624	0.0246794	1
ENSMUSG00000069291	Vmn1r200	0.202568	0.244283	0.186434	0.370471	0.310634	0.397817	0.35003	0.360839	-0.47862	-0.626701	5.04483	0.0246995	1
uc029sdg.1	4921509O07Rik	0.218773	0.280926	0.32626	0.216861	0.326564	0.35993	0.283808	0.409601	-0.432663	-0.639582	5.04289	0.0247271	1
ENSMUSG00000080940	Gm15145	0	0	0.0233043	0.0180718	0	0	0	0	3.25108	-4.39216	5.03722	0.0248083	1
ENSMUSG00000093858	Gm19967	0.291698	0.354211	0.174782	0.216861	0.318599	0.407289	0.33111	0.360839	-0.446425	-0.61384	5.03476	0.0248435	1
uc007euc.1	D830005E20Rik	0.332212	0.256497	0.349564	0.280112	0.390284	0.397817	0.35949	0.44861	-0.37843	-0.424924	5.03464	0.0248453	1
ENSMUSG00000081636	Gm15901	0.413239	0.464138	0.535999	0.515045	0.318599	0.303099	0.425712	0.438858	0.373738	-0.173994	5.03041	0.024906	1
ENSMUSG00000058613	Gm5062	0.704937	0.769492	0.687476	0.587332	0.509759	0.596726	0.520315	0.575391	0.314455	0.345809	5.03009	0.0249107	1
uc008ybu.1	Gm19619	0.388931	0.427496	0.570955	0.334328	0.485864	0.577782	0.577077	0.536382	-0.360087	0.0149308	5.02898	0.0249266	1
ENSMUSG00000087165	2010001A14Rik	0.0882916	0.0362978	0.150053	0.0626562	0.0473404	0.0281482	0.0562277	0.0483033	0.877513	-2.58346	5.02761	0.0249463	1
ENSMUSG00000062496	4930431F12Rik	0.170157	0.0854991	0.16313	0.225897	0.0477899	0.10419	0.160825	0.136534	0.604018	-1.6811	5.02441	0.0249925	1
ENSMUSG00000093801	Trav14n-2	0.00810272	0.0122142	0.0116521	0.00903588	0	0	0	0	3.24287	-4.39249	5.01574	0.0251178	1
ENSMUSG00000083663	Gm14903	0.0810272	0.122142	0.0582607	0.0180718	0.135405	0.132606	0.113523	0.0682668	-0.748956	-2.17785	5.00383	0.0252913	1
ENSMUSG00000009588	St6galnac1	0.550985	0.415281	0.384521	0.587332	0.621268	0.483064	0.70952	0.770439	-0.386992	0.235351	4.99952	0.0253544	1
ENSMUSG00000082682	Gm15349	0.469958	0.64735	0.594259	0.749978	0.597374	0.388345	0.444633	0.409601	0.400376	0.152101	4.99742	0.0253851	1
ENSMUSG00000047969	Olfr1093	0.332212	0.415281	0.337912	0.280112	0.390284	0.483064	0.463553	0.399848	-0.362705	-0.299095	4.99234	0.0254597	1
ENSMUSG00000021214	Akr1c18	0.407938	0.38584	0.437102	0.445999	0.55826	0.579721	0.466946	0.490993	-0.322649	-0.00343778	4.98853	0.0255159	1
ENSMUSG00000065415	Mir217	0.332212	0.256497	0.32626	0.271076	0.422144	0.454648	0.33111	0.351086	-0.389049	-0.455943	4.9859	0.0255547	1
ENSMUSG00000043931	Gimap7	0.0162054	0.0122142	0.0116521	0	0	0	0	0	3.22926	-4.39299	4.98179	0.0256154	1
ENSMUSG00000095286	Olfr117	0.35652	0.366425	0.32626	0.234933	0.430109	0.407289	0.397331	0.409601	-0.369531	-0.373616	4.98039	0.0256362	1
ENSMUSG00000068399	Gm7247	0.0243082	0.0488566	0.0233043	0	0.0557549	0.0284155	0.0851425	0.0390096	-1.18036	-3.13042	4.97778	0.0256749	1
ENSMUSG00000026582	Sele	0.486163	0.58628	0.524346	0.578296	0.485864	0.407289	0.473014	0.331581	0.337505	0.00574213	4.9748	0.0257192	1
ENSMUSG00000006289	Osgep	0.174707	0.171754	0.218467	0.165179	0.138136	0.115433	0.150766	0.15085	0.381534	-0.474952	4.97127	0.0257717	1
ENSMUSG00000095377	Olfr91	0.648218	0.537423	0.617564	0.542153	0.477899	0.56831	0.397331	0.429105	0.329433	0.127308	4.97098	0.025776	1
ENSMUSG00000033540	Idua	0.262743	0.242252	0.245778	0.275934	0.230694	0.181898	0.184654	0.211848	0.344227	0.581971	4.97078	0.025779	1
ENSMUSG00000061833	Gm6311	0.226876	0.219855	0.151478	0.207825	0.318599	0.246268	0.302729	0.24381	-0.453671	-0.93612	4.97027	0.0257866	1
ENSMUSG00000075076	Olfr1252	0.332212	0.268712	0.32626	0.253005	0.438074	0.378873	0.312189	0.419353	-0.392357	-0.464919	4.96893	0.0258065	1
ENSMUSG00000083036	Gm15959	0.380828	0.500781	0.466086	0.343363	0.438074	0.596726	0.595997	0.516877	-0.362602	-0.00772213	4.95429	0.0260261	1
ENSMUSG00000084099	Gm12929	0.0648218	0.0854991	0.0932171	0.0632512	0.0955798	0.151549	0.132444	0.117029	-0.71003	-2.06943	4.95233	0.0260556	1
ENSMUSG00000060469	Krtap19-3	0.413239	0.427496	0.384521	0.361435	0.557549	0.46412	0.406792	0.585144	-0.350593	-0.0872461	4.95101	0.0260754	1
ENSMUSG00000083821	Gm14631	0.121541	0.122142	0.128174	0.126502	0.262844	0.179965	0.122984	0.165791	-0.578164	-1.51415	4.94925	0.0261019	1
ENSMUSG00000091890	A830073O21Rik	0.299801	0.280926	0.174782	0.253005	0.183195	0.189437	0.160825	0.2048	0.472955	-1.07308	4.94733	0.026131	1
ENSMUSG00000040770	Il25	0.680628	0.622922	0.65252	0.686727	0.549584	0.549367	0.520315	0.555887	0.288119	0.313134	4.94687	0.026138	1
uc029ttw.1	AB334952	0.00810272	0.0122142	0	0.0180718	0	0	0	0	3.21246	-4.39348	4.94294	0.0261975	1
ENSMUSG00000021469	Msx2	0.47806	0.659565	0.734085	0.831301	0.637198	0.397817	0.529775	0.429105	0.42114	0.273495	4.94191	0.026213	1
ENSMUSG00000084989	E030010N08Rik	1.02905	0.903848	1.04869	0.948767	0.724813	0.748275	0.671679	0.877716	0.381796	0.826783	4.94183	0.0262142	1
ENSMUSG00000085020	2310081O03Rik	0.518574	0.610708	0.582607	0.605404	0.446039	0.416761	0.482474	0.516877	0.307694	0.109294	4.93707	0.0262865	1
ENSMUSG00000086711	Gm15482	0	0.0244283	0.0116521	0.00903588	0.01593	0.0473592	0.0473014	0.0195048	-1.5678	-3.62594	4.93428	0.0263291	1
ENSMUSG00000024907	Gal	0.915607	0.916062	0.734085	1.00298	0.716848	0.587254	0.70006	0.760687	0.373206	0.69773	4.93424	0.0263296	1
ENSMUSG00000024125	Sbpl	0.56719	0.58628	0.559303	0.704799	0.454004	0.416761	0.539236	0.536382	0.322811	0.173449	4.93284	0.026351	1
ENSMUSG00000092019	Gm4027	0.00810272	0	0.0116521	0.0180718	0	0	0	0	3.2071	-4.39364	4.93056	0.0263857	1
ENSMUSG00000041852	Tcf20	0.83458	0.537423	0.792346	0.849373	0.517724	0.520951	0.737901	0.565639	0.381299	0.464139	4.92479	0.026474	1
ENSMUSG00000044430	Klk12	0.69886	0.698618	0.68763	0.74653	0.63636	0.498767	0.584047	0.531249	0.327164	0.523283	4.9225	0.0265092	1
ENSMUSG00000080432	Gm23178	0.494266	0.635136	0.699128	0.641548	0.382319	0.426233	0.567616	0.536382	0.362335	0.170464	4.9169	0.0265952	1
ENSMUSG00000051079	Rgs13	0.32458	0.326184	0.355629	0.327488	0.372239	0.442662	0.59551	0.362758	-0.407522	-0.227858	4.91581	0.026612	1
ENSMUSG00000060636	Rpl35a	0.113735	0.0857228	0.0272595	0.0775093	0.136646	0.140339	0.103281	0.106471	-0.61617	-1.74828	4.9148	0.0266276	1
ENSMUSG00000093576	Gm24758	0.599601	0.720635	0.687476	0.76805	0.557549	0.606198	0.463553	0.585144	0.319893	0.357684	4.91258	0.0266618	1
ENSMUSG00000094702	Gm24485	0.316006	0.341996	0.419477	0.316256	0.230984	0.303099	0.255427	0.253562	0.403163	-0.639823	4.90881	0.02672	1
uc007zlj.1	4930404A05Rik	0.53478	0.64735	0.547651	0.61444	0.461969	0.445176	0.368951	0.575391	0.334554	0.115006	4.90824	0.0267288	1
ENSMUSG00000093312	Gm25468	0.648218	0.720635	0.780693	0.596368	0.565514	0.416761	0.671679	0.468115	0.354813	0.321428	4.9043	0.02679	1
ENSMUSG00000006546	Cryba2	0.712535	0.699169	0.811998	0.892046	0.522013	0.557908	0.58862	0.720064	0.388542	0.759852	4.90361	0.0268006	1
ENSMUSG00000053198	Prx	0.40463	0.494056	0.372403	0.487329	0.254561	0.316911	0.377939	0.389609	0.398545	0.662518	4.90082	0.026844	1
ENSMUSG00000084552	Gm24840	0.332212	0.451924	0.361216	0.406615	0.477899	0.511479	0.416252	0.536382	-0.337752	-0.133204	4.89804	0.0268871	1
ENSMUSG00000042743	Sgtb	0.0853753	0.0701978	0.100452	0.0778972	0.0457767	0.0272185	0.036247	0.0747326	0.850108	-2.54303	4.8975	0.0268955	1
ENSMUSG00000073433	Arhgdig	0.337463	0.335277	0.297791	0.269416	0.237486	0.197242	0.228342	0.313857	0.345628	0.27003	4.89626	0.0269149	1
ENSMUSG00000039361	Picalm	0.429444	0.29314	0.314608	0.334328	0.238949	0.20838	0.293268	0.302324	0.42823	-0.636277	4.88805	0.0270432	1
ENSMUSG00000097595	AC119806.1	0.0810272	0.0244283	0.0582607	0.0361435	0.0637198	0.123134	0.113523	0.0780192	-0.822328	-2.43337	4.88699	0.0270598	1
uc029rox.1	DQ559021	0.0486163	0.0610708	0.0233043	0.0451794	0.0398249	0.0189437	0	0.0097524	1.24557	-3.3242	4.88544	0.0270842	1
ENSMUSG00000052818	Olfr813	0.26739	0.317568	0.337912	0.30722	0.342494	0.473592	0.33111	0.477867	-0.406243	-0.412892	4.88451	0.0270988	1
ENSMUSG00000055555	4930502E18Rik	0.170157	0.158784	0.221391	0.162646	0.318599	0.236796	0.198666	0.234058	-0.497084	-1.09925	4.8845	0.027099	1
ENSMUSG00000054031	Rdh18-ps	0.461855	0.415281	0.419477	0.551189	0.398249	0.388345	0.33111	0.351086	0.342624	-0.202584	4.88353	0.0271142	1
ENSMUSG00000097055	AC140457.1	0.0405136	0.0244283	0.104869	0.0451794	0.0876148	0.0663029	0.132444	0.0877716	-0.821911	-2.4297	4.88195	0.0271389	1
ENSMUSG00000089021	Gm25012	0.307903	0.244283	0.384521	0.415651	0.469934	0.416761	0.416252	0.44861	-0.364373	-0.28782	4.87977	0.0271733	1
ENSMUSG00000095864	Vmn1r77	0.0810272	0.158784	0.104869	0.126502	0.151335	0.236796	0.208126	0.097524	-0.58967	-1.6049	4.8795	0.0271775	1
uc029rjg.1	DQ695083	0.413239	0.43971	0.547651	0.397579	0.637198	0.454648	0.548696	0.604649	-0.343484	0.0708225	4.87778	0.0272045	1
ENSMUSG00000084749	Gm25288	0.437547	0.500781	0.559303	0.487938	0.366389	0.378873	0.416252	0.399848	0.332409	-0.121047	4.87607	0.0272316	1
ENSMUSG00000019892	Lrriq1	0.535127	0.565865	0.482399	0.525501	0.651649	0.588201	0.690059	0.653689	-0.292127	0.300224	4.87606	0.0272317	1
ENSMUSG00000026117	Zap70	0.899402	0.683993	0.838954	0.795157	0.597374	0.511479	0.614918	0.789944	0.366771	0.556654	4.87595	0.0272335	1
ENSMUSG00000059595	Olfr935	0.251184	0.317568	0.337912	0.352399	0.350459	0.511479	0.368951	0.429105	-0.403206	-0.381688	4.87379	0.0272676	1
ENSMUSG00000006315	Tmem147	0.0243082	0	0.0116521	0	0	0	0	0	3.17996	-4.39464	4.86431	0.0274178	1
ENSMUSG00000090284	Gm17613	0.0810272	0.0244283	0.0582607	0.0993947	0.0716848	0.151549	0.132444	0.117029	-0.727155	-2.14956	4.86194	0.0274554	1
ENSMUSG00000048368	Omd	0.397033	0.183212	0.139826	0.216861	0.326564	0.322042	0.368951	0.419353	-0.561124	-0.639261	4.86091	0.0274718	1
ENSMUSG00000042845	Wfdc12	0.632012	0.720635	0.640868	0.677691	0.525689	0.511479	0.473014	0.643658	0.307093	0.310983	4.85999	0.0274865	1
ENSMUSG00000049073	Olfr985	0.388931	0.390853	0.454434	0.496973	0.541619	0.577782	0.558156	0.477867	-0.315972	0.0187618	4.8567	0.027539	1
ENSMUSG00000048628	4930542C16Rik	0.0322979	0.0730295	0.0348346	0.0360175	0.0793721	0.0660717	0.122555	0.048592	-0.894168	-2.62785	4.85424	0.0275783	1
ENSMUSG00000026926	Pmpca	0.212326	0.279204	0.279349	0.307308	0.204275	0.258764	0.18988	0.16312	0.387052	-0.179735	4.85418	0.0275792	1
ENSMUSG00000087064	Gm11721	0.632012	0.58628	0.675824	0.777086	0.573479	0.445176	0.473014	0.633906	0.333584	0.307283	4.85378	0.0275857	1
ENSMUSG00000089685	Gm9017	0.0650711	0.0817409	0.0779797	0.0241884	0.0799562	0.101422	0.0886355	0.110952	-0.648315	-1.87933	4.84948	0.0276545	1
ENSMUSG00000076902	Traj27	0.0729245	0.0488566	0.104869	0.126502	0.14337	0.113662	0.132444	0.175543	-0.648331	-1.88633	4.84914	0.0276599	1
ENSMUSG00000091425	Gm17118	0.494266	0.29314	0.582607	0.605404	0.700918	0.691444	0.539236	0.663163	-0.378068	0.249783	4.84284	0.0277611	1
ENSMUSG00000068407	Rnase12	0.494266	0.549637	0.873911	0.61444	0.454004	0.454648	0.425712	0.575391	0.393111	0.188933	4.84067	0.0277961	1
uc008mxc.2	DQ553729	0.129644	0.0610708	0.128174	0.0813229	0.0716848	0.0757747	0.0473014	0.0390096	0.77406	-2.34222	4.83794	0.0278401	1
ENSMUSG00000048373	Fgfbp1	0.575293	0.622922	0.535999	0.533117	0.358424	0.46412	0.416252	0.565639	0.338075	0.0718182	4.83792	0.0278404	1
ENSMUSG00000034829	Nxnl1	0.672597	0.632186	0.728267	0.679464	0.544487	0.573497	0.388024	0.647628	0.333392	0.357742	4.83294	0.0279209	1
ENSMUSG00000083698	Gm12687	0.510471	0.390853	0.547651	0.451794	0.438074	0.407289	0.274348	0.341334	0.374012	-0.185843	4.82475	0.0280539	1
ENSMUSG00000095649	Gm21884	0.105335	0.170998	0.139826	0.144574	0.119475	0.113662	0.0567616	0.048762	0.655389	-1.94327	4.82341	0.0280757	1
ENSMUSG00000067356	B430203G13Rik	0.0972326	0.170998	0.128174	0.162646	0.0318599	0.0473592	0.132444	0.146286	0.655234	-1.93615	4.82051	0.028123	1
ENSMUSG00000080469	Snord98	0.202568	0.195427	0.186434	0.243969	0.278774	0.312571	0.283808	0.263315	-0.442329	-0.906597	4.81923	0.0281439	1
ENSMUSG00000062272	Olfr1129	0.283595	0.207641	0.302956	0.216861	0.286739	0.340986	0.463553	0.312077	-0.458739	-0.635195	4.81815	0.0281615	1
ENSMUSG00000049477	Gm8508	0.340314	0.525209	0.396173	0.478902	0.342494	0.350458	0.321649	0.302324	0.377627	-0.32708	4.81773	0.0281684	1
uc009oqn.2	AB352175	0.615807	0.598494	0.65252	0.659619	0.549584	0.445176	0.529775	0.536382	0.290621	0.243562	4.81713	0.0281783	1
ENSMUSG00000079470	Utp14b	0.16868	0.172904	0.126137	0.112864	0.225505	0.165633	0.204819	0.211144	-0.480335	-1.12789	4.81705	0.0281796	1
ENSMUSG00000072616	Gm7853	0.275492	0.403067	0.337912	0.316256	0.438074	0.369402	0.435173	0.429105	-0.359763	-0.342769	4.81524	0.0282092	1
ENSMUSG00000038500	Prr3	0.211596	0.205997	0.196518	0.172058	0.151666	0.175206	0.128671	0.143255	0.388618	-0.572767	4.81426	0.0282252	1
ENSMUSG00000085794	Vax2os	0.22808	0.209277	0.221038	0.221172	0.151093	0.173882	0.202615	0.149194	0.388527	-0.572884	4.81201	0.0282621	1
ENSMUSG00000086669	AA645442	0.907505	0.781706	0.629216	0.858409	0.597374	0.615669	0.652759	0.663163	0.345104	0.552676	4.81195	0.028263	1
uc029sxl.1	Gm6936	0.664423	0.58628	0.699128	0.487938	0.549584	0.416761	0.473014	0.477867	0.334039	0.169666	4.80914	0.0283091	1
ENSMUSG00000065394	Mir25	0.0648218	0.0488566	0.0349564	0.0993947	0.0238949	0.0284155	0.0473014	0.0292572	0.995428	-2.90934	4.80211	0.0284249	1
ENSMUSG00000035370	Adat3	0.35652	0.335889	0.477738	0.429204	0.334529	0.35993	0.279078	0.263315	0.36436	0.539688	4.79557	0.028533	1
uc012gqs.1	Gm3434	0.502369	0.635136	0.535999	0.478902	0.454004	0.312571	0.435173	0.468115	0.343268	-0.0170039	4.79421	0.0285555	1
ENSMUSG00000083844	2210015D19Rik	0.281458	0.358541	0.285036	0.23872	0.237705	0.217799	0.22679	0.233793	0.321598	0.130474	4.79065	0.0286146	1
ENSMUSG00000057203	Vmn1r234	0.469958	0.403067	0.384521	0.406615	0.629233	0.511479	0.482474	0.477867	-0.333173	-0.0197567	4.78758	0.0286657	1
ENSMUSG00000086442	Gm11722	0.397033	0.280926	0.407825	0.46083	0.406214	0.558838	0.501394	0.575391	-0.368691	-0.0901936	4.7859	0.0286936	1
ENSMUSG00000059663	4930524N10Rik	0.186363	0.219855	0.186434	0.162646	0.278774	0.322042	0.236507	0.195048	-0.471647	-1.03866	4.78503	0.0287081	1
ENSMUSG00000079580	Tmem217	0.0405136	0.0610708	0.0466086	0.072287	0.0477899	0.0284155	0.00946027	0.0097524	1.09314	-3.10059	4.78465	0.0287145	1
ENSMUSG00000083196	Gm15272	0.0648218	0.0854991	0.0349564	0.0361435	0.0238949	0.0378873	0.0283808	0.0097524	1.0931	-3.09859	4.78437	0.0287191	1
ENSMUSG00000073079	Srp54a	0.162054	0.244283	0.279651	0.162646	0.11151	0.179965	0.104063	0.165791	0.557186	-1.38813	4.78319	0.0287389	1
ENSMUSG00000030142	Clec4e	0.743963	0.487592	0.639589	0.604196	0.715418	0.671159	0.963023	0.934362	-0.390075	0.572913	4.78197	0.0287593	1
ENSMUSG00000049916	2610318N02Rik	0.105335	0.0854991	0.0932171	0.126502	0.11151	0.151549	0.198666	0.185296	-0.60249	-1.71673	4.78184	0.0287615	1
ENSMUSG00000085244	B930086A06Rik	0.721142	0.610708	0.594259	0.587332	0.589409	0.46412	0.510855	0.458363	0.314655	0.231581	4.78065	0.0287813	1
ENSMUSG00000097983	RP23-246H16.2	0.648218	0.830563	0.664172	0.749978	0.525689	0.644085	0.633838	0.497372	0.323774	0.41294	4.77887	0.028811	1
ENSMUSG00000027481	Bpifb2	0.598728	0.553552	0.585481	0.534145	0.502229	0.363945	0.493988	0.470809	0.306948	0.108866	4.77705	0.0288415	1
ENSMUSG00000080922	Gm2214	0.137746	0.134356	0.128174	0.108431	0.246914	0.227324	0.113523	0.156038	-0.567318	-1.49365	4.77614	0.0288568	1
ENSMUSG00000083224	Gm11255	0.307903	0.427496	0.349564	0.551189	0.501794	0.663029	0.491934	0.507125	-0.401202	-0.0134152	4.77576	0.0288632	1
ENSMUSG00000052759	Gpr25	0.486163	0.500781	0.675824	0.641548	0.525689	0.322042	0.491934	0.419353	0.374479	0.072788	4.77122	0.0289394	1
ENSMUSG00000083973	Gm13459	0.421341	0.574065	0.65252	0.578296	0.382319	0.416761	0.491934	0.429105	0.354229	0.0237579	4.76924	0.0289726	1
ENSMUSG00000035651	4930480E11Rik	0.194465	0.073285	0.104869	0.144574	0.270809	0.123134	0.255427	0.175543	-0.619433	-1.38328	4.7689	0.0289783	1
ENSMUSG00000021541	Trpc7	0.47313	0.489662	0.487441	0.582743	0.381788	0.429252	0.453463	0.390971	0.304164	0.130443	4.76698	0.0290106	1
ENSMUSG00000051687	Vmn1r73	0.35652	0.29314	0.32626	0.289148	0.398249	0.492536	0.387871	0.360839	-0.361692	-0.380864	4.75821	0.0291589	1
ENSMUSG00000038085	Cnbd2	0.344014	0.366383	0.301128	0.329424	0.279355	0.253525	0.305604	0.243032	0.307507	0.431734	4.75593	0.0291975	1
ENSMUSG00000084927	Gm5724	0.380828	0.390853	0.221391	0.388543	0.446039	0.426233	0.425712	0.507125	-0.361836	-0.251475	4.7533	0.0292421	1
ENSMUSG00000098077	RP24-72E12.1	0.461855	0.464138	0.512694	0.46083	0.310634	0.454648	0.425712	0.292572	0.357722	-0.184576	4.74918	0.0293123	1
ENSMUSG00000073647	Gm10557	0.316006	0.329782	0.477738	0.343363	0.254879	0.303099	0.245967	0.292572	0.402254	-0.570935	4.7464	0.0293596	1
ENSMUSG00000086151	Gm5698	0.237957	0.342396	0.272201	0.229176	0.372133	0.372994	0.315711	0.286404	-0.352111	-0.0777889	4.74537	0.0293772	1
ENSMUSG00000074596	Spint3	0.550985	0.720635	0.757389	0.560225	0.517724	0.454648	0.595997	0.438858	0.340129	0.237702	4.74063	0.0294583	1
ENSMUSG00000080753	Gm15613	0.397033	0.341996	0.337912	0.496973	0.286739	0.293627	0.321649	0.331581	0.379422	-0.431721	4.73353	0.0295801	1
ENSMUSG00000055937	Krt28	0.494266	0.476352	0.454434	0.352399	0.573479	0.577782	0.510855	0.536382	-0.313157	0.0490612	4.73263	0.0295956	1
ENSMUSG00000086402	Gm15322	0.542882	0.574065	0.48939	0.650583	0.461969	0.46412	0.482474	0.429105	0.302974	0.0861922	4.73247	0.0295983	1
ENSMUSG00000025486	Sirt3	0.339455	0.379648	0.35693	0.321563	0.258336	0.32001	0.298312	0.228446	0.332101	0.507846	4.7309	0.0296254	1
ENSMUSG00000042306	S100a14	0.931813	0.73285	0.780693	0.948767	0.509759	0.833522	0.614918	0.663163	0.388525	0.62522	4.72932	0.0296526	1
ENSMUSG00000081524	Gm11658	0.332212	0.464138	0.419477	0.469866	0.342494	0.331514	0.264888	0.341334	0.374454	-0.367776	4.7267	0.0296978	1
ENSMUSG00000019813	Cep57l1	0.218773	0.207641	0.244695	0.239451	0.195142	0.184701	0.193936	0.14141	0.34	-0.23431	4.72645	0.0297022	1
ENSMUSG00000079317	Trappc2	0.127271	0.116273	0.122015	0.120424	0.147854	0.139759	0.234149	0.148541	-0.452698	-0.625684	4.72594	0.0297109	1
ENSMUSG00000076012	Mir705	0.696834	0.842777	0.897215	0.966839	0.716848	0.6725	0.548696	0.69242	0.363712	0.625281	4.72511	0.0297253	1
ENSMUSG00000082845	Gm13879	0.0243082	0.0244283	0.0116521	0.00903588	0.0318599	0.056831	0.0567616	0.0292572	-1.25549	-3.32403	4.72506	0.0297261	1
ENSMUSG00000089822	Gm15759	0.53478	0.745064	0.431129	0.542153	0.541619	0.46412	0.33111	0.321829	0.42049	0.0188744	4.72384	0.0297472	1
ENSMUSG00000035969	Rusc2	0.742836	0.675195	0.742555	0.722873	0.668863	0.543603	0.696889	0.666315	0.163861	3.46332	4.72354	0.0297525	1
ENSMUSG00000034837	Gnat1	0.680628	0.745064	0.81565	0.731906	0.581444	0.549367	0.558156	0.69242	0.313044	0.456024	4.71999	0.0298139	1
ENSMUSG00000081857	Gm13624	0.348417	0.427496	0.396173	0.379507	0.326564	0.322042	0.255427	0.273067	0.372307	-0.480864	4.71822	0.0298446	1
ENSMUSG00000087799	Gm25961	0.640115	0.671779	0.722433	0.56926	0.533654	0.492536	0.454093	0.604649	0.308183	0.269671	4.71621	0.0298795	1
ENSMUSG00000002664	Pspn	0.56719	0.574065	0.605911	0.587332	0.454004	0.530423	0.520315	0.390096	0.298295	0.128295	4.71472	0.0299054	1
ENSMUSG00000041737	Tmem45b	0.810272	0.73285	0.699128	0.759014	0.653128	0.483064	0.595997	0.672915	0.323768	0.475486	4.71432	0.0299124	1
ENSMUSG00000083055	Gm14140	0.583396	0.659565	0.477738	0.605404	0.469934	0.46412	0.454093	0.507125	0.298263	0.126665	4.71373	0.0299226	1
ENSMUSG00000096145	Vkorc1	0.0772408	0.0952641	0.131272	0.125289	0.0552202	0.0492503	0.0737852	0.0845151	0.690794	-2.09452	4.7116	0.0299598	1
ENSMUSG00000088571	Gm25455	0.550985	0.818349	0.48939	0.61444	0.446039	0.530423	0.397331	0.536382	0.362623	0.172646	4.70912	0.030003	1
ENSMUSG00000092285	Vmn1r-ps56	0.405136	0.158784	0.302956	0.271076	0.350459	0.46412	0.397331	0.399848	-0.454838	-0.446733	4.70848	0.0300142	1
ENSMUSG00000009114	2610028H24Rik	0.684095	0.669913	0.854511	0.829701	0.55957	0.554527	0.66462	0.468782	0.433567	1.12344	4.70717	0.0300371	1
ENSMUSG00000028797	Tmem234	0.2425	0.270505	0.292931	0.200117	0.205005	0.158746	0.17554	0.221823	0.37641	-0.375879	4.70181	0.0301309	1
ENSMUSG00000039639	Kcne1	0.687279	0.640446	0.593006	0.62708	0.485201	0.474742	0.590879	0.473764	0.336942	0.603755	4.69979	0.0301663	1
ENSMUSG00000094988	Gm23728	0.405136	0.525209	0.477738	0.487938	0.422144	0.35993	0.33111	0.360839	0.334107	-0.189743	4.69848	0.0301893	1
ENSMUSG00000033450	Tagap	0.858888	0.610708	0.722433	0.605404	0.557549	0.539895	0.577077	0.575391	0.327569	0.380003	4.6973	0.03021	1
uc009ogf.1	4930540M03Rik	0.65632	0.903848	0.617564	0.740942	0.637198	0.539895	0.548696	0.575391	0.32727	0.420812	4.69717	0.0302123	1
ENSMUSG00000080863	Gm14787	0.170157	0.207641	0.104869	0.162646	0.19116	0.293627	0.227047	0.214553	-0.504856	-1.20908	4.69369	0.0302736	1
ENSMUSG00000081404	Gm15694	0.413239	0.427496	0.559303	0.442758	0.406214	0.293627	0.368951	0.351086	0.351059	-0.234094	4.69273	0.0302906	1
ENSMUSG00000093696	Vmn1r7	0.153952	0.207641	0.116521	0.108431	0.207089	0.265211	0.160825	0.2048	-0.531989	-1.34101	4.69162	0.03031	1
ENSMUSG00000028845	Tekt2	0.429757	0.363173	0.458828	0.573648	0.403249	0.334915	0.372518	0.336998	0.341556	0.082137	4.68712	0.0303895	1
ENSMUSG00000079162	Trim43b	0.226876	0.232069	0.221391	0.316256	0.286739	0.35993	0.368951	0.321829	-0.401057	-0.679329	4.68479	0.0304308	1
ENSMUSG00000058976	Usp17lc	0.0983994	0.0471955	0.0450239	0.0648415	0.05276	0.0313707	0.0469986	0.0322999	0.69003	-2.1086	4.68473	0.0304319	1
ENSMUSG00000089871	Speer7-ps1	0.113438	0.0488566	0.0699128	0.144574	0.135405	0.151549	0.170285	0.156038	-0.609243	-1.78078	4.68416	0.0304419	1
ENSMUSG00000087317	4930466I24Rik	0.664423	0.598494	0.524346	0.786122	0.485864	0.530423	0.510855	0.565639	0.321079	0.270946	4.68221	0.0304764	1
uc007epa.2	DQ568657	0	0	0.0233043	0	0.0477899	0.00947184	0.00946027	0.0390096	-2.15513	-3.81036	4.67895	0.0305344	1
ENSMUSG00000085444	Gm13936	0.510471	0.561851	0.454434	0.560225	0.454004	0.303099	0.491934	0.390096	0.343345	-0.0456439	4.67868	0.0305392	1
ENSMUSG00000064688	Gm25814	0.35652	0.390853	0.279651	0.343363	0.446039	0.483064	0.454093	0.360839	-0.346339	-0.285936	4.67857	0.0305412	1
ENSMUSG00000086908	Gm13598	0.44565	0.451924	0.547651	0.56926	0.469934	0.322042	0.302729	0.44861	0.372635	-0.110237	4.67664	0.0305754	1
ENSMUSG00000077836	Gm26052	0.469958	0.549637	0.570955	0.596368	0.724813	0.634613	0.624378	0.682668	-0.299373	0.326341	4.67507	0.0306035	1
ENSMUSG00000029280	Smr3a	0.243082	0.29314	0.244695	0.30722	0.334529	0.369402	0.387871	0.331581	-0.386698	-0.582591	4.67463	0.0306113	1
ENSMUSG00000088702	Gm25556	0.35652	0.464138	0.396173	0.343363	0.254879	0.322042	0.34057	0.273067	0.37242	-0.475462	4.67396	0.0306232	1
ENSMUSG00000089051	Gm23354	0.753553	0.574065	0.710781	0.659619	0.517724	0.492536	0.68114	0.477867	0.326307	0.328302	4.67275	0.0306448	1
uc009lat.2	5330429B09Rik	0.162054	0.170998	0.139826	0.108431	0.230984	0.132606	0.245967	0.224305	-0.531953	-1.34388	4.67248	0.0306495	1
ENSMUSG00000076476	Trbv20	0.469958	0.43971	0.442781	0.469866	0.477899	0.615669	0.567616	0.624153	-0.307552	0.0937943	4.66889	0.0307138	1
ENSMUSG00000074224	4932431P20Rik	0.295749	0.274819	0.372869	0.379507	0.246914	0.260476	0.307459	0.24381	0.32487	0.294949	4.66852	0.0307204	1
ENSMUSG00000052025	Ppp1r2-ps7	0.270483	0.221339	0.266722	0.301634	0.205112	0.126475	0.279709	0.120919	0.53482	-0.975494	4.666	0.0307656	1
ENSMUSG00000073932	Olfr641	0.413239	0.451924	0.454434	0.406615	0.677023	0.435704	0.482474	0.585144	-0.355725	0.0264539	4.6616	0.0308445	1
ENSMUSG00000080347	Gm24587	0.397033	0.329782	0.372869	0.433722	0.469934	0.549367	0.454093	0.477867	-0.326227	-0.129509	4.65925	0.0308868	1
ENSMUSG00000085027	Gm11840	0.850786	0.659565	0.769041	0.641548	0.677023	0.502007	0.558156	0.585144	0.331087	0.433399	4.65825	0.0309046	1
ENSMUSG00000083093	Gm15385	0.0324109	0.0244283	0.0349564	0.0271076	0.0477899	0.0757747	0.0473014	0.0780192	-1.01223	-2.93473	4.65605	0.0309442	1
ENSMUSG00000093942	Olfr46	0.550985	0.696207	0.512694	0.478902	0.430109	0.454648	0.520315	0.321829	0.358084	0.0344542	4.65527	0.0309584	1
ENSMUSG00000085922	Gm13643	0.591499	0.549637	0.454434	0.56926	0.438074	0.445176	0.520315	0.321829	0.337197	0.0170402	4.65457	0.0309711	1
ENSMUSG00000084493	Gm22106	0.704937	0.745064	0.722433	0.831301	0.573479	0.539895	0.6906	0.614401	0.315718	0.476562	4.65375	0.0309858	1
ENSMUSG00000056019	Zfp709	0.283595	0.244283	0.209739	0.207825	0.262844	0.454648	0.302729	0.312077	-0.472235	-0.712707	4.64891	0.0310734	1
ENSMUSG00000087329	Gm15671	0.364622	0.232069	0.477738	0.370471	0.446039	0.473592	0.548696	0.419353	-0.375493	-0.192505	4.64284	0.0311833	1
ENSMUSG00000084742	n-R5s19	0.753553	0.549637	0.594259	0.587332	0.477899	0.56831	0.501394	0.477867	0.316767	0.223705	4.64235	0.0311923	1
ENSMUSG00000098226	RP24-357L20.1	0.397033	0.366425	0.302956	0.225897	0.454004	0.511479	0.33111	0.429105	-0.417269	-0.328903	4.63926	0.0312485	1
ENSMUSG00000077555	Gm23708	0.372725	0.451924	0.32626	0.243969	0.477899	0.416761	0.491934	0.399848	-0.379102	-0.261451	4.63911	0.0312513	1
ENSMUSG00000081873	Gm15197	0.56719	0.574065	0.605911	0.650583	0.509759	0.454648	0.586537	0.351086	0.3284	0.15339	4.6383	0.031266	1
ENSMUSG00000095409	Gm13043	0.0972326	0.0610708	0.0349564	0.15361	0.0318599	0.0473592	0.0662219	0.0682668	0.800418	-2.47067	4.63813	0.031269	1
ENSMUSG00000076747	Tcrg-V5	0.397033	0.464138	0.454434	0.578296	0.605339	0.549367	0.595997	0.594896	-0.311016	0.139007	4.62976	0.031422	1
ENSMUSG00000021392	Nol8	0.0810272	0.0366425	0.0932171	0.0542153	0.103545	0.132606	0.0946027	0.117029	-0.720869	-2.19482	4.62828	0.031449	1
ENSMUSG00000061863	Gm6822	0.704233	0.68331	0.582025	0.686041	0.843445	0.690754	0.954534	0.925553	-0.355748	0.64382	4.62792	0.0314557	1
ENSMUSG00000083037	Gm14900	0.113438	0.14657	0.151478	0.117466	0.183195	0.198909	0.227047	0.146286	-0.541174	-1.47658	4.62627	0.031486	1
ENSMUSG00000063236	1110038F14Rik	0.866991	0.635136	0.81565	0.795157	0.549584	0.445176	0.804123	0.604649	0.383645	0.503584	4.62478	0.0315133	1
ENSMUSG00000086600	C030005K06Rik	0.15924	0.12002	0.166542	0.201795	0.113842	0.109996	0.160567	0.060983	0.552263	-1.5367	4.6206	0.0315902	1
ENSMUSG00000070109	Mir497	0.0972326	0.0610708	0.0932171	0.162646	0.0398249	0.0663029	0.0567616	0.097524	0.736393	-2.27225	4.61479	0.0316975	1
ENSMUSG00000028034	Fubp1	0.125686	0.0473654	0.0564824	0.0613205	0.054053	0.0275482	0.0366861	0.0472736	0.863345	-2.65527	4.6146	0.0317009	1
ENSMUSG00000054032	Gm9932	0.648218	0.622922	0.675824	0.560225	0.517724	0.492536	0.586537	0.429105	0.299747	0.225176	4.61298	0.0317309	1
ENSMUSG00000070110	Mir504	0.137746	0.219855	0.186434	0.171682	0.199125	0.293627	0.208126	0.292572	-0.492507	-1.11027	4.61038	0.0317791	1
uc009ckg.1	DQ711212	0.0243082	0.0244283	0.0582607	0.0361435	0.0716848	0.056831	0.0851425	0.0585144	-0.946992	-2.80939	4.60917	0.0318013	1
ENSMUSG00000049830	Gm9839	0.194465	0.207641	0.256347	0.243969	0.167265	0.142078	0.141904	0.185296	0.488557	-1.25139	4.6038	0.0319012	1
ENSMUSG00000078451	Ppil6	0.0324109	0	0.0349564	0.0271076	0	0.0189437	0	0.0097524	1.70105	-3.85766	4.60354	0.031906	1
ENSMUSG00000043913	Ccdc60	0.440803	0.471172	0.691526	0.554132	0.787836	0.637081	0.580158	0.704183	-0.346659	0.345365	4.60331	0.0319103	1
ENSMUSG00000089429	Gm26004	0.526677	0.366425	0.396173	0.415651	0.469934	0.596726	0.662219	0.497372	-0.353734	0.038166	4.60199	0.0319349	1
ENSMUSG00000047420	Fam180a	0.74545	0.610708	0.873911	0.713835	0.677023	0.483064	0.662219	0.477867	0.348638	0.43176	4.60108	0.0319519	1
ENSMUSG00000070637	Gm694	0.421341	0.598494	0.524346	0.506009	0.438074	0.284155	0.397331	0.44861	0.359318	-0.0945137	4.60031	0.0319661	1
ENSMUSG00000060036	Rpl3	0.0243082	0.0854991	0.0349564	0.0271076	0.0796498	0.0473592	0.0851425	0.0877716	-0.895576	-2.69099	4.5998	0.0319757	1
ENSMUSG00000086805	4932443L11Rik	0.162385	0.235367	0.17963	0.229841	0.147346	0.146018	0.153132	0.135309	0.452095	-1.04403	4.59559	0.0320543	1
ENSMUSG00000061887	Ssbp3	0.75477	0.639674	0.824714	0.708456	0.647172	0.639574	0.790795	0.706122	0.0805562	3.81604	4.59091	0.032142	1
ENSMUSG00000030154	Klrb1f	0.583396	0.488566	0.524346	0.46083	0.366389	0.445176	0.435173	0.429105	0.312869	-0.0439715	4.59041	0.0321514	1
ENSMUSG00000077553	Gm23176	0.542882	0.415281	0.559303	0.524081	0.653128	0.606198	0.605457	0.643658	-0.285574	0.239909	4.58998	0.0321594	1
ENSMUSG00000048592	Gm5946	0.247071	0.262539	0.238809	0.293593	0.195093	0.236737	0.203345	0.209624	0.311067	-0.0289826	4.58409	0.03227	1
ENSMUSG00000095658	Vmn2r-ps130	0.153952	0.0977133	0.186434	0.189753	0.286739	0.274683	0.198666	0.156038	-0.538265	-1.21736	4.58338	0.0322835	1
ENSMUSG00000045708	Olfr447	0.380828	0.366425	0.337912	0.46083	0.573479	0.549367	0.425712	0.429105	-0.349915	-0.111301	4.58186	0.0323121	1
ENSMUSG00000083771	Gm15988	0.510471	0.58628	0.431129	0.56926	0.454004	0.378873	0.406792	0.44861	0.310203	-0.0240203	4.58168	0.0323155	1
ENSMUSG00000073937	Olfr633	0.469958	0.488566	0.361216	0.46083	0.645163	0.644085	0.482474	0.477867	-0.337371	0.0725962	4.58059	0.0323361	1
ENSMUSG00000073242	Gm10485	0.437547	0.415281	0.372869	0.343363	0.262844	0.331514	0.255427	0.370591	0.375034	-0.448723	4.57997	0.0323478	1
ENSMUSG00000065532	Mir187	0.56719	0.720635	0.734085	0.650583	0.573479	0.445176	0.605457	0.48762	0.316118	0.296889	4.57669	0.0324098	1
ENSMUSG00000092810	Gm23635	0.186363	0.0854991	0.104869	0.117466	0.17523	0.161021	0.217586	0.2048	-0.54321	-1.48594	4.56984	0.0325396	1
ENSMUSG00000078012	Gm23487	0.615807	0.500781	0.512694	0.686727	0.509759	0.46412	0.473014	0.44861	0.307599	0.130426	4.56828	0.0325692	1
ENSMUSG00000029553	Tfec	0.307903	0.329782	0.279651	0.271076	0.374354	0.397817	0.425712	0.331581	-0.36715	-0.474792	4.56786	0.0325772	1
ENSMUSG00000097215	AC161166.1	0.429444	0.512995	0.535999	0.451794	0.326564	0.246268	0.444633	0.44861	0.387354	-0.183864	4.56615	0.0326097	1
ENSMUSG00000087846	Gm25625	0.696834	0.561851	0.442781	0.415651	0.414179	0.407289	0.198666	0.497372	0.486145	-0.0779394	4.56257	0.0326779	1
ENSMUSG00000053286	Trmt1l	0.0729245	0.0244283	0.0699128	0.0542153	0.01593	0.0378873	0.00946027	0.048762	1.03567	-3.04286	4.56106	0.0327067	1
uc029tsm.1	4933429K18Rik	0.607704	0.745064	0.745737	0.704799	0.549584	0.549367	0.510855	0.643658	0.302619	0.374557	4.55911	0.0327441	1
ENSMUSG00000084631	Gm23885	0.283595	0.244283	0.337912	0.243969	0.342494	0.426233	0.321649	0.351086	-0.378891	-0.56195	4.55748	0.0327753	1
ENSMUSG00000089047	Gm26171	0.332212	0.427496	0.419477	0.424686	0.454004	0.46412	0.577077	0.497372	-0.325015	-0.0943058	4.55718	0.032781	1
ENSMUSG00000068246	Apol9b	0.283595	0.305354	0.524346	0.298184	0.278774	0.312571	0.198666	0.165791	0.532686	-0.682296	4.55659	0.0327924	1
ENSMUSG00000064801	Gm24035	0.486163	0.757278	0.594259	0.533117	0.477899	0.46412	0.444633	0.458363	0.329133	0.115701	4.55558	0.0328116	1
ENSMUSG00000080781	Olfr388-ps1	0.26739	0.317568	0.279651	0.469866	0.557549	0.473592	0.34057	0.438858	-0.43935	-0.266647	4.55532	0.0328166	1
ENSMUSG00000085034	Gm11240	0.0972326	0.14657	0.104869	0.072287	0.151335	0.161021	0.179745	0.126781	-0.595157	-1.74857	4.55352	0.0328512	1
ENSMUSG00000097021	AC115880.1	0.121541	0.0854991	0.0932171	0.072287	0.0637198	0.0189437	0.0662219	0.0682668	0.778896	-2.43078	4.55131	0.0328935	1
uc029sxp.1	HV533599	0.486163	0.537423	0.48939	0.506009	0.454004	0.435704	0.302729	0.409601	0.31912	-0.08704	4.54916	0.0329349	1
uc007gzq.2	1700020G17Rik	0.405136	0.427496	0.372869	0.469866	0.541619	0.46412	0.473014	0.624153	-0.321315	-0.0198383	4.54902	0.0329376	1
ENSMUSG00000061195	Olfr1289	0.307903	0.378639	0.279651	0.316256	0.390284	0.473592	0.33111	0.44861	-0.361529	-0.376013	4.54032	0.0331054	1
ENSMUSG00000098219	RP23-77B14.1	0.316006	0.305354	0.291304	0.289148	0.286739	0.246268	0.170285	0.185296	0.416897	-0.834313	4.53639	0.0331814	1
ENSMUSG00000083753	Gm12814	0.340314	0.329782	0.291304	0.424686	0.438074	0.46412	0.406792	0.468115	-0.337813	-0.262463	4.53426	0.0332229	1
ENSMUSG00000093602	Vmn2r-ps116	0.275492	0.183212	0.151478	0.262041	0.278774	0.340986	0.274348	0.331581	-0.431986	-0.812599	4.53416	0.0332248	1
ENSMUSG00000082501	Gm11835	0.145849	0.207641	0.0582607	0.117466	0.215054	0.236796	0.160825	0.156038	-0.547443	-1.45324	4.53174	0.0332718	1
ENSMUSG00000096476	Gm12453	0.518574	0.537423	0.535999	0.650583	0.430109	0.483064	0.444633	0.477867	0.297425	0.0789908	4.52952	0.0333149	1
ENSMUSG00000013584	Aldh1a2	0.858888	0.659565	0.862258	0.894552	0.573479	0.738803	0.728441	0.536382	0.356337	0.586543	4.52768	0.0333507	1
ENSMUSG00000070313	A630095E13Rik	0.542882	0.659565	0.687476	0.605404	0.533654	0.56831	0.444633	0.438858	0.305919	0.205799	4.52223	0.0334573	1
ENSMUSG00000089470	Gm25366	0.113438	0.0854991	0.116521	0.117466	0.1593	0.246268	0.113523	0.136534	-0.576402	-1.67514	4.52168	0.033468	1
ENSMUSG00000021478	Drd1a	0.769758	0.806135	0.722433	0.831301	0.597374	0.558838	0.718981	0.643658	0.316834	0.534251	4.52108	0.0334796	1
ENSMUSG00000071340	Bet3l	0.324109	0.195427	0.279651	0.343363	0.302669	0.350458	0.558156	0.409601	-0.467632	-0.445555	4.5205	0.0334911	1
ENSMUSG00000098105	RP23-361G19.1	0.324109	0.317568	0.256347	0.334328	0.286739	0.25574	0.198666	0.185296	0.406533	-0.787968	4.52017	0.0334976	1
ENSMUSG00000073028	Igkv4-71	0.0243082	0.0244283	0.0349564	0.00903588	0.0557549	0.0663029	0.0473014	0.0292572	-1.11968	-3.16216	4.51854	0.0335294	1
ENSMUSG00000022361	Zhx1	0	0.0103605	0	0	0.0202687	0.0160688	0.00802459	0.00827238	-2.21806	-4.13133	4.51711	0.0335575	1
ENSMUSG00000087467	Gm13601	0.47806	0.610708	0.582607	0.695763	0.549584	0.407289	0.321649	0.526629	0.376906	0.109023	4.51444	0.0336098	1
ENSMUSG00000085360	Gm11647	0.194465	0.207641	0.221391	0.234933	0.103545	0.198909	0.122984	0.185296	0.506821	-1.31609	4.51435	0.0336117	1
ENSMUSG00000051879	Krt71	0.680628	0.94049	0.745737	0.903588	0.653128	0.691444	0.605457	0.614401	0.341747	0.576914	4.51248	0.0336484	1
ENSMUSG00000059970	Hspa2	0.202568	0.219855	0.221391	0.207825	0.11151	0.151549	0.113523	0.224305	0.512097	-1.3329	4.5123	0.033652	1
ENSMUSG00000013707	Tnfaip8l2	1.40987	0.867205	0.943823	1.0572	0.684988	0.653557	0.794663	1.01425	0.454446	0.92517	4.51117	0.0336741	1
ENSMUSG00000083670	Gm6829	0.210671	0.207641	0.279651	0.289148	0.199125	0.227324	0.122984	0.146286	0.490609	-1.12835	4.50973	0.0337025	1
ENSMUSG00000005980	Dnase1	0.278676	0.332564	0.311695	0.306454	0.251111	0.226225	0.253063	0.270194	0.283588	0.263928	4.50563	0.0337835	1
ENSMUSG00000031274	Col4a5	0.164072	0.150017	0.166321	0.152973	0.185079	0.204372	0.204122	0.184527	-0.291002	0.14258	4.5038	0.0338196	1
ENSMUSG00000084311	Gm11257	0.307903	0.29314	0.384521	0.343363	0.390284	0.435704	0.397331	0.468115	-0.345972	-0.332044	4.49933	0.0339081	1
ENSMUSG00000094128	Gm23943	0.0810272	0.0610708	0.0582607	0.117466	0.12744	0.123134	0.179745	0.0877716	-0.652002	-1.99352	4.49549	0.0339843	1
ENSMUSG00000040829	Zmynd15	0.119027	0.070209	0.193493	0.126964	0.091568	0.0725942	0.102716	0.0809732	0.541063	-1.42695	4.49247	0.0340446	1
ENSMUSG00000082358	Gm14990	0.056719	0.109927	0.116521	0.0632512	0.14337	0.161021	0.132444	0.0780192	-0.651636	-1.98577	4.49207	0.0340523	1
ENSMUSG00000082187	Gm13670	0.518574	0.43971	0.396173	0.442758	0.533654	0.577782	0.539236	0.594896	-0.297193	0.0754104	4.48839	0.0341259	1
ENSMUSG00000083649	Rasl2-9	0.502369	0.427496	0.279651	0.280112	0.398249	0.454648	0.614918	0.575391	-0.435061	-0.11258	4.48774	0.0341387	1
ENSMUSG00000081114	Gm15390	0.388931	0.378639	0.302956	0.334328	0.398249	0.445176	0.491934	0.458363	-0.335027	-0.250883	4.48718	0.0341499	1
ENSMUSG00000097329	AC166827.1	0.591499	0.561851	0.547651	0.542153	0.565514	0.388345	0.397331	0.429105	0.320994	0.0632513	4.48675	0.0341585	1
ENSMUSG00000031879	Fam96b	0.0786718	0.086248	0.133704	0.103683	0.0421824	0.0501627	0.0584517	0.094689	0.704395	-2.20055	4.48402	0.0342131	1
ENSMUSG00000028277	Ube2j1	0.212818	0.21387	0.147354	0.193378	0.22857	0.24417	0.266879	0.227686	-0.31646	-0.0989171	4.48164	0.0342609	1
ENSMUSG00000095460	Vmn2r-ps16	0	0	0	0	0	0.00947184	0.00946027	0.0195048	-3.14167	-4.3931	4.47594	0.0343754	1
ENSMUSG00000093210	Gm25251	0.291698	0.317568	0.221391	0.30722	0.469934	0.435704	0.33111	0.28282	-0.421461	-0.496985	4.47516	0.0343909	1
ENSMUSG00000098185	RP23-244I2.2	0.0810272	0.0610708	0.0582607	0.072287	0.0318599	0.0284155	0.0567616	0.0292572	0.914434	-2.80868	4.47439	0.0344065	1
ENSMUSG00000044441	Olfr1442	0.607704	0.574065	0.594259	0.551189	0.438074	0.625141	0.33111	0.429105	0.353427	0.102278	4.47306	0.0344333	1
ENSMUSG00000083130	Gm14560	0.056719	0.0854991	0.151478	0.0813229	0.1593	0.132606	0.141904	0.117029	-0.625015	-1.89405	4.47067	0.0344814	1
ENSMUSG00000095967	Gm5116	0	0	0	0	0	0.0284155	0	0.0097524	-3.13836	-4.39321	4.46857	0.034524	1
ENSMUSG00000096462	Gm22812	0	0	0	0	0	0.0189437	0.00946027	0.0097524	-3.13821	-4.39322	4.46824	0.0345305	1
ENSMUSG00000054226	Tprkb	0.267432	0.240675	0.332921	0.275975	0.262886	0.2193	0.219033	0.182559	0.321302	0.0737558	4.46781	0.0345393	1
ENSMUSG00000087829	Gm22277	0.494266	0.512995	0.501042	0.506009	0.589409	0.748275	0.624378	0.526629	-0.304943	0.221852	4.46666	0.0345625	1
ENSMUSG00000078949	R3hdml	0.858888	0.94049	0.605911	0.677691	0.629233	0.558838	0.595997	0.643658	0.343312	0.499358	4.46313	0.034634	1
uc007epr.1	AK033378	0.429444	0.427496	0.535999	0.46083	0.501794	0.634613	0.567616	0.575391	-0.298927	0.0999542	4.46091	0.0346791	1
ENSMUSG00000026835	Fcnb	0.769758	0.683993	0.664172	0.749978	0.597374	0.596726	0.624378	0.546134	0.28838	0.430146	4.45225	0.0348552	1
ENSMUSG00000022972	1110004E09Rik	0.35191	0.303918	0.337377	0.33112	0.29548	0.265678	0.256794	0.264724	0.292728	0.453104	4.45183	0.0348639	1
ENSMUSG00000030876	Mettl9	0.105335	0.0977133	0.104869	0.0813229	0.151335	0.10419	0.141904	0.195048	-0.601916	-1.81072	4.45153	0.0348701	1
ENSMUSG00000063221	Olfr930	0.413239	0.476352	0.454434	0.424686	0.541619	0.549367	0.454093	0.624153	-0.305306	0.0330441	4.45136	0.0348736	1
ENSMUSG00000088329	Gm25661	0.83458	0.757278	0.827302	0.912624	0.549584	0.539895	0.68114	0.838706	0.362777	0.605091	4.44496	0.0350044	1
ENSMUSG00000048562	Sp8	0.461855	0.500781	0.419477	0.487938	0.517724	0.606198	0.662219	0.526629	-0.299151	0.118925	4.44249	0.0350551	1
uc029tkl.1	DQ685308	0.234979	0.158784	0.16313	0.225897	0.151335	0.151549	0.113523	0.146286	0.51044	-1.40727	4.43912	0.0351243	1
ENSMUSG00000082598	Gm15212	0.226876	0.158784	0.209739	0.207825	0.246914	0.312571	0.264888	0.28282	-0.430266	-0.945378	4.43541	0.0352007	1
ENSMUSG00000081135	Gm14800	0.186363	0.305354	0.291304	0.225897	0.199125	0.170493	0.208126	0.107276	0.504337	-1.13552	4.43258	0.0352591	1
ENSMUSG00000077460	Gm26419	0.607704	0.671779	0.501042	0.686727	0.549584	0.511479	0.520315	0.409601	0.307291	0.205479	4.43004	0.0353117	1
ENSMUSG00000089628	Gm9727	0.469958	0.317568	0.291304	0.298184	0.430109	0.445176	0.539236	0.419353	-0.380658	-0.23829	4.42983	0.0353161	1
uc012akj.1	Gm11166	0.0891299	0.109927	0.151478	0.0813229	0.167265	0.151549	0.189205	0.117029	-0.581625	-1.72627	4.42798	0.0353543	1
ENSMUSG00000078917	Gm11281	0.381121	0.299223	0.342546	0.380742	0.195126	0.361985	0.250299	0.267584	0.414727	-0.578665	4.42472	0.035422	1
ENSMUSG00000098230	RP23-348L9.1	0.690964	0.690342	0.623915	0.74366	0.67132	0.516562	0.48779	0.541533	0.305098	0.369108	4.42424	0.0354319	1
ENSMUSG00000026464	Zc3h11a	0	0	0	0	0.00796498	0.0189437	0	0.0097524	-3.11736	-4.39399	4.42116	0.0354958	1
uc029tva.1	AB346733	0	0	0	0	0.00796498	0.00947184	0.00946027	0.0097524	-3.11722	-4.394	4.42084	0.0355025	1
ENSMUSG00000094358	Gm14370	0	0	0	0	0.00796498	0.00947184	0.00946027	0.0097524	-3.11722	-4.394	4.42084	0.0355025	1
ENSMUSG00000025474	Tubgcp2	0	0	0	0	0.00796498	0.00947184	0.00946027	0.0097524	-3.11722	-4.394	4.42084	0.0355025	1
ENSMUSG00000043295	Gm16373	0.210671	0.0977133	0.151478	0.180718	0.230984	0.274683	0.293268	0.156038	-0.525637	-1.17156	4.41768	0.0355683	1
ENSMUSG00000085712	Gm15124	0.0243082	0.0122142	0.0349564	0.0542153	0.00796498	0.0189437	0.00946027	0.0097524	1.41604	-3.62765	4.41749	0.0355724	1
ENSMUSG00000087666	B230359F08Rik	0.332625	0.326496	0.400465	0.405438	0.349783	0.578722	0.496732	0.48414	-0.369752	-0.11689	4.41705	0.0355815	1
ENSMUSG00000089284	Gm26029	0.307903	0.305354	0.244695	0.262041	0.183195	0.217852	0.170285	0.273067	0.423457	-0.924032	4.41521	0.0356199	1
ENSMUSG00000081269	Gm14659	0.113438	0.158784	0.16313	0.0903588	0.17523	0.189437	0.189205	0.185296	-0.533923	-1.50292	4.41479	0.0356286	1
ENSMUSG00000033777	Tlr13	0.328112	0.34984	0.333742	0.303429	0.259601	0.243229	0.224245	0.269698	0.388367	-0.688699	4.41341	0.0356574	1
ENSMUSG00000047394	Odf3b	0.713039	0.781706	0.65252	0.632512	0.446039	0.663029	0.567616	0.565639	0.314252	0.365608	4.413	0.0356661	1
ENSMUSG00000082868	Mup-ps5	0	0	0	0	0.00796498	0.00947184	0.0189205	0	-3.11363	-4.39412	4.41295	0.0356672	1
ENSMUSG00000061305	Olfr342	0.388931	0.415281	0.314608	0.352399	0.493829	0.416761	0.501394	0.429105	-0.325885	-0.201325	4.41109	0.0357061	1
ENSMUSG00000087585	Gm14100	0.44565	0.58628	0.501042	0.487938	0.382319	0.445176	0.416252	0.360839	0.312731	-0.0910496	4.41103	0.0357072	1
ENSMUSG00000083568	Gm12770	0.0324109	0.0366425	0	0	0.0637198	0.0284155	0.0473014	0.0292572	-1.25297	-3.32723	4.40868	0.0357565	1
ENSMUSG00000095093	Vmn2r111	0.210671	0.232069	0.198086	0.171682	0.223019	0.378873	0.236507	0.292572	-0.473168	-0.932572	4.40398	0.0358552	1
ENSMUSG00000092162	Vmn2r86	0.340314	0.244283	0.279651	0.289148	0.358424	0.397817	0.378411	0.380343	-0.362241	-0.493777	4.40149	0.0359076	1
ENSMUSG00000060126	Tpt1	0.0733882	0.0632151	0.113074	0.0993772	0.0721406	0.0367665	0.0428419	0.0694019	0.629071	-1.95891	4.40132	0.0359112	1
ENSMUSG00000071771	Rhox4b	0.0154415	0.0232767	0.0111028	0.0430495	0	0.00902531	0.0180286	0	1.69861	-3.85651	4.39673	0.0360079	1
ENSMUSG00000095752	Gm24182	0.186363	0.158784	0.302956	0.126502	0.151335	0.10419	0.132444	0.126781	0.543536	-1.48977	4.39582	0.0360271	1
ENSMUSG00000019785	Clvs2	0.0503917	0.0759613	0.0634077	0.0561952	0.0866865	0.117813	0.0808975	0.0985583	-0.663416	-2.05619	4.39567	0.0360304	1
ENSMUSG00000026097	Ormdl1	0.0243082	0.0122142	0.0233043	0.0180718	0.00796498	0	0.00946027	0	1.87781	-4.01522	4.38895	0.0361725	1
ENSMUSG00000065272	Snord57	0.0324109	0.0488566	0.0116521	0.0180718	0.0637198	0.0757747	0.0189205	0.0682668	-1.02382	-3.01682	4.38847	0.0361828	1
ENSMUSG00000094606	Vmn2r50	0.0162054	0	0.0349564	0.0271076	0	0.00947184	0.00946027	0	1.87766	-4.01412	4.38837	0.0361849	1
uc009ecm.2	DQ562220	0.0324109	0.0244283	0.0116521	0.00903588	0.00796498	0	0	0.0097524	1.87763	-4.01542	4.38817	0.0361892	1
ENSMUSG00000073000	Gm10451	0.607704	0.720635	0.594259	0.61444	0.557549	0.587254	0.501394	0.370591	0.314941	0.231186	4.38723	0.0362092	1
ENSMUSG00000083114	Gm14790	0.324109	0.317568	0.256347	0.379507	0.294704	0.246268	0.217586	0.214553	0.394754	-0.730594	4.38531	0.03625	1
ENSMUSG00000087571	Gm15202	0.526677	0.317568	0.547651	0.46083	0.382319	0.265211	0.397331	0.390096	0.381039	-0.214656	4.38513	0.0362537	1
ENSMUSG00000097326	AC123857.1	0.648218	0.561851	0.769041	0.713835	0.557549	0.530423	0.520315	0.594896	0.291523	0.334471	4.38504	0.0362556	1
ENSMUSG00000059586	Nsmce2	0	0	0	0	0.01593	0	0	0.0195048	-3.09984	-4.39465	4.38185	0.0363235	1
ENSMUSG00000031803	B3gnt3	0.623909	0.854991	0.780693	0.804193	0.597374	0.549367	0.652759	0.633906	0.319333	0.491318	4.37778	0.0364103	1
ENSMUSG00000030178	Klra13-ps	0.226311	0.292409	0.220839	0.216321	0.270134	0.330688	0.386904	0.272386	-0.407658	-0.753594	4.37747	0.0364169	1
uc007ygb.1	AK131759	0.623909	0.806135	0.792346	0.713835	0.748708	0.46412	0.558156	0.48762	0.353124	0.414364	4.37561	0.0364568	1
ENSMUSG00000085868	Gm13632	0.526677	0.720635	0.501042	0.587332	0.414179	0.530423	0.482474	0.438858	0.315429	0.114793	4.3672	0.0366372	1
ENSMUSG00000053054	Adh6a	0.291698	0.354211	0.337912	0.298184	0.398249	0.35993	0.473014	0.380343	-0.348621	-0.392787	4.36693	0.0366429	1
ENSMUSG00000068113	Gm4907	0.198517	0.195427	0.180608	0.167164	0.242932	0.241532	0.193936	0.248686	-0.323283	-0.192092	4.36634	0.0366557	1
ENSMUSG00000087930	Gm26048	0.170157	0.219855	0.279651	0.271076	0.262844	0.350458	0.312189	0.321829	-0.416803	-0.775301	4.36576	0.0366681	1
ENSMUSG00000083496	Gm11263	0.202568	0.29314	0.244695	0.253005	0.310634	0.388345	0.34057	0.253562	-0.403075	-0.714087	4.3616	0.0367578	1
ENSMUSG00000093436	Gm20646	0.056719	0.0610708	0.0582607	0.00903588	0.01593	0.0284155	0.0283808	0	1.25181	-3.31979	4.35908	0.0368121	1
ENSMUSG00000076861	Trav18	0.461855	0.415281	0.512694	0.587332	0.677023	0.606198	0.671679	0.507125	-0.313369	0.206576	4.35832	0.0368285	1
ENSMUSG00000091059	Vmn2r14	0.275492	0.219855	0.302956	0.189753	0.326564	0.416761	0.236507	0.370591	-0.449689	-0.678867	4.35748	0.0368468	1
ENSMUSG00000081000	Gm11200	0.372725	0.29314	0.337912	0.334328	0.446039	0.426233	0.397331	0.438858	-0.337101	-0.313496	4.35418	0.0369183	1
ENSMUSG00000074913	Gm815	0.429444	0.525209	0.291304	0.334328	0.469934	0.625141	0.539236	0.419353	-0.380241	-0.0768065	4.35215	0.0369624	1
ENSMUSG00000080590	Gm22029	0.429444	0.390853	0.361216	0.343363	0.430109	0.454648	0.510855	0.526629	-0.317635	-0.148295	4.34781	0.0370565	1
ENSMUSG00000097310	AC163280.1	0.550779	0.605392	0.536283	0.511841	0.417341	0.409109	0.488992	0.462659	0.30706	0.525896	4.34616	0.0370924	1
ENSMUSG00000053825	Ppfia2	0.103474	0.107985	0.160247	0.213029	0.234726	0.111653	0.408896	0.220341	-0.729588	-1.1883	4.34482	0.0371217	1
ENSMUSG00000052629	Gm9885	0.170157	0.109927	0.151478	0.189753	0.103545	0.0947184	0.141904	0.0877716	0.569135	-1.72891	4.3444	0.0371309	1
ENSMUSG00000056882	Vmn1r215	0.461855	0.610708	0.524346	0.506009	0.446039	0.35993	0.406792	0.458363	0.305547	-0.0344637	4.34421	0.0371351	1
ENSMUSG00000054379	2410024N13Rik	0.372725	0.354211	0.442781	0.316256	0.318599	0.198909	0.312189	0.292572	0.385107	-0.541253	4.34384	0.0371431	1
ENSMUSG00000051956	Rnf133	0.455523	0.477172	0.410805	0.309957	0.554033	0.44224	0.495786	0.566851	-0.328243	0.019902	4.34359	0.0371484	1
ENSMUSG00000080384	Gm22105	0.251184	0.219855	0.186434	0.216861	0.342494	0.274683	0.227047	0.331581	-0.415801	-0.847466	4.34159	0.0371922	1
ENSMUSG00000064843	Gm26207	0.559088	0.451924	0.570955	0.578296	0.422144	0.46412	0.520315	0.341334	0.316425	0.022365	4.33788	0.0372734	1
ENSMUSG00000078263	Gm14188	0.575293	0.561851	0.48939	0.56926	0.422144	0.416761	0.520315	0.44861	0.293321	0.0542662	4.33387	0.0373612	1
ENSMUSG00000074736	Syndig1	0.244601	0.256784	0.282655	0.228933	0.334903	0.275719	0.362077	0.268115	-0.309429	0.118097	4.33298	0.0373808	1
ENSMUSG00000060890	Arr3	0.29678	0.26489	0.336935	0.23951	0.199608	0.209982	0.268996	0.235002	0.317144	0.134849	4.32796	0.0374911	1
ENSMUSG00000097280	RP23-168E14.5	0.518574	0.610708	0.512694	0.61444	0.438074	0.445176	0.444633	0.516877	0.290326	0.0846164	4.32639	0.0375257	1
uc029wgm.1	4930402F11Rik	0.372725	0.317568	0.361216	0.343363	0.430109	0.473592	0.444633	0.419353	-0.330381	-0.264852	4.32602	0.0375338	1
ENSMUSG00000031723	Txnl4b	0.336263	0.421388	0.431129	0.289148	0.223019	0.293627	0.307459	0.326705	0.351031	0.423502	4.32192	0.0376245	1
ENSMUSG00000077275	Gm22785	0.202568	0.244283	0.209739	0.262041	0.382319	0.331514	0.264888	0.24381	-0.429357	-0.79176	4.32114	0.0376417	1
ENSMUSG00000096148	Gm25816	0	0	0	0	0.0238949	0	0.00946027	0	-3.0719	-4.39568	4.32043	0.0376573	1
ENSMUSG00000095756	Trav6d-7	0	0	0	0	0.0238949	0	0.00946027	0	-3.0719	-4.39568	4.32043	0.0376573	1
ENSMUSG00000053287	Olfr1013	0.234979	0.378639	0.256347	0.325292	0.382319	0.492536	0.473014	0.263315	-0.446092	-0.434029	4.31767	0.0377186	1
ENSMUSG00000062165	Vmn1r232	0.469958	0.451924	0.407825	0.551189	0.326564	0.416761	0.406792	0.380343	0.321109	-0.167085	4.31711	0.037731	1
ENSMUSG00000097854	PPP4R2	0.429444	0.390853	0.594259	0.542153	0.382319	0.35993	0.378411	0.429105	0.334029	-0.132767	4.31704	0.0377325	1
ENSMUSG00000092666	Gm22408	0.550985	0.916062	0.81565	0.668655	0.565514	0.530423	0.595997	0.594896	0.342428	0.418066	4.31649	0.0377448	1
ENSMUSG00000092043	Gm5494	0.210671	0.317568	0.32626	0.316256	0.398249	0.388345	0.321649	0.370591	-0.371055	-0.51421	4.31605	0.0377544	1
ENSMUSG00000086160	4933438A12Rik	0.47806	0.659565	0.454434	0.551189	0.374354	0.416761	0.387871	0.516877	0.332691	-0.011563	4.31598	0.0377559	1
ENSMUSG00000027859	Ngf	0.83458	0.916062	0.932171	0.813229	0.700918	0.6725	0.662219	0.741182	0.325203	0.679222	4.31404	0.037799	1
ENSMUSG00000085129	5031425F14Rik	1.00474	0.671779	0.664172	0.677691	0.669058	0.511479	0.624378	0.565639	0.360302	0.476093	4.31369	0.0378069	1
ENSMUSG00000060583	Olfr881	0.35652	0.427496	0.337912	0.171682	0.477899	0.483064	0.34057	0.429105	-0.444039	-0.332238	4.31358	0.0378092	1
ENSMUSG00000020430	Pes1	0.656355	0.471143	0.370808	0.522818	0.722007	0.593713	0.611234	0.667727	-0.3346	0.316823	4.31037	0.0378806	1
ENSMUSG00000094676	Gm10105	0.299801	0.415281	0.314608	0.316256	0.262844	0.217852	0.312189	0.214553	0.389315	-0.68565	4.30694	0.0379571	1
ENSMUSG00000094701	Olfr916	0.299801	0.280926	0.279651	0.361435	0.382319	0.378873	0.454093	0.360839	-0.350279	-0.430976	4.30666	0.0379634	1
ENSMUSG00000088855	Gm24724	0.324109	0.207641	0.349564	0.262041	0.422144	0.369402	0.33111	0.360839	-0.369218	-0.514423	4.30607	0.0379767	1
ENSMUSG00000073415	Gm10501	0.0162054	0.0122142	0	0	0.00796498	0.00947184	0.0567616	0.0585144	-1.98263	-3.67068	4.30579	0.0379829	1
ENSMUSG00000095547	Gm10719	0.307333	0.370623	0.309373	0.35796	0.466591	0.490993	0.370786	0.415116	-0.377599	0.906699	4.30242	0.0380583	1
ENSMUSG00000095700	Ighv10-3	0.324109	0.329782	0.279651	0.253005	0.477899	0.369402	0.35949	0.321829	-0.381191	-0.470978	4.3013	0.0380833	1
uc007uro.2	1700108F19Rik	0.453752	0.561851	0.664172	0.542153	0.469934	0.388345	0.444633	0.44861	0.314964	0.0362708	4.30106	0.0380886	1
ENSMUSG00000059762	Olfr767	0.44565	0.500781	0.617564	0.442758	0.414179	0.369402	0.397331	0.399848	0.315785	-0.105914	4.29824	0.0381517	1
ENSMUSG00000092493	Gm20451	0.607704	0.891634	0.594259	0.659619	0.597374	0.530423	0.491934	0.555887	0.318532	0.33842	4.29747	0.0381691	1
ENSMUSG00000024261	Syt4	0.65632	0.500781	0.617564	0.61444	0.788533	0.625141	0.756822	0.819201	-0.31199	0.474535	4.2964	0.0381932	1
ENSMUSG00000093309	Gm23797	0.599601	0.537423	0.582607	0.424686	0.374354	0.492536	0.454093	0.390096	0.328331	-0.00220478	4.29638	0.0381935	1
ENSMUSG00000022957	Itsn1	0.53487	0.538376	0.534969	0.56843	0.475784	0.475616	0.549759	0.557106	0.0864394	3.91225	4.29582	0.0382062	1
ENSMUSG00000077629	Gm23769	0.469958	0.366425	0.535999	0.515045	0.573479	0.644085	0.529775	0.585144	-0.293447	0.134065	4.29569	0.0382091	1
ENSMUSG00000096694	Gm23190	0.44565	0.500781	0.501042	0.478902	0.366389	0.483064	0.378411	0.292572	0.330429	-0.15826	4.29451	0.0382356	1
ENSMUSG00000089486	Gm24737	0.502369	0.488566	0.431129	0.515045	0.398249	0.483064	0.274348	0.380343	0.340573	-0.141866	4.29369	0.038254	1
ENSMUSG00000023150	Ivns1abp	0.17826	0.0366425	0.128174	0.180718	0.0477899	0.0757747	0.0946027	0.156038	0.607817	-1.91235	4.29366	0.0382548	1
ENSMUSG00000097164	AC153506.1	0.00810272	0.0122142	0.0233043	0.0361435	0.0477899	0.0473592	0.0473014	0.0390096	-1.1464	-3.25756	4.28978	0.0383421	1
ENSMUSG00000039058	Ak5	0.388931	0.341996	0.477738	0.352399	0.438074	0.426233	0.614918	0.507125	-0.346772	-0.111287	4.28976	0.0383425	1
ENSMUSG00000079083	Jrkl	0.380828	0.280926	0.302956	0.406615	0.254879	0.227324	0.274348	0.321829	0.382064	-0.615484	4.28611	0.0384251	1
ENSMUSG00000030587	2200002D01Rik	0.82809	0.956622	0.834699	0.940719	0.631431	0.669467	0.62347	0.856963	0.357144	0.759574	4.28587	0.0384304	1
ENSMUSG00000035373	Ccl7	0.559088	0.451924	0.605911	0.451794	0.414179	0.388345	0.387871	0.477867	0.312697	-0.0433251	4.28576	0.0384329	1
ENSMUSG00000056061	Gm14318	0.559088	0.549637	0.640868	0.632512	0.573479	0.520951	0.397331	0.409601	0.311321	0.14883	4.28535	0.0384421	1
ENSMUSG00000080481	Gm23495	0.380828	0.451924	0.372869	0.397579	0.438074	0.539895	0.463553	0.546134	-0.309773	-0.0955225	4.28472	0.0384563	1
ENSMUSG00000098045	RP23-393I12.6	0.437547	0.268712	0.407825	0.379507	0.430109	0.473592	0.473014	0.546134	-0.329889	-0.156213	4.2815	0.0385293	1
ENSMUSG00000006215	Zbtb17	0.90312	0.803172	0.804526	0.87344	0.607558	0.601045	0.681182	0.705422	0.384944	2.1968	4.27854	0.0385965	1
ENSMUSG00000082812	Gm14860	0.162054	0.109927	0.139826	0.225897	0.17523	0.217852	0.274348	0.273067	-0.504385	-1.1961	4.27835	0.0386007	1
ENSMUSG00000088536	Gm23278	0.510471	0.708421	0.501042	0.623476	0.477899	0.549367	0.387871	0.438858	0.324127	0.115215	4.27767	0.0386163	1
ENSMUSG00000080904	Gm11966	0.542882	0.403067	0.582607	0.451794	0.438074	0.407289	0.274348	0.429105	0.353883	-0.119744	4.277	0.0386316	1
ENSMUSG00000054160	Nkx2-4	0.437547	0.43971	0.466086	0.605404	0.414179	0.25574	0.387871	0.44861	0.37415	-0.149033	4.27624	0.0386488	1
ENSMUSG00000077757	Gm23532	0.575293	0.451924	0.605911	0.695763	0.493829	0.407289	0.435173	0.546134	0.32012	0.12783	4.274	0.0386997	1
ENSMUSG00000089953	Gm757	0.74545	0.696207	0.617564	0.786122	0.573479	0.615669	0.548696	0.614401	0.288213	0.420562	4.27383	0.0387035	1
uc007gyt.1	AK015944	0.518574	0.488566	0.687476	0.61444	0.517724	0.520951	0.416252	0.370591	0.325978	0.0978438	4.26205	0.0389728	1
ENSMUSG00000029414	Kntc1	0.121541	0.109927	0.0349564	0.072287	0.0477899	0.0663029	0.0283808	0.0585144	0.784492	-2.52716	4.25988	0.0390227	1
ENSMUSG00000065591	Gm22753	0.56719	0.403067	0.512694	0.433722	0.398249	0.378873	0.378411	0.399848	0.316901	-0.140324	4.25894	0.0390443	1
ENSMUSG00000096976	AC140392.1	0.210671	0.232069	0.302956	0.298184	0.366389	0.322042	0.321649	0.331581	-0.378317	-0.651745	4.25856	0.0390531	1
ENSMUSG00000082935	Gm7658	0.61818	0.577986	0.450115	0.567206	0.476907	0.448216	0.456805	0.452074	0.284959	0.12092	4.25651	0.0391003	1
ENSMUSG00000076033	Mir692-2b	0.0729245	0.0854991	0.0932171	0.072287	0.119475	0.123134	0.151364	0.107276	-0.644533	-2.02934	4.25449	0.0391468	1
ENSMUSG00000082406	Gm5401	0.259287	0.29314	0.361216	0.334328	0.254879	0.227324	0.236507	0.214553	0.395146	-0.785332	4.25339	0.0391722	1
ENSMUSG00000081300	Gm14587	0.137746	0.134356	0.128174	0.15361	0.151335	0.340986	0.189205	0.156038	-0.574384	-1.36763	4.2531	0.0391789	1
ENSMUSG00000072423	Psmb11	0.810272	0.928276	0.885563	0.786122	0.812428	0.520951	0.444633	0.789944	0.398153	0.612175	4.25012	0.0392475	1
ENSMUSG00000038840	Birc7	0.737348	0.635136	0.664172	0.650583	0.629233	0.483064	0.473014	0.604649	0.296412	0.331822	4.24963	0.0392589	1
ENSMUSG00000084148	Gm12380	0.251184	0.256497	0.186434	0.189753	0.262844	0.407289	0.245967	0.302324	-0.451776	-0.822536	4.24822	0.0392914	1
ENSMUSG00000083875	Gm13831	0.429444	0.476352	0.419477	0.524081	0.358424	0.369402	0.387871	0.370591	0.318533	-0.200381	4.24749	0.0393085	1
uc007cft.1	1810006J02Rik	0.648218	0.464138	0.454434	0.487938	0.748708	0.634613	0.567616	0.643658	-0.319206	0.274766	4.24537	0.0393576	1
ENSMUSG00000084688	n-R5s43	0.502369	0.403067	0.559303	0.433722	0.446039	0.454648	0.264888	0.253562	0.407921	-0.204962	4.24355	0.0393997	1
ENSMUSG00000086209	4933405E24Rik	0.575293	0.781706	0.594259	0.686727	0.541619	0.483064	0.529775	0.575391	0.2947	0.293004	4.24326	0.0394065	1
ENSMUSG00000093107	Mir1839	0.210671	0.256497	0.186434	0.162646	0.294704	0.293627	0.245967	0.24381	-0.423657	-0.962823	4.23978	0.0394873	1
ENSMUSG00000035277	Arx	0.396439	0.341484	0.360676	0.496229	0.262451	0.359391	0.34006	0.301872	0.364115	-0.406814	4.23817	0.0395248	1
ENSMUSG00000044629	Cnrip1	0.159739	0.175122	0.177506	0.178136	0.135612	0.144292	0.0762965	0.122348	0.509527	-1.46474	4.23747	0.0395409	1
ENSMUSG00000091318	Gm5415	0.234979	0.170998	0.209739	0.271076	0.1593	0.189437	0.0851425	0.2048	0.500005	-1.24961	4.23736	0.0395437	1
ENSMUSG00000061210	Olfr47	0.35652	0.354211	0.209739	0.262041	0.454004	0.454648	0.34057	0.321829	-0.405794	-0.449387	4.23734	0.0395442	1
ENSMUSG00000076212	Mir680-1	0.17826	0.109927	0.209739	0.189753	0.183195	0.246268	0.255427	0.292572	-0.469854	-1.13179	4.23711	0.0395495	1
ENSMUSG00000015944	Gatsl2	0.352468	0.354211	0.419477	0.415651	0.266827	0.35993	0.33584	0.273067	0.321655	0.509056	4.23631	0.039568	1
ENSMUSG00000065622	Gm24763	0.153952	0.183212	0.314608	0.253005	0.19116	0.142078	0.122984	0.156038	0.523643	-1.27437	4.23425	0.0396162	1
ENSMUSG00000013622	Atraid	0.0326082	0.076462	0.0677334	0.040404	0.0997233	0.0762361	0.0549922	0.0654119	-0.550479	-1.62624	4.23253	0.0396562	1
uc029xea.1	DQ708625	0.0162054	0	0	0.0180718	0.0238949	0.0378873	0.0378411	0.0195048	-1.46592	-3.67394	4.23248	0.0396576	1
ENSMUSG00000083362	Gm8606	0.0891299	0.0977133	0.0699128	0.0903588	0.119475	0.161021	0.104063	0.156038	-0.617514	-1.93565	4.23073	0.0396983	1
ENSMUSG00000058515	Olfr933	0.364622	0.329782	0.396173	0.442758	0.454004	0.644085	0.482474	0.399848	-0.358237	-0.119801	4.23066	0.0397	1
ENSMUSG00000020562	Efcab10	0.00810272	0.0122142	0	0.0180718	0.0318599	0.0189437	0.0378411	0.0292572	-1.46554	-3.67298	4.23039	0.0397063	1
ENSMUSG00000086015	4833417C18Rik	0.0648218	0.0854991	0.0349564	0.0361435	0.0796498	0.142078	0.0851425	0.0682668	-0.756379	-2.41237	4.23001	0.0397153	1
ENSMUSG00000078779	Zfp59	0.405136	0.329782	0.477738	0.433722	0.374354	0.331514	0.321649	0.263315	0.343378	-0.371983	4.22822	0.0397571	1
ENSMUSG00000093283	Gm22567	0.44565	0.427496	0.501042	0.632512	0.366389	0.46412	0.368951	0.399848	0.339597	-0.0909692	4.22706	0.0397844	1
ENSMUSG00000078038	Mir881	0.0162054	0.0122142	0	0.0451794	0.0557549	0.056831	0.0473014	0.0195048	-1.14686	-3.26083	4.22695	0.0397869	1
ENSMUSG00000095284	Gm22550	0.113438	0.0854991	0.0582607	0.0813229	0.19116	0.151549	0.0662219	0.117029	-0.617465	-1.94428	4.22688	0.0397885	1
ENSMUSG00000083773	Gm13394	0.436274	0.370673	0.410652	0.433444	0.27291	0.296722	0.435279	0.305511	0.35319	-0.33381	4.22596	0.0398102	1
ENSMUSG00000046411	Gm6816	0.53478	0.58628	0.559303	0.560225	0.390284	0.435704	0.378411	0.594896	0.320079	0.0613393	4.22215	0.0398997	1
ENSMUSG00000034645	Zyg11a	0.592202	0.711743	0.517876	0.580085	0.479868	0.533233	0.504551	0.443075	0.285462	0.187903	4.22111	0.0399241	1
ENSMUSG00000034282	Evpl	0.891299	0.830563	0.792346	1.01202	0.669058	0.710388	0.718981	0.721677	0.331077	0.700582	4.2181	0.0399948	1
ENSMUSG00000082130	Gm15799	0.53478	0.390853	0.466086	0.487938	0.366389	0.35993	0.425712	0.390096	0.312096	-0.159604	4.21788	0.0400002	1
ENSMUSG00000054191	Klf1	0.74545	0.574065	1.00208	0.795157	0.613304	0.56831	0.633838	0.643658	0.341988	0.515789	4.2175	0.0400091	1
ENSMUSG00000091393	5330438I03Rik	0.785964	0.720635	0.955476	0.650583	0.684988	0.511479	0.501394	0.721677	0.353787	0.502872	4.21225	0.040133	1
ENSMUSG00000097058	AC130697.1	0.0729245	0.0244283	0.0582607	0.0361435	0.00796498	0.0378873	0.00946027	0.0390096	1.08662	-3.19173	4.21107	0.0401611	1
ENSMUSG00000083736	Gm6039	0.121541	0.0977133	0.139826	0.162646	0.167265	0.170493	0.189205	0.234058	-0.514492	-1.46988	4.21054	0.0401735	1
ENSMUSG00000095025	Gm24018	0.324109	0.390853	0.32626	0.352399	0.477899	0.483064	0.35949	0.409601	-0.328341	-0.28406	4.20955	0.040197	1
ENSMUSG00000098061	RP23-204I16.2	0.129644	0.0244283	0.0466086	0.171682	0.17523	0.198909	0.132444	0.097524	-0.574051	-1.77675	4.20928	0.0402035	1
ENSMUSG00000088864	Gm23068	0.202568	0.219855	0.16313	0.198789	0.151335	0.151549	0.122984	0.126781	0.498475	-1.42906	4.20558	0.0402911	1
uc012eib.1	AA545190	0.372725	0.268712	0.279651	0.243969	0.326564	0.511479	0.35003	0.390096	-0.410989	-0.458413	4.2016	0.0403859	1
ENSMUSG00000086373	Gm11978	0.364945	0.519067	0.448628	0.426666	0.2922	0.309636	0.367673	0.35423	0.405583	1.10374	4.20086	0.0404035	1
ENSMUSG00000075124	Olfr1182	0.137746	0.170998	0.168956	0.167164	0.107527	0.123134	0.132444	0.126781	0.385993	-0.735368	4.20083	0.0404042	1
ENSMUSG00000078783	Gm9733	1.11818	0.891634	0.803998	0.894552	1.13899	1.14609	1.39066	1.25806	-0.403832	1.14212	4.20067	0.040408	1
ENSMUSG00000078865	Gm14406	0	0	0	0.017973	0.0158429	0.0282602	0.00940855	0.0290972	-1.81367	-3.96156	4.19572	0.0405261	1
ENSMUSG00000087136	Gm15864	0.0486163	0.0366425	0.104869	0.0632512	0.0238949	0.0378873	0.0567616	0.0097524	0.940079	-2.93013	4.19541	0.0405335	1
ENSMUSG00000073045	Gm5570	0.214722	0.183212	0.16313	0.189753	0.219037	0.246268	0.241237	0.24381	-0.313272	-0.163077	4.19535	0.0405349	1
ENSMUSG00000073427	Gm4924	0.113438	0.158784	0.104869	0.117466	0.12744	0.25574	0.141904	0.195048	-0.537724	-1.55269	4.19476	0.040549	1
ENSMUSG00000032512	Wdr48	0	0	0.0116521	0.00903588	0.0238949	0.00947184	0.00946027	0.0390096	-1.81314	-3.96123	4.19332	0.0405835	1
ENSMUSG00000097370	AC153823.1	0.00810272	0.0122142	0	0	0.0238949	0.0378873	0.00946027	0.0097524	-1.81314	-3.96191	4.19332	0.0405835	1
ENSMUSG00000050714	Zbtb26	0	0	0.0232926	0	0.023883	0.0189342	0.0189111	0.0194951	-1.81273	-3.9605	4.19153	0.0406265	1
ENSMUSG00000088956	Gm24945	0.26739	0.232069	0.361216	0.289148	0.446039	0.407289	0.312189	0.321829	-0.386686	-0.512037	4.19097	0.0406399	1
ENSMUSG00000028738	Tas1r2	0.854193	0.619516	0.614187	0.97054	0.586186	0.442742	0.564513	0.766227	0.391402	0.490901	4.18897	0.0406878	1
ENSMUSG00000050015	Olfr350	0.510471	0.427496	0.454434	0.478902	0.493829	0.710388	0.539236	0.614401	-0.311032	0.135953	4.18623	0.0407536	1
ENSMUSG00000070436	Serpinh1	0.858888	1.16035	0.955476	0.840337	0.708883	0.615669	0.775742	0.838706	0.367446	0.780196	4.18264	0.0408401	1
ENSMUSG00000087959	Gm22562	0.494266	0.476352	0.419477	0.406615	0.605339	0.473592	0.671679	0.48762	-0.318175	0.0720887	4.18047	0.0408923	1
ENSMUSG00000051788	4930564D02Rik	0.526677	0.43971	0.547651	0.506009	0.406214	0.397817	0.491934	0.351086	0.300793	-0.067143	4.17873	0.0409343	1
ENSMUSG00000076067	Mir592	0.332212	0.305354	0.524346	0.334328	0.438074	0.46412	0.539236	0.44861	-0.351097	-0.17756	4.17862	0.040937	1
ENSMUSG00000065808	Gm23037	0.364622	0.415281	0.442781	0.469866	0.318599	0.340986	0.406792	0.253562	0.34993	-0.343467	4.1779	0.0409543	1
uc007mds.1	AK143961	0.826477	0.610708	0.664172	0.759014	0.525689	0.615669	0.643299	0.575391	0.301043	0.428398	4.17704	0.0409753	1
ENSMUSG00000088992	Gm22769	0.251184	0.280926	0.419477	0.225897	0.382319	0.483064	0.368951	0.312077	-0.42225	-0.478465	4.17521	0.0410195	1
ENSMUSG00000028583	Pdpn	0.91018	0.616246	0.754274	0.619323	0.508012	0.559037	0.666423	0.575596	0.343337	0.492684	4.17439	0.0410392	1
ENSMUSG00000098216	RP23-227N23.1	0.453752	0.500781	0.65252	0.578296	0.414179	0.46412	0.435173	0.438858	0.306411	0.0251433	4.17348	0.0410613	1
ENSMUSG00000096551	Trav10	0.243082	0.354211	0.302956	0.298184	0.414179	0.340986	0.387871	0.351086	-0.353154	-0.491215	4.17124	0.0411157	1
ENSMUSG00000091366	Gm17040	0.320057	0.354211	0.337912	0.293666	0.338512	0.241532	0.241237	0.199924	0.330366	0.263002	4.17122	0.0411161	1
uc007gxe.1	AK019697	0.632012	0.415281	0.477738	0.515045	0.557549	0.757747	0.643299	0.643658	-0.318524	0.26965	4.17061	0.0411309	1
ENSMUSG00000097229	AC126606.1	0.0648218	0.0977133	0.0582607	0.0361435	0.0796498	0.00947184	0.0189205	0.0097524	0.941662	-2.93423	4.1701	0.0411433	1
ENSMUSG00000027306	Nusap1	0.0866678	0.0502478	0.06711	0.126387	0.0524274	0.0311729	0.0467023	0.0802407	0.703079	-2.29197	4.16802	0.0411939	1
ENSMUSG00000089061	Gm22839	0.324109	0.268712	0.279651	0.415651	0.501794	0.378873	0.454093	0.351086	-0.373526	-0.34047	4.16715	0.0412151	1
ENSMUSG00000092705	Gm24513	0.00810272	0.0122142	0	0.0271076	0.0477899	0.00947184	0.0473014	0.0292572	-1.3729	-3.54895	4.16446	0.0412805	1
uc007gkp.1	AK054042	0.785964	0.64735	0.792346	0.713835	0.573479	0.483064	0.605457	0.721677	0.310219	0.451862	4.16264	0.0413249	1
ENSMUSG00000032182	Yipf2	0.0243082	0.0366425	0.0582607	0.0542153	0.0318599	0	0.0283808	0.0097524	1.16541	-3.35609	4.16204	0.0413396	1
ENSMUSG00000051113	Fam71e1	0.0405136	0.0122142	0.0699128	0.0451794	0.01593	0.00947184	0.0189205	0.0292572	1.16518	-3.35658	4.16046	0.0413782	1
ENSMUSG00000084209	Gm13811	0.437547	0.415281	0.384521	0.379507	0.549584	0.530423	0.501394	0.409601	-0.302771	-0.0823201	4.15963	0.0413983	1
ENSMUSG00000051582	Otud6a	0.388931	0.244283	0.384521	0.506009	0.286739	0.274683	0.302729	0.312077	0.401512	-0.481501	4.15922	0.0414086	1
uc029qop.1	DQ699876	0.170157	0.122142	0.128174	0.15361	0.0876148	0.10419	0.0946027	0.107276	0.579627	-1.83379	4.15516	0.0415079	1
ENSMUSG00000086814	Gm15677	0.0972326	0.219855	0.128174	0.162646	0.103545	0.0473592	0.0946027	0.146286	0.579627	-1.82377	4.15513	0.0415087	1
ENSMUSG00000097398	RP23-299M19.1	0.471096	0.615452	0.519386	0.595397	0.432215	0.431379	0.495022	0.425256	0.290998	0.0867519	4.15473	0.0415185	1
ENSMUSG00000093028	Gm25305	0.510471	0.549637	0.477738	0.578296	0.422144	0.473592	0.425712	0.409601	0.293141	-0.00203514	4.15426	0.0415298	1
ENSMUSG00000077477	Gm24793	0.664423	0.622922	0.605911	0.596368	0.485864	0.625141	0.482474	0.458363	0.285218	0.229329	4.15223	0.0415797	1
ENSMUSG00000062757	Olfr1206	0.283595	0.317568	0.314608	0.280112	0.398249	0.511479	0.274348	0.380343	-0.3979	-0.454815	4.14969	0.0416421	1
ENSMUSG00000087418	Ace3	0.453752	0.64735	0.570955	0.524081	0.406214	0.502007	0.482474	0.321829	0.336061	0.0114104	4.14752	0.0416956	1
ENSMUSG00000038255	Neurod2	0.704937	0.525209	0.699128	0.731906	0.485864	0.483064	0.614918	0.604649	0.302447	0.323418	4.14574	0.0417395	1
ENSMUSG00000069622	Gm10273	0.162054	0.158784	0.198086	0.225897	0.270809	0.20838	0.293268	0.234058	-0.434145	-1.06164	4.14438	0.0417729	1
ENSMUSG00000088708	Gm25558	0.83458	0.769492	0.967128	0.677691	0.637198	0.653557	0.548696	0.73143	0.332865	0.5736	4.14342	0.0417967	1
ENSMUSG00000080421	Gm24832	0.299801	0.268712	0.314608	0.361435	0.406214	0.46412	0.312189	0.419353	-0.352462	-0.407919	4.1405	0.0418688	1
ENSMUSG00000085465	Gm15347	0.713039	0.916062	0.850606	0.713835	0.716848	0.71986	0.482474	0.565639	0.343403	0.53753	4.13988	0.0418842	1
ENSMUSG00000081095	Gm14946	0.113438	0.14657	0.198086	0.117466	0.167265	0.236796	0.217586	0.175543	-0.502174	-1.3982	4.13954	0.0418926	1
ENSMUSG00000096093	Gm26333	0.0324109	0	0.0466086	0.0180718	0.0398249	0.0852465	0.0473014	0.0390096	-1.03799	-3.10227	4.13858	0.0419163	1
ENSMUSG00000095957	Olfr832	0.0486163	0.0244283	0.0582607	0.0451794	0.0716848	0.151549	0.0662219	0.0292572	-0.813918	-2.60964	4.13386	0.0420334	1
ENSMUSG00000081483	Gm12445	0.502369	0.464138	0.419477	0.515045	0.605339	0.729331	0.577077	0.468115	-0.313407	0.155826	4.12926	0.0421477	1
ENSMUSG00000012429	Mplkip	0.210671	0.232069	0.139826	0.0993947	0.103545	0.0852465	0.151364	0.126781	0.53943	-1.63426	4.12775	0.0421853	1
ENSMUSG00000064859	Gm24524	0.769758	0.598494	0.640868	0.650583	0.477899	0.549367	0.567616	0.614401	0.29105	0.32875	4.12684	0.0422081	1
ENSMUSG00000048222	Mfap1b	0.494266	0.427496	0.396173	0.451794	0.438074	0.530423	0.624378	0.672915	-0.329841	0.0701738	4.12645	0.0422178	1
ENSMUSG00000082257	Gm12234	0.607704	0.561851	0.664172	0.524081	0.461969	0.539895	0.34057	0.546134	0.317911	0.132683	4.12619	0.0422243	1
ENSMUSG00000082718	Gm14928	0.113438	0.073285	0.104869	0.126502	0.0557549	0.056831	0.0662219	0.0877716	0.687401	-2.25607	4.12594	0.0422304	1
ENSMUSG00000086018	Gm13179	0.729245	0.720635	0.547651	0.623476	0.485864	0.454648	0.6906	0.468115	0.327514	0.283485	4.12455	0.0422651	1
ENSMUSG00000029012	Orc5	0.168307	0.154215	0.180339	0.169289	0.123273	0.165883	0.12715	0.119161	0.333034	-0.363155	4.12351	0.0422912	1
ENSMUSG00000081667	Gm12883	0.364622	0.207641	0.256347	0.198789	0.374354	0.331514	0.321649	0.370591	-0.414821	-0.618371	4.12279	0.0423092	1
ENSMUSG00000077476	Gm24794	0.777861	0.696207	0.605911	0.713835	0.629233	0.483064	0.643299	0.526629	0.297952	0.38888	4.1221	0.0423266	1
ENSMUSG00000020493	Prr11	0.121541	0.0977133	0.081565	0.117466	0.0796498	0.0757747	0.0756822	0.0292572	0.687429	-2.2587	4.12152	0.0423409	1
ENSMUSG00000051579	Tceal8	0.537424	0.456406	0.46806	0.506465	0.483644	0.486659	0.919104	0.737945	-0.40191	0.346065	4.12009	0.0423769	1
ENSMUSG00000064927	Gm22043	0.405136	0.378639	0.267999	0.379507	0.398249	0.445176	0.510855	0.477867	-0.325793	-0.220862	4.11974	0.0423855	1
uc007rsg.1	BC099526	0.583396	0.464138	0.582607	0.623476	0.477899	0.435704	0.473014	0.48762	0.281014	0.0996379	4.11956	0.0423902	1
ENSMUSG00000084353	Gm15452	0.259287	0.329782	0.174782	0.207825	0.326564	0.331514	0.33111	0.273067	-0.388093	-0.740946	4.11936	0.0423952	1
ENSMUSG00000084444	n-R5s32	0.56719	0.64735	0.559303	0.551189	0.469934	0.454648	0.529775	0.44861	0.27907	0.12649	4.11843	0.0424185	1
ENSMUSG00000055177	Cstl1	0.50891	0.599326	0.583184	0.602989	0.468992	0.492652	0.44563	0.468962	0.278413	0.133484	4.11754	0.0424406	1
ENSMUSG00000023249	Parp3	0.351232	0.408435	0.346348	0.414064	0.249904	0.246348	0.38274	0.297932	0.371176	0.736888	4.11524	0.0424984	1
ENSMUSG00000044294	Krt84	0.494266	0.635136	0.501042	0.506009	0.669058	0.606198	0.614918	0.663163	-0.275511	0.276226	4.11335	0.042546	1
ENSMUSG00000088881	Gm24214	0.47806	0.488566	0.442781	0.506009	0.565514	0.625141	0.605457	0.536382	-0.27791	0.141794	4.11059	0.0426155	1
ENSMUSG00000050926	Dcaf12l2	0.355631	0.511716	0.348693	0.459681	0.30986	0.330688	0.377468	0.282115	0.353461	-0.359218	4.11007	0.0426286	1
ENSMUSG00000089262	Gm22893	0.737348	0.769492	0.629216	0.76805	0.605339	0.644085	0.577077	0.565639	0.283105	0.445437	4.10982	0.0426348	1
ENSMUSG00000045319	Proser2	0.586597	0.448017	0.607362	0.627987	0.761146	0.612572	0.657482	0.800162	-0.308409	0.449946	4.10485	0.0427605	1
ENSMUSG00000096209	Olfr510	0.26739	0.232069	0.256347	0.334328	0.342494	0.350458	0.378411	0.351086	-0.360694	-0.576537	4.10439	0.042772	1
ENSMUSG00000029108	Pcdh7	0.0648218	0.0366425	0.0233043	0.0271076	0.0557549	0.0663029	0.113523	0.0585144	-0.851886	-2.7189	4.10166	0.042841	1
ENSMUSG00000094042	Gm26281	0.121541	0.207641	0.174782	0.198789	0.0955798	0.10419	0.104063	0.175543	0.533016	-1.6077	4.1002	0.0428782	1
ENSMUSG00000021622	Ckmt2	0.559088	0.659565	0.640868	0.695763	0.541619	0.426233	0.595997	0.507125	0.292378	0.25295	4.10011	0.0428804	1
ENSMUSG00000085264	Gm15581	0.429444	0.366425	0.431129	0.487938	0.414179	0.625141	0.577077	0.575391	-0.329163	0.0247692	4.0994	0.0428985	1
ENSMUSG00000061769	Klra6	0.291698	0.232069	0.221391	0.298184	0.326564	0.388345	0.321649	0.341334	-0.366649	-0.624748	4.09747	0.0429473	1
ENSMUSG00000089260	Mir1929	0.510471	0.500781	0.65252	0.542153	0.310634	0.407289	0.605457	0.380343	0.375865	0.0137042	4.09732	0.0429512	1
ENSMUSG00000081469	Vmn1r-ps95	0.17826	0.244283	0.209739	0.253005	0.310634	0.35993	0.274348	0.224305	-0.418798	-0.85338	4.0972	0.0429543	1
ENSMUSG00000093856	Gm24311	0.0891299	0.0977133	0.151478	0.171682	0.0955798	0.0663029	0.0946027	0.0682668	0.624325	-2.02664	4.09639	0.0429749	1
ENSMUSG00000072894	Ppp1r2-ps2	0.26755	0.357217	0.274822	0.38361	0.247973	0.33063	0.160651	0.184013	0.464839	-0.688995	4.09638	0.042975	1
ENSMUSG00000084058	Gm15263	0.494266	0.635136	0.699128	0.515045	0.446039	0.388345	0.510855	0.507125	0.315157	0.109432	4.0953	0.0430025	1
ENSMUSG00000088858	Gm24723	0.307903	0.317568	0.337912	0.30722	0.469934	0.473592	0.274348	0.419353	-0.377174	-0.38045	4.09285	0.0430651	1
ENSMUSG00000083635	Gm11480	0.0486163	0.0244283	0.0116521	0.0451794	0.0398249	0.10419	0.0662219	0.0585144	-0.899021	-2.83584	4.08625	0.0432336	1
ENSMUSG00000092427	Vmn1r-ps69	0.380828	0.415281	0.372869	0.289148	0.398249	0.511479	0.425712	0.48762	-0.326763	-0.221289	4.08571	0.0432474	1
ENSMUSG00000087273	Gm13203	0.729245	0.73285	0.920519	0.822265	0.716848	0.549367	0.567616	0.711925	0.323734	0.558673	4.0856	0.0432501	1
ENSMUSG00000089888	Gm16547	0.469958	0.574065	0.605911	0.623476	0.382319	0.492536	0.567616	0.341334	0.344126	0.0662888	4.085	0.0432653	1
uc008xuk.1	AK079675	0.56719	0.537423	0.419477	0.496973	0.589409	0.520951	0.662219	0.760687	-0.309923	0.239543	4.08273	0.0433236	1
ENSMUSG00000089673	Gm16546	0.510471	0.659565	0.629216	0.515045	0.366389	0.492536	0.387871	0.575391	0.335761	0.0884765	4.08212	0.0433391	1
ENSMUSG00000093906	Igkv9-129	0.380828	0.354211	0.466086	0.316256	0.446039	0.454648	0.444633	0.526629	-0.311125	-0.175288	4.08146	0.0433561	1
ENSMUSG00000085188	Gm11368	0.364622	0.403067	0.501042	0.379507	0.469934	0.46412	0.586537	0.497372	-0.30844	-0.0683605	4.07909	0.043417	1
ENSMUSG00000018595	Glra4	0.316006	0.403067	0.349564	0.406615	0.350459	0.25574	0.255427	0.263315	0.363357	-0.54311	4.07746	0.043459	1
ENSMUSG00000083122	Gm15578	0.461855	0.537423	0.559303	0.379507	0.334529	0.46412	0.378411	0.331581	0.3433	-0.164021	4.07674	0.0434776	1
ENSMUSG00000088356	Gm24010	0.453752	0.427496	0.477738	0.61444	0.390284	0.322042	0.397331	0.468115	0.334802	-0.111025	4.07562	0.0435062	1
ENSMUSG00000083340	Gm13156	0.469958	0.610708	0.512694	0.451794	0.342494	0.397817	0.463553	0.429105	0.311825	-0.0734121	4.0741	0.0435454	1
ENSMUSG00000081907	Gm13731	0.259287	0.378639	0.302956	0.397579	0.422144	0.407289	0.454093	0.390096	-0.337333	-0.336281	4.07396	0.0435491	1
ENSMUSG00000090027	Gm15740	0.53478	0.525209	0.547651	0.623476	0.406214	0.577782	0.34057	0.468115	0.324558	0.0598255	4.07002	0.0436508	1
ENSMUSG00000074420	Gm10693	0.00810272	0.0366425	0	0.0271076	0.0398249	0.0378873	0.0283808	0.0585144	-1.17954	-3.35814	4.06782	0.0437076	1
ENSMUSG00000080152	Gm12260	0.388931	0.366425	0.349564	0.334328	0.454004	0.407289	0.633838	0.370591	-0.370695	-0.204515	4.06697	0.0437296	1
ENSMUSG00000085009	Gm12977	0.0794482	0.0829117	0.166982	0.136305	0.0901127	0.0714404	0.0642179	0.0809122	0.562549	-1.77985	4.06515	0.0437767	1
ENSMUSG00000083057	Gm13356	0.275492	0.268712	0.233043	0.207825	0.215054	0.170493	0.132444	0.2048	0.434049	-1.1076	4.0616	0.0438689	1
uc029tnk.1	Gm19784	0.44565	0.427496	0.396173	0.487938	0.382319	0.369402	0.312189	0.351086	0.318372	-0.265559	4.06081	0.0438895	1
ENSMUSG00000086460	Gm12236	0.664423	0.635136	0.675824	0.813229	0.661093	0.492536	0.539236	0.575391	0.297087	0.382759	4.05577	0.0440207	1
ENSMUSG00000047562	Mmp10	0.35652	0.390853	0.605911	0.442758	0.589409	0.56831	0.520315	0.526629	-0.320758	0.0541816	4.05331	0.0440849	1
uc007uxg.2	D130009I18Rik	0.47806	0.305354	0.361216	0.379507	0.629233	0.35993	0.473014	0.546134	-0.381579	-0.102875	4.05313	0.0440897	1
ENSMUSG00000058407	Txndc9	0.186917	0.163603	0.216771	0.255511	0.254865	0.246694	0.246393	0.33383	-0.376771	-0.554008	4.05158	0.0441301	1
ENSMUSG00000093513	Gm4018	0.0648218	0.0610708	0.0233043	0.072287	0.0876148	0.142078	0.0851425	0.0682668	-0.728057	-2.3799	4.05116	0.0441411	1
ENSMUSG00000046480	Scn4b	0.980429	0.73285	0.81565	0.786122	0.621268	0.587254	0.766282	0.682668	0.330711	0.615923	4.04868	0.0442059	1
ENSMUSG00000027611	Procr	0.553065	0.493637	0.429063	0.535607	0.37198	0.42534	0.45031	0.437939	0.281226	0.0947038	4.04596	0.0442772	1
uc007xcp.1	AK019680	0.542882	0.696207	0.477738	0.61444	0.501794	0.426233	0.567616	0.331581	0.339596	0.104922	4.04442	0.0443176	1
ENSMUSG00000064923	Gm22042	0.332212	0.280926	0.337912	0.289148	0.358424	0.435704	0.406792	0.380343	-0.338731	-0.423266	4.04387	0.0443322	1
ENSMUSG00000020491	2810021J22Rik	0.576798	0.547887	0.443139	0.546301	0.349516	0.286329	0.461257	0.561091	0.366908	0.00532687	4.04229	0.0443735	1
ENSMUSG00000014294	Ndufa2	0.00810272	0.0366425	0.0466086	0.0271076	0.01593	0.00947184	0	0.0097524	1.47361	-3.75727	4.04064	0.0444171	1
ENSMUSG00000097904	AC123699.1	0.486163	0.427496	0.466086	0.433722	0.382319	0.388345	0.378411	0.312077	0.312887	-0.223463	4.03987	0.0444371	1
uc029scb.1	4930520P13Rik	0.623909	0.659565	0.65252	0.668655	0.501794	0.56831	0.558156	0.546134	0.261574	0.298649	4.03758	0.0444976	1
ENSMUSG00000074576	Mocs3	0.0243082	0.0366425	0.0233043	0.0271076	0.01593	0	0.0189205	0	1.47302	-3.76028	4.03739	0.0445027	1
ENSMUSG00000075826	Gm23691	0.664423	0.512995	0.535999	0.542153	0.493829	0.492536	0.425712	0.458363	0.286159	0.100341	4.03734	0.044504	1
ENSMUSG00000092012	Gm4782	0.0243082	0.073285	0.0582607	0.0813229	0.119475	0.123134	0.0567616	0.0780192	-0.727458	-2.37674	4.03474	0.0445726	1
ENSMUSG00000088663	Gm25332	0.137746	0.280926	0.139826	0.198789	0.326564	0.350458	0.198666	0.2048	-0.544291	-1.00333	4.03267	0.0446274	1
ENSMUSG00000087791	Gm25969	0.44565	0.635136	0.535999	0.533117	0.708883	0.757747	0.662219	0.507125	-0.316774	0.304507	4.03059	0.0446823	1
ENSMUSG00000077338	Gm23294	0.0405136	0.073285	0.0349564	0.0361435	0.00796498	0	0.0567616	0.0097524	1.25132	-3.31882	4.03037	0.044688	1
ENSMUSG00000082616	Gm6025	0.145849	0.158784	0.221391	0.144574	0.278774	0.284155	0.170285	0.185296	-0.48926	-1.19447	4.03019	0.044693	1
uc007uxw.1	AK145081	0.429444	0.488566	0.512694	0.442758	0.318599	0.397817	0.406792	0.380343	0.309795	-0.189687	4.02995	0.0446993	1
ENSMUSG00000028646	Rragc	0.28055	0.238669	0.23967	0.250907	0.226631	0.18833	0.23026	0.180535	0.294594	0.463302	4.02929	0.0447169	1
ENSMUSG00000017720	Trp53tg5	0.550985	0.561851	0.524346	0.72287	0.549584	0.407289	0.520315	0.419353	0.315181	0.142734	4.02763	0.0447609	1
ENSMUSG00000026100	Mstn	0.575293	0.403067	0.454434	0.469866	0.597374	0.426233	0.766282	0.682668	-0.357844	0.187486	4.02582	0.0448089	1
ENSMUSG00000092021	Gbp11	0.158003	0.152677	0.151478	0.140056	0.203107	0.203644	0.160825	0.195048	-0.343187	-0.467101	4.02474	0.0448375	1
ENSMUSG00000079298	Klrb1b	0.519921	0.43407	0.414097	0.445999	0.401004	0.383364	0.336201	0.35621	0.308647	-0.195437	4.02263	0.0448937	1
ENSMUSG00000025592	Dach2	0.294159	0.290845	0.263817	0.222218	0.310923	0.369745	0.33975	0.323593	-0.327296	0.66631	4.01538	0.0450871	1
ENSMUSG00000049249	Gm5316	0.405136	0.451924	0.48939	0.469866	0.573479	0.539895	0.510855	0.565639	-0.283257	0.0581228	4.01431	0.0451156	1
ENSMUSG00000083853	Gm15696	0.469958	0.451924	0.501042	0.478902	0.414179	0.435704	0.302729	0.380343	0.304768	-0.159037	4.01161	0.0451879	1
ENSMUSG00000075067	Olfr1269	0.388931	0.403067	0.570955	0.542153	0.438074	0.340986	0.34057	0.360839	0.345801	-0.180492	4.01039	0.0452208	1
ENSMUSG00000071138	Tex24	0.437547	0.329782	0.407825	0.30722	0.286739	0.303099	0.255427	0.321829	0.355727	-0.51503	4.00967	0.04524	1
ENSMUSG00000063297	Luzp2	0.899402	0.671779	0.885563	0.740942	0.963763	0.918768	1.22984	1.05326	-0.375444	0.914302	4.007	0.0453118	1
uc007tcx.1	AK047145	0	0.0366425	0	0	0	0	0	0	2.9571	-4.46454	4.00583	0.0453433	1
uc007wsb.1	AK131895	0.559088	0.671779	0.675824	0.659619	0.541619	0.539895	0.548696	0.468115	0.272691	0.26329	4.00567	0.0453476	1
ENSMUSG00000081756	Gm12291	0.397033	0.500781	0.337912	0.397579	0.286739	0.293627	0.33111	0.380343	0.337092	-0.386236	4.00255	0.0454316	1
ENSMUSG00000094158	Gm23264	0.348417	0.476352	0.396173	0.334328	0.310634	0.388345	0.255427	0.195048	0.407426	-0.497102	4.00254	0.0454316	1
ENSMUSG00000094463	Gm8546	0.526677	0.488566	0.454434	0.379507	0.382319	0.416761	0.33111	0.351086	0.318427	-0.202051	4.00164	0.0454561	1
ENSMUSG00000082031	Gm8097	0.129644	0.244283	0.209739	0.207825	0.270809	0.246268	0.274348	0.234058	-0.421871	-1.02602	3.99877	0.0455335	1
ENSMUSG00000017007	Rbpjl	0.587731	0.602449	0.462036	0.340817	0.369754	0.3481	0.256182	0.509321	0.422838	-0.101496	3.99784	0.0455586	1
ENSMUSG00000027876	Reg4	0.332212	0.537423	0.582607	0.406615	0.533654	0.56831	0.529775	0.672915	-0.342123	0.102674	3.99751	0.0455675	1
ENSMUSG00000021056	Tex21	0.486163	0.341996	0.372869	0.361435	0.454004	0.653557	0.406792	0.526629	-0.360003	-0.0826375	3.99477	0.0456417	1
uc012dst.1	Lhfpl3	0.259287	0.195427	0.151478	0.234933	0.17523	0.0947184	0.208126	0.126781	0.497836	-1.31213	3.98633	0.0458709	1
ENSMUSG00000086849	Gm13840	0.575293	0.390853	0.466086	0.334328	0.262844	0.274683	0.406792	0.399848	0.413837	-0.295755	3.98606	0.0458781	1
ENSMUSG00000026272	Agxt	0.729245	0.745064	0.780693	0.822265	0.621268	0.625141	0.671679	0.604649	0.286427	0.522227	3.98474	0.0459141	1
ENSMUSG00000092676	Gm24104	0.502369	0.574065	0.535999	0.496973	0.597374	0.596726	0.643299	0.682668	-0.264594	0.257617	3.98456	0.0459191	1
ENSMUSG00000060657	Marf1	0.0891299	0.109927	0.104869	0.0813229	0.0318599	0.0378873	0.0662219	0.097524	0.721292	-2.40491	3.97895	0.0460723	1
ENSMUSG00000064938	Mir3068	0.105335	0.109927	0.0932171	0.144574	0.17523	0.189437	0.141904	0.156038	-0.53264	-1.64324	3.97612	0.0461496	1
ENSMUSG00000094528	Gm22914	0.599601	0.427496	0.407825	0.587332	0.430109	0.46412	0.397331	0.351086	0.327682	-0.0592527	3.97076	0.0462969	1
ENSMUSG00000097421	D630011A20Rik	0.0972326	0.0610708	0.0699128	0.0813229	0.0557549	0.0473592	0.0378411	0.0390096	0.791279	-2.63033	3.97064	0.0463002	1
ENSMUSG00000085704	4921531C22Rik	0.0453367	0.0512559	0.0651966	0.0631975	0.022283	0.0529973	0.0264663	0.0272835	0.791288	-2.6238	3.97058	0.0463019	1
ENSMUSG00000092715	Gm22853	0.307903	0.256497	0.337912	0.298184	0.382319	0.46412	0.35949	0.321829	-0.343256	-0.46714	3.96871	0.0463532	1
ENSMUSG00000086364	Gm11751	0.518574	0.390853	0.361216	0.361435	0.541619	0.397817	0.614918	0.546134	-0.344817	-0.0323506	3.96804	0.0463718	1
ENSMUSG00000075088	Olfr1239	0.340314	0.390853	0.396173	0.379507	0.318599	0.340986	0.312189	0.165791	0.384087	-0.52167	3.96672	0.0464081	1
ENSMUSG00000065387	n-R5s85	0.413239	0.256497	0.337912	0.379507	0.294704	0.25574	0.274348	0.28282	0.356046	-0.587457	3.96624	0.0464213	1
ENSMUSG00000047671	Tctex1d4	0.510716	0.461917	0.332945	0.379689	0.354771	0.302486	0.35777	0.34423	0.321773	-0.0816566	3.96543	0.0464437	1
ENSMUSG00000072972	Adam4	0.26739	0.29314	0.267999	0.253005	0.318599	0.407289	0.274348	0.390096	-0.362636	-0.606754	3.96455	0.0464679	1
ENSMUSG00000091159	Gm17545	0.53478	0.708421	0.757389	0.740942	0.533654	0.473592	0.577077	0.614401	0.304585	0.340998	3.96399	0.0464835	1
ENSMUSG00000028766	Alpl	0.706761	0.757034	0.684487	0.758911	0.590341	0.617721	0.613905	0.675473	0.219917	3.06826	3.96105	0.0465648	1
ENSMUSG00000086355	4933428C19Rik	0.583396	0.488566	0.570955	0.659619	0.557549	0.445176	0.397331	0.477867	0.297668	0.118969	3.96003	0.046593	1
ENSMUSG00000097414	AC161165.1	0.26739	0.403067	0.407825	0.442758	0.14337	0.397817	0.255427	0.273067	0.509906	-0.563615	3.95738	0.0466663	1
ENSMUSG00000080720	Gm16077	0.251184	0.305354	0.221391	0.289148	0.246914	0.20838	0.198666	0.126781	0.427003	-1.00133	3.95707	0.0466749	1
ENSMUSG00000091625	Lsm5	0.652681	0.455935	0.389171	0.470438	0.524222	0.576875	0.687688	0.775983	-0.350309	0.261224	3.95673	0.0466844	1
ENSMUSG00000087346	Gm5699	0.307903	0.341996	0.279651	0.289148	0.302669	0.615669	0.321649	0.429105	-0.446481	-0.39576	3.9558	0.0467101	1
ENSMUSG00000068014	Gm14648	0.137746	0.109927	0.209739	0.171682	0.230984	0.265211	0.217586	0.156038	-0.474616	-1.26762	3.95544	0.04672	1
ENSMUSG00000092806	Gm26463	0.202568	0.134356	0.174782	0.207825	0.270809	0.227324	0.236507	0.253562	-0.427389	-1.08752	3.9552	0.0467268	1
ENSMUSG00000085827	Gm11290	0.542882	0.659565	0.559303	0.433722	0.422144	0.35993	0.501394	0.458363	0.316312	0.0229117	3.95428	0.0467523	1
ENSMUSG00000081250	Gm15554	0.47806	0.635136	0.501042	0.596368	0.509759	0.473592	0.397331	0.380343	0.306459	0.040257	3.95277	0.0467942	1
ENSMUSG00000092942	Gm23398	0.461855	0.708421	0.664172	0.578296	0.469934	0.492536	0.529775	0.409601	0.313988	0.148103	3.95144	0.0468312	1
ENSMUSG00000094630	n-R5s92	0.575293	0.476352	0.629216	0.56926	0.374354	0.502007	0.454093	0.526629	0.294312	0.0875063	3.95002	0.0468708	1
ENSMUSG00000025607	Copg2	0.0889726	0.0928513	0.147632	0.129748	0.0941878	0.112007	0.0319629	0.0576622	0.592122	-1.94462	3.94972	0.0468793	1
ENSMUSG00000070690	5830473C10Rik	0.518574	0.622922	0.512694	0.524081	0.446039	0.483064	0.463553	0.380343	0.282637	0.031922	3.94832	0.0469181	1
ENSMUSG00000069792	Wfdc17	0.615807	0.476352	0.524346	0.506009	0.493829	0.445176	0.406792	0.399848	0.290212	0.0110007	3.9476	0.0469381	1
ENSMUSG00000035152	Ap2b1	0.145301	0.135949	0.0792569	0.139685	0.162531	0.161067	0.169645	0.141716	-0.31937	-0.0541564	3.94481	0.047016	1
ENSMUSG00000089015	Gm24996	0.818375	0.635136	0.710781	0.641548	0.477899	0.435704	0.718981	0.614401	0.334149	0.379149	3.94424	0.047032	1
ENSMUSG00000021741	Gm5457	0.348417	0.207641	0.431129	0.325292	0.374354	0.473592	0.368951	0.507125	-0.374982	-0.321649	3.94236	0.0470847	1
ENSMUSG00000022589	Cyp11b2	0.542882	0.512995	0.594259	0.713835	0.438074	0.530423	0.501394	0.477867	0.29239	0.157486	3.94201	0.0470944	1
ENSMUSG00000066269	Olfr575	0.397033	0.476352	0.454434	0.506009	0.597374	0.606198	0.510855	0.497372	-0.284601	0.0729212	3.94155	0.0471074	1
ENSMUSG00000091297	Gm8439	0.591499	0.671779	0.48939	0.587332	0.525689	0.502007	0.397331	0.48762	0.284367	0.137697	3.93919	0.0471734	1
ENSMUSG00000094468	Trav6-4	0.35652	0.43971	0.431129	0.515045	0.493829	0.46412	0.718981	0.536382	-0.345681	0.0400313	3.93831	0.047198	1
ENSMUSG00000020286	1700093K21Rik	0.49057	0.428781	0.569115	0.482706	0.437655	0.438529	0.346545	0.302666	0.36524	0.811667	3.93769	0.0472156	1
ENSMUSG00000097804	AC125373.1	0.121541	0.183212	0.186434	0.162646	0.0955798	0.10419	0.113523	0.126781	0.539304	-1.70659	3.9367	0.0472434	1
ENSMUSG00000091418	Gm3164	0.0162054	0.0122142	0	0.00903588	0.01593	0	0.0473014	0.097524	-1.90247	-3.50589	3.93505	0.0472897	1
uc009dqr.1	AK006844	0.632012	0.683993	0.466086	0.496973	0.501794	0.530423	0.387871	0.390096	0.325255	0.0830379	3.93394	0.0473209	1
ENSMUSG00000002847	Pla1a	0.672526	0.549637	0.512694	0.524081	0.501794	0.378873	0.482474	0.48762	0.298813	0.0942967	3.93353	0.0473325	1
ENSMUSG00000070504	Fcrl6	0.542882	0.64735	0.48939	0.533117	0.509759	0.473592	0.416252	0.390096	0.287985	0.0520244	3.9333	0.0473391	1
ENSMUSG00000089000	Gm23853	0.332212	0.268712	0.314608	0.352399	0.318599	0.265211	0.160825	0.195048	0.425354	-0.75502	3.93143	0.0473918	1
ENSMUSG00000071793	2610005L07Rik	0.0200514	0.0302257	0.023068	0.0223606	0.0473052	0.0281273	0.0468217	0.038614	-0.7779	-2.56736	3.92838	0.0474775	1
ENSMUSG00000024097	Srsf7	0.0729245	0.0244283	0.0582607	0.0271076	0.0477899	0.0757747	0.0756822	0.136534	-0.778019	-2.56662	3.92771	0.0474966	1
ENSMUSG00000089639	Gm2862	0.324109	0.354211	0.279651	0.352399	0.469934	0.312571	0.501394	0.390096	-0.355571	-0.342802	3.9269	0.0475194	1
ENSMUSG00000083608	Gm14863	0.218773	0.170998	0.209739	0.316256	0.151335	0.161021	0.208126	0.156038	0.467232	-1.19319	3.92564	0.0475551	1
NR_073360	4930453L07Rik	0.502369	0.561851	0.431129	0.406615	0.653128	0.539895	0.558156	0.546134	-0.28747	0.125322	3.92451	0.0475871	1
ENSMUSG00000046470	Sox18	0.858888	0.79392	0.885563	0.894552	0.677023	0.691444	0.756822	0.653411	0.307779	0.668883	3.92443	0.0475894	1
ENSMUSG00000095846	Gm2001	0.00810272	0	0	0.00903588	0.0238949	0.0378873	0	0.0195048	-1.8177	-3.96292	3.92099	0.0476867	1
ENSMUSG00000043811	Rtn4r	0.794067	0.903848	0.838954	1.03913	0.621268	0.587254	0.841964	0.760687	0.350097	0.705957	3.92092	0.0476888	1
ENSMUSG00000089333	Gm24343	0.348417	0.476352	0.431129	0.46083	0.637198	0.502007	0.558156	0.419353	-0.328292	-0.00151476	3.92071	0.0476947	1
ENSMUSG00000037572	Wdhd1	0.0238084	0	0.0456504	0.0177002	0.0468074	0.0463856	0.0463289	0.0477595	-1.0542	-3.19354	3.91949	0.0477292	1
ENSMUSG00000040282	BC052040	0.00777255	0.0234329	0.0223547	0.0346708	0.053483	0.0545153	0.0453739	0.028065	-1.05414	-3.19326	3.91906	0.0477416	1
ENSMUSG00000063245	Gm13248	0.00810272	0.0122142	0.00582607	0.00451794	0.00796498	0.00947184	0.033111	0.0292572	-1.31382	-3.42864	3.91875	0.0477504	1
ENSMUSG00000098208	RP23-390C13.1	0.234979	0.268712	0.244695	0.343363	0.17523	0.246268	0.236507	0.156038	0.431328	-0.963623	3.91862	0.0477541	1
ENSMUSG00000076407	Gm22689	0.388931	0.317568	0.454434	0.379507	0.446039	0.483064	0.444633	0.536382	-0.301406	-0.147449	3.91852	0.0477569	1
ENSMUSG00000078185	Chml	0.421341	0.329782	0.407825	0.370471	0.533654	0.46412	0.463553	0.429105	-0.30136	-0.154336	3.91713	0.0477964	1
ENSMUSG00000081803	Gm15282	0.251184	0.158784	0.186434	0.234933	0.262844	0.25574	0.321649	0.292572	-0.397206	-0.903336	3.91677	0.0478067	1
ENSMUSG00000075196	Olfr1047	0.340314	0.29314	0.209739	0.316256	0.350459	0.397817	0.387871	0.370591	-0.341459	-0.494297	3.91599	0.0478287	1
ENSMUSG00000068638	4930403O15Rik	0.26739	0.305354	0.267999	0.280112	0.430109	0.284155	0.387871	0.321829	-0.364093	-0.561275	3.91587	0.0478323	1
ENSMUSG00000081273	Gm15896	0.283595	0.354211	0.466086	0.451794	0.223019	0.303099	0.387871	0.234058	0.432921	-0.498806	3.91561	0.0478397	1
uc007qcv.1	BC048601	0.583396	0.64735	0.640868	0.61444	0.501794	0.539895	0.482474	0.536382	0.262546	0.227845	3.91525	0.0478498	1
ENSMUSG00000056131	Pgm3	0.0486163	0.0610708	0.081565	0.0813229	0.0398249	0.0378873	0.0378411	0.0292572	0.862888	-2.82992	3.91405	0.0478842	1
ENSMUSG00000055917	Zfp277	0.0641485	0.0120873	0.092249	0.0894204	0.0394113	0.0562408	0.0280861	0.0193022	0.862844	-2.83421	3.91183	0.0479472	1
ENSMUSG00000056901	Tas2r102	0.397033	0.366425	0.419477	0.225897	0.461969	0.445176	0.416252	0.44861	-0.345469	-0.261435	3.91136	0.0479609	1
ENSMUSG00000090874	Olfr733	0.26739	0.341996	0.221391	0.262041	0.366389	0.293627	0.312189	0.438858	-0.376479	-0.587769	3.90789	0.04806	1
ENSMUSG00000056962	Jmjd6	0.2394	0.20372	0.338717	0.305724	0.258104	0.203118	0.20287	0.190545	0.336823	0.079545	3.90631	0.0481052	1
ENSMUSG00000093413	Snora15	0.202568	0.268712	0.198086	0.271076	0.318599	0.35993	0.255427	0.28282	-0.380692	-0.787287	3.90524	0.0481357	1
ENSMUSG00000080535	Mir1186	0.364622	0.317568	0.244695	0.253005	0.238949	0.217852	0.151364	0.273067	0.430421	-0.852853	3.90336	0.0481896	1
ENSMUSG00000026923	Notch1	0.819577	0.742867	0.825208	0.828049	0.655484	0.62732	0.697895	0.810575	0.206581	3.2018	3.90238	0.0482177	1
ENSMUSG00000082893	Gm11383	0.437547	0.500781	0.466086	0.415651	0.414179	0.416761	0.34057	0.24381	0.33781	-0.244245	3.90036	0.0482758	1
ENSMUSG00000052371	1700109F18Rik	0.372968	0.302324	0.328892	0.353141	0.421968	0.374292	0.435456	0.516661	-0.356392	0.874007	3.89895	0.0483164	1
ENSMUSG00000093325	Gm26061	0.469958	0.622922	0.466086	0.46083	0.318599	0.454648	0.473014	0.351086	0.330799	-0.0960931	3.89421	0.0484529	1
ENSMUSG00000071552	Tigit	0.980429	0.635136	0.862258	0.578296	0.422144	0.691444	0.454093	0.741182	0.416283	0.461534	3.89302	0.0484871	1
ENSMUSG00000093642	Vmn2r-ps124	0.388931	0.280926	0.267999	0.216861	0.430109	0.331514	0.387871	0.370591	-0.382088	-0.487832	3.89263	0.0484985	1
ENSMUSG00000069376	Gm5507	0.226876	0.14657	0.279651	0.189753	0.207089	0.312571	0.321649	0.321829	-0.442755	-0.888047	3.89237	0.048506	1
uc029sxj.1	AB350869	0.121541	0.170998	0.128174	0.117466	0.17523	0.25574	0.104063	0.224305	-0.513125	-1.46597	3.89219	0.0485113	1
ENSMUSG00000096185	Gm23305	0.00810272	0.0244283	0	0	0	0	0	0	2.89834	-4.46619	3.89196	0.0485178	1
ENSMUSG00000019866	Aim1	0.162054	0.0977133	0.16313	0.126502	0.167265	0.123134	0.34057	0.2048	-0.578281	-1.36969	3.88819	0.0486267	1
ENSMUSG00000096075	Gm25349	0.137746	0.256497	0.174782	0.180718	0.0955798	0.0947184	0.170285	0.156038	0.50879	-1.52369	3.88778	0.0486387	1
ENSMUSG00000086450	Gm14077	0.413239	0.43971	0.372869	0.451794	0.461969	0.483064	0.605457	0.516877	-0.289713	-0.0342805	3.88761	0.0486437	1
ENSMUSG00000059972	Gm14773	0.210671	0.244283	0.139826	0.253005	0.151335	0.189437	0.132444	0.146286	0.464264	-1.30561	3.88625	0.048683	1
ENSMUSG00000080708	Ccnd3-ps	0.615807	0.989347	0.745737	0.795157	0.605339	0.539895	0.614918	0.711925	0.333188	0.519592	3.88624	0.0486834	1
ENSMUSG00000003868	Ruvbl2	0.305392	0.304909	0.359321	0.375946	0.269011	0.278177	0.305621	0.257775	0.277179	0.368192	3.88304	0.0487762	1
ENSMUSG00000079546	Gm11146	0.332212	0.29314	0.477738	0.271076	0.461969	0.426233	0.397331	0.429105	-0.34133	-0.302266	3.88141	0.0488235	1
ENSMUSG00000086851	A430108G06Rik	0	0.024331	0	0	0.00793326	0.0377365	0.0188452	0.0194271	-1.80935	-3.95866	3.88127	0.0488276	1
ENSMUSG00000072726	Gm5797	0.00810272	0.0122142	0.0116521	0	0	0	0	0	2.89203	-4.46635	3.88036	0.048854	1
ENSMUSG00000067700	Gm5862	0.00810272	0.0122142	0.0116521	0	0	0	0	0	2.89203	-4.46635	3.88036	0.048854	1
ENSMUSG00000000103	Zfy2	0.26739	0.354211	0.244695	0.243969	0.207089	0.20838	0.189205	0.224305	0.400697	-0.94725	3.88021	0.0488584	1
ENSMUSG00000093301	Gm23798	0.0891299	0.109927	0.128174	0.225897	0.207089	0.20838	0.198666	0.175543	-0.502759	-1.40684	3.87994	0.0488662	1
ENSMUSG00000096635	Gm22174	0.542882	0.598494	0.431129	0.596368	0.430109	0.331514	0.548696	0.429105	0.323517	0.0206618	3.87918	0.0488885	1
ENSMUSG00000093839	Olfr462	0.721142	0.769492	0.757389	0.641548	0.653128	0.473592	0.548696	0.663163	0.292617	0.424143	3.87903	0.0488928	1
ENSMUSG00000083374	Gm11449	0.453752	0.451924	0.349564	0.415651	0.326564	0.322042	0.387871	0.312077	0.319371	-0.335486	3.87852	0.0489075	1
ENSMUSG00000025582	Nptx1	0.421341	0.451924	0.419477	0.406615	0.326564	0.293627	0.387871	0.351086	0.318273	-0.322388	3.8764	0.0489696	1
ENSMUSG00000062528	Tas2r109	0.275492	0.354211	0.32626	0.225897	0.310634	0.416761	0.406792	0.360839	-0.359148	-0.505007	3.87483	0.0490152	1
uc029wik.1	JA375473	0.640115	0.635136	0.850606	0.650583	1.01155	0.861937	0.766282	0.838706	-0.335903	0.682848	3.87425	0.0490321	1
ENSMUSG00000098009	RP24-226I7.1	0.170157	0.14657	0.104869	0.117466	0.151335	0.284155	0.217586	0.136534	-0.516964	-1.4239	3.87317	0.0490637	1
ENSMUSG00000097622	AC140293.1	0.286909	0.192218	0.394253	0.312841	0.219358	0.201233	0.290315	0.176498	0.420208	-0.523296	3.87153	0.0491117	1
ENSMUSG00000082348	Gm12807	0.299801	0.170998	0.244695	0.207825	0.310634	0.378873	0.321649	0.24381	-0.412896	-0.764661	3.87149	0.049113	1
ENSMUSG00000074970	Gm10794	0.113438	0.0854991	0.0582607	0.0542153	0.1593	0.123134	0.0756822	0.126781	-0.618372	-2.05068	3.87114	0.0491232	1
ENSMUSG00000087440	4930577N17Rik	0.00810272	0	0.0233043	0	0	0	0	0	2.88573	-4.46651	3.86882	0.0491911	1
uc009cph.2	DQ568980	0.056719	0.073285	0.128174	0.0993947	0.151335	0.0947184	0.160825	0.117029	-0.59294	-1.94799	3.86668	0.0492539	1
ENSMUSG00000088133	Gm22895	0.324109	0.268712	0.256347	0.325292	0.438074	0.265211	0.378411	0.468115	-0.383615	-0.463198	3.86217	0.0493864	1
ENSMUSG00000079286	Gm11084	0.121541	0.134356	0.116521	0.180718	0.103545	0.056831	0.0946027	0.117029	0.572824	-1.89467	3.86159	0.0494035	1
ENSMUSG00000097206	AC124762.1	0.291698	0.329782	0.32626	0.271076	0.246914	0.151549	0.302729	0.2048	0.405051	-0.821533	3.86141	0.0494088	1
ENSMUSG00000097489	AC123679.1	0.00810272	0	0.0116521	0	0	0.0189437	0.0378411	0.0390096	-1.99103	-3.90693	3.86001	0.0494501	1
ENSMUSG00000082786	Gm14489	0.729245	0.683993	0.710781	0.677691	0.661093	0.520951	0.520315	0.604649	0.27497	0.395327	3.85971	0.0494589	1
ENSMUSG00000074592	F830104G03Rik	0.44565	0.43971	0.454434	0.397579	0.358424	0.369402	0.35003	0.312077	0.313667	-0.290146	3.85959	0.0494626	1
ENSMUSG00000050538	B230217C12Rik	0.663899	0.566702	0.425599	0.535199	0.605437	0.710626	0.672403	0.75093	-0.297482	0.369935	3.85916	0.049475	1
ENSMUSG00000040612	Ildr2	0.518574	0.464138	0.570955	0.469866	0.740743	0.483064	0.643299	0.614401	-0.303917	0.225355	3.85871	0.0494884	1
ENSMUSG00000025271	Pfkfb1	0.174871	0.223814	0.206399	0.163735	0.162169	0.144636	0.132903	0.160834	0.34352	0.77536	3.85809	0.0495068	1
ENSMUSG00000059647	Gm10068	0.0405136	0.0366425	0.081565	0.0180718	0.0238949	0.0284155	0	0.0195048	1.17373	-3.35428	3.8569	0.0495417	1
ENSMUSG00000031060	Rbm10	0.140033	0.159742	0.087081	0.185704	0.10789	0.119453	0.114888	0.0819939	0.443653	-0.804337	3.85641	0.0495562	1
ENSMUSG00000031304	Il2rg	0.172362	0.12125	0.0908842	0.15377	0.0790684	0.127608	0.0737881	0.117558	0.493773	-1.43342	3.8555	0.049583	1
ENSMUSG00000065892	Gm24521	0.26739	0.268712	0.291304	0.30722	0.461969	0.369402	0.283808	0.341334	-0.37306	-0.533769	3.85534	0.049588	1
ENSMUSG00000089672	Gp49a	0.00792064	0.0238794	0.0113903	0.0353313	0	0.018518	0	0	1.87788	-4.01332	3.85517	0.049593	1
ENSMUSG00000097608	RP23-22I7.1	0.469958	0.561851	0.501042	0.551189	0.461969	0.350458	0.33111	0.516877	0.315754	-0.0419275	3.85352	0.0496418	1
ENSMUSG00000090706	Gm17233	0.380828	0.354211	0.279651	0.325292	0.278774	0.303099	0.227047	0.24381	0.357005	-0.650971	3.85334	0.0496472	1
ENSMUSG00000058670	4932411N23Rik	0.226876	0.122142	0.174782	0.189753	0.242932	0.213116	0.274348	0.199924	-0.348365	-0.202286	3.85258	0.0496695	1
ENSMUSG00000053216	Btn2a2	0.650791	0.496562	0.635469	0.671982	0.489669	0.394466	0.525312	0.609225	0.299168	0.222959	3.85023	0.0497393	1
ENSMUSG00000093572	Gm24756	0.607704	0.720635	0.745737	0.759014	0.613304	0.587254	0.520315	0.594896	0.277912	0.402352	3.85017	0.0497408	1
ENSMUSG00000050854	Tmem125	0.709967	0.872027	0.7714	0.821055	0.568658	0.516401	0.712255	0.632973	0.383262	1.13123	3.84982	0.0497513	1
ENSMUSG00000065439	Mir140	0.704937	0.622922	0.699128	0.822265	0.684988	0.483064	0.605457	0.546134	0.297507	0.414594	3.8496	0.0497578	1
ENSMUSG00000098005	RP23-79G18.1	0.461855	0.537423	0.466086	0.506009	0.677023	0.587254	0.520315	0.575391	-0.274969	0.168667	3.84851	0.0497901	1
ENSMUSG00000044534	Ccbp2	0.559088	0.769492	0.605911	0.759014	0.509759	0.577782	0.529775	0.575391	0.290188	0.327337	3.84559	0.049877	1
ENSMUSG00000094104	Olfr495	0.35652	0.268712	0.256347	0.298184	0.358424	0.46412	0.35949	0.351086	-0.345059	-0.470617	3.8452	0.0498886	1
ENSMUSG00000070078	Mir463	0.0486163	0.0488566	0.0233043	0.0271076	0.0716848	0.0663029	0.0378411	0.097524	-0.850647	-2.78713	3.84446	0.0499107	1
ENSMUSG00000050654	Olfr215	0.648218	0.525209	0.757389	0.56926	0.469934	0.558838	0.586537	0.409601	0.30488	0.222782	3.84437	0.0499133	1
ENSMUSG00000083665	Gm14575	0.0810272	0.0854991	0.128174	0.189753	0.135405	0.151549	0.170285	0.253562	-0.520178	-1.56529	3.84176	0.0499911	1
ENSMUSG00000093731	Vmn1r-ps18	0.218773	0.378639	0.279651	0.234933	0.342494	0.407289	0.406792	0.273067	-0.399683	-0.575765	3.84117	0.0500086	1
ENSMUSG00000040650	Cyp2b23	0.502369	0.512995	0.48939	0.560225	0.621268	0.615669	0.558156	0.69242	-0.262856	0.23799	3.84088	0.0500172	1
ENSMUSG00000062868	Olfr830	0.372725	0.390853	0.477738	0.298184	0.390284	0.615669	0.463553	0.48762	-0.355191	-0.13601	3.84002	0.0500428	1
ENSMUSG00000065337	Gm24929	0.259287	0.256497	0.32626	0.189753	0.230984	0.46412	0.35949	0.360839	-0.45729	-0.62696	3.83995	0.0500449	1
ENSMUSG00000088470	Gm23081	0.421341	0.512995	0.407825	0.451794	0.318599	0.378873	0.368951	0.380343	0.308161	-0.244475	3.83959	0.0500557	1
ENSMUSG00000086528	Gm15731	0.405136	0.451924	0.291304	0.46083	0.477899	0.549367	0.501394	0.468115	-0.296783	-0.0839351	3.83959	0.0500558	1
ENSMUSG00000074682	Zcchc3	0.316006	0.256497	0.256347	0.225897	0.183195	0.151549	0.264888	0.195048	0.423423	-1.00055	3.83905	0.0500718	1
uc009owv.1	Olfr915	0.518574	0.622922	0.512694	0.451794	0.469934	0.407289	0.444633	0.370591	0.289835	-0.0233956	3.83897	0.0500742	1
ENSMUSG00000061184	Tmprss11c	0.469958	0.378639	0.454434	0.30722	0.509759	0.539895	0.435173	0.516877	-0.31201	-0.0831081	3.83714	0.0501289	1
ENSMUSG00000080839	Gm11625	0.283595	0.390853	0.291304	0.262041	0.19116	0.312571	0.208126	0.195048	0.420085	-0.822376	3.83698	0.0501338	1
ENSMUSG00000097937	RP23-218F7.1	0.316006	0.451924	0.209739	0.388543	0.207089	0.322042	0.208126	0.263315	0.453545	-0.67557	3.83359	0.0502351	1
ENSMUSG00000082297	Rhox3-ps	0	0	0.0116521	0.0180718	0	0	0	0	2.86613	-4.467	3.83319	0.0502472	1
ENSMUSG00000077127	Mir743	0.0243082	0.0366425	0.0233043	0.0451794	0.0477899	0.0852465	0.0567616	0.0585144	-0.901002	-2.9085	3.83249	0.0502682	1
ENSMUSG00000056008	Gm11541	0.502369	0.769492	0.617564	0.632512	0.525689	0.445176	0.463553	0.575391	0.303675	0.218791	3.83192	0.0502853	1
ENSMUSG00000054497	Tas2r130	0.526677	0.708421	0.547651	0.496973	0.573479	0.331514	0.454093	0.399848	0.343944	0.0614792	3.83103	0.0503119	1
ENSMUSG00000032741	Tpcn1	0.137746	0.134356	0.0699128	0.198789	0.19116	0.123134	0.293268	0.2048	-0.544983	-1.39141	3.83089	0.0503163	1
ENSMUSG00000085788	4930470G03Rik	0.0405136	0.0610708	0.0233043	0.00903588	0.0637198	0.0757747	0.0662219	0.0390096	-0.900977	-2.90889	3.83049	0.0503283	1
ENSMUSG00000049741	Rxfp4	0.761656	0.842777	0.65252	0.858409	0.684988	0.577782	0.558156	0.702173	0.304085	0.533327	3.82983	0.0503479	1
ENSMUSG00000092778	Gm26199	0.291698	0.341996	0.337912	0.370471	0.469934	0.388345	0.397331	0.399848	-0.319433	-0.339838	3.82942	0.0503604	1
ENSMUSG00000083294	Gm14957	0.0972326	0.073285	0.128174	0.0993947	0.0796498	0.056831	0.0662219	0.0390096	0.685605	-2.34007	3.8272	0.0504272	1
ENSMUSG00000044544	4921513I03Rik	0.469958	0.403067	0.512694	0.496973	0.700918	0.46412	0.586537	0.565639	-0.303563	0.129771	3.82432	0.0505139	1
ENSMUSG00000032513	Gorasp1	0.0162054	0.0366425	0.0116521	0	0	0	0.00946027	0	2.24092	-4.18931	3.82217	0.0505785	1
ENSMUSG00000029149	Krtcap3	0.560259	0.682458	0.708023	0.637403	0.611927	0.357232	0.515372	0.510852	0.362909	0.743287	3.81843	0.0506918	1
ENSMUSG00000084558	Gm24836	0.397033	0.29314	0.477738	0.442758	0.469934	0.577782	0.529775	0.438858	-0.310915	-0.0760029	3.81839	0.050693	1
ENSMUSG00000031429	Psmd10	0.0556347	0.0119807	0.0342881	0.0177263	0.00781271	0.0185815	0	0.0191319	1.39977	-3.62943	3.81678	0.0507416	1
ENSMUSG00000084887	Gm11749	0.429444	0.464138	0.349564	0.451794	0.517724	0.454648	0.595997	0.507125	-0.285359	-0.0230724	3.8157	0.0507743	1
ENSMUSG00000085561	1700046C09Rik	0.00810272	0.0122142	0	0.00903588	0	0	0	0	2.85624	-4.46734	3.81332	0.0508466	1
ENSMUSG00000097095	AC182748.1	0.00810272	0.0122142	0	0.00903588	0	0	0	0	2.85624	-4.46734	3.81332	0.0508466	1
ENSMUSG00000082456	Gm11598	0.388931	0.329782	0.466086	0.370471	0.469934	0.615669	0.454093	0.409601	-0.325974	-0.125559	3.81296	0.0508574	1
ENSMUSG00000050933	Vmn1r231	0.340314	0.403067	0.349564	0.30722	0.406214	0.445176	0.463553	0.409601	-0.313247	-0.287859	3.81172	0.0508951	1
uc009hxd.1	AK163121	0.324109	0.305354	0.302956	0.379507	0.509759	0.350458	0.387871	0.409601	-0.337239	-0.346162	3.80955	0.0509611	1
ENSMUSG00000034617	Mtrr	0.0162054	0.0366425	0	0.0271076	0.01593	0	0	0	1.89216	-4.01517	3.80951	0.0509624	1
ENSMUSG00000064694	Gm24146	0.559088	0.708421	0.524346	0.578296	0.446039	0.492536	0.586537	0.390096	0.298732	0.144031	3.80794	0.0510101	1
ENSMUSG00000093957	Gm21945	0.348417	0.415281	0.302956	0.352399	0.262844	0.340986	0.283808	0.224305	0.346746	-0.581751	3.80782	0.051014	1
uc007fhx.1	DQ725860	0.00810272	0	0.0116521	0	0.01593	0	0.0283808	0.048762	-1.9723	-3.90833	3.80583	0.0510745	1
ENSMUSG00000020687	Cdc27	0.199315	0.202227	0.181897	0.166702	0.199695	0.255397	0.196908	0.295256	-0.328349	-0.0960431	3.80571	0.0510781	1
ENSMUSG00000084844	Hoxb3os	0.340314	0.348104	0.361216	0.379507	0.434091	0.416761	0.520315	0.414477	-0.320485	0.721695	3.80372	0.0511387	1
ENSMUSG00000087565	Gm14662	0.0324109	0.0244283	0.0116521	0	0.00796498	0.0378873	0.0567616	0.0877716	-1.365	-3.28764	3.80353	0.0511445	1
ENSMUSG00000082856	Gm15106	0.00810272	0	0.0116521	0.00903588	0	0	0	0	2.84999	-4.4675	3.80206	0.0511896	1
ENSMUSG00000086441	Gm15046	0.47806	0.415281	0.48939	0.506009	0.350459	0.331514	0.482474	0.380343	0.303931	-0.15887	3.79748	0.0513298	1
ENSMUSG00000080586	Mir1187	0.202568	0.280926	0.209739	0.225897	0.278774	0.35993	0.236507	0.312077	-0.383567	-0.825192	3.79742	0.0513317	1
ENSMUSG00000089935	Gm16343	0.113438	0.122142	0.0932171	0.144574	0.0637198	0.056831	0.0851425	0.107276	0.618685	-2.09861	3.79715	0.0513401	1
ENSMUSG00000086546	Gm13709	0.210671	0.170998	0.174782	0.234933	0.19116	0.0663029	0.151364	0.156038	0.487574	-1.39817	3.79658	0.0513573	1
ENSMUSG00000080789	Gm14007	0.429444	0.329782	0.396173	0.30722	0.215054	0.331514	0.33111	0.263315	0.377578	-0.54173	3.7962	0.051369	1
ENSMUSG00000095030	Olfr1513	0.599601	0.720635	0.535999	0.740942	0.541619	0.539895	0.34057	0.633906	0.336524	0.262401	3.79488	0.0514095	1
ENSMUSG00000059864	Olfr1393	0.47806	0.390853	0.582607	0.551189	0.446039	0.350458	0.387871	0.438858	0.302794	-0.0822139	3.79476	0.0514134	1
ENSMUSG00000088377	Gm25183	0.405136	0.500781	0.384521	0.343363	0.469934	0.530423	0.529775	0.44861	-0.291743	-0.0880568	3.79407	0.0514344	1
ENSMUSG00000043681	Fam25c	0.607704	0.781706	0.582607	0.686727	0.589409	0.492536	0.491934	0.594896	0.280874	0.312313	3.79253	0.0514818	1
ENSMUSG00000057835	Zfp119a	1.17489	0.598494	0.664172	0.894552	0.979693	0.757747	1.73123	1.4336	-0.544971	1.07766	3.7919	0.0515012	1
ENSMUSG00000045826	Ptprcap	0.915607	0.708421	0.873911	0.786122	0.708883	0.596726	0.633838	0.721677	0.308199	0.609241	3.79102	0.0515281	1
ENSMUSG00000095653	Gm21818	0.17826	0.219855	0.256347	0.198789	0.286739	0.293627	0.283808	0.234058	-0.395376	-0.926888	3.79038	0.051548	1
ENSMUSG00000012520	Phox2b	0.606654	0.500786	0.467357	0.483228	0.433057	0.472773	0.320419	0.4607	0.300214	0.124212	3.79006	0.0515577	1
ENSMUSG00000086536	Gm12264	0.575293	0.415281	0.757389	0.659619	0.477899	0.511479	0.473014	0.48762	0.309817	0.172337	3.78928	0.0515818	1
uc029wwf.1	DQ722429	0.453752	0.317568	0.431129	0.271076	0.270809	0.322042	0.189205	0.321829	0.422684	-0.554024	3.78747	0.0516377	1
ENSMUSG00000083648	Gm14229	0.47806	0.512995	0.512694	0.478902	0.430109	0.350458	0.416252	0.409601	0.29008	-0.100339	3.78633	0.0516728	1
ENSMUSG00000020310	Madcam1	0.875094	0.989347	0.757389	0.930696	0.740743	0.606198	0.633838	0.838706	0.332633	0.703983	3.78553	0.0516976	1
ENSMUSG00000029282	Amtn	0.324109	0.268712	0.291304	0.234933	0.302669	0.35993	0.406792	0.370591	-0.344257	-0.557206	3.78456	0.0517275	1
ENSMUSG00000069265	Hist1h3a	0.194465	0.0854991	0.081565	0.0993947	0.135405	0.113662	0.283808	0.185296	-0.552678	-1.56372	3.78386	0.0517491	1
ENSMUSG00000087852	Gm22793	0.340314	0.341996	0.396173	0.406615	0.446039	0.407289	0.473014	0.507125	-0.301978	-0.201429	3.78215	0.0518019	1
ENSMUSG00000054934	Kcnmb4	0.261861	0.307014	0.219666	0.210902	0.221658	0.195569	0.182591	0.205739	0.295624	0.0570098	3.7818	0.051813	1
ENSMUSG00000089661	Mia	0	0	0	0.00890241	0.0313893	0.0186639	0.00932053	0	-2.20223	-4.13336	3.77557	0.0520062	1
ENSMUSG00000077416	Gm23747	0.599601	0.879419	0.675824	0.885516	0.613304	0.634613	0.605457	0.575391	0.314457	0.485917	3.77548	0.052009	1
ENSMUSG00000087015	Gm14041	0.607704	0.79392	0.710781	0.804193	0.669058	0.454648	0.577077	0.633906	0.306911	0.430143	3.77529	0.0520147	1
ENSMUSG00000092276	1700116B05Rik	0.399464	0.401439	0.405495	0.532816	0.546663	0.457805	0.566986	0.565639	-0.287861	0.0634968	3.7724	0.0521049	1
ENSMUSG00000087589	D430040D24Rik	0.0162054	0	0.0116521	0	0	0	0	0	2.83387	-4.468	3.77124	0.0521409	1
ENSMUSG00000094105	Gm8922	0.0100238	0	0.0072074	0	0	0	0	0	2.83387	-4.468	3.77124	0.0521409	1
ENSMUSG00000081734	Gm12740	0.486163	0.354211	0.547651	0.506009	0.406214	0.454648	0.35949	0.292572	0.328278	-0.166517	3.77106	0.0521466	1
ENSMUSG00000086948	Gm14697	0.307903	0.207641	0.244695	0.298184	0.358424	0.293627	0.35003	0.380343	-0.349531	-0.611328	3.77076	0.0521558	1
ENSMUSG00000065126	Snord104	0.0243082	0.073285	0.081565	0.0632512	0.0238949	0.0473592	0.0283808	0.0195048	0.9254	-3.00795	3.76904	0.0522097	1
uc029wey.1	AK076675	0	0	0.0233043	0.0451794	0.0318599	0.0473592	0.0567616	0.0292572	-1.18125	-3.35871	3.76863	0.0522222	1
ENSMUSG00000094945	Gm21098	0	0	0	0.0271076	0	0	0	0	2.83055	-4.46799	3.76732	0.0522633	1
ENSMUSG00000036617	Etl4	0.518956	0.519178	0.484751	0.543806	0.559903	0.517867	0.555347	0.562873	-0.0840091	3.70145	3.76709	0.0522704	1
ENSMUSG00000053773	Rdh8	0.599601	0.635136	0.605911	0.759014	0.517724	0.587254	0.444633	0.594896	0.283849	0.290363	3.76663	0.0522848	1
ENSMUSG00000024873	Cnih2	0.891299	0.537423	0.780693	0.813229	0.501794	0.615669	0.68114	0.643658	0.330191	0.492916	3.76624	0.0522972	1
ENSMUSG00000096312	Trgj1	0.340314	0.366425	0.279651	0.316256	0.414179	0.445176	0.35949	0.409601	-0.320317	-0.370469	3.76556	0.0523182	1
ENSMUSG00000089014	Gm25520	0.0648218	0.0488566	0.0466086	0.0632512	0.0318599	0.0663029	0.0189205	0	0.92482	-3.01601	3.76126	0.0524529	1
ENSMUSG00000091443	Gm17023	0.680628	0.512995	0.838954	0.777086	0.565514	0.577782	0.539236	0.614401	0.297706	0.394569	3.76048	0.0524777	1
ENSMUSG00000065221	Gm25793	0.0972326	0.109927	0.116521	0.072287	0.135405	0.142078	0.122984	0.175543	-0.557193	-1.83195	3.75771	0.0525646	1
ENSMUSG00000081901	Gm15357	0.559088	0.500781	0.535999	0.515045	0.438074	0.426233	0.444633	0.438858	0.278059	0.00322853	3.75698	0.0525874	1
ENSMUSG00000089208	Gm26216	0.486163	0.610708	0.524346	0.560225	0.446039	0.435704	0.463553	0.438858	0.275286	0.0363549	3.75502	0.052649	1
ENSMUSG00000028369	Svep1	0.666016	0.73408	0.762093	0.798622	0.570217	0.611122	0.602014	0.620604	0.298998	0.634013	3.75302	0.0527122	1
ENSMUSG00000092607	Scnm1	0.325549	0.284352	0.315021	0.257861	0.197392	0.291642	0.223793	0.241689	0.315911	0.543728	3.74918	0.0528335	1
ENSMUSG00000064791	Snord14e	0.307903	0.268712	0.221391	0.271076	0.167265	0.151549	0.236507	0.263315	0.415773	-0.97292	3.74762	0.0528828	1
uc029sbo.1	A530065N20	0.664423	0.549637	0.570955	0.659619	0.549584	0.435704	0.577077	0.477867	0.272948	0.216657	3.74725	0.0528943	1
ENSMUSG00000089448	Gm22526	0.291698	0.317568	0.337912	0.406615	0.382319	0.407289	0.454093	0.44861	-0.313932	-0.319614	3.7466	0.0529151	1
ENSMUSG00000071629	Olfr1477	0.324109	0.500781	0.32626	0.343363	0.446039	0.473592	0.416252	0.48762	-0.312606	-0.207773	3.74514	0.0529614	1
ENSMUSG00000077143	Gm22936	0.761656	0.952704	0.81565	0.76805	0.740743	0.56831	0.624378	0.702173	0.309383	0.600813	3.74432	0.0529873	1
ENSMUSG00000036463	4930544G11Rik	0.56719	0.58628	0.594259	0.524081	0.461969	0.445176	0.435173	0.536382	0.268487	0.100865	3.74392	0.0529999	1
ENSMUSG00000026870	D730039F16Rik	0.534596	0.575613	0.56011	0.485448	0.4129	0.473159	0.472581	0.42283	0.267852	0.108772	3.74334	0.0530183	1
ENSMUSG00000095200	Ighv1-7	0.283595	0.341996	0.337912	0.424686	0.414179	0.520951	0.444633	0.370591	-0.33545	-0.278068	3.74323	0.053022	1
uc007rdj.1	D630045M09Rik	0.437547	0.500781	0.32626	0.415651	0.477899	0.539895	0.595997	0.458363	-0.296638	-0.0314381	3.74238	0.0530488	1
ENSMUSG00000073716	Gm13241	0.13754	0.182938	0.267598	0.234581	0.135202	0.113492	0.198368	0.126591	0.492211	-1.38497	3.74236	0.0530494	1
ENSMUSG00000077155	Gm24582	0.421341	0.354211	0.454434	0.560225	0.446039	0.606198	0.614918	0.604649	-0.319394	0.0798677	3.74232	0.0530508	1
ENSMUSG00000097186	RP23-197G3.3	0.251184	0.305354	0.32626	0.253005	0.270809	0.20838	0.189205	0.165791	0.397459	-0.923196	3.74187	0.0530649	1
ENSMUSG00000093193	Gm22878	0.340314	0.280926	0.291304	0.325292	0.422144	0.416761	0.302729	0.429105	-0.327422	-0.424063	3.74077	0.0531001	1
ENSMUSG00000051098	Mblac2	0.194465	0.0610708	0.128174	0.171682	0.103545	0.0852465	0.0756822	0.136534	0.546853	-1.82822	3.73977	0.0531317	1
ENSMUSG00000094236	Gm24609	0.00810272	0	0	0.0180718	0	0	0	0	2.81449	-4.46849	3.73689	0.0532234	1
ENSMUSG00000033383	Rtp1	0.607704	0.561851	0.594259	0.623476	0.485864	0.539895	0.529775	0.44861	0.259955	0.183497	3.7347	0.0532932	1
ENSMUSG00000092903	Gm25734	0.405136	0.561851	0.48939	0.496973	0.469934	0.198909	0.302729	0.468115	0.419472	-0.18144	3.73466	0.0532947	1
ENSMUSG00000012428	Steap4	0.53478	0.574065	0.477738	0.605404	0.517724	0.681972	0.936567	0.663163	-0.341718	0.364637	3.73276	0.0533551	1
ENSMUSG00000089780	Gm16306	0.0243082	0.0854991	0.0932171	0.0180718	0.0637198	0.113662	0.0756822	0.0877716	-0.744483	-2.51821	3.73185	0.0533842	1
ENSMUSG00000026818	Cel	0.222321	0.275285	0.194109	0.221361	0.280982	0.324858	0.27811	0.296254	-0.37449	-0.803247	3.73154	0.053394	1
ENSMUSG00000064558	Gm24620	0.648218	0.696207	0.512694	0.506009	0.501794	0.558838	0.416252	0.438858	0.296899	0.145124	3.7311	0.0534084	1
ENSMUSG00000097464	RP23-175C13.4	0.405136	0.341996	0.396173	0.379507	0.294704	0.340986	0.264888	0.321829	0.328502	-0.466365	3.72817	0.0535021	1
ENSMUSG00000097621	AC163355.1	0.672526	0.500781	0.675824	0.533117	0.525689	0.473592	0.510855	0.458363	0.278953	0.171846	3.72782	0.0535133	1
ENSMUSG00000081984	Dnajb3	0.729245	0.415281	0.512694	0.650583	0.716848	0.615669	0.898726	0.750935	-0.341856	0.455748	3.72775	0.0535155	1
ENSMUSG00000021023	1110008L16Rik	0.121541	0.0488566	0.081565	0.135538	0.0876148	0.0757747	0.0283808	0.0585144	0.668761	-2.31283	3.72602	0.0535709	1
ENSMUSG00000044330	Gm9790	0.47806	0.329782	0.407825	0.361435	0.438074	0.56831	0.482474	0.497372	-0.303959	-0.0993803	3.72556	0.0535856	1
ENSMUSG00000080783	Gm8250	0.437547	0.232069	0.209739	0.316256	0.374354	0.388345	0.387871	0.48762	-0.401093	-0.403566	3.7242	0.0536294	1
ENSMUSG00000042097	Zfp239	0.532304	0.433953	0.53115	0.551207	0.363075	0.419065	0.469287	0.438015	0.292353	0.517835	3.72045	0.05375	1
ENSMUSG00000080805	Gm11219	0.405136	0.415281	0.454434	0.352399	0.461969	0.6725	0.463553	0.438858	-0.329934	-0.0671363	3.71932	0.0537861	1
ENSMUSG00000090582	Gm17024	0.421341	0.341996	0.349564	0.325292	0.414179	0.539895	0.425712	0.429105	-0.310835	-0.228508	3.71827	0.0538201	1
ENSMUSG00000020918	Kat2a	0.643451	0.575573	0.620267	0.457342	0.382288	0.413283	0.586145	0.468077	0.316898	0.289083	3.71795	0.0538303	1
ENSMUSG00000092395	Gm20463	0.737348	0.73285	0.780693	0.686727	0.541619	0.663029	0.520315	0.69242	0.282812	0.457117	3.71623	0.0538859	1
uc007run.2	1700006H21Rik	0.35652	0.464138	0.337912	0.515045	0.469934	0.530423	0.463553	0.653411	-0.332208	-0.0185195	3.71463	0.0539375	1
ENSMUSG00000030507	Dbx1	0.542882	0.610708	0.605911	0.686727	0.454004	0.56831	0.520315	0.48762	0.270579	0.206826	3.71446	0.053943	1
ENSMUSG00000020814	Mxra7	0.880481	0.72939	0.798491	0.804967	0.639388	0.556355	0.805729	0.591928	0.315576	0.605686	3.7143	0.0539482	1
ENSMUSG00000094268	Ighd5-8	0.00810272	0.0122142	0.0233043	0.0180718	0.0398249	0.0663029	0.0189205	0.0195048	-1.22011	-3.46849	3.71176	0.0540302	1
ENSMUSG00000040699	Limd2	0.511957	0.424806	0.310699	0.413784	0.304723	0.252562	0.356446	0.412677	0.34194	0.410186	3.7108	0.0540614	1
ENSMUSG00000083705	Gm8624	0.481838	0.518807	0.422944	0.439633	0.326017	0.38038	0.4822	0.338925	0.290796	0.179403	3.70862	0.0541321	1
ENSMUSG00000085033	Gm11646	0.640115	0.574065	0.547651	0.578296	0.382319	0.606198	0.501394	0.438858	0.297152	0.142677	3.70756	0.0541664	1
uc029wvo.1	DQ554539	0.632012	0.671779	0.640868	0.641548	0.868183	0.795634	0.775742	0.702173	-0.287648	0.559754	3.70719	0.0541785	1
ENSMUSG00000085536	Gm14950	0.0162054	0	0	0.00903588	0	0	0	0	2.79846	-4.46899	3.70677	0.0541922	1
ENSMUSG00000094969	Gm22420	0.615807	0.671779	0.734085	0.777086	0.692953	0.435704	0.520315	0.594896	0.30606	0.376044	3.70577	0.0542248	1
ENSMUSG00000087425	Gm15404	0.388931	0.415281	0.337912	0.397579	0.438074	0.511479	0.406792	0.546134	-0.294611	-0.151111	3.70341	0.0543015	1
ENSMUSG00000059835	Rpl13-ps3	0.364622	0.427496	0.372869	0.352399	0.414179	0.530423	0.454093	0.458363	-0.297036	-0.182104	3.70229	0.0543378	1
ENSMUSG00000082638	Gm12815	0.283595	0.317568	0.32626	0.271076	0.374354	0.388345	0.35003	0.380343	-0.332419	-0.491271	3.70052	0.0543956	1
ENSMUSG00000077682	Gm22493	0.672526	0.708421	0.524346	0.632512	0.557549	0.539895	0.558156	0.44861	0.270225	0.261418	3.69895	0.0544466	1
ENSMUSG00000084369	Gm14626	0.0405136	0.073285	0.0466086	0.0361435	0.01593	0.00947184	0.0283808	0.0390096	1.01746	-3.21879	3.69865	0.0544564	1
ENSMUSG00000093902	Gm25021	0.202568	0.14657	0.209739	0.171682	0.215054	0.236796	0.236507	0.302324	-0.414178	-1.08815	3.69791	0.0544806	1
uc011zlw.1	Mcpt-ps1	0.559088	0.488566	0.477738	0.56926	0.485864	0.35993	0.463553	0.429105	0.277901	-0.00188609	3.69786	0.0544822	1
ENSMUSG00000097271	AC132233.1	0.105335	0.134356	0.139826	0.126502	0.0876148	0.0378873	0.0756822	0.126781	0.596039	-2.03809	3.69694	0.0545124	1
ENSMUSG00000028475	5430416O09Rik	0.688731	0.745064	0.664172	0.831301	0.629233	0.530423	0.567616	0.682668	0.282842	0.456384	3.69675	0.0545184	1
ENSMUSG00000069385	Gm10267	0.35946	0.351731	0.317409	0.239108	0.452535	0.361223	0.316605	0.455415	-0.331889	-0.0623733	3.69671	0.0545199	1
ENSMUSG00000089732	Olfr1118	0.251184	0.256497	0.209739	0.271076	0.310634	0.388345	0.245967	0.341334	-0.365547	-0.713713	3.69389	0.054612	1
ENSMUSG00000031898	Dpep3	0.664423	0.58628	0.734085	0.704799	0.461969	0.549367	0.605457	0.624153	0.27625	0.342846	3.69203	0.054673	1
ENSMUSG00000077591	Gm26016	0.575293	0.58628	0.675824	0.72287	0.549584	0.46412	0.463553	0.624153	0.283189	0.26529	3.69114	0.0547022	1
ENSMUSG00000084159	Gm12696	0.397033	0.43971	0.267999	0.370471	0.302669	0.303099	0.312189	0.253562	0.335602	-0.515751	3.68864	0.0547844	1
ENSMUSG00000074895	Eif4e1b	0.320584	0.422847	0.334237	0.250253	0.291499	0.262327	0.233935	0.202573	0.383828	-0.691712	3.68716	0.0548328	1
ENSMUSG00000026848	Tor1b	0.829827	0.516103	0.826155	0.666543	0.559025	0.535898	0.542019	0.579709	0.36269	0.851722	3.68643	0.0548569	1
ENSMUSG00000081576	Gm11279	0.599601	0.598494	0.512694	0.605404	0.469934	0.492536	0.558156	0.419353	0.263922	0.140068	3.68492	0.0549067	1
ENSMUSG00000000776	Polr3d	0.0938869	0.0762066	0.0727	0.0644305	0.0212979	0.0590967	0.0590245	0.0521547	0.721838	-2.50323	3.68406	0.0549349	1
ENSMUSG00000096143	Gm22096	0.632012	0.818349	0.827302	0.731906	0.581444	0.492536	0.747362	0.585144	0.309058	0.469801	3.68277	0.0549774	1
ENSMUSG00000064129	Gm14781	0.0891299	0.073285	0.081565	0.0993947	0.0398249	0.0852465	0.0756822	0.0097524	0.721856	-2.50526	3.68259	0.0549833	1
ENSMUSG00000097849	AC173345.2	0.0324109	0.0122142	0.0349564	0.00903588	0.00796498	0	0.00946027	0.0097524	1.5569	-3.90778	3.68162	0.0550154	1
ENSMUSG00000097333	Zfp87	0.0236464	0.0118816	0.0226698	0.0263697	0.00774814	0.00921397	0	0.0094869	1.55675	-3.90826	3.68095	0.0550376	1
ENSMUSG00000081073	Gm13758	0.283595	0.378639	0.267999	0.298184	0.302669	0.483064	0.35949	0.438858	-0.366647	-0.434862	3.68027	0.05506	1
ENSMUSG00000050866	Clrn3	0.559088	0.378639	0.372869	0.506009	0.422144	0.378873	0.35949	0.302324	0.335396	-0.210708	3.67708	0.0551653	1
uc012eup.1	2810454H06Rik	0.0243082	0	0	0	0	0	0	0	2.78246	-4.46949	3.67695	0.0551696	1
ENSMUSG00000084043	Gm13732	0.291698	0.268712	0.384521	0.406615	0.422144	0.502007	0.387871	0.390096	-0.329302	-0.313697	3.67678	0.0551753	1
ENSMUSG00000038751	Ptk6	0.696834	0.622922	0.862258	0.840337	0.653128	0.492536	0.614918	0.682668	0.306144	0.489064	3.67673	0.055177	1
ENSMUSG00000010376	Nedd8	0.0478276	0.084112	0.0802417	0.0800035	0.0470145	0.0372727	0.0279204	0.0479709	0.799392	-2.73386	3.67621	0.0551942	1
ENSMUSG00000078737	Gm2128	0.0891299	0.0610708	0.0699128	0.0632512	0.0318599	0.0378873	0.0378411	0.0585144	0.799388	-2.73754	3.67615	0.0551962	1
ENSMUSG00000091983	Olfr457	0.421341	0.549637	0.372869	0.442758	0.477899	0.56831	0.529775	0.594896	-0.283369	0.0385019	3.676	0.0552012	1
ENSMUSG00000075552	Cyp3a41b	0.0243082	0.0488566	0.0466086	0.0632512	0.0876148	0.0852465	0.0378411	0.097524	-0.772705	-2.62888	3.67579	0.0552081	1
ENSMUSG00000057506	Bloc1s2a	0.583396	0.427496	0.547651	0.677691	0.692953	0.615669	0.70006	0.760687	-0.286207	0.375018	3.67566	0.0552123	1
ENSMUSG00000088422	Gm22553	0.364622	0.403067	0.431129	0.262041	0.406214	0.454648	0.473014	0.458363	-0.31375	-0.235386	3.6755	0.0552176	1
ENSMUSG00000086438	2510003D18Rik	0.469958	0.378639	0.361216	0.506009	0.334529	0.284155	0.416252	0.360839	0.325813	-0.288859	3.67454	0.0552494	1
ENSMUSG00000045678	Olfr1489	0.413239	0.341996	0.32626	0.406615	0.477899	0.416761	0.416252	0.555887	-0.302852	-0.180581	3.67237	0.0553216	1
ENSMUSG00000035946	Gsx2	0.705266	0.594438	0.817912	0.887972	0.566549	0.629408	0.646347	0.593286	0.311177	0.576577	3.67021	0.0553933	1
ENSMUSG00000067231	Cyp2c65	0.251184	0.280926	0.431129	0.243969	0.318599	0.369402	0.397331	0.477867	-0.391012	-0.459563	3.67003	0.0553993	1
ENSMUSG00000094500	Smim18	0.291698	0.256497	0.267999	0.280112	0.334529	0.350458	0.378411	0.341334	-0.342114	-0.585235	3.66919	0.0554271	1
ENSMUSG00000092644	Gm23564	0.494266	0.635136	0.629216	0.469866	0.485864	0.331514	0.501394	0.438858	0.31291	0.0399074	3.66701	0.0554997	1
uc009ogl.1	AK006623	0.251184	0.537423	0.32626	0.343363	0.565514	0.426233	0.35003	0.555887	-0.414418	-0.192371	3.66693	0.0555023	1
ENSMUSG00000088100	Gm22376	0.453752	0.366425	0.419477	0.406615	0.334529	0.312571	0.312189	0.380343	0.31197	-0.349557	3.6663	0.0555234	1
ENSMUSG00000072949	Acot1	0.632012	0.354211	0.431129	0.506009	0.700918	0.539895	0.539236	0.682668	-0.327669	0.196727	3.66446	0.0555848	1
uc012cvv.1	AK039581	0.802169	0.903848	0.769041	0.759014	0.708883	0.615669	0.662219	0.643658	0.289439	0.586189	3.66438	0.0555873	1
ENSMUSG00000025597	Klhl4	0.299722	0.204388	0.143672	0.119371	0.322687	0.208551	0.258288	0.317799	-0.508958	-0.791859	3.66355	0.0556149	1
ENSMUSG00000015776	Med22	0.0153756	0	0.0221109	0.00857316	0.0226713	0.0359472	0.0269275	0.0370119	-1.27777	-3.58698	3.66093	0.0557026	1
uc008hrb.1	AK052812	0.939916	0.635136	0.687476	0.795157	0.605339	0.426233	0.718981	0.682668	0.345207	0.501154	3.6609	0.0557034	1
ENSMUSG00000095796	Gm26297	0.44565	0.403067	0.407825	0.415651	0.374354	0.369402	0.245967	0.360839	0.30975	-0.332672	3.66042	0.0557196	1
ENSMUSG00000093221	Mir3105	0.729245	0.79392	0.65252	0.713835	0.637198	0.653557	0.577077	0.516877	0.271162	0.438742	3.66029	0.0557238	1
ENSMUSG00000089610	Gm23773	0.226876	0.232069	0.32626	0.234933	0.398249	0.340986	0.34057	0.234058	-0.393512	-0.680406	3.65536	0.0558891	1
ENSMUSG00000030674	Qprt	0.682598	0.564268	0.633298	0.67936	0.50505	0.497638	0.471322	0.653724	0.281428	0.413837	3.65434	0.0559234	1
ENSMUSG00000077351	Gm24350	0.502369	0.378639	0.65252	0.650583	0.724813	0.558838	0.68114	0.770439	-0.317926	0.348794	3.65392	0.0559373	1
ENSMUSG00000094878	Olfr130	0.453752	0.415281	0.524346	0.451794	0.438074	0.397817	0.368951	0.253562	0.322697	-0.2116	3.6535	0.0559516	1
ENSMUSG00000064941	Gm23238	0.486163	0.354211	0.442781	0.388543	0.310634	0.378873	0.33111	0.351086	0.308484	-0.323352	3.65345	0.055953	1
ENSMUSG00000093284	Gm22568	0.413239	0.415281	0.477738	0.496973	0.461969	0.322042	0.35949	0.263315	0.338697	-0.249578	3.65149	0.0560191	1
ENSMUSG00000065770	Gm22155	0.397033	0.43971	0.372869	0.451794	0.581444	0.483064	0.397331	0.585144	-0.30524	-0.0453283	3.65016	0.0560637	1
ENSMUSG00000090440	Gm9732	0.113438	0.073285	0.128174	0.0813229	0.135405	0.227324	0.0946027	0.126781	-0.543639	-1.81098	3.64973	0.0560781	1
ENSMUSG00000090961	Vmn2r8	0.275492	0.378639	0.256347	0.216861	0.294704	0.369402	0.435173	0.351086	-0.377336	-0.555678	3.64905	0.0561011	1
ENSMUSG00000027935	Rab13	0.303852	0.219855	0.291304	0.225897	0.338512	0.241532	0.35949	0.360839	-0.312889	0.279693	3.64769	0.0561471	1
ENSMUSG00000039981	Zc3h12d	0.915607	0.598494	0.885563	0.76805	0.653128	0.596726	0.662219	0.663163	0.309044	0.561831	3.64152	0.0563556	1
ENSMUSG00000089414	Gm22010	0.243082	0.280926	0.267999	0.243969	0.262844	0.340986	0.34057	0.380343	-0.352984	-0.672995	3.64042	0.0563927	1
ENSMUSG00000084047	Gm14984	0.26739	0.317568	0.384521	0.325292	0.318599	0.161021	0.245967	0.224305	0.410681	-0.745742	3.63925	0.0564324	1
ENSMUSG00000025085	Ablim1	0.673978	0.608113	0.616244	0.706429	0.573335	0.56154	0.677186	0.638622	0.0985152	3.66535	3.63858	0.056455	1
ENSMUSG00000095829	Speer1-ps1	0.00512438	0	0	0	0.0100745	0.023961	0.00598293	0	-2.23518	-4.13231	3.63853	0.0564568	1
ENSMUSG00000027857	Tshb	0.332212	0.268712	0.256347	0.316256	0.326564	0.388345	0.463553	0.341334	-0.340403	-0.482593	3.63775	0.0564832	1
ENSMUSG00000081357	Xlr4e-ps	0.0162054	0.0122142	0.0116521	0.0180718	0.0318599	0.00947184	0.0378411	0.0682668	-1.22482	-3.46861	3.63649	0.0565261	1
ENSMUSG00000085519	Gm13703	0.372725	0.43971	0.419477	0.370471	0.461969	0.454648	0.435173	0.604649	-0.298117	-0.109223	3.63614	0.0565379	1
ENSMUSG00000071078	Nr2c2ap	0.915607	0.769492	0.734085	0.894552	0.549584	0.549367	0.860885	0.682668	0.339728	0.611346	3.63595	0.0565443	1
ENSMUSG00000067262	Vmn1r239-ps	0.0566341	0.0731752	0.0349041	0.0631565	0.0954367	0.141865	0.0566767	0.0779024	-0.693564	-2.39612	3.63423	0.0566028	1
ENSMUSG00000036362	P2ry13	0.56719	0.58628	0.535999	0.524081	0.637198	0.606198	0.671679	0.73143	-0.256207	0.327508	3.63325	0.056636	1
ENSMUSG00000088101	Gm22375	0.283595	0.280926	0.314608	0.343363	0.454004	0.350458	0.435173	0.302324	-0.343252	-0.446543	3.63236	0.0566664	1
ENSMUSG00000087475	4933406I18Rik	0.0378644	0.0684929	0.0435608	0.0760052	0.0372208	0.0265574	0.0442083	0.00911469	0.882262	-2.95879	3.63051	0.0567293	1
ENSMUSG00000044609	Gm9294	0.283595	0.170998	0.221391	0.162646	0.318599	0.303099	0.274348	0.234058	-0.410591	-0.899014	3.62781	0.0568214	1
ENSMUSG00000088442	Gm23553	0.364622	0.29314	0.372869	0.451794	0.398249	0.198909	0.245967	0.263315	0.414934	-0.537653	3.62596	0.0568847	1
ENSMUSG00000064807	Gm24949	0.453752	0.500781	0.407825	0.433722	0.318599	0.435704	0.378411	0.331581	0.29805	-0.234232	3.62424	0.0569437	1
uc029sni.1	AB351533	0.194465	0.195427	0.151478	0.072287	0.19116	0.322042	0.179745	0.195048	-0.537073	-1.27269	3.62408	0.056949	1
ENSMUSG00000083000	Gm15678	0.559088	0.683993	0.384521	0.668655	0.430109	0.539895	0.482474	0.380343	0.331093	0.0969448	3.62046	0.0570732	1
ENSMUSG00000081739	Mdm4-ps	0.226876	0.207641	0.209739	0.144574	0.286739	0.25574	0.227047	0.263315	-0.397923	-1.01206	3.61867	0.0571345	1
ENSMUSG00000088059	Mir1949	0.372725	0.29314	0.279651	0.361435	0.238949	0.236796	0.283808	0.292572	0.347974	-0.667932	3.61833	0.0571461	1
ENSMUSG00000052270	Fpr2	0.0235548	0.0355068	0.033873	0.0262675	0.0154362	0	0.0183341	0.00945014	1.30533	-3.6691	3.61779	0.0571646	1
ENSMUSG00000086054	Gm13824	0.0206739	0.0155821	0.0371628	0.00576372	0.00508063	0.0120836	0.00603443	0.00622077	1.30526	-3.66802	3.61748	0.0571755	1
ENSMUSG00000037096	Gm9762	0.121541	0.134356	0.186434	0.117466	0.246914	0.179965	0.160825	0.165791	-0.476513	-1.44226	3.61673	0.0572011	1
ENSMUSG00000092144	Gm3370	0.0324109	0.0366425	0.0233043	0.0271076	0.00796498	0.00947184	0.0283808	0	1.30499	-3.66991	3.61593	0.0572286	1
ENSMUSG00000081008	Gm13314	0.380828	0.329782	0.291304	0.271076	0.422144	0.340986	0.425712	0.409601	-0.318262	-0.395714	3.61559	0.0572405	1
ENSMUSG00000098214	RP23-301L2.3	0.210671	0.195427	0.198086	0.144574	0.262844	0.331514	0.217586	0.195048	-0.433243	-1.06087	3.61511	0.057257	1
ENSMUSG00000032458	Copb2	0.0324109	0	0.0466086	0.0361435	0.00796498	0.0189437	0	0.0195048	1.30471	-3.67109	3.61441	0.0572812	1
ENSMUSG00000028602	Tnfrsf8	0.787377	0.799343	0.589253	0.76158	0.529158	0.525954	0.778588	0.541533	0.315183	0.461339	3.61218	0.0573578	1
ENSMUSG00000049235	Gm7324	0.0891299	0.0610708	0.0233043	0.0542153	0.01593	0.056831	0.0283808	0.0292572	0.881681	-2.96202	3.61188	0.0573681	1
ENSMUSG00000060376	Bckdha	0.0972326	0.0977133	0.081565	0.144574	0.0796498	0.0284155	0.0946027	0.0682668	0.63935	-2.24075	3.60967	0.0574444	1
uc029wjs.1	DQ714093	0.494266	0.622922	0.617564	0.641548	0.541619	0.492536	0.444633	0.458363	0.272356	0.154551	3.60842	0.0574877	1
ENSMUSG00000024160	Spsb3	0.44786	0.326177	0.303932	0.319865	0.311635	0.294121	0.270261	0.27255	0.301065	0.0938772	3.60827	0.057493	1
ENSMUSG00000063801	Ap3s2	0.00810272	0.0122142	0.0233043	0.00903588	0.00796498	0.0378873	0.0662219	0.0292572	-1.3789	-3.54336	3.60822	0.0574947	1
ENSMUSG00000023367	Tmem176a	0.126785	0.168633	0.139424	0.0582178	0.0879738	0.0523086	0.104489	0.0718107	0.575259	-1.98081	3.60793	0.0575046	1
ENSMUSG00000059687	Olfr108	0.486163	0.390853	0.32626	0.46083	0.414179	0.35993	0.293268	0.224305	0.371565	-0.35452	3.60765	0.0575145	1
ENSMUSG00000085543	Gm13568	0.429444	0.476352	0.512694	0.469866	0.406214	0.378873	0.425712	0.312077	0.290598	-0.171412	3.6076	0.057516	1
ENSMUSG00000085183	Gm12603	0.388931	0.354211	0.384521	0.388543	0.426126	0.492536	0.520315	0.458363	-0.317678	0.806341	3.60758	0.0575168	1
ENSMUSG00000031072	Oraov1	0.298966	0.43457	0.36851	0.428652	0.27814	0.355723	0.29919	0.302003	0.298112	0.112915	3.60449	0.0576238	1
ENSMUSG00000086650	A430048G15Rik	0.405136	0.403067	0.419477	0.515045	0.613304	0.445176	0.510855	0.565639	-0.292621	0.0182337	3.60438	0.0576276	1
ENSMUSG00000027107	Chrna1	0.486163	0.561851	0.559303	0.686727	0.469934	0.587254	0.406792	0.370591	0.318001	0.0955641	3.60196	0.0577115	1
ENSMUSG00000003053	Cyp2c29	0.182311	0.158784	0.267999	0.194271	0.215054	0.312571	0.227047	0.258439	-0.336029	-0.0797985	3.60177	0.0577182	1
ENSMUSG00000056910	Vmn2r107	0.405136	0.354211	0.407825	0.216861	0.366389	0.483064	0.387871	0.585144	-0.395037	-0.253244	3.60166	0.057722	1
ENSMUSG00000090947	Gm3102	0.0162054	0.0488566	0.0233043	0.0180718	0.0477899	0.0663029	0.0283808	0.0585144	-0.974963	-3.12918	3.5994	0.0578006	1
ENSMUSG00000018986	Slfn3	0.948018	0.769492	0.605911	0.704799	0.549584	0.539895	0.804123	0.507125	0.346974	0.482884	3.59918	0.057808	1
uc008yem.1	BC080696	0.0162054	0.0244283	0.0466086	0.0180718	0.0637198	0.0473592	0.0567616	0.0292572	-0.974935	-3.13126	3.59916	0.0578089	1
ENSMUSG00000065858	Gm22350	0.53478	0.561851	0.535999	0.551189	0.637198	0.625141	0.614918	0.721677	-0.250522	0.305301	3.5986	0.0578284	1
ENSMUSG00000088901	Mir1943	0.810272	0.537423	0.664172	0.731906	0.517724	0.71986	0.567616	0.399848	0.332082	0.355302	3.59678	0.0578915	1
ENSMUSG00000069816	Olfr23	0.526677	0.488566	0.407825	0.515045	0.318599	0.397817	0.501394	0.370591	0.310593	-0.121426	3.59677	0.0578918	1
ENSMUSG00000050030	Olfr728	0.283595	0.341996	0.279651	0.253005	0.326564	0.435704	0.312189	0.380343	-0.336997	-0.533559	3.59603	0.0579177	1
ENSMUSG00000081471	Gm14735	0.210671	0.158784	0.139826	0.262041	0.1593	0.161021	0.141904	0.107276	0.468326	-1.40848	3.5959	0.0579222	1
ENSMUSG00000022218	Tgm1	0.728093	0.89429	1.04704	0.804426	0.735597	0.638339	0.56672	0.746502	0.360424	0.911595	3.59575	0.0579275	1
ENSMUSG00000089549	Gm25831	0.53478	0.390853	0.279651	0.298184	0.477899	0.511479	0.520315	0.44861	-0.354852	-0.134754	3.59528	0.057944	1
ENSMUSG00000063052	Lrrc40	0.281807	0.215309	0.277571	0.284127	0.261837	0.203069	0.193807	0.213731	0.282698	0.0766608	3.5948	0.0579606	1
ENSMUSG00000091105	Gm5633	0.056719	0.0366425	0.116521	0.0361435	0.0238949	0.0189437	0.0189205	0.0682668	0.882588	-2.95531	3.59464	0.057966	1
ENSMUSG00000071633	Gm4952	0.484105	0.394781	0.342378	0.327454	0.499279	0.41747	0.444758	0.60177	-0.325582	-0.0901124	3.59387	0.0579932	1
uc029wmv.1	DQ714680	0.17826	0.134356	0.16313	0.15361	0.151335	0.284155	0.236507	0.214553	-0.456909	-1.2567	3.59353	0.058005	1
ENSMUSG00000029915	Clec5a	0.614391	0.396918	0.321283	0.436003	0.517669	0.708877	0.540325	0.537802	-0.346706	0.112924	3.59341	0.0580091	1
ENSMUSG00000082553	Gm11404	0.291698	0.329782	0.396173	0.451794	0.382319	0.454648	0.491934	0.526629	-0.330147	-0.201471	3.59305	0.0580216	1
uc007dar.1	AK043564	0.56719	0.390853	0.396173	0.587332	0.446039	0.426233	0.293268	0.390096	0.341958	-0.122498	3.59093	0.0580958	1
ENSMUSG00000025400	Tac2	0.556211	0.679137	0.5759	0.558241	0.563158	0.442132	0.48705	0.388283	0.319221	0.662281	3.59041	0.0581141	1
ENSMUSG00000085889	1700054M17Rik	0.713039	0.854991	0.897215	0.76805	0.621268	0.634613	0.595997	0.760687	0.298367	0.577852	3.59013	0.0581238	1
ENSMUSG00000084584	n-R5s15	0.226876	0.158784	0.209739	0.289148	0.17523	0.198909	0.122984	0.165791	0.442014	-1.22715	3.58878	0.0581709	1
ENSMUSG00000094083	Gm1604A	0.0243082	0.0488566	0.0116521	0.0542153	0.0716848	0.0473592	0.0662219	0.0682668	-0.849225	-2.85979	3.58764	0.0582107	1
ENSMUSG00000091831	Gm4707	0.451467	0.463561	0.489277	0.561833	0.430929	0.435968	0.351404	0.417381	0.264429	0.204935	3.58598	0.0582691	1
ENSMUSG00000059319	Olfr295	0.293045	0.296907	0.248703	0.316079	0.306953	0.387487	0.392622	0.323797	-0.27274	0.167279	3.58561	0.0582822	1
ENSMUSG00000064905	Gm25403	0.243082	0.256497	0.267999	0.325292	0.270809	0.378873	0.397331	0.370591	-0.357191	-0.585196	3.58443	0.0583236	1
ENSMUSG00000091725	Gm8220	0.0161048	0.0242767	0.0115798	0.0179596	0.051451	0.0235326	0.0282046	0.0193837	-0.849139	-2.86241	3.58395	0.0583403	1
ENSMUSG00000047841	BC051628	1.12094	0.591401	0.782955	0.88395	0.637517	0.496058	0.682415	0.799855	0.385574	0.643458	3.58366	0.0583504	1
ENSMUSG00000081813	Gm12806	0.405136	0.427496	0.349564	0.343363	0.374354	0.644085	0.397331	0.555887	-0.361066	-0.132166	3.58366	0.0583506	1
ENSMUSG00000046764	A530053G22Rik	0.226876	0.268712	0.291304	0.253005	0.454004	0.331514	0.264888	0.292572	-0.399894	-0.650141	3.58263	0.0583866	1
ENSMUSG00000080478	Snord23	0.721142	0.854991	0.81565	1.06623	0.653128	0.776691	0.737901	0.575391	0.33419	0.665294	3.58235	0.0583965	1
ENSMUSG00000079528	1700021O21Rik	0.510216	0.43949	0.500792	0.523819	0.421933	0.369217	0.472777	0.370406	0.280256	-0.0870924	3.58161	0.0584224	1
ENSMUSG00000055088	Olfr354	0.47806	0.464138	0.407825	0.415651	0.597374	0.435704	0.520315	0.594896	-0.283062	0.0295777	3.58124	0.0584355	1
uc029vnu.1	DQ693947	0.737348	0.635136	0.699128	0.433722	0.533654	0.35993	0.558156	0.516877	0.341607	0.20663	3.57947	0.0584978	1
ENSMUSG00000075307	Klhl41	0.47806	0.488566	0.570955	0.506009	0.406214	0.46412	0.378411	0.429105	0.277222	-0.0511789	3.57834	0.0585378	1
ENSMUSG00000021239	Vsx2	0.725281	0.71711	0.852338	0.843597	0.59796	0.656386	0.628269	0.685215	0.291007	0.601488	3.57773	0.0585591	1
ENSMUSG00000081170	Gm12922	0.243082	0.170998	0.279651	0.216861	0.1593	0.189437	0.179745	0.156038	0.421197	-1.19803	3.57583	0.0586262	1
ENSMUSG00000058628	Olfr875	0.397033	0.537423	0.477738	0.334328	0.573479	0.511479	0.567616	0.44861	-0.302882	-0.00199362	3.57418	0.0586842	1
ENSMUSG00000080076	Hist1h2aj	0.0279063	0	0.0100327	0.00778003	0.0342899	0.0489324	0.0325818	0.00839696	-1.2284	-3.47206	3.57359	0.0587052	1
ENSMUSG00000002129	Sf3a1	0.343936	0.34157	0.372403	0.338423	0.290359	0.279071	0.283454	0.316557	0.252678	0.400541	3.57283	0.058732	1
uc009hqs.2	DQ551848	0.0243082	0.109927	0.0932171	0.0903588	0.0876148	0.0284155	0.0283808	0.0195048	0.771663	-2.68833	3.57234	0.0587495	1
ENSMUSG00000066242	Olfr467	0.53478	0.525209	0.477738	0.560225	0.366389	0.56831	0.435173	0.331581	0.313125	-0.0192279	3.57088	0.0588011	1
ENSMUSG00000064063	BC048507	0.526677	0.561851	0.48939	0.524081	0.477899	0.426233	0.406792	0.419353	0.272068	-0.00689906	3.57057	0.0588121	1
uc008fud.2	4930592I03Rik	0.664423	0.671779	0.710781	0.759014	0.517724	0.700916	0.605457	0.497372	0.277691	0.398055	3.57043	0.058817	1
ENSMUSG00000055010	A830031A19Rik	0.291698	0.207641	0.267999	0.361435	0.422144	0.293627	0.435173	0.331581	-0.372346	-0.517748	3.57005	0.0588306	1
ENSMUSG00000031757	Mt4	0.729245	0.64735	0.862258	0.76805	0.621268	0.634613	0.624378	0.604649	0.274563	0.495107	3.56928	0.0588577	1
ENSMUSG00000028712	Cyp4a31	0.490361	0.4292	0.523187	0.590933	0.427603	0.416045	0.434005	0.418849	0.27198	-0.00847926	3.56824	0.0588947	1
ENSMUSG00000086732	Gm6117	0.486163	0.598494	0.675824	0.533117	0.509759	0.445176	0.378411	0.507125	0.28948	0.0919143	3.56793	0.0589058	1
ENSMUSG00000061062	Gm10093	0.307903	0.378639	0.384521	0.325292	0.390284	0.407289	0.529775	0.390096	-0.315027	-0.2943	3.5662	0.0589671	1
ENSMUSG00000095740	Gm22474	0.243082	0.195427	0.396173	0.298184	0.183195	0.236796	0.227047	0.195048	0.424695	-0.920738	3.56214	0.0591113	1
ENSMUSG00000064619	Gm23975	0.234979	0.170998	0.291304	0.207825	0.262844	0.397817	0.255427	0.292572	-0.407828	-0.815743	3.56179	0.059124	1
ENSMUSG00000080445	Gm25850	0.559088	0.561851	0.559303	0.56926	0.461969	0.454648	0.548696	0.409601	0.262106	0.0946197	3.56012	0.0591833	1
ENSMUSG00000071562	Stfa1	0.364622	0.366425	0.314608	0.207825	0.350459	0.520951	0.435173	0.331581	-0.38858	-0.393224	3.55811	0.0592553	1
ENSMUSG00000030693	Klk10	0.615807	0.928276	0.827302	0.813229	0.669058	0.511479	0.643299	0.702173	0.317628	0.543842	3.55633	0.0593187	1
ENSMUSG00000083373	Gm13392	0.186363	0.134356	0.128174	0.280112	0.254879	0.236796	0.274348	0.253562	-0.434369	-1.05295	3.55537	0.0593533	1
uc008pqp.1	AK086005	0.591499	0.574065	0.361216	0.469866	0.557549	0.6725	0.633838	0.604649	-0.287611	0.212446	3.55481	0.0593731	1
ENSMUSG00000088383	Gm24687	0.251184	0.488566	0.349564	0.379507	0.310634	0.236796	0.217586	0.312077	0.411784	-0.584232	3.55437	0.0593888	1
ENSMUSG00000026058	Khdrbs2	0.899402	0.525209	0.65252	0.903588	1.01952	0.653557	1.26768	1.14103	-0.440106	0.861497	3.55367	0.059414	1
ENSMUSG00000020547	Bzw2	0.210671	0.073285	0.104869	0.108431	0.11151	0.0284155	0.104063	0.107276	0.564917	-1.9701	3.55352	0.0594191	1
ENSMUSG00000026841	Fibcd1	0.83458	0.781706	0.792346	0.840337	0.692953	0.757747	0.605457	0.604649	0.289713	0.599903	3.55351	0.0594195	1
ENSMUSG00000057977	Skint11	0.381587	0.269996	0.358362	0.286583	0.443996	0.345927	0.481888	0.365546	-0.327433	-0.310202	3.55318	0.0594313	1
ENSMUSG00000091119	Ccdc152	0.340314	0.390853	0.314608	0.316256	0.438074	0.369402	0.406792	0.458363	-0.306041	-0.32507	3.55108	0.0595066	1
ENSMUSG00000095663	Gm2310	0.194465	0.14657	0.302956	0.198789	0.318599	0.227324	0.283808	0.273067	-0.40469	-0.924511	3.55071	0.0595198	1
ENSMUSG00000064618	n-R5s95	0.283595	0.427496	0.32626	0.388543	0.382319	0.492536	0.425712	0.458363	-0.314538	-0.26394	3.54968	0.0595568	1
ENSMUSG00000097203	AC147048.1	0.583396	0.635136	0.594259	0.623476	0.629233	0.757747	0.737901	0.838706	-0.277988	0.473624	3.54675	0.0596622	1
ENSMUSG00000045835	Hdgfl1	0.818375	0.830563	0.920519	0.713835	0.645163	0.653557	0.662219	0.711925	0.291013	0.606165	3.54657	0.0596688	1
ENSMUSG00000092097	Gm5819	0.275492	0.244283	0.337912	0.334328	0.358424	0.331514	0.454093	0.360839	-0.329384	-0.484399	3.5453	0.0597143	1
ENSMUSG00000085657	Gm15984	0.127139	0.0302607	0.134719	0.0522351	0.0723554	0.0547553	0.0390632	0.0563771	0.638773	-2.2432	3.54508	0.0597223	1
ENSMUSG00000090773	Vmn2r-ps69	0.307903	0.244283	0.151478	0.30722	0.223019	0.483064	0.387871	0.351086	-0.475359	-0.606694	3.54455	0.0597414	1
ENSMUSG00000070822	Zscan18	0.615807	0.610708	0.501042	0.515045	0.390284	0.46412	0.501394	0.516877	0.274431	0.0901201	3.54392	0.0597641	1
ENSMUSG00000089035	Gm22157	0.47806	0.341996	0.48939	0.487938	0.334529	0.454648	0.368951	0.302324	0.318275	-0.228519	3.54169	0.0598445	1
ENSMUSG00000088912	Gm22610	0.461855	0.329782	0.48939	0.415651	0.573479	0.596726	0.435173	0.48762	-0.296194	-0.0130219	3.53943	0.0599261	1
ENSMUSG00000088108	Snora47	0.510471	0.549637	0.501042	0.596368	0.661093	0.511479	0.68114	0.780192	-0.284492	0.30913	3.53588	0.0600543	1
uc007rvt.1	AK140017	0.502369	0.43971	0.512694	0.424686	0.485864	0.663029	0.567616	0.575391	-0.275434	0.114037	3.53516	0.0600805	1
ENSMUSG00000096567	Gm24098	0.502369	0.476352	0.675824	0.524081	0.477899	0.454648	0.35003	0.477867	0.293073	0.0281145	3.53466	0.0600987	1
ENSMUSG00000083438	Gm5402	0.186363	0.158784	0.186434	0.225897	0.135405	0.10419	0.151364	0.165791	0.461544	-1.44823	3.53443	0.0601069	1
uc011zwy.1	Tbrg3	0.105335	0.134356	0.081565	0.117466	0.0318599	0.113662	0.104063	0.0390096	0.625428	-2.20275	3.53377	0.0601308	1
ENSMUSG00000057454	Lypd3	0.35652	0.354211	0.361216	0.397579	0.278774	0.293627	0.312189	0.292572	0.326037	-0.517966	3.53286	0.060164	1
ENSMUSG00000023000	Dhh	0.939916	0.537423	0.745737	0.740942	0.613304	0.502007	0.662219	0.624153	0.321705	0.470021	3.53235	0.0601826	1
ENSMUSG00000059862	Olfr826	0.26739	0.317568	0.267999	0.280112	0.334529	0.284155	0.444633	0.370591	-0.343917	-0.555427	3.53222	0.0601871	1
ENSMUSG00000082223	Gm15079	0.145849	0.268712	0.244695	0.0993947	0.215054	0.303099	0.227047	0.292572	-0.499322	-1.05396	3.53115	0.0602261	1
ENSMUSG00000049872	Fam26e	0.777861	0.720635	0.734085	0.740942	0.748708	0.767219	1.22984	1.13128	-0.376144	0.809879	3.53	0.0602677	1
ENSMUSG00000083392	Gm6335	0.153952	0.158784	0.174782	0.117466	0.215054	0.198909	0.255427	0.146286	-0.452159	-1.34214	3.52886	0.0603094	1
ENSMUSG00000086043	Gm12473	0.113438	0.0610708	0.104869	0.0813229	0.0557549	0.056831	0.0473014	0.0682668	0.683245	-2.43069	3.52854	0.060321	1
ENSMUSG00000087011	Gm12930	0.129644	0.170998	0.186434	0.171682	0.230984	0.265211	0.198666	0.175543	-0.430622	-1.24819	3.5277	0.0603515	1
ENSMUSG00000036639	Nudt1	0.26632	0.369338	0.316598	0.372228	0.205943	0.286414	0.273627	0.299172	0.313913	0.479055	3.52728	0.0603667	1
ENSMUSG00000020570	Sypl	0.187736	0.174943	0.186527	0.20555	0.234875	0.275319	0.211219	0.1972	-0.277624	0.0502201	3.52699	0.0603774	1
ENSMUSG00000089057	Gm23349	0.510471	0.610708	0.524346	0.551189	0.422144	0.520951	0.482474	0.390096	0.266686	0.0529725	3.52525	0.0604406	1
ENSMUSG00000087063	Gm15857	0.664423	0.806135	0.65252	0.677691	0.629233	0.634613	0.529775	0.507125	0.268529	0.390042	3.52445	0.06047	1
ENSMUSG00000094464	Olfr339	0.316006	0.354211	0.302956	0.316256	0.501794	0.369402	0.425712	0.312077	-0.338228	-0.382888	3.52278	0.0605309	1
ENSMUSG00000096377	Mir5123	0.0648218	0.0244283	0.0116521	0.0271076	0.01593	0.0189437	0.00946027	0.0097524	1.26265	-3.54916	3.51979	0.06064	1
ENSMUSG00000077518	Gm25879	0.542882	0.79392	0.81565	0.713835	0.621268	0.606198	0.501394	0.565639	0.295938	0.401169	3.51853	0.0606862	1
ENSMUSG00000088964	Gm22087	0.372725	0.561851	0.477738	0.388543	0.461969	0.56831	0.586537	0.555887	-0.295524	0.0386056	3.51618	0.0607722	1
ENSMUSG00000045257	Morn2	0.0324109	0.0488566	0.0582607	0.0632512	0.0398249	0.0284155	0	0.0292572	0.958717	-3.15919	3.51501	0.0608153	1
ENSMUSG00000077010	Gm22189	0.0486163	0.0610708	0.0349564	0.0542153	0.0398249	0.0473592	0.00946027	0	0.958684	-3.16122	3.51474	0.0608253	1
ENSMUSG00000092173	Vmn2r-ps38	0	0	0	0.00903588	0.00796498	0.0189437	0.0189205	0.0097524	-2.01345	-4.19239	3.51411	0.0608482	1
ENSMUSG00000092402	Gm20485	0.56719	0.561851	0.605911	0.795157	0.533654	0.454648	0.577077	0.516877	0.28736	0.253166	3.51273	0.0608992	1
ENSMUSG00000092060	Bend4	0.0162054	0	0.0233043	0.0271076	0.0398249	0.00947184	0.0756822	0.0390096	-1.18476	-3.36026	3.51272	0.0608995	1
ENSMUSG00000038855	Itpkb	0	0	0	0.00903588	0.01593	0.0189437	0.0189205	0	-2.01301	-4.19329	3.51266	0.0609016	1
ENSMUSG00000095362	Gm14325	0	0.0121053	0	0	0.00789397	0.00938739	0.0187519	0.0193309	-2.0129	-4.19113	3.51237	0.0609123	1
ENSMUSG00000093000	Gm24155	0.186363	0.183212	0.186434	0.171682	0.238949	0.236796	0.283808	0.2048	-0.406736	-1.11074	3.51065	0.0609757	1
ENSMUSG00000032346	Ooep	0.680628	0.58628	0.687476	0.713835	0.573479	0.397817	0.671679	0.546134	0.290126	0.325482	3.51061	0.060977	1
ENSMUSG00000063137	Olfr177	0.35652	0.256497	0.244695	0.289148	0.382319	0.407289	0.368951	0.312077	-0.327455	-0.516497	3.51031	0.0609881	1
ENSMUSG00000095537	Gm25286	0	0	0.0116521	0	0.0238949	0.00947184	0.00946027	0.0097524	-2.01216	-4.19295	3.50993	0.0610022	1
ENSMUSG00000068218	Ssxb9	0	0	0.0116521	0	0.0238949	0.0189437	0.00946027	0	-2.0121	-4.19307	3.50973	0.0610093	1
ENSMUSG00000086631	Gm12784	0.591499	0.769492	0.640868	0.686727	0.661093	0.454648	0.491934	0.565639	0.285511	0.322504	3.50729	0.0610993	1
ENSMUSG00000091381	Vmn2r83	0.405136	0.354211	0.419477	0.415651	0.517724	0.454648	0.473014	0.497372	-0.280762	-0.110224	3.5066	0.0611249	1
ENSMUSG00000092409	Gm9613	0.502369	0.476352	0.501042	0.506009	0.438074	0.312571	0.321649	0.526629	0.312571	-0.0994478	3.50566	0.0611595	1
uc029src.1	AB349653	0.340314	0.415281	0.407825	0.46083	0.438074	0.615669	0.491934	0.458363	-0.304892	-0.080816	3.50467	0.0611961	1
ENSMUSG00000089418	Gm22016	0.340314	0.354211	0.361216	0.334328	0.374354	0.502007	0.368951	0.477867	-0.305924	-0.292161	3.50409	0.0612177	1
ENSMUSG00000094491	Igkv1-133	0.332212	0.366425	0.221391	0.343363	0.390284	0.388345	0.378411	0.429105	-0.312942	-0.407453	3.50303	0.0612565	1
ENSMUSG00000062713	Sim2	0.810272	0.73285	0.780693	0.759014	0.621268	0.502007	0.70006	0.711925	0.28682	0.527633	3.50275	0.0612671	1
ENSMUSG00000088166	Gm23536	0.44565	0.329782	0.501042	0.46083	0.485864	0.549367	0.520315	0.565639	-0.268934	0.00878989	3.50186	0.0613001	1
ENSMUSG00000059518	Znhit1	0.11679	0.137779	0.109533	0.118915	0.144754	0.14246	0.189715	0.158903	-0.396453	-1.04334	3.50133	0.0613197	1
ENSMUSG00000047545	Olfr629	0.340314	0.415281	0.501042	0.469866	0.533654	0.473592	0.567616	0.497372	-0.28342	-0.0173632	3.5006	0.0613467	1
ENSMUSG00000081268	Gm14909	0.170157	0.244283	0.174782	0.189753	0.223019	0.227324	0.274348	0.292572	-0.396415	-1.04032	3.50059	0.0613471	1
ENSMUSG00000040554	Aipl1	0.730051	0.640944	0.784505	0.688877	0.662437	0.459527	0.627566	0.589009	0.277643	0.429321	3.50048	0.0613512	1
ENSMUSG00000021376	Tpmt	0.192912	0.263747	0.238708	0.210125	0.136712	0.199286	0.204281	0.172791	0.331445	-0.393466	3.4991	0.0614024	1
ENSMUSG00000065922	n-R5-8s1	0.44565	0.512995	0.407825	0.551189	0.597374	0.615669	0.539236	0.546134	-0.26084	0.13173	3.4979	0.0614467	1
ENSMUSG00000009614	Sardh	0.722997	0.700284	0.656024	0.669746	0.586256	0.61155	0.653559	0.632183	0.14887	3.3465	3.49775	0.0614522	1
ENSMUSG00000081443	Gm3880	0.234979	0.378639	0.233043	0.225897	0.135405	0.20838	0.264888	0.156038	0.472347	-1.02998	3.49761	0.0614574	1
ENSMUSG00000087658	Gm15051	0.26851	0.330551	0.328212	0.209603	0.250748	0.214485	0.182873	0.242383	0.321439	-0.0755774	3.49551	0.0615353	1
ENSMUSG00000086593	Gm16548	0.0972326	0.0854991	0.0466086	0.0542153	0.0557549	0.0757747	0.170285	0.156038	-0.621003	-2.16015	3.49502	0.0615537	1
uc029rpy.1	AB343241	0.340314	0.451924	0.396173	0.397579	0.334529	0.303099	0.274348	0.341334	0.314231	-0.427498	3.495	0.0615543	1
ENSMUSG00000077200	Gm25613	0.875094	0.818349	0.792346	0.641548	0.708883	0.549367	0.539236	0.721677	0.307267	0.534221	3.49477	0.0615631	1
ENSMUSG00000076652	Ighv7-3	0.44565	0.415281	0.32626	0.433722	0.557549	0.492536	0.435173	0.497372	-0.278821	-0.0814375	3.49374	0.0616013	1
ENSMUSG00000097003	AC162693.1	0.818375	0.867205	0.769041	0.650583	0.637198	0.644085	0.68114	0.575391	0.284054	0.531267	3.49323	0.0616203	1
ENSMUSG00000086919	Gm11497	0.526677	0.73285	0.65252	0.713835	0.565514	0.445176	0.577077	0.546134	0.281135	0.290517	3.4917	0.0616774	1
ENSMUSG00000065664	Gm22578	0.340314	0.512995	0.291304	0.379507	0.318599	0.312571	0.274348	0.273067	0.347688	-0.494829	3.49155	0.061683	1
ENSMUSG00000055159	4930583K01Rik	0.056719	0.0977133	0.0116521	0.0813229	0.01593	0.0473592	0.0283808	0.048762	0.843794	-2.90537	3.48987	0.0617454	1
ENSMUSG00000065321	Gm22057	0.0486163	0.0854991	0.0116521	0.0451794	0.0796498	0.056831	0.113523	0.0682668	-0.737867	-2.58766	3.48736	0.0618392	1
ENSMUSG00000086740	Gm17029	0.934792	1.11309	0.858533	0.902288	0.70269	0.826445	0.733721	0.775287	0.323864	0.846729	3.48728	0.0618421	1
ENSMUSG00000082294	Gm12072	0.526677	0.476352	0.454434	0.379507	0.517724	0.634613	0.577077	0.507125	-0.276695	0.0825425	3.48697	0.0618537	1
ENSMUSG00000065434	Mir7-1	0.056719	0.0366425	0.0699128	0.0271076	0.12744	0.0757747	0.0473014	0.0585144	-0.737827	-2.59187	3.4868	0.0618601	1
ENSMUSG00000085182	Gm13596	0.469958	0.549637	0.384521	0.352399	0.469934	0.625141	0.501394	0.565639	-0.302221	0.0247245	3.48611	0.0618857	1
ENSMUSG00000088050	Gm26151	0.186363	0.170998	0.279651	0.117466	0.366389	0.236796	0.198666	0.24381	-0.505448	-1.0271	3.48592	0.061893	1
ENSMUSG00000089439	Gm23195	0.518574	0.708421	0.570955	0.56926	0.517724	0.520951	0.444633	0.44861	0.266737	0.147731	3.48464	0.0619408	1
ENSMUSG00000093419	Gm19898	0.469958	0.500781	0.547651	0.56926	0.406214	0.388345	0.416252	0.516877	0.273487	-0.0160423	3.48357	0.061981	1
ENSMUSG00000026275	Ppp1r7	0.0681719	0.0513816	0.0326783	0.0190057	0.0223377	0.0464863	0.0132656	0.0136752	0.843705	-2.90869	3.48253	0.0620198	1
ENSMUSG00000098166	RP23-4F1.1	0.494266	0.622922	0.512694	0.587332	0.398249	0.539895	0.378411	0.497372	0.287368	0.0582207	3.4821	0.0620358	1
ENSMUSG00000044006	Cilp2	0.234979	0.14657	0.209739	0.189753	0.1593	0.142078	0.151364	0.126781	0.447697	-1.39669	3.47956	0.0621312	1
ENSMUSG00000086682	Gm16023	0.0498659	0.085907	0.0819541	0.0635529	0.0490182	0.0249822	0.0332689	0.0514443	0.74618	-2.64434	3.47665	0.0622405	1
ENSMUSG00000034789	Rab24	0.0162054	0.0488566	0.0466086	0.0542153	0.0238949	0.0189437	0.00946027	0.0195048	1.08044	-3.3901	3.47581	0.0622722	1
ENSMUSG00000054325	Lce3a	0.453752	0.58628	0.512694	0.433722	0.422144	0.46412	0.321649	0.380343	0.295008	-0.110471	3.47577	0.0622738	1
ENSMUSG00000026401	Daf2	0.0142851	0.0323003	0.0513567	0.0477907	0.0140422	0.0083494	0.0166784	0.0257901	1.08038	-3.38941	3.47543	0.0622866	1
ENSMUSG00000080744	Gm12710	0.429444	0.354211	0.396173	0.370471	0.525689	0.435704	0.435173	0.497372	-0.282933	-0.145641	3.47526	0.0622927	1
uc029wma.1	AB347559	0.0243082	0.0488566	0.0349564	0.0542153	0.00796498	0.00947184	0.0378411	0.0195048	1.08025	-3.39006	3.47463	0.0623167	1
ENSMUSG00000037313	Tacc3	0.327118	0.35613	0.426856	0.374924	0.285829	0.265549	0.328879	0.298934	0.328174	0.859388	3.47435	0.0623272	1
uc007ydk.1	AK028773	0.721142	0.769492	0.664172	0.650583	0.509759	0.539895	0.671679	0.614401	0.267193	0.400108	3.47305	0.0623764	1
ENSMUSG00000090329	Gm17160	0.283595	0.427496	0.396173	0.415651	0.589409	0.426233	0.491934	0.380343	-0.341171	-0.16376	3.47282	0.0623848	1
ENSMUSG00000058809	Gm12141	0.291923	0.33301	0.272303	0.299147	0.380028	0.285911	0.423737	0.398837	-0.319561	-0.455563	3.47243	0.0623996	1
ENSMUSG00000031158	Timm17b	0.0901587	0.113255	0.178273	0.146624	0.0886261	0.0922187	0.0921061	0.113036	0.433923	-0.929583	3.47196	0.0624174	1
ENSMUSG00000036502	Tmem255a	0.381682	0.239731	0.377355	0.283759	0.40646	0.306745	0.473482	0.468962	-0.350925	-0.33815	3.47044	0.0624748	1
ENSMUSG00000004552	Ctse	0.580437	0.484144	0.383962	0.556664	0.581982	0.624232	0.700275	0.735871	-0.389495	1.31047	3.47007	0.0624886	1
ENSMUSG00000029272	Sult1e1	0.332212	0.244283	0.396173	0.352399	0.414179	0.35993	0.577077	0.360839	-0.360793	-0.319576	3.4694	0.0625138	1
ENSMUSG00000094754	Gm25020	0.129644	0.14657	0.0699128	0.126502	0.1593	0.20838	0.141904	0.165791	-0.491503	-1.6104	3.46938	0.0625149	1
ENSMUSG00000086731	Gm7518	0.486163	0.451924	0.477738	0.442758	0.565514	0.587254	0.567616	0.507125	-0.260102	0.0877549	3.46873	0.0625394	1
uc029tld.1	C330024C12Rik	0.542882	0.64735	0.582607	0.605404	0.581444	0.388345	0.529775	0.429105	0.280772	0.154369	3.4687	0.0625403	1
ENSMUSG00000096844	Igkv6-14	0.332212	0.390853	0.372869	0.298184	0.454004	0.378873	0.416252	0.438858	-0.300526	-0.306028	3.46813	0.062562	1
ENSMUSG00000068231	Vmn1r43	0.421341	0.390853	0.477738	0.542153	0.438074	0.388345	0.255427	0.370591	0.330265	-0.217324	3.46714	0.0625994	1
ENSMUSG00000084107	Gm13700	0.607704	0.58628	0.745737	0.813229	0.589409	0.416761	0.605457	0.624153	0.300356	0.361093	3.4655	0.0626617	1
ENSMUSG00000088679	Gm23665	0.44565	0.512995	0.466086	0.487938	0.509759	0.653557	0.567616	0.555887	-0.258745	0.122019	3.46423	0.0627098	1
ENSMUSG00000075590	Nrbp2	0.988532	0.757278	1.14191	0.957803	0.732778	0.786162	0.728441	0.819201	0.329938	0.819445	3.46419	0.0627112	1
ENSMUSG00000051896	Tex37	0.648218	0.476352	0.582607	0.46083	0.653128	0.625141	0.633838	0.73143	-0.272765	0.316867	3.46174	0.0628042	1
ENSMUSG00000075006	Gm10799	0.210671	0.329782	0.302956	0.316256	0.199125	0.284155	0.208126	0.165791	0.411395	-0.898105	3.46123	0.0628237	1
ENSMUSG00000096996	AC114539.1	0.486163	0.708421	0.687476	0.632512	0.605339	0.502007	0.397331	0.48762	0.305446	0.212826	3.46081	0.0628396	1
ENSMUSG00000022553	Maf1	0.357941	0.444697	0.401609	0.478119	0.378922	0.349451	0.326063	0.293523	0.311474	0.67475	3.45924	0.0628994	1
uc012fmg.1	A230057D06Rik	0.364622	0.415281	0.337912	0.316256	0.422144	0.502007	0.444633	0.380343	-0.29513	-0.260645	3.45922	0.0628999	1
ENSMUSG00000031385	Plxnb3	0.246578	0.237642	0.23252	0.315546	0.24636	0.222089	0.1935	0.180015	0.29545	-0.0295379	3.45891	0.0629118	1
ENSMUSG00000093711	Vmn2r-ps125	0.194465	0.207641	0.104869	0.180718	0.230984	0.274683	0.217586	0.2048	-0.411721	-1.16631	3.45891	0.0629119	1
ENSMUSG00000010358	Ifi35	0.831656	0.576001	0.614144	0.551448	0.537647	0.437919	0.481123	0.631247	0.315429	0.379843	3.45722	0.0629763	1
ENSMUSG00000038311	2410017I17Rik	0.372725	0.341996	0.343738	0.402097	0.298687	0.35993	0.264888	0.292572	0.273102	0.461612	3.45703	0.0629835	1
ENSMUSG00000086884	Gm16225	0.0648218	0.073285	0.139826	0.108431	0.0637198	0.0663029	0.0567616	0.048762	0.665991	-2.38904	3.45555	0.0630399	1
ENSMUSG00000021843	Ktn1	0.421341	0.341996	0.431129	0.253005	0.374354	0.511479	0.491934	0.458363	-0.337274	-0.218663	3.45537	0.0630465	1
ENSMUSG00000082212	Gm15826	0.461855	0.574065	0.65252	0.424686	0.589409	0.625141	0.643299	0.653411	-0.274803	0.2519	3.45424	0.0630898	1
uc008dgp.1	AK079730	0.105335	0.122142	0.139826	0.0903588	0.151335	0.170493	0.189205	0.126781	-0.503786	-1.68122	3.45421	0.063091	1
ENSMUSG00000080394	Gm23786	0.291698	0.256497	0.256347	0.189753	0.17523	0.189437	0.198666	0.195048	0.39563	-1.07606	3.45174	0.0631854	1
ENSMUSG00000086415	Gm4487	0.316006	0.366425	0.442781	0.379507	0.557549	0.407289	0.482474	0.390096	-0.3166	-0.191304	3.45114	0.063208	1
ENSMUSG00000081893	Gm13273	0.437547	0.329782	0.501042	0.415651	0.469934	0.46412	0.473014	0.750935	-0.345141	0.00100951	3.4507	0.0632251	1
uc007iil.1	AK144695	0.283595	0.305354	0.302956	0.325292	0.238949	0.217852	0.321649	0.136534	0.401896	-0.812102	3.4507	0.0632252	1
ENSMUSG00000010796	Asz1	0.383251	0.328387	0.4061	0.310419	0.46398	0.457441	0.423912	0.417579	-0.305477	0.717721	3.45018	0.0632448	1
ENSMUSG00000097891	RP23-131O22.2	0.137746	0.0977133	0.267999	0.108431	0.17523	0.217852	0.208126	0.24381	-0.481986	-1.31914	3.44974	0.0632616	1
ENSMUSG00000063234	Gpr84	0.802169	0.549637	0.629216	0.731906	0.509759	0.350458	0.520315	0.760687	0.358549	0.327224	3.44813	0.0633232	1
ENSMUSG00000093414	Gm20698	0.413239	0.415281	0.559303	0.352399	0.533654	0.445176	0.567616	0.555887	-0.292408	-0.00263741	3.44582	0.063412	1
ENSMUSG00000064717	Gm24208	0.53478	0.745064	0.710781	0.632512	0.589409	0.502007	0.539236	0.497372	0.271672	0.286483	3.44546	0.0634256	1
ENSMUSG00000086414	Gm15645	0.794067	0.977133	0.862258	0.948767	0.812428	0.558838	0.70006	0.780192	0.32097	0.71649	3.44494	0.0634459	1
ENSMUSG00000091926	Vmn2r62	0.0486163	0.0122142	0.0233043	0	0.00796498	0	0	0.0097524	2.00152	-3.96224	3.44493	0.0634462	1
ENSMUSG00000078427	Sarnp	0.0810272	0.0122142	0.0466086	0.0451794	0.0238949	0.0189437	0.0283808	0.0292572	0.956432	-3.16467	3.44458	0.0634594	1
ENSMUSG00000026761	Orc4	0.199667	0.197848	0.166657	0.160379	0.237449	0.235037	0.241271	0.216791	-0.360803	1.28979	3.44362	0.0634964	1
ENSMUSG00000060663	Olfr175-ps1	0.291698	0.317568	0.442781	0.30722	0.390284	0.473592	0.397331	0.399848	-0.310663	-0.336701	3.4432	0.0635124	1
ENSMUSG00000075084	Olfr1243	0.263338	0.360318	0.314608	0.379507	0.457986	0.445176	0.364221	0.360839	-0.315673	0.598447	3.44275	0.06353	1
uc007ejd.1	AK016412	0.502369	0.488566	0.372869	0.316256	0.589409	0.46412	0.491934	0.526629	-0.307137	-0.0289557	3.44264	0.0635342	1
ENSMUSG00000092566	Gm20409	0.299801	0.329782	0.349564	0.289148	0.223019	0.227324	0.312189	0.224305	0.349998	-0.742511	3.44225	0.0635492	1
ENSMUSG00000056728	Ctsll3	0.615807	0.512995	0.535999	0.487938	0.669058	0.691444	0.662219	0.565639	-0.258107	0.296702	3.44222	0.0635503	1
ENSMUSG00000095100	Gm22128	0	0	0	0	0	0	0	0.0292572	-2.78413	-4.46703	3.44173	0.0635692	1
ENSMUSG00000089891	Gm16561	0.324109	0.317568	0.291304	0.361435	0.374354	0.397817	0.529775	0.341334	-0.330388	-0.366235	3.44149	0.0635784	1
ENSMUSG00000055679	Ctsr	0.486163	0.622922	0.570955	0.451794	0.446039	0.426233	0.35949	0.48762	0.283613	-0.00797122	3.44016	0.0636296	1
ENSMUSG00000077227	Gm22272	0.607704	0.525209	0.640868	0.740942	0.629233	0.416761	0.454093	0.546134	0.296874	0.23998	3.44004	0.0636342	1
ENSMUSG00000032968	Inha	0.243082	0.232069	0.256347	0.271076	0.230984	0.142078	0.208126	0.175543	0.392844	-1.06506	3.43991	0.0636392	1
ENSMUSG00000023350	4921501E09Rik	0.502369	0.476352	0.384521	0.487938	0.557549	0.577782	0.558156	0.546134	-0.258362	0.0915673	3.4385	0.0636936	1
ENSMUSG00000089150	Gm23580	0.429444	0.403067	0.419477	0.46083	0.374354	0.378873	0.35003	0.292572	0.295962	-0.294046	3.43702	0.0637508	1
ENSMUSG00000097507	AC114820.1	0.502369	0.476352	0.466086	0.496973	0.573479	0.483064	0.586537	0.721677	-0.274143	0.160607	3.43647	0.0637716	1
ENSMUSG00000044697	Gm5479	0.17826	0.219855	0.209739	0.225897	0.151335	0.123134	0.189205	0.146286	0.435089	-1.33569	3.43483	0.0638352	1
ENSMUSG00000086130	Gm16211	0	0	0	0	0	0.00947184	0	0.0195048	-2.78008	-4.46715	3.43469	0.0638407	1
ENSMUSG00000089873	Mup13	0	0	0	0	0	0.00940136	0	0.0193597	-2.78008	-4.46715	3.43469	0.0638407	1
ENSMUSG00000094098	Vmn2r44	0	0	0	0	0	0	0.00946027	0.0195048	-2.77991	-4.46716	3.43439	0.0638522	1
ENSMUSG00000084881	Gm15585	0.26739	0.317568	0.32626	0.343363	0.334529	0.369402	0.435173	0.419353	-0.313503	-0.432288	3.43436	0.0638532	1
ENSMUSG00000031354	Amelx	0.129644	0.183212	0.16313	0.144574	0.167265	0.227324	0.160825	0.292572	-0.460329	-1.30997	3.43341	0.0638899	1
ENSMUSG00000088985	Mir1946a	0.291698	0.305354	0.361216	0.560225	0.461969	0.492536	0.548696	0.458363	-0.356275	-0.131772	3.43253	0.0639241	1
ENSMUSG00000081562	Gm11575	0.316006	0.232069	0.337912	0.433722	0.398249	0.388345	0.510855	0.399848	-0.337322	-0.325895	3.43202	0.0639437	1
ENSMUSG00000018733	Pex12	0.0198501	0.0179534	0.00570909	0.00885446	0.0234152	0	0.0370813	0.0477829	-0.972205	-3.04469	3.43165	0.0639582	1
ENSMUSG00000068182	Olfr203	0.421341	0.329782	0.32626	0.334328	0.246914	0.35993	0.179745	0.312077	0.382149	-0.586612	3.43017	0.0640153	1
ENSMUSG00000090806	Vmn2r70	0.153952	0.232069	0.209739	0.144574	0.17523	0.236796	0.283808	0.292572	-0.438071	-1.10009	3.42943	0.0640443	1
ENSMUSG00000043286	Pnpla1	0.324109	0.280926	0.524346	0.343363	0.286739	0.274683	0.302729	0.263315	0.368517	-0.548165	3.42898	0.0640617	1
ENSMUSG00000036529	Sbf1	0.8348	0.770209	0.844028	0.813382	0.730986	0.7627	0.814993	0.812725	0.0717496	3.77191	3.42792	0.0641029	1
ENSMUSG00000096414	Gm3984	0	0	0	0	0	0.00947184	0.00946027	0.0097524	-2.77586	-4.46728	3.42737	0.0641242	1
ENSMUSG00000073060	Zxda	0	0	0	0	0	0	0.0189205	0.0097524	-2.77568	-4.46728	3.42707	0.0641357	1
ENSMUSG00000031445	Proz	0.729245	0.671779	0.745737	0.795157	0.637198	0.511479	0.614918	0.682668	0.269874	0.470024	3.42706	0.0641362	1
ENSMUSG00000084907	Gm14505	0.105335	0.232069	0.151478	0.180718	0.19116	0.303099	0.189205	0.224305	-0.469132	-1.21791	3.42529	0.0642048	1
ENSMUSG00000081045	Gm12797	0.283595	0.451924	0.454434	0.334328	0.461969	0.416761	0.454093	0.507125	-0.312186	-0.192128	3.42512	0.0642114	1
ENSMUSG00000046082	Tmem174	0.866991	0.842777	0.769041	0.677691	0.661093	0.577782	0.586537	0.750935	0.291969	0.55488	3.42288	0.0642989	1
ENSMUSG00000090963	Gm17655	0.145849	0.073285	0.209739	0.207825	0.199125	0.322042	0.208126	0.185296	-0.496499	-1.21962	3.42191	0.0643367	1
ENSMUSG00000097698	AC152063.1	0.17826	0.0854991	0.0466086	0.0813229	0.01593	0.0757747	0.0756822	0.107276	0.645621	-2.27553	3.42159	0.0643489	1
ENSMUSG00000097850	mmu-mir-205	0.575293	0.574065	0.559303	0.677691	0.565514	0.539895	0.387871	0.477867	0.273682	0.174474	3.42047	0.0643927	1
ENSMUSG00000065495	Mir150	0.721142	0.500781	0.617564	0.542153	0.477899	0.331514	0.482474	0.624153	0.327752	0.155593	3.42006	0.0644086	1
ENSMUSG00000065405	Mir30a	0.486163	0.354211	0.302956	0.352399	0.430109	0.56831	0.387871	0.546134	-0.337424	-0.150346	3.41995	0.0644128	1
ENSMUSG00000046846	Spesp1	0.688731	0.73285	0.559303	0.596368	0.605339	0.445176	0.567616	0.507125	0.270419	0.278867	3.41687	0.0645333	1
ENSMUSG00000024973	Hrasls5	0.730198	0.639123	0.711334	0.779269	0.625168	0.624123	0.586693	0.557558	0.262783	0.480061	3.41672	0.0645391	1
ENSMUSG00000052305	Hbb-b1	0.350377	0.238192	0.286509	0.28347	0.276888	0.345333	0.425123	0.471326	-0.356332	-0.267413	3.41532	0.0645937	1
ENSMUSG00000081347	Gm14702	0.00810272	0	0.0116521	0	0.0398249	0	0.00946027	0.0390096	-1.93833	-3.91071	3.41233	0.064711	1
ENSMUSG00000062604	Srpk2	0.729245	0.232069	0.442781	0.397579	0.525689	0.530423	0.70006	0.741182	-0.437594	0.170036	3.41065	0.0647768	1
ENSMUSG00000089389	Gm24682	0.469958	0.537423	0.466086	0.406615	0.406214	0.416761	0.368951	0.331581	0.282915	-0.175168	3.41015	0.0647964	1
ENSMUSG00000031402	Mpp1	0.39621	0.251783	0.368676	0.290228	0.393293	0.29515	0.517015	0.514279	-0.386587	0.698474	3.40933	0.0648289	1
ENSMUSG00000083100	Gm6044	0.502369	0.464138	0.617564	0.496973	0.493829	0.445176	0.283808	0.438858	0.310038	-0.0407713	3.40733	0.0649073	1
ENSMUSG00000085021	Gm12051	0.35652	0.341996	0.256347	0.370471	0.430109	0.435704	0.435173	0.351086	-0.301056	-0.34418	3.40498	0.0649999	1
ENSMUSG00000083491	Gm12423	0.388931	0.488566	0.524346	0.496973	0.382319	0.416761	0.416252	0.312077	0.292276	-0.16807	3.40408	0.0650355	1
ENSMUSG00000081913	Gm11803	0.348417	0.317568	0.349564	0.433722	0.509759	0.397817	0.444633	0.429105	-0.292428	-0.232186	3.40248	0.0650985	1
ENSMUSG00000081716	Gm14839	0.121541	0.073285	0.128174	0.135538	0.0796498	0.0852465	0.0473014	0.097524	0.588606	-2.11639	3.40196	0.0651192	1
ENSMUSG00000087282	Gm15317	0.664423	0.73285	0.803998	0.695763	0.613304	0.549367	0.595997	0.643658	0.257877	0.442098	3.40131	0.0651448	1
ENSMUSG00000097366	RP24-218M19.2	0.469958	0.415281	0.477738	0.542153	0.589409	0.492536	0.577077	0.643658	-0.261465	0.130329	3.40055	0.0651748	1
ENSMUSG00000029182	1700001C02Rik	0.755783	0.791499	0.617792	0.612157	0.62563	0.502193	0.631619	0.526644	0.274549	0.407279	3.3988	0.0652437	1
ENSMUSG00000048916	Gm5540	0.278583	0.263963	0.206032	0.257409	0.164309	0.223307	0.204448	0.191601	0.384367	-1.02071	3.39802	0.0652748	1
ENSMUSG00000081438	Gm11254	0.429444	0.537423	0.431129	0.361435	0.493829	0.530423	0.529775	0.536382	-0.266492	-0.00125006	3.3971	0.0653111	1
ENSMUSG00000011632	Pinlyp	0.332212	0.317568	0.337912	0.325292	0.262844	0.284155	0.283808	0.2048	0.339164	-0.680217	3.39708	0.0653119	1
ENSMUSG00000064554	n-R5s173	0.324109	0.317568	0.337912	0.334328	0.246914	0.284155	0.274348	0.234058	0.339139	-0.67887	3.3966	0.065331	1
ENSMUSG00000086187	Gm12860	0.875094	0.891634	0.617564	0.605404	0.732778	0.587254	0.529775	0.526629	0.32354	0.464569	3.39593	0.0653575	1
uc008cao.1	AA388235	0.113438	0.0854991	0.0932171	0.0903588	0.0716848	0.0663029	0.0662219	0.0390096	0.649453	-2.35917	3.39535	0.0653806	1
ENSMUSG00000001665	Gstt3	0.375407	0.290595	0.40854	0.392241	0.305859	0.288607	0.292203	0.305296	0.304027	0.706098	3.3947	0.0654064	1
ENSMUSG00000031233	Pgk2	0.494266	0.525209	0.431129	0.515045	0.414179	0.397817	0.397331	0.419353	0.27383	-0.0956351	3.39264	0.0654882	1
ENSMUSG00000088273	Gm23123	0.44565	0.525209	0.524346	0.533117	0.461969	0.426233	0.416252	0.351086	0.270961	-0.0639775	3.39239	0.0654981	1
ENSMUSG00000082181	Gm12252	0.461855	0.354211	0.501042	0.542153	0.517724	0.577782	0.510855	0.702173	-0.290989	0.116405	3.39181	0.0655209	1
ENSMUSG00000087474	Gm12100	0.332212	0.354211	0.349564	0.370471	0.509759	0.35993	0.378411	0.477867	-0.306485	-0.27804	3.39158	0.0655301	1
ENSMUSG00000096529	Gm3993	0	0	0	0	0.00796498	0	0	0.0195048	-2.7553	-4.46793	3.39112	0.0655482	1
ENSMUSG00000092507	Gm4558	0	0	0	0	0.00796498	0	0	0.0195048	-2.7553	-4.46793	3.39112	0.0655482	1
ENSMUSG00000085377	4930551L18Rik	0.591499	0.659565	0.582607	0.632512	0.557549	0.520951	0.463553	0.526629	0.244053	0.226794	3.39082	0.0655605	1
ENSMUSG00000079391	Gm2974	0.00405136	0.0122142	0.00582607	0.0135538	0	0.00947184	0	0	1.69701	-4.06975	3.39046	0.0655747	1
ENSMUSG00000071273	Gm5145	0.307903	0.256497	0.314608	0.280112	0.334529	0.35993	0.406792	0.360839	-0.321437	-0.523345	3.38917	0.0656261	1
uc012fzk.1	Gm6524	0.664423	0.696207	0.629216	0.668655	0.653128	0.502007	0.539236	0.516877	0.254528	0.328333	3.38884	0.0656392	1
ENSMUSG00000084899	Gm15344	0.599601	0.622922	0.594259	0.623476	0.533654	0.549367	0.491934	0.477867	0.244997	0.214417	3.38872	0.0656438	1
ENSMUSG00000081777	Gm14159	0.53478	0.500781	0.442781	0.524081	0.485864	0.397817	0.416252	0.360839	0.270102	-0.0649453	3.38828	0.0656615	1
ENSMUSG00000093515	Gm23720	0.607704	0.64735	0.687476	0.749978	0.493829	0.502007	0.595997	0.653411	0.267315	0.344035	3.3873	0.0657003	1
ENSMUSG00000085199	Gm15346	0.56719	0.610708	0.501042	0.487938	0.477899	0.322042	0.435173	0.526629	0.291351	0.0257722	3.38667	0.0657254	1
ENSMUSG00000087198	Gm13097	0.510471	0.64735	0.570955	0.749978	0.613304	0.539895	0.454093	0.351086	0.325608	0.197811	3.38622	0.0657434	1
uc009cxs.1	AK083777	0.615807	0.818349	0.745737	0.749978	0.533654	0.577782	0.68114	0.614401	0.27425	0.44946	3.38592	0.0657553	1
ENSMUSG00000016409	Nkap	0.35652	0.213748	0.256347	0.243969	0.342494	0.288891	0.373681	0.336458	-0.300463	0.325642	3.38484	0.0657987	1
ENSMUSG00000077223	Gm22271	0.713039	0.635136	0.885563	0.912624	0.692953	0.587254	0.595997	0.682668	0.298169	0.550162	3.38469	0.0658044	1
ENSMUSG00000061947	Serpina10	0.664883	0.8332	0.645105	0.821854	0.535464	0.655494	0.682752	0.559211	0.285622	0.484609	3.38433	0.0658189	1
ENSMUSG00000090713	Gm8127	0	0	0	0	0.00796498	0.00947184	0	0.0097524	-2.75126	-4.46805	3.38422	0.0658233	1
ENSMUSG00000048921	Zfp689	0.119768	0.135405	0.107645	0.166951	0.117732	0.087503	0.0961358	0.0630664	0.522391	-1.83403	3.38373	0.065843	1
ENSMUSG00000037415	Ranbp10	0.162054	0.122142	0.186434	0.108431	0.0716848	0.0947184	0.0756822	0.165791	0.522391	-1.82754	3.38372	0.0658431	1
ENSMUSG00000095052	Gm25672	0.56719	0.427496	0.535999	0.506009	0.438074	0.397817	0.435173	0.438858	0.267173	-0.0347647	3.38365	0.065846	1
ENSMUSG00000065409	Mir30e	0.550985	0.671779	0.501042	0.578296	0.501794	0.454648	0.463553	0.497372	0.252906	0.124841	3.3834	0.0658561	1
ENSMUSG00000028455	Stoml2	0.276225	0.296517	0.288891	0.266031	0.246844	0.239727	0.20523	0.241791	0.260031	0.0470387	3.38321	0.0658635	1
uc007frv.1	DQ567125	0.0162054	0.0366425	0.0116521	0.0180718	0.01593	0.0663029	0.0662219	0.0292572	-1.07686	-3.28722	3.38316	0.0658657	1
uc008swh.1	S-adenosylmethionine decarboxylase 246	0.0729245	0.14657	0.081565	0.0993947	0.0637198	0.0284155	0.0946027	0.0585144	0.649781	-2.35213	3.38307	0.0658692	1
ENSMUSG00000076315	Mir343	0.526677	0.610708	0.501042	0.587332	0.493829	0.407289	0.510855	0.438858	0.256954	0.0782437	3.38242	0.0658952	1
ENSMUSG00000087365	C430049B03Rik	0.455033	0.397114	0.436241	0.51634	0.345283	0.28929	0.410104	0.441984	0.298782	-0.195264	3.38081	0.0659596	1
uc008akl.1	AK080902	0.429444	0.317568	0.559303	0.397579	0.485864	0.483064	0.529775	0.594896	-0.292491	-0.0158476	3.37752	0.0660913	1
ENSMUSG00000082995	Gm15126	0	0	0	0	0.00796498	0.0189437	0	0	-2.74723	-4.46817	3.37734	0.0660988	1
ENSMUSG00000097360	RP23-206J9.5	0	0	0	0	0.0078512	0.018673	0	0	-2.74723	-4.46817	3.37734	0.0660988	1
ENSMUSG00000094177	Vmn2r-ps15	0	0	0	0	0.00796498	0.0189437	0	0	-2.74723	-4.46817	3.37734	0.0660988	1
ENSMUSG00000097835	AC108434.1	0	0	0	0	0.00796498	0.00947184	0.00946027	0	-2.74706	-4.46818	3.37705	0.0661105	1
ENSMUSG00000092189	Gm3644	0	0	0	0	0.00796498	0.00947184	0.00946027	0	-2.74706	-4.46818	3.37705	0.0661105	1
ENSMUSG00000091400	Gm6356	0	0	0	0	0.00796498	0.00947184	0.00946027	0	-2.74706	-4.46818	3.37705	0.0661105	1
ENSMUSG00000095603	Olfr106-ps	0.421341	0.415281	0.32626	0.316256	0.334529	0.312571	0.245967	0.28282	0.324789	-0.511444	3.37505	0.0661904	1
ENSMUSG00000031239	Itm2a	0.469958	0.378639	0.501042	0.253005	0.414179	0.445176	0.643299	0.575391	-0.372903	-0.062026	3.37342	0.0662559	1
ENSMUSG00000009214	Tmem8c	0.680628	0.629029	0.629216	0.749978	0.557549	0.516215	0.510855	0.526629	0.350646	1.28646	3.37329	0.0662612	1
ENSMUSG00000083103	Gm6429	0.210671	0.0854991	0.139826	0.189753	0.199125	0.227324	0.227047	0.234058	-0.426757	-1.24142	3.37178	0.0663221	1
ENSMUSG00000024740	Ddb1	1.04525	0.525209	0.605911	0.596368	0.700918	0.663029	1.29606	1.27756	-0.49099	0.787163	3.37171	0.0663249	1
ENSMUSG00000093457	Gm25686	0.35652	0.403067	0.32626	0.451794	0.501794	0.483064	0.406792	0.477867	-0.280542	-0.162274	3.37063	0.0663684	1
ENSMUSG00000081144	Vmn2r-ps2	0.486163	0.390853	0.466086	0.433722	0.557549	0.56831	0.473014	0.546134	-0.261161	0.0328781	3.36809	0.0664707	1
ENSMUSG00000000031	H19	0.251791	0.27111	0.21984	0.250704	0.318228	0.320616	0.262479	0.286819	-0.261099	0.0345877	3.36652	0.0665343	1
ENSMUSG00000082778	Gm15191	0.17826	0.0610708	0.104869	0.0993947	0.0796498	0.113662	0.0662219	0.048762	0.587701	-2.12227	3.36525	0.0665854	1
ENSMUSG00000038199	4931409K22Rik	0.494266	0.525209	0.535999	0.551189	0.653128	0.644085	0.605457	0.575391	-0.242063	0.247172	3.36443	0.0666187	1
ENSMUSG00000052389	Gm9875	1.41798	0.671779	0.769041	0.76805	0.684988	0.445176	0.633838	0.897221	0.458133	0.695733	3.36407	0.066633	1
ENSMUSG00000037818	3110057O12Rik	0.128077	0.130024	0.172906	0.136998	0.16701	0.174162	0.17395	0.160445	-0.264515	0.00313689	3.36373	0.0666468	1
ENSMUSG00000080714	Gm14602	0.202568	0.207641	0.256347	0.207825	0.1593	0.20838	0.122984	0.156038	0.419592	-1.26756	3.36214	0.0667112	1
ENSMUSG00000062518	Zfp534	0.00810272	0	0	0.0180718	0.0318599	0.0189437	0.0189205	0.0195048	-1.46837	-3.86067	3.36155	0.0667352	1
ENSMUSG00000084973	Gm13848	0	0.0122142	0	0.0180718	0.01593	0.0284155	0.0189205	0.0292572	-1.46834	-3.85743	3.36155	0.0667352	1
ENSMUSG00000015314	Slamf6	0.729245	0.525209	0.454434	0.587332	0.446039	0.35993	0.491934	0.575391	0.319929	0.117027	3.36089	0.066762	1
ENSMUSG00000096193	Gm26134	0.340314	0.390853	0.384521	0.262041	0.422144	0.435704	0.416252	0.390096	-0.298128	-0.325748	3.36088	0.0667623	1
ENSMUSG00000067679	Obp1b	0.00810272	0.0122142	0.0116521	0	0.01593	0.0284155	0.0283808	0.0195048	-1.46819	-3.85707	3.36086	0.0667631	1
ENSMUSG00000098042	RP24-210J6.2	0.283595	0.29314	0.407825	0.388543	0.501794	0.416761	0.425712	0.351086	-0.322159	-0.306645	3.3601	0.0667939	1
ENSMUSG00000070778	Rpl7a-ps8	0.437547	0.58628	0.396173	0.415651	0.382319	0.312571	0.378411	0.399848	0.297852	-0.216397	3.35958	0.0668151	1
ENSMUSG00000084396	Gm14657	0.234979	0.207641	0.0932171	0.0632512	0.215054	0.236796	0.208126	0.214553	-0.530003	-1.28678	3.35836	0.0668645	1
uc011xhn.1	Gm3285	0.518574	0.635136	0.559303	0.61444	0.493829	0.520951	0.425712	0.497372	0.251925	0.139036	3.35729	0.066908	1
ENSMUSG00000096084	Gm21850	0.421341	0.403067	0.454434	0.415651	0.334529	0.293627	0.463553	0.253562	0.32866	-0.328711	3.35728	0.0669087	1
ENSMUSG00000077472	Gm24791	0.680628	0.671779	0.675824	0.659619	0.533654	0.56831	0.605457	0.575391	0.239295	0.354732	3.35572	0.066972	1
ENSMUSG00000083971	Gm5943	0.218773	0.232069	0.32626	0.171682	0.167265	0.217852	0.189205	0.097524	0.465475	-1.19124	3.35483	0.0670079	1
ENSMUSG00000096186	Gm23306	0.137746	0.207641	0.151478	0.15361	0.199125	0.227324	0.227047	0.2048	-0.422777	-1.27044	3.35466	0.0670149	1
ENSMUSG00000079469	Pigb	0.218773	0.14657	0.267999	0.198789	0.167265	0.179965	0.132444	0.136534	0.431018	-1.32275	3.35444	0.0670241	1
ENSMUSG00000062151	Unc13c	0.518574	0.659565	0.535999	0.524081	0.461969	0.56831	0.397331	0.390096	0.282484	0.0669356	3.35424	0.0670322	1
ENSMUSG00000064767	Snord35b	0.137746	0.219855	0.174782	0.180718	0.1593	0.0852465	0.113523	0.136534	0.474023	-1.57091	3.35279	0.0670911	1
ENSMUSG00000024976	Shoc2	0.11982	0.104569	0.0816194	0.0632933	0.0681903	0.0589752	0.0441774	0.0759026	0.577553	-2.08603	3.35229	0.0671114	1
ENSMUSG00000076555	Igkv4-57-1	0.405136	0.207641	0.267999	0.30722	0.382319	0.416761	0.406792	0.351086	-0.342322	-0.448181	3.35187	0.0671288	1
ENSMUSG00000033882	Rbm46	0.198517	0.317568	0.320434	0.271076	0.19116	0.189437	0.269618	0.219429	0.326778	0.0237326	3.3485	0.0672664	1
ENSMUSG00000064536	Gm23615	0.202568	0.29314	0.209739	0.30722	0.19116	0.246268	0.189205	0.107276	0.4495	-1.08211	3.34796	0.0672882	1
ENSMUSG00000002012	Pnck	0.385767	0.376271	0.337203	0.388018	0.263959	0.24758	0.370917	0.332298	0.30059	0.569172	3.3417	0.0675448	1
ENSMUSG00000095424	Gm24416	0	0	0	0	0.01593	0	0	0.0097524	-2.72658	-4.46884	3.34148	0.0675536	1
ENSMUSG00000082727	Gm13260	0.542882	0.512995	0.442781	0.551189	0.469934	0.426233	0.35003	0.468115	0.266398	-0.0281907	3.33968	0.0676279	1
ENSMUSG00000082373	Gm13754	0.47806	0.512995	0.466086	0.506009	0.573479	0.492536	0.70952	0.585144	-0.265228	0.165063	3.33848	0.0676769	1
ENSMUSG00000073396	Gm6084	0.35652	0.341996	0.372869	0.262041	0.207089	0.303099	0.293268	0.24381	0.349628	-0.669038	3.33819	0.0676891	1
ENSMUSG00000027248	Pdia3	0.216929	0.157863	0.134463	0.150152	0.202211	0.236095	0.209606	0.189068	-0.31276	-0.225834	3.33782	0.0677044	1
ENSMUSG00000083718	Ccnb2-ps	0.497972	0.452005	0.423506	0.507552	0.368446	0.450669	0.362596	0.406016	0.259329	0.434064	3.33766	0.0677108	1
ENSMUSG00000096837	Gm12651	0	0	0	0	0.01593	0.00947184	0	0	-2.72256	-4.46896	3.33472	0.0678321	1
ENSMUSG00000094793	Mup12	0	0	0	0	0.01593	0.00947184	0	0	-2.72256	-4.46896	3.33472	0.0678321	1
ENSMUSG00000078497	Gm13145	0	0	0	0	0.0158665	0	0.0094226	0	-2.72239	-4.46896	3.33443	0.0678439	1
uc007guo.1	AK043075	0.56719	0.598494	0.501042	0.786122	0.414179	0.530423	0.520315	0.555887	0.297956	0.209086	3.33344	0.0678848	1
ENSMUSG00000087088	Gm16638	0.0324109	0.0244283	0.0116521	0.0542153	0.0637198	0.056831	0.0662219	0.048762	-0.847612	-2.93847	3.33194	0.0679467	1
ENSMUSG00000060017	Olfr121	0.283595	0.317568	0.186434	0.289148	0.430109	0.35993	0.321649	0.273067	-0.365913	-0.601214	3.33097	0.0679866	1
ENSMUSG00000078520	Gm13011	0.469958	0.659565	0.65252	0.560225	0.517724	0.539895	0.35003	0.458363	0.299638	0.115752	3.3288	0.0680767	1
ENSMUSG00000041135	Ripk2	0.129644	0.0244283	0.16313	0.072287	0.1593	0.113662	0.189205	0.107276	-0.521103	-1.82715	3.32826	0.0680988	1
ENSMUSG00000072962	Gm16401	0.0972326	0.109927	0.0582607	0.126502	0.12744	0.170493	0.113523	0.165791	-0.521104	-1.82338	3.32823	0.0681	1
ENSMUSG00000084526	n-R5s192	0.510471	0.610708	0.431129	0.686727	0.700918	0.6725	0.662219	0.672915	-0.270104	0.35553	3.32737	0.0681359	1
ENSMUSG00000003546	Klc4	0.413239	0.29314	0.267999	0.388543	0.302669	0.322042	0.227047	0.224305	0.365209	-0.615574	3.3266	0.0681678	1
ENSMUSG00000088903	Gm25434	0.275492	0.341996	0.32626	0.388543	0.358424	0.35993	0.491934	0.458363	-0.322877	-0.34286	3.3258	0.0682009	1
ENSMUSG00000050555	Hyls1	0.016157	0.0608882	0.0929385	0.0450443	0.0397058	0.00944352	0.028296	0.0194465	0.97458	-3.15454	3.32558	0.0682101	1
ENSMUSG00000020928	Higd1b	0.698967	0.874892	0.700017	0.828181	0.638008	0.612804	0.58291	0.645978	0.319071	0.884323	3.32418	0.0682681	1
ENSMUSG00000023988	Bysl	0.00810272	0	0.0233043	0.00903588	0.0477899	0.0284155	0.00946027	0.0195048	-1.35004	-3.71823	3.32372	0.068287	1
ENSMUSG00000071150	Tas2r121	0.299801	0.329782	0.244695	0.334328	0.446039	0.35993	0.35003	0.341334	-0.31397	-0.475328	3.32351	0.0682959	1
ENSMUSG00000053593	Fate1	0.222455	0.193461	0.246078	0.206729	0.297172	0.296716	0.246406	0.216256	-0.286898	0.496264	3.32293	0.0683198	1
[truncated: 42,346 more rows]

## Sheet: Cited2vGFP Enhancer
enhancerID	Cited2-1	Cited2-2	Cited2-3	Cited2-4	GFP-1	GFP-2	GFP-3	GFP-4	logFC	logCPM	LR	PValue	FDR
chr1_10004219_10005219	20.0778	14.8663	11.1345	17.2913	14.1123	15.0304	15.0212	11.6775	0.220919	4.00052	1.27473	0.258881	0.775042
chr1_100504023_100505023	14.1725	19.8217	22.8551	16.3812	18.1443	9.69701	18.1138	20.0853	0.11434	4.1859	0.276461	0.59903	0.920446
chr1_104796323_104797323	12.2041	17.344	19.925	14.1061	19.7572	11.1516	15.0212	12.6117	0.0719167	4.00962	0.109089	0.741183	0.955476
chr1_104903423_104904423	12.5978	8.05257	15.8228	13.196	13.7091	13.091	14.1376	15.8814	-0.178939	3.84215	0.866262	0.351992	0.827276
chr1_104978223_104979223	14.5662	18.5828	14.0647	16.3812	11.693	14.5455	13.254	14.4801	0.231746	3.95681	1.5998	0.205931	0.742154
chr1_105170123_105171123	25.983	16.1051	15.8228	19.5665	16.1283	12.1213	20.7646	30.3615	-0.0119366	4.37752	0.00225801	0.9621	0.994807
chr1_105301323_105302323	15.7473	22.2994	18.1669	15.4712	23.386	17.9395	11.4868	24.7563	-0.134924	4.28718	0.367756	0.54423	0.903699
chr1_105303473_105304473	14.1725	18.5828	13.4787	15.0161	17.3379	18.9092	17.672	26.6247	-0.400238	4.22304	4.3244	0.0375696	0.533598
chr1_105322323_105323323	11.8105	14.8663	16.9948	19.5665	17.7411	20.3637	11.4868	11.6775	0.0372209	4.04043	0.0271316	0.869167	0.980111
chr1_105331973_105332973	13.7789	14.8663	20.511	19.1114	19.7572	21.8183	13.6958	14.4801	-0.0413581	4.1826	0.0422031	0.837233	0.975065
chr1_105341123_105342123	17.7157	17.344	16.4088	18.6564	14.5155	23.2728	17.2302	13.0788	0.0575105	4.18641	0.0899352	0.76426	0.961377
chr1_105805523_105806523	11.8105	17.9634	19.3389	10.0107	18.1443	16.4849	14.1376	17.7498	-0.219051	4.0436	1.11505	0.290988	0.796082
chr1_105814973_105815973	20.0778	16.7246	18.7529	11.8309	13.7091	20.3637	19.4392	21.0195	-0.134296	4.22296	0.448078	0.503249	0.891772
chr1_105843623_105844623	20.4715	17.344	15.8228	21.8416	18.1443	13.091	27.3916	22.4208	-0.0894735	4.37133	0.180637	0.670827	0.941053
chr1_105880623_105881623	17.7157	20.4411	25.1992	15.9262	13.3058	18.4243	15.9048	15.8814	0.30015	4.2128	2.64335	0.103984	0.643545
chr1_105891173_105892173	12.5978	13.6274	12.3066	18.2014	13.3058	13.091	9.27779	19.1511	0.0609604	3.89715	0.0721789	0.78819	0.965783
chr1_105905523_105906523	18.8967	15.4857	17.5809	17.2913	21.37	15.5152	22.09	26.6247	-0.295873	4.35553	2.64032	0.104183	0.643545
chr1_105964623_105965623	26.3767	13.6274	22.2691	18.2014	18.5475	17.4546	35.7858	21.4866	-0.19697	4.5195	0.633166	0.426196	0.859457
chr1_105980473_105981473	31.4946	19.8217	17.5809	21.3866	16.1283	15.0304	23.8572	25.6905	0.186644	4.49444	0.683171	0.408497	0.854254
chr1_105982973_105983973	15.7473	14.2469	17.5809	10.4658	16.5315	16.0001	19.4392	22.4208	-0.364291	4.1322	3.61999	0.0570891	0.575749
chr1_106042523_106043523	16.5346	11.1497	13.4787	13.651	12.9026	11.1516	15.9048	8.4078	0.197313	3.80375	0.837297	0.360171	0.831707
chr1_106071373_106072373	18.8967	19.8217	19.925	17.2913	17.3379	17.4546	20.3228	18.684	0.0324138	4.29462	0.039962	0.841555	0.975427
chr1_106131673_106132673	22.8336	21.0606	16.4088	15.9262	22.1764	15.0304	22.9736	16.8156	-0.0159346	4.33864	0.0068985	0.933806	0.990405
chr1_106151823_106152823	13.7789	11.7691	16.9948	13.196	8.46736	10.1819	7.51059	13.0788	0.512036	3.66618	5.66616	0.0172953	0.461533
chr1_106316823_106317823	23.6209	19.8217	12.8926	14.5611	14.5155	16.4849	18.9974	16.8156	0.108767	4.19048	0.288981	0.590874	0.920054
chr1_106353423_106354423	14.9599	19.8217	18.1669	18.2014	15.7251	16.9698	13.254	15.4143	0.191798	4.11851	1.23173	0.267071	0.780646
chr1_106383423_106384423	16.9283	21.68	11.7206	22.2967	14.5155	13.5758	14.1376	13.0788	0.394294	4.07951	4.01903	0.0449896	0.552927
chr1_106400073_106401073	19.6841	22.2994	20.511	24.1168	11.2898	18.4243	15.0212	16.3485	0.514017	4.26491	8.4868	0.00357732	0.349928
chr1_106407323_106408323	26.7704	12.3886	21.6831	20.4765	19.354	20.3637	12.3704	18.684	0.230369	4.33292	1.14286	0.28505	0.793496
chr1_106427673_106428673	15.7473	13.008	18.1669	21.3866	20.9668	19.8789	21.6482	14.9472	-0.173136	4.27137	0.87675	0.349093	0.825926
chr1_106477223_106478223	14.9599	13.008	19.925	21.3866	14.1123	15.5152	21.2064	14.4801	0.0893591	4.15258	0.194753	0.65899	0.93682
chr1_106595423_106596423	19.2904	19.2023	17.5809	11.3758	17.7411	14.5455	17.2302	17.7498	-0.00890689	4.15184	0.002262	0.962066	0.994807
chr1_106612223_106613223	24.0146	17.9634	21.097	17.7463	18.9508	20.3637	18.5556	19.6182	0.0800876	4.37882	0.236206	0.62696	0.927945
chr1_106628173_106629173	23.6209	14.8663	12.8926	24.5718	14.1123	14.5455	21.2064	16.8156	0.224372	4.24962	1.05544	0.304258	0.803391
chr1_106682323_106683323	17.7157	21.68	20.511	21.3866	12.9026	23.2728	12.8122	17.7498	0.288728	4.26616	2.10189	0.147117	0.686027
chr1_106740223_106741223	20.8651	21.68	14.0647	20.4765	16.1283	15.0304	22.9736	15.4143	0.156169	4.27332	0.676009	0.410964	0.855803
chr1_106816723_106817723	14.9599	17.344	14.6507	16.3812	20.9668	16.4849	23.4154	21.9537	-0.397773	4.27248	5.60291	0.0179306	0.465927
chr1_10682019_10683019	18.1094	20.4411	17.5809	22.2967	21.7732	19.8789	18.1138	17.7498	0.0120757	4.35572	0.00551613	0.940795	0.991322
chr1_106821823_106822823	14.9599	10.5303	19.3389	15.0161	22.9828	14.5455	23.4154	16.8156	-0.383178	4.19719	3.46298	0.0627572	0.587925
chr1_106883223_106884223	16.9283	12.3886	18.1669	11.3758	16.5315	16.4849	20.7646	20.0853	-0.320872	4.13984	2.93747	0.0865464	0.626667
chr1_107000073_107001073	20.8651	14.2469	15.8228	14.5611	18.1443	12.1213	15.463	15.4143	0.114956	4.08216	0.358049	0.549592	0.905694
chr1_107098123_107099123	11.0231	13.6274	15.2367	21.8416	14.9187	17.4546	14.5794	14.9472	-0.0022272	4.0344	0.000111036	0.991593	0.998825
chr1_107350323_107351323	19.6841	14.2469	14.0647	15.9262	18.5475	21.3334	27.3916	21.9537	-0.448754	4.34526	5.94592	0.0147514	0.441268
chr1_107389273_107390273	18.1094	11.1497	16.9948	20.4765	15.3219	16.4849	20.3228	16.8156	-0.0135324	4.17555	0.00530398	0.941943	0.991559
chr1_107496873_107497873	18.1094	9.91085	13.4787	14.5611	14.9187	13.091	18.5556	19.6182	-0.198468	4.04053	0.956352	0.328108	0.816048
chr1_107582923_107583923	20.8651	8.672	12.8926	14.1061	13.3058	20.8486	14.1376	18.2169	-0.179649	4.05048	0.584065	0.444723	0.867649
chr1_108649123_108650123	17.322	19.2023	18.1669	16.8363	19.354	13.5758	18.9974	16.3485	0.0440635	4.2034	0.0688147	0.79307	0.966515
chr1_10877219_10878219	12.5978	15.4857	16.4088	12.7409	14.9187	16.4849	15.9048	14.9472	-0.147216	3.98277	0.653794	0.41876	0.857902
chr1_11033069_11034069	16.5346	19.2023	19.3389	14.1061	15.7251	13.5758	14.5794	18.2169	0.129913	4.10749	0.553275	0.456983	0.873006
chr1_111285773_111286773	20.8651	17.344	17.5809	23.2067	18.9508	18.9092	18.9974	27.0918	-0.0642541	4.42211	0.124343	0.724371	0.953024
chr1_112784923_112785923	16.141	9.91085	12.8926	18.2014	17.7411	16.4849	21.6482	15.8814	-0.290788	4.11468	2.27599	0.131391	0.66807
chr1_11293419_11294419	11.0231	17.344	13.4787	12.2859	13.3058	14.0607	19.881	14.013	-0.211814	3.934	1.06611	0.301826	0.80186
chr1_11457969_11458969	20.0778	17.344	17.5809	19.1114	24.9989	22.3031	34.0186	18.684	-0.425658	4.52065	4.47981	0.0342975	0.525458
chr1_115964723_115965723	19.6841	17.9634	17.5809	16.8363	18.5475	16.0001	22.09	16.8156	-0.0256303	4.26406	0.0238134	0.877361	0.98106
chr1_118294173_118295173	18.8967	26.016	12.8926	16.3812	20.9668	17.4546	16.7884	12.1446	0.121888	4.21764	0.325388	0.568387	0.912416
chr1_118359023_118360023	21.2588	19.8217	18.1669	20.4765	21.7732	16.0001	24.7408	17.2827	-0.00105048	4.39303	3.53906e-05	0.995253	0.999191
chr1_118379923_118380923	17.322	14.2469	19.3389	12.7409	16.9347	15.0304	21.2064	21.0195	-0.223263	4.18832	1.44072	0.230023	0.75557
chr1_118398423_118399423	20.0778	19.8217	19.925	20.9316	21.37	21.8183	22.09	22.4208	-0.114934	4.46323	0.544415	0.460609	0.87457
chr1_118422473_118423473	20.8651	18.5828	15.8228	18.2014	20.9668	16.9698	15.9048	13.0788	0.139685	4.21752	0.591985	0.441653	0.866082
chr1_118434623_118435623	18.8967	15.4857	18.7529	20.9316	16.5315	11.1516	24.7408	20.5524	0.0278737	4.28092	0.0174234	0.894986	0.982664
chr1_118437623_118438623	24.4083	18.5828	12.8926	16.3812	19.354	12.1213	18.1138	22.4208	0.0243681	4.26291	0.0126863	0.910321	0.985612
chr1_118475973_118476973	17.7157	12.3886	10.5485	14.1061	14.1123	14.5455	13.6958	14.013	0.00418431	3.90759	0.000484886	0.982432	0.997994
chr1_118480873_118481873	24.4083	16.7246	12.8926	10.4658	18.9508	17.4546	26.9498	20.0853	-0.35089	4.30058	2.18772	0.139115	0.676882
chr1_118508123_118509123	13.7789	16.1051	18.1669	19.5665	15.7251	15.5152	18.1138	21.9537	-0.0833253	4.19211	0.205163	0.650585	0.935153
chr1_118521423_118522423	15.7473	22.9188	19.3389	20.9316	14.9187	18.9092	11.9286	16.3485	0.330711	4.198	3.15577	0.0756589	0.613992
chr1_118538523_118539523	14.1725	13.008	14.6507	13.651	14.5155	13.5758	10.1614	10.7433	0.176088	3.80814	0.831007	0.361982	0.832955
chr1_118671323_118672323	17.7157	17.9634	17.5809	19.5665	21.7732	18.4243	21.2064	21.4866	-0.188022	4.358	1.40056	0.23663	0.7596
chr1_118719323_118720323	15.3536	17.344	17.5809	12.7409	15.3219	17.9395	11.4868	14.9472	0.0622227	4.01561	0.111792	0.738113	0.955003
chr1_118750623_118751623	23.6209	19.2023	19.3389	22.2967	25.4021	25.2122	20.7646	20.0853	-0.0989029	4.53014	0.320632	0.571228	0.913387
chr1_118758823_118759823	21.2588	22.2994	21.097	19.1114	17.7411	18.9092	15.9048	14.013	0.323038	4.29596	3.97233	0.0462536	0.553367
chr1_118788623_118789623	17.322	24.7771	23.4411	15.4712	18.9508	25.2122	19.881	19.1511	-0.0659274	4.40971	0.124389	0.724322	0.953024
chr1_118825123_118826123	20.4715	25.3966	24.0272	24.1168	16.1283	20.8486	20.7646	20.5524	0.256175	4.47915	2.29225	0.130021	0.667113
chr1_118863473_118864473	20.4715	22.9188	25.7853	25.4819	20.5636	22.788	19.4392	24.2892	0.115658	4.55841	0.417758	0.518058	0.896872
chr1_118874823_118875823	18.1094	24.7771	18.7529	25.4819	17.7411	20.3637	15.9048	12.1446	0.387704	4.31954	4.12627	0.0422222	0.545491
chr1_118878023_118879023	18.5031	19.8217	21.097	20.9316	27.4181	18.9092	22.09	14.9472	-0.0698486	4.42613	0.131742	0.716632	0.95048
chr1_118890223_118891223	16.9283	17.9634	28.7154	23.6618	19.7572	21.8183	15.9048	17.7498	0.20122	4.39964	1.07801	0.299142	0.801464
chr1_118916223_118917223	16.5346	19.8217	18.1669	28.6671	20.1604	21.3334	15.463	17.7498	0.158806	4.37012	0.63121	0.426912	0.859695
chr1_118927223_118928223	18.5031	20.4411	24.6132	15.4712	16.9347	19.394	19.4392	27.5589	-0.0890724	4.39925	0.203839	0.65164	0.935284
chr1_118968523_118969523	22.8336	19.2023	22.2691	14.1061	18.1443	16.0001	20.3228	17.7498	0.114588	4.3055	0.400333	0.526918	0.898635
chr1_118976423_118977423	22.0462	19.2023	28.1294	24.5718	20.9668	19.8789	28.717	22.8879	0.021541	4.60058	0.0122516	0.911865	0.986041
chr1_118982123_118983123	20.0778	19.8217	18.7529	22.7517	21.7732	21.8183	20.7646	19.1511	-0.0299092	4.4352	0.0356692	0.8502	0.976976
chr1_119033123_119034123	20.8651	29.1131	18.7529	23.2067	16.5315	23.2728	17.2302	18.2169	0.283934	4.43642	2.42361	0.119519	0.657223
chr1_119047623_119048623	22.4399	16.7246	19.3389	24.1168	14.9187	15.0304	22.09	18.2169	0.25738	4.33281	1.99295	0.158033	0.697098
chr1_119093623_119094623	21.6525	16.1051	21.6831	20.9316	20.5636	15.5152	18.5556	22.8879	0.0632921	4.37779	0.136099	0.71219	0.949171
chr1_119107823_119108823	22.4399	20.4411	18.7529	18.2014	23.386	22.788	22.09	23.8221	-0.19686	4.49504	1.44522	0.229297	0.755112
chr1_119143023_119144023	19.6841	26.016	25.1992	25.4819	20.1604	19.394	20.7646	20.5524	0.234048	4.51977	1.883	0.169993	0.711896
chr1_119244023_119245023	17.7157	18.5828	15.8228	19.1114	20.9668	20.3637	15.0212	15.4143	-0.00998883	4.23832	0.00330981	0.954122	0.992889
chr1_119289273_119290273	21.2588	16.7246	25.1992	21.3866	17.3379	19.394	11.9286	21.4866	0.278761	4.33822	2.13086	0.14436	0.684953
chr1_119321623_119322623	20.0778	21.0606	26.3713	24.5718	20.1604	17.9395	15.0212	17.7498	0.363543	4.40577	4.59368	0.0320901	0.520151
chr1_119345223_119346223	23.2272	23.5383	14.6507	22.7517	17.7411	13.091	15.0212	14.9472	0.475173	4.25577	6.89548	0.00864138	0.384579
chr1_119416473_119417473	15.3536	20.4411	25.1992	22.7517	29.4341	17.9395	21.2064	17.7498	-0.0705151	4.47246	0.11166	0.738262	0.95501
chr1_119457073_119458073	22.8336	19.2023	12.8926	19.5665	15.3219	19.394	25.6244	19.6182	-0.0746449	4.3515	0.137274	0.711006	0.949043
chr1_119472673_119473673	13.3852	14.2469	15.8228	18.2014	18.9508	18.9092	15.463	16.8156	-0.188845	4.127	1.19592	0.274138	0.784353
chr1_119479573_119480573	17.322	14.2469	11.7206	10.4658	14.1123	14.0607	8.83599	15.4143	0.0540494	3.83581	0.0586676	0.808614	0.969161
chr1_119509273_119510273	23.6209	24.7771	23.4411	18.6564	17.7411	18.9092	15.463	21.4866	0.292913	4.41411	2.95707	0.0855025	0.625791
chr1_119532473_119533473	22.8336	16.1051	18.7529	23.2067	20.5636	19.8789	17.672	13.0788	0.205451	4.33013	1.25946	0.261754	0.777538
chr1_119878923_119879923	22.0462	16.7246	18.7529	14.5611	19.7572	16.4849	17.2302	17.7498	0.0269192	4.24499	0.0234794	0.878217	0.98106
chr1_119894623_119895623	16.9283	21.0606	15.2367	22.7517	12.4994	16.4849	12.3704	19.6182	0.326975	4.16618	2.69211	0.100846	0.640691
chr1_119996673_119997673	22.0462	17.9634	24.6132	16.3812	14.9187	15.0304	22.9736	18.684	0.176625	4.32039	0.839724	0.359476	0.831353
chr1_11999919_12000919	19.6841	17.344	15.8228	16.8363	13.3058	17.4546	17.2302	15.4143	0.160392	4.1373	0.876594	0.349136	0.825926
chr1_120009823_120010823	20.4715	11.7691	21.6831	17.7463	17.7411	16.4849	28.2752	17.2827	-0.14167	4.32593	0.430869	0.511563	0.895575
chr1_120021123_120022123	15.7473	19.2023	18.1669	20.0215	17.3379	16.9698	14.1376	15.4143	0.18028	4.16932	1.13066	0.287634	0.794733
chr1_120037223_120038223	17.7157	22.2994	20.511	20.0215	15.7251	16.4849	18.5556	14.013	0.292044	4.24527	3.12725	0.0769935	0.613992
chr1_120080773_120081773	15.7473	16.1051	13.4787	18.6564	17.3379	14.0607	13.254	14.013	0.128354	4.03035	0.520088	0.470804	0.878496
chr1_120099173_120100173	34.2503	24.1577	24.0272	20.0215	23.7892	22.788	22.9736	24.7563	0.132557	4.68281	0.406398	0.523804	0.897911
chr1_120104423_120105423	16.9283	14.8663	14.0647	12.7409	17.7411	16.9698	17.2302	12.1446	-0.124059	4.03403	0.458761	0.498204	0.890067
chr1_120111573_120112573	17.7157	14.2469	16.9948	19.5665	19.7572	16.9698	20.7646	17.2827	-0.111843	4.2487	0.460627	0.497331	0.889557
chr1_120115623_120116623	43.305	31.5908	32.8176	35.0376	29.8374	20.3637	59.2011	33.6312	0.000197091	5.20781	4.10511e-07	0.999489	1
chr1_120197273_120198273	22.0462	22.2994	24.6132	20.0215	19.354	16.0001	25.1826	23.8221	0.0676867	4.49656	0.139959	0.708322	0.948917
chr1_120207273_120208273	17.322	14.8663	14.6507	15.9262	20.5636	16.0001	21.6482	21.4866	-0.331958	4.24314	3.96608	0.0464257	0.553367
chr1_120236273_120237273	17.7157	21.0606	19.3389	15.4712	12.9026	17.4546	21.6482	24.7563	-0.0670071	4.29398	0.108169	0.742239	0.955476
chr1_120247823_120248823	24.802	21.0606	15.2367	23.2067	23.7892	22.3031	30.926	14.9472	-0.112529	4.53797	0.263414	0.607784	0.922454
chr1_120250123_120251123	10.6294	7.43314	18.1669	14.5611	14.5155	15.0304	18.1138	16.3485	-0.333821	3.94079	2.44884	0.117612	0.655109
chr1_120357123_120358123	21.2588	22.9188	21.6831	15.9262	20.9668	15.5152	31.3678	25.2234	-0.197799	4.51291	0.859216	0.353958	0.828428
chr1_120378823_120379823	15.7473	15.4857	19.3389	19.1114	14.5155	12.1213	12.3704	13.0788	0.408243	4.00878	5.15048	0.0232399	0.487892
chr1_120415323_120416323	16.5346	21.68	23.4411	20.4765	14.5155	16.0001	16.3466	19.1511	0.292714	4.26626	2.88907	0.0891823	0.629541
chr1_120424823_120425823	15.3536	23.5383	14.6507	14.5611	20.1604	20.3637	16.3466	20.0853	-0.203922	4.24768	1.26464	0.260774	0.776185
chr1_120480323_120481323	15.3536	20.4411	29.3014	24.1168	16.9347	15.5152	13.6958	20.5524	0.398813	4.33345	3.65867	0.0557781	0.573875
chr1_120509423_120510423	16.9283	11.1497	19.925	16.8363	13.3058	16.0001	19.4392	10.7433	0.135287	4.047	0.416654	0.518612	0.896876
chr1_120532223_120533223	20.8651	19.8217	22.2691	12.2859	17.3379	17.9395	17.672	17.2827	0.0870499	4.25155	0.220946	0.63832	0.931842
chr1_120762273_120763273	17.322	29.1131	29.3014	28.2121	19.354	28.1213	18.9974	17.7498	0.289361	4.59229	1.74966	0.18592	0.72232
chr1_121095523_121096523	12.5978	14.8663	18.7529	10.9208	16.5315	15.0304	14.1376	21.0195	-0.253071	4.03085	1.56925	0.210316	0.746073
chr1_121111873_121112873	16.9283	21.68	14.6507	21.3866	16.5315	20.8486	21.2064	15.8814	0.00447358	4.29016	0.000622344	0.980097	0.99777
chr1_121211723_121212723	12.9915	16.1051	16.4088	17.2913	13.3058	12.6061	12.8122	12.6117	0.270124	3.91744	2.11206	0.146142	0.685522
chr1_121440523_121441523	24.0146	14.2469	19.3389	22.2967	20.1604	19.8789	22.09	15.8814	0.064551	4.38588	0.126236	0.722367	0.952279
chr1_121451673_121452673	16.5346	21.68	26.9573	20.9316	20.1604	21.8183	23.8572	28.9602	-0.156674	4.54952	0.643798	0.422339	0.859056
chr1_121470223_121471223	20.4715	14.2469	22.8551	19.5665	19.7572	20.3637	14.5794	13.5459	0.185153	4.26067	0.974538	0.323551	0.812747
chr1_121508423_121509423	23.2272	17.9634	22.2691	17.2913	17.7411	16.4849	17.2302	21.0195	0.166407	4.33063	0.965296	0.325856	0.814156
chr1_121521023_121522023	14.5662	9.91085	13.4787	19.5665	17.3379	14.5455	12.8122	14.4801	-0.0146471	3.97394	0.00514898	0.942796	0.991559
chr1_121550673_121551673	18.1094	14.2469	16.4088	15.0161	14.9187	17.9395	17.672	20.5524	-0.130724	4.15982	0.57683	0.447558	0.869028
chr1_121604823_121605823	21.2588	17.344	18.1669	12.7409	17.7411	16.9698	19.4392	18.2169	-0.0510555	4.22852	0.0805195	0.776595	0.963699
chr1_121607323_121608323	9.44837	13.6274	16.9948	17.2913	21.7732	18.9092	20.7646	20.0853	-0.536036	4.19864	8.09943	0.00442792	0.364839
chr1_121619523_121620523	12.5978	21.68	14.6507	14.5611	18.5475	23.2728	22.5318	17.2827	-0.394014	4.24839	4.33733	0.0372854	0.532921
chr1_121653723_121654723	12.5978	16.1051	14.0647	8.64564	15.7251	19.8789	15.9048	12.6117	-0.344301	3.9383	2.71894	0.0991639	0.63912
chr1_121708373_121709373	14.9599	19.2023	12.8926	9.55571	17.3379	16.0001	18.5556	14.4801	-0.255546	4.0275	1.67348	0.195793	0.731852
chr1_122042623_122043623	17.322	17.344	18.7529	18.2014	21.7732	18.9092	12.8122	16.8156	0.0188746	4.22574	0.0107358	0.917476	0.987695
chr1_122356723_122357723	36.2187	35.3074	27.5433	29.5772	33.4662	42.6668	25.6244	40.1706	-0.136423	5.12214	0.33365	0.563518	0.91051
chr1_12333619_12334619	14.9599	13.6274	18.1669	14.5611	14.5155	17.4546	13.6958	15.8814	-0.00462904	4.02397	0.000669866	0.979352	0.997678
chr1_123791023_123792023	12.2041	19.2023	17.5809	24.5718	20.5636	16.0001	19.881	12.1446	0.0825232	4.22368	0.133477	0.714854	0.949919
chr1_123933523_123934523	22.8336	9.91085	15.8228	10.9208	16.5315	15.0304	19.4392	10.2762	-0.0184475	4.0276	0.005052	0.943336	0.991559
chr1_125236523_125237523	16.9283	13.6274	17.5809	21.3866	15.3219	21.3334	18.1138	20.5524	-0.0875981	4.25702	0.23825	0.625473	0.927333
chr1_125352023_125353023	14.5662	19.8217	22.2691	18.6564	18.9508	24.7274	20.7646	16.3485	-0.123889	4.34554	0.45296	0.500933	0.891348
chr1_125441023_125442023	27.1641	17.344	17.5809	18.6564	16.5315	16.4849	15.9048	19.6182	0.270618	4.30443	2.0566	0.151548	0.692287
chr1_125466673_125467673	20.8651	11.1497	16.9948	13.196	14.9187	15.0304	18.1138	20.5524	-0.108623	4.127	0.279306	0.597156	0.920446
chr1_125472773_125473773	23.6209	14.2469	12.3066	20.9316	17.7411	19.8789	29.6006	25.2234	-0.340443	4.44195	2.34432	0.12574	0.662404
chr1_125508173_125509173	18.1094	15.4857	21.097	20.0215	19.354	22.3031	17.672	14.013	0.0311992	4.28393	0.0310633	0.860099	0.978876
chr1_125514123_125515123	14.9599	11.1497	24.6132	16.8363	14.5155	14.5455	17.2302	11.2104	0.221905	4.0456	1.03585	0.30879	0.805856
chr1_125595973_125596973	15.7473	24.7771	12.8926	19.1114	22.1764	20.8486	18.5556	17.2827	-0.139797	4.31114	0.552672	0.457228	0.873052
chr1_125606973_125607973	14.1725	19.8217	16.9948	18.2014	29.0309	22.788	30.0424	15.4143	-0.511587	4.45242	5.69454	0.0170178	0.460581
chr1_125639073_125640073	19.2904	13.008	16.4088	13.196	23.7892	16.4849	15.9048	15.4143	-0.201653	4.15806	0.97602	0.323183	0.812747
chr1_125687273_125688273	14.5662	22.2994	13.4787	17.2913	21.7732	13.5758	23.8572	24.2892	-0.324512	4.31344	2.48206	0.115152	0.652952
chr1_125701023_125702023	16.141	19.2023	17.5809	19.5665	21.7732	21.3334	22.09	20.0853	-0.245828	4.3724	2.40805	0.120713	0.657344
chr1_125729573_125730573	20.4715	16.7246	19.925	16.3812	24.1924	17.4546	23.8572	13.5459	-0.110004	4.33409	0.305919	0.580195	0.915964
chr1_125839723_125840723	21.6525	23.5383	16.4088	17.7463	12.4994	16.0001	18.1138	18.2169	0.299419	4.23862	2.71959	0.0991236	0.63912
chr1_126024373_126025373	20.0778	19.8217	24.0272	26.847	22.9828	16.9698	21.2064	23.8221	0.0915892	4.52045	0.256993	0.612193	0.923755
chr1_126264173_126265173	19.6841	20.4411	19.3389	19.1114	15.7251	12.6061	19.4392	15.8814	0.293901	4.22333	3.10264	0.0781655	0.615276
chr1_126403223_126404223	14.5662	11.1497	16.4088	17.7463	12.4994	16.0001	16.7884	15.4143	0.00374171	4.00579	0.00041417	0.983763	0.99806
chr1_12640619_12641619	21.2588	17.344	19.925	23.2067	16.5315	20.3637	12.3704	19.6182	0.270572	4.30616	2.26101	0.132668	0.669937
chr1_126420823_126421823	18.8967	15.4857	16.9948	18.2014	16.9347	22.3031	22.5318	16.3485	-0.144684	4.28603	0.69802	0.40345	0.851512
chr1_126457823_126458823	15.7473	16.7246	13.4787	15.0161	15.3219	13.5758	14.5794	17.2827	0.00589539	4.01631	0.00108266	0.973751	0.997024
chr1_126483473_126484473	14.1725	21.0606	21.6831	16.3812	21.37	16.0001	15.9048	13.5459	0.0895428	4.19472	0.203886	0.651603	0.935284
chr1_12658019_12659019	18.8967	11.7691	15.2367	10.0107	17.3379	11.6364	19.4392	20.0853	-0.277706	4.06137	1.53442	0.21545	0.748085
chr1_126749323_126750323	15.3536	21.0606	24.0272	16.8363	14.5155	8.24246	12.3704	15.8814	0.559364	4.06234	7.00637	0.008122	0.381847
chr1_126755273_126756273	18.1094	15.4857	23.4411	16.3812	17.7411	13.091	19.4392	10.7433	0.248946	4.1477	1.46551	0.226055	0.753336
chr1_126798673_126799673	19.2904	16.1051	15.8228	17.7463	18.9508	16.0001	13.6958	17.7498	0.0707775	4.16735	0.172801	0.677634	0.942301
chr1_126817173_126818173	25.983	19.2023	22.8551	20.9316	22.1764	16.9698	27.3916	25.6905	-0.0421283	4.57013	0.046577	0.82913	0.973326
chr1_126824123_126825123	15.7473	17.344	17.5809	19.1114	14.1123	13.091	11.045	12.6117	0.445543	3.9937	6.05774	0.0138455	0.434618
chr1_126865473_126866473	17.7157	24.7771	14.6507	15.9262	16.5315	15.0304	19.4392	21.9537	-0.0136797	4.25657	0.00517495	0.942652	0.991559
chr1_126924573_126925573	20.4715	14.8663	16.9948	17.2913	14.9187	13.091	16.7884	22.8879	0.0636488	4.1866	0.105623	0.745184	0.956644
chr1_12714519_12715519	13.3852	11.7691	12.8926	11.3758	9.27377	14.0607	16.3466	10.2762	-0.00258355	3.74062	0.000140927	0.990528	0.998739
chr1_127171723_127172723	12.2041	17.344	11.7206	11.8309	16.1283	10.6667	10.6032	15.8814	-0.0347199	3.82773	0.0262812	0.871215	0.980111
chr1_127329123_127330123	14.5662	15.4857	13.4787	18.2014	18.5475	18.9092	16.3466	25.6905	-0.352369	4.22453	3.51519	0.0608087	0.585112
chr1_12736369_12737369	14.5662	20.4411	21.6831	22.2967	22.1764	22.788	27.3916	17.2827	-0.20208	4.45898	1.09169	0.296098	0.798691
chr1_127380573_127381573	17.7157	14.8663	20.511	15.4712	16.9347	17.9395	17.2302	13.0788	0.0694282	4.14261	0.160398	0.688791	0.944841
chr1_127414523_127415523	21.6525	18.5828	20.511	22.2967	16.9347	16.9698	15.9048	17.2827	0.321843	4.30151	3.96752	0.0463862	0.553367
chr1_127418873_127419873	16.141	21.0606	21.097	16.8363	22.9828	15.0304	20.3228	17.7498	-0.0566173	4.30749	0.0993619	0.752597	0.958926
chr1_127459023_127460023	18.5031	21.0606	25.1992	20.9316	20.9668	22.788	27.8334	16.8156	-0.0602512	4.50145	0.102351	0.749027	0.958168
chr1_127503773_127504773	18.8967	17.344	18.7529	20.0215	22.1764	17.9395	15.9048	13.0788	0.114296	4.25059	0.396394	0.528958	0.898742
chr1_127536973_127537973	18.1094	22.9188	17.5809	17.2913	21.37	21.3334	17.2302	21.9537	-0.124887	4.36661	0.573868	0.448726	0.869548
chr1_127569323_127570323	19.2904	15.4857	17.5809	29.5772	16.5315	16.4849	13.254	30.8286	0.105563	4.38741	0.165399	0.684233	0.943816
chr1_127645523_127646523	21.6525	17.9634	22.2691	17.2913	17.7411	22.788	17.2302	20.5524	0.0278818	4.36584	0.0274388	0.868435	0.980111
chr1_127660973_127661973	25.983	17.9634	19.925	26.847	22.1764	17.9395	26.0662	23.8221	0.0324698	4.57124	0.0279813	0.867153	0.98002
chr1_127672573_127673573	14.9599	14.2469	16.9948	16.8363	13.3058	17.4546	13.254	17.2827	0.0518587	4.03994	0.0851338	0.770457	0.962213
chr1_127802123_127803123	16.5346	15.4857	14.0647	20.0215	22.1764	9.21216	17.2302	18.2169	-0.0171464	4.14996	0.00588344	0.938859	0.991054
chr1_12795019_12796019	23.6209	13.6274	19.3389	23.2067	21.37	18.4243	26.508	16.8156	-0.0347998	4.43192	0.0305578	0.861231	0.978913
chr1_128001973_128002973	10.6294	14.8663	15.8228	17.2913	19.7572	18.4243	15.0212	19.6182	-0.334593	4.11923	3.15131	0.0758662	0.613992
chr1_128013523_128014523	17.322	16.7246	17.5809	18.2014	17.7411	16.0001	22.9736	11.6775	0.0254322	4.19243	0.0168656	0.896671	0.982849
chr1_128292923_128293923	24.4083	27.2548	19.925	18.2014	16.5315	20.3637	14.1376	17.7498	0.383531	4.36552	4.52766	0.0333513	0.524053
chr1_128446823_128447823	33.8566	15.4857	20.511	15.9262	12.4994	14.5455	24.7408	28.4931	0.116885	4.45582	0.167307	0.682517	0.943449
chr1_128462673_128463673	17.7157	12.3886	10.5485	12.2859	10.0802	15.5152	9.71959	8.4078	0.313559	3.71157	1.74438	0.186584	0.723286
chr1_128471723_128472723	22.4399	16.1051	18.1669	23.2067	23.7892	22.788	28.717	24.7563	-0.300412	4.56729	2.60573	0.106478	0.64713
chr1_128547773_128548773	25.983	22.9188	12.3066	15.9262	14.9187	14.5455	17.672	22.8879	0.157292	4.2805	0.480356	0.488261	0.885172
chr1_128551473_128552473	20.8651	18.5828	16.9948	25.4819	24.9989	14.0607	20.3228	18.2169	0.0823768	4.39832	0.174287	0.67633	0.942301
chr1_128560373_128561373	18.1094	16.7246	17.5809	21.8416	14.9187	10.6667	22.09	24.7563	0.0432874	4.27413	0.037336	0.846782	0.976618
chr1_128570273_128571273	22.0462	12.3886	18.1669	12.7409	17.3379	15.0304	15.9048	22.4208	-0.0895492	4.17924	0.178786	0.672419	0.941328
chr1_128615173_128616173	35.8251	14.8663	19.3389	23.2067	14.9187	13.091	19.4392	30.3615	0.285891	4.50185	1.04965	0.305588	0.804077
chr1_12864669_12865669	25.1956	17.9634	24.6132	20.0215	18.9508	18.9092	20.3228	24.7563	0.0970129	4.48185	0.299426	0.584242	0.917512
chr1_128649423_128650423	19.6841	13.008	17.5809	17.2913	17.3379	15.0304	21.6482	15.8814	-0.0280722	4.19341	0.0238409	0.87729	0.98106
chr1_128704373_128705373	32.6756	19.2023	16.4088	19.1114	19.354	18.4243	26.9498	35.0325	-0.168143	4.62403	0.421818	0.516031	0.896101
chr1_128712723_128713723	53.9344	17.344	32.8176	43.6833	23.386	26.1819	39.762	48.1113	0.11615	5.21424	0.110521	0.739552	0.955434
chr1_128721823_128722823	27.5577	17.9634	24.0272	14.5611	15.3219	16.9698	17.672	15.4143	0.375895	4.29603	3.40612	0.0649549	0.592046
chr1_128724323_128725323	26.3767	10.5303	13.4787	20.0215	18.9508	14.0607	24.299	28.026	-0.24038	4.38253	0.866606	0.351897	0.827276
chr1_128737723_128738723	18.5031	9.91085	28.1294	20.4765	14.9187	18.9092	15.9048	18.684	0.180811	4.2555	0.660492	0.416386	0.857902
chr1_128766423_128767423	26.7704	15.4857	20.511	15.0161	16.9347	13.5758	15.0212	29.8944	0.0610283	4.33903	0.0573203	0.810783	0.969784
chr1_128786173_128787173	15.7473	16.1051	12.8926	17.2913	13.7091	15.0304	20.7646	16.8156	-0.0826975	4.09202	0.199346	0.655249	0.936048
chr1_128803223_128804223	19.2904	16.1051	23.4411	26.392	23.7892	24.7274	23.4154	26.1576	-0.192891	4.58363	1.04301	0.307122	0.804886
chr1_128805923_128806923	15.7473	14.2469	15.8228	16.3812	16.9347	15.0304	14.5794	18.2169	-0.0515838	4.07685	0.0865495	0.768611	0.9621
chr1_128823923_128824923	18.5031	12.3886	15.2367	16.3812	18.5475	14.5455	15.0212	17.2827	-0.038169	4.09716	0.0469836	0.828398	0.973326
chr1_128832123_128833123	25.983	20.4411	22.8551	21.8416	20.5636	22.3031	27.3916	26.1576	-0.0676299	4.61451	0.13001	0.718422	0.951313
chr1_129324323_129325323	15.3536	16.1051	15.8228	17.7463	18.9508	12.6061	20.3228	12.6117	-0.00152399	4.10556	6.22277e-05	0.993706	0.999191
chr1_12970119_12971119	15.3536	18.5828	15.2367	14.1061	17.3379	16.4849	20.3228	16.3485	-0.174938	4.14281	1.03773	0.30835	0.805856
chr1_129887523_129888523	13.3852	13.008	11.1345	18.2014	12.9026	11.1516	19.4392	14.4801	-0.0426148	3.93275	0.038776	0.843893	0.975674
chr1_129943223_129944223	12.9915	15.4857	14.0647	16.3812	19.354	17.4546	14.5794	18.2169	-0.250909	4.09252	2.05285	0.151921	0.692287
chr1_130223223_130224223	14.9599	16.7246	19.925	12.2859	12.9026	12.6061	11.045	17.7498	0.213444	3.95863	1.08546	0.297479	0.799741
chr1_130513173_130514173	18.5031	13.6274	13.4787	19.1114	11.2898	17.4546	20.3228	14.4801	0.0621336	4.09535	0.0895451	0.764756	0.961379
chr1_130854673_130855673	18.1094	19.2023	18.7529	15.4712	18.1443	21.3334	14.1376	12.6117	0.102674	4.17792	0.299682	0.584082	0.917448
chr1_130877723_130878723	17.322	9.91085	17.5809	20.4765	21.37	22.3031	13.254	16.3485	-0.141575	4.20672	0.433773	0.510144	0.895093
chr1_131103523_131104523	27.1641	13.6274	22.8551	13.651	18.5475	23.7577	18.5556	17.7498	-0.00134907	4.36355	3.5448e-05	0.99525	0.999191
chr1_131110273_131111273	33.463	15.4857	26.9573	14.5611	23.386	16.9698	18.5556	25.6905	0.109328	4.5269	0.190914	0.662157	0.937418
chr1_131119023_131120023	20.4715	18.5828	18.7529	13.196	17.7411	13.5758	12.3704	21.4866	0.120549	4.16626	0.340005	0.559826	0.909192
chr1_131134423_131135423	21.2588	15.4857	16.4088	20.4765	21.7732	17.9395	22.09	21.0195	-0.14244	4.37369	0.73956	0.389802	0.845732
chr1_131173473_131174473	24.0146	19.2023	19.925	15.0161	22.5796	12.6061	18.9974	15.4143	0.161362	4.28767	0.615934	0.432562	0.862009
chr1_131184223_131185223	30.7072	20.4411	22.2691	22.2967	12.9026	14.5455	20.7646	25.2234	0.403525	4.46964	3.39316	0.0654672	0.594357
chr1_131237923_131238923	17.7157	20.4411	18.7529	20.9316	22.5796	20.3637	13.254	16.3485	0.0910684	4.30224	0.24242	0.622464	0.926912
chr1_131257023_131258023	21.2588	20.4411	22.2691	30.0322	18.5475	14.5455	19.881	21.4866	0.341496	4.46064	3.37142	0.0663364	0.595677
chr1_13133419_13134419	15.3536	16.7246	15.2367	15.9262	18.5475	16.0001	10.6032	17.2827	0.0114019	4.0582	0.00363934	0.951895	0.992885
chr1_13135519_13136519	19.6841	20.4411	16.9948	21.3866	22.9828	15.0304	19.4392	12.1446	0.164038	4.28917	0.700346	0.402668	0.851512
chr1_131384023_131385023	17.322	9.29142	12.8926	11.8309	11.2898	9.69701	13.6958	15.8814	0.0587594	3.79073	0.0680915	0.794136	0.966829
chr1_13141719_13142719	15.3536	23.5383	19.925	15.0161	16.9347	14.5455	17.2302	17.2827	0.117755	4.18747	0.42098	0.516448	0.896133
chr1_131554523_131555523	15.3536	17.9634	9.37646	15.4712	12.9026	15.5152	20.3228	16.8156	-0.159963	4.04155	0.616291	0.432429	0.861926
chr1_131613173_131614173	18.5031	11.7691	18.7529	13.651	14.5155	17.9395	15.9048	19.6182	-0.0918671	4.11647	0.239191	0.624791	0.927333
chr1_131657573_131658573	24.0146	16.7246	22.2691	15.9262	20.5636	18.4243	27.8334	22.8879	-0.174836	4.47095	0.818324	0.365671	0.834189
chr1_131696673_131697673	15.7473	13.008	14.0647	20.4765	17.3379	21.8183	17.2302	18.2169	-0.205005	4.1955	1.29392	0.255327	0.77236
chr1_131712323_131713323	18.1094	17.9634	20.511	20.9316	20.5636	14.5455	20.7646	15.8814	0.0979521	4.29602	0.327709	0.567011	0.911848
chr1_131714073_131715073	29.9198	23.5383	29.8875	25.9369	19.7572	17.4546	21.6482	23.8221	0.4076	4.63894	4.68545	0.0304191	0.511815
chr1_131736423_131737423	20.0778	14.8663	18.1669	19.5665	12.0962	18.4243	13.6958	13.5459	0.365526	4.10868	4.09541	0.0429998	0.546586
chr1_13173819_13174819	15.3536	19.2023	18.7529	18.2014	15.3219	21.3334	13.6958	12.6117	0.173378	4.13835	0.829454	0.36243	0.833142
chr1_131764773_131765773	14.9599	17.9634	11.7206	20.4765	16.5315	21.8183	20.7646	17.2827	-0.216462	4.22534	1.33778	0.247426	0.768586
chr1_13187869_13188869	18.8967	17.9634	15.8228	20.0215	20.5636	13.5758	26.508	19.1511	-0.131509	4.33441	0.449117	0.502754	0.891741
chr1_131940073_131941073	12.9915	19.2023	15.8228	11.8309	14.1123	13.091	13.6958	11.6775	0.140399	3.89067	0.531688	0.465898	0.876655
chr1_131980473_131981473	13.7789	16.1051	16.4088	16.3812	19.7572	16.0001	13.6958	10.2762	0.0469692	4.02197	0.0531364	0.817693	0.97136
chr1_132045523_132046523	17.322	17.344	15.8228	16.3812	18.5475	12.6061	14.1376	11.2104	0.228226	4.03578	1.49774	0.221019	0.750774
chr1_132132623_132133623	16.141	22.2994	16.9948	18.6564	15.7251	17.9395	14.5794	16.8156	0.170132	4.18569	1.01722	0.313179	0.807596
chr1_132245173_132246173	11.4168	15.4857	10.5485	12.7409	12.9026	14.0607	15.9048	16.8156	-0.259404	3.87473	1.86822	0.171679	0.712888
chr1_132354973_132355973	17.7157	11.1497	18.7529	16.8363	16.1283	12.1213	17.672	20.5524	-0.028091	4.12407	0.0205114	0.886118	0.982212
chr1_132509173_132510173	20.8651	21.0606	21.6831	16.3812	17.7411	11.1516	11.9286	18.2169	0.420654	4.18772	4.73883	0.0294891	0.509349
chr1_132547823_132548823	22.0462	16.1051	15.2367	16.3812	15.7251	12.6061	22.09	14.9472	0.111824	4.16975	0.302431	0.582363	0.916897
chr1_132557373_132558373	16.9283	14.2469	18.7529	20.9316	21.7732	20.8486	15.9048	17.7498	-0.0974209	4.2813	0.307496	0.579221	0.915678
chr1_132593723_132594723	19.2904	19.2023	18.7529	18.2014	20.1604	18.9092	23.8572	16.8156	-0.0844331	4.35067	0.264068	0.607339	0.922399
chr1_132601023_132602023	21.6525	22.2994	18.7529	20.9316	21.7732	16.4849	19.4392	20.5524	0.0922919	4.40778	0.329056	0.566215	0.911848
chr1_132630623_132631623	18.5031	22.2994	21.6831	21.3866	21.37	16.9698	12.3704	19.1511	0.244873	4.32642	1.82098	0.177196	0.715803
chr1_132678923_132679923	26.7704	10.5303	16.4088	19.5665	16.5315	16.9698	23.4154	16.8156	0.0312035	4.2981	0.0186931	0.89125	0.982594
chr1_132745773_132746773	21.6525	20.4411	18.7529	27.302	22.1764	21.8183	24.299	21.0195	-0.00576131	4.53946	0.00104901	0.974162	0.997024
chr1_132758823_132759823	25.1956	18.5828	20.511	17.2913	22.5796	16.4849	24.299	26.1576	-0.122847	4.49246	0.414113	0.519889	0.896895
chr1_132803123_132804123	12.2041	14.8663	18.1669	13.196	22.1764	16.4849	14.5794	18.684	-0.334276	4.10845	2.97679	0.0844668	0.622942
chr1_132804223_132805223	15.3536	15.4857	14.6507	17.7463	21.7732	16.0001	23.8572	15.4143	-0.288908	4.22103	2.37804	0.123052	0.660369
chr1_132813473_132814473	16.5346	23.5383	19.3389	28.2121	19.7572	21.3334	17.672	13.0788	0.277952	4.37715	1.84398	0.174486	0.714235
chr1_132833623_132834623	20.4715	27.2548	22.2691	20.9316	17.3379	18.9092	18.9974	19.6182	0.260553	4.42447	2.54028	0.110975	0.652158
chr1_132852623_132853623	17.7157	16.1051	20.511	18.6564	15.3219	14.5455	18.1138	13.5459	0.241198	4.14834	1.99615	0.157699	0.697098
chr1_132862823_132863823	23.2272	16.1051	26.9573	23.2067	17.7411	19.8789	15.9048	16.8156	0.36006	4.38612	4.28516	0.0384465	0.537297
chr1_132896923_132897923	16.5346	26.016	25.1992	19.1114	20.5636	14.5455	17.672	13.5459	0.344551	4.31014	3.05518	0.08048	0.616639
chr1_132928073_132929073	22.0462	28.4937	18.7529	18.2014	22.5796	18.4243	23.8572	29.8944	-0.126212	4.56623	0.389603	0.532508	0.899569
chr1_132931373_132932373	20.8651	17.9634	12.8926	14.1061	17.3379	20.8486	14.1376	14.013	0.00962838	4.13408	0.00229729	0.961772	0.994807
chr1_132938923_132939923	22.0462	17.9634	18.7529	23.2067	18.5475	16.4849	18.9974	18.684	0.193549	4.34914	1.47386	0.224737	0.75266
chr1_132951923_132952923	20.8651	28.4937	26.9573	25.9369	15.3219	23.2728	23.4154	21.0195	0.291898	4.57514	2.24835	0.133757	0.670838
chr1_13300919_13301919	24.4083	23.5383	16.4088	20.9316	24.9989	14.0607	19.4392	19.6182	0.125669	4.42732	0.418953	0.51746	0.896744
chr1_133056723_133057723	17.322	16.1051	18.7529	19.5665	14.5155	18.9092	17.2302	15.8814	0.120869	4.1866	0.514991	0.472986	0.879283
chr1_133097873_133098873	15.7473	18.5828	23.4411	21.8416	13.3058	18.4243	12.8122	11.2104	0.50334	4.14109	6.51163	0.0107171	0.401367
chr1_133158623_133159623	27.5577	12.3886	19.3389	12.7409	11.693	17.4546	17.672	21.9537	0.0964859	4.22544	0.141672	0.706624	0.948752
chr1_133170573_133171573	20.4715	28.4937	16.9948	19.1114	21.37	19.8789	18.9974	15.8814	0.139976	4.39226	0.591916	0.441679	0.866082
chr1_133177673_133178673	18.8967	13.6274	21.6831	22.7517	17.3379	23.2728	22.5318	22.4208	-0.130721	4.41607	0.524529	0.468916	0.877883
chr1_133181323_133182323	18.5031	24.7771	25.1992	20.9316	22.1764	23.2728	23.4154	19.6182	-0.00994594	4.52641	0.00325137	0.954529	0.992889
chr1_133188323_133189323	17.322	21.0606	21.097	15.9262	19.354	16.4849	16.3466	21.9537	-0.00204828	4.2881	0.000143191	0.990453	0.998739
chr1_133204223_133205223	18.8967	30.9714	17.5809	19.1114	15.3219	14.5455	18.5556	23.355	0.250889	4.35693	1.42814	0.232068	0.75704
chr1_133226923_133227923	20.0778	17.9634	25.1992	23.2067	21.37	14.0607	21.2064	22.8879	0.113245	4.4407	0.382897	0.536057	0.901041
chr1_133237573_133238573	18.1094	17.9634	20.511	16.8363	16.9347	9.69701	18.1138	14.013	0.298472	4.12373	2.49771	0.114012	0.652385
chr1_133295573_133296573	25.1956	22.2994	16.9948	23.2067	16.1283	14.5455	15.9048	15.8814	0.509921	4.30399	9.31193	0.00227666	0.320552
chr1_13329619_13330619	15.7473	10.5303	19.3389	20.0215	21.37	16.4849	11.9286	22.4208	-0.126973	4.19499	0.322224	0.570274	0.913174
chr1_13332369_13333369	18.1094	18.5828	13.4787	20.4765	16.9347	10.1819	16.3466	16.3485	0.242368	4.11522	1.61253	0.204137	0.740322
chr1_133385623_133386623	21.2588	21.0606	26.9573	22.2967	23.386	16.0001	20.7646	23.8221	0.110552	4.51476	0.380344	0.537419	0.901906
chr1_13342319_13343319	25.5893	17.344	17.5809	19.5665	17.7411	19.394	22.5318	23.8221	-0.026824	4.43125	0.0215008	0.883423	0.981878
chr1_133433773_133434773	18.1094	14.2469	15.8228	23.2067	18.9508	20.3637	18.9974	18.684	-0.0788295	4.29697	0.209522	0.647142	0.934405
chr1_133448423_133449423	16.9283	16.1051	21.097	19.1114	23.386	14.0607	19.881	13.0788	0.03859	4.24614	0.0366753	0.848128	0.976809
chr1_133492573_133493573	25.5893	21.0606	28.7154	20.0215	24.9989	19.394	29.6006	27.5589	-0.0936354	4.67984	0.207391	0.64882	0.934768
chr1_133678023_133679023	18.8967	16.7246	25.1992	19.1114	15.7251	20.3637	13.254	16.3485	0.282445	4.2495	2.41776	0.119967	0.657223
chr1_133735873_133736873	21.6525	15.4857	26.9573	16.3812	15.7251	24.7274	16.7884	14.013	0.181391	4.30936	0.718652	0.396587	0.849148
chr1_133771873_133772873	20.4715	19.2023	18.1669	15.9262	18.9508	16.9698	18.9974	19.6182	-0.0136368	4.2872	0.00704394	0.933114	0.990405
chr1_133787723_133788723	24.0146	23.5383	25.7853	16.8363	21.7732	17.9395	21.2064	17.7498	0.179869	4.45838	1.02018	0.312477	0.807514
chr1_133812223_133813223	13.7789	9.91085	13.4787	18.2014	10.4834	12.6061	15.463	12.6117	0.144494	3.84235	0.476978	0.489794	0.885895
chr1_133815623_133816623	32.6756	17.9634	16.4088	24.5718	18.9508	16.0001	24.7408	32.2299	0.0205442	4.59891	0.00661082	0.935198	0.990405
chr1_133824773_133825773	18.5031	14.2469	16.4088	22.7517	15.3219	15.5152	21.6482	20.5524	0.00378771	4.26308	0.0004061	0.983922	0.998074
chr1_133829023_133830023	20.8651	21.68	17.5809	25.0269	22.9828	18.9092	28.717	15.8814	-0.0214043	4.4942	0.0114495	0.914787	0.987104
chr1_133833973_133834973	16.141	18.5828	18.1669	20.0215	22.1764	13.091	24.7408	25.2234	-0.236159	4.37882	1.40832	0.235335	0.758386
chr1_133841223_133842223	22.4399	14.2469	19.3389	20.4765	13.3058	15.0304	11.045	14.4801	0.54119	4.11152	8.74524	0.00310411	0.335517
chr1_133862973_133863973	24.4083	11.7691	19.3389	15.4712	18.9508	21.3334	17.2302	17.7498	-0.0494402	4.28118	0.0606766	0.80543	0.968076
chr1_133873873_133874873	21.6525	15.4857	17.5809	19.1114	18.1443	25.6971	21.2064	18.2169	-0.140462	4.37316	0.62797	0.428101	0.860013
chr1_133924073_133925073	20.4715	16.1051	21.097	21.8416	22.5796	16.9698	17.672	13.0788	0.177678	4.30614	0.927263	0.335575	0.818079
chr1_133953723_133954723	16.9283	13.008	15.2367	16.3812	12.4994	11.1516	16.3466	19.1511	0.0791287	4.00957	0.162731	0.686655	0.944598
chr1_133958723_133959723	18.1094	13.6274	22.2691	25.4819	17.3379	16.9698	15.0212	18.2169	0.248091	4.27516	1.73598	0.187649	0.723516
chr1_133961023_133962023	16.9283	16.1051	18.1669	17.7463	16.1283	19.394	19.881	20.5524	-0.130683	4.25384	0.628413	0.427938	0.860011
chr1_133977923_133978923	16.9283	24.1577	20.511	21.8416	18.1443	14.5455	19.4392	18.684	0.207985	4.32818	1.47591	0.224415	0.75266
chr1_134048923_134049923	15.7473	8.672	18.1669	19.1114	15.7251	16.4849	15.9048	19.6182	-0.105416	4.10965	0.286442	0.59251	0.920316
chr1_134086573_134087573	24.4083	17.9634	14.6507	23.2067	15.3219	16.0001	16.7884	14.9472	0.384279	4.24814	4.43687	0.0351706	0.527022
chr1_134098323_134099323	67.3196	22.2994	31.0595	31.8524	35.4823	25.6971	39.762	45.3087	0.0715545	5.2851	0.0435553	0.834683	0.974777
chr1_134144823_134145823	15.3536	22.9188	22.8551	17.2913	17.3379	16.0001	15.463	17.2827	0.204573	4.23042	1.32362	0.249944	0.770418
chr1_134210773_134211773	20.4715	19.2023	18.7529	20.4765	19.354	17.9395	15.463	18.684	0.150367	4.30503	0.869316	0.351145	0.826867
chr1_134243673_134244673	22.0462	27.2548	22.8551	21.8416	21.7732	16.4849	18.9974	23.8221	0.195477	4.50601	1.24878	0.263786	0.778256
chr1_134245623_134246623	15.7473	9.29142	18.1669	10.4658	10.4834	11.6364	7.51059	11.6775	0.388299	3.67609	2.63865	0.104292	0.643726
chr1_13426019_13427019	24.802	19.8217	12.8926	20.4765	14.9187	17.4546	15.463	20.0853	0.234912	4.27117	1.44977	0.228565	0.754957
chr1_134272223_134273223	20.0778	16.1051	14.6507	15.4712	15.7251	14.0607	26.508	20.5524	-0.197127	4.24819	0.867199	0.351732	0.827265
chr1_134319073_134320073	20.8651	16.7246	21.097	22.2967	22.1764	17.9395	17.672	12.6117	0.203512	4.31941	1.23137	0.26714	0.780646
chr1_134323623_134324623	14.1725	17.344	18.1669	16.8363	23.386	20.3637	16.7884	15.8814	-0.225141	4.23522	1.54064	0.214523	0.747661
chr1_134344223_134345223	27.9514	20.4411	24.6132	20.4765	27.0149	23.7577	27.3916	23.8221	-0.117231	4.6757	0.37344	0.541135	0.902814
chr1_134420023_134421023	27.9514	28.4937	21.097	20.4765	20.9668	17.9395	19.881	30.8286	0.131185	4.60765	0.382052	0.536507	0.901129
chr1_134425573_134426573	17.7157	16.1051	11.1345	12.2859	20.1604	12.1213	15.9048	16.8156	-0.178911	4.03602	0.757834	0.384007	0.842666
chr1_134513273_134514273	21.2588	14.2469	18.1669	23.6618	20.1604	16.9698	21.2064	24.2892	-0.067205	4.4029	0.136612	0.711673	0.949171
chr1_134516223_134517223	18.5031	12.3886	19.3389	23.6618	13.7091	22.3031	15.9048	20.0853	0.0689949	4.26626	0.113092	0.736651	0.954758
chr1_134518673_134519673	18.8967	14.8663	28.1294	14.1061	17.7411	14.0607	22.9736	20.5524	-0.000916504	4.3081	1.82645e-05	0.99659	0.999207
chr1_134535523_134536523	13.7789	8.672	21.6831	20.9316	17.7411	18.4243	13.6958	16.3485	-0.0166796	4.12223	0.00551481	0.940802	0.991322
chr1_134651273_134652273	22.8336	21.0606	22.2691	18.6564	24.5957	19.394	22.09	18.684	-0.00687983	4.47323	0.001651	0.967589	0.995316
chr1_134679773_134680773	18.5031	13.6274	19.925	18.6564	22.5796	10.6667	13.254	12.6117	0.24943	4.11285	1.21188	0.270959	0.783883
chr1_134703873_134704873	18.8967	18.5828	23.4411	24.1168	21.37	17.9395	18.9974	18.684	0.135175	4.40597	0.667278	0.414002	0.857114
chr1_134713773_134714773	18.8967	20.4411	25.1992	24.1168	19.7572	16.0001	22.09	20.0853	0.171133	4.43999	0.981374	0.32186	0.811965
chr1_134764323_134765323	14.5662	16.7246	15.8228	18.6564	20.1604	23.2728	25.1826	25.6905	-0.517688	4.3959	9.46503	0.00209426	0.320552
chr1_134767073_134768073	24.4083	13.008	19.925	15.4712	17.7411	19.394	15.0212	23.355	-0.022229	4.29624	0.0115168	0.914538	0.987026
chr1_134795523_134796523	24.802	13.6274	15.8228	20.0215	12.0962	16.9698	23.8572	19.1511	0.0799255	4.28184	0.125686	0.722947	0.952616
chr1_134842523_134843523	16.9283	20.4411	24.0272	18.2014	14.1123	13.5758	11.045	13.5459	0.574765	4.10221	10.3343	0.00130583	0.307524
chr1_13487569_13488569	12.9915	19.2023	20.511	16.8363	16.5315	13.5758	15.463	12.1446	0.223027	4.05946	1.37278	0.241335	0.763647
chr1_134909573_134910573	18.1094	12.3886	16.9948	16.3812	14.9187	14.0607	14.1376	19.6182	0.052605	4.07575	0.083423	0.772711	0.963126
chr1_134949473_134950473	13.7789	11.7691	16.9948	18.6564	13.3058	16.4849	15.463	12.6117	0.0927623	3.98556	0.242334	0.622526	0.926912
chr1_134987123_134988123	26.7704	27.2548	24.0272	35.0376	26.6117	16.0001	26.0662	24.2892	0.282099	4.74362	1.64878	0.199125	0.735218
chr1_135019323_135020323	24.4083	26.016	15.8228	21.3866	18.5475	17.4546	18.9974	21.9537	0.196174	4.42857	1.23544	0.266351	0.780056
chr1_135089973_135090973	12.9915	11.7691	15.8228	16.8363	16.1283	17.9395	13.6958	13.5459	-0.0888621	3.98442	0.233949	0.628611	0.928523
chr1_135095373_135096373	21.6525	21.68	28.1294	19.1114	18.5475	19.394	22.09	19.1511	0.178561	4.46156	1.07705	0.299359	0.801615
chr1_13513519_13514519	15.7473	15.4857	18.7529	13.651	16.5315	10.6667	19.881	13.5459	0.0476189	4.0426	0.055627	0.813546	0.970345
chr1_135136373_135137373	23.6209	11.7691	17.5809	20.9316	18.9508	17.9395	13.6958	14.4801	0.218938	4.21354	1.15854	0.28177	0.791016
chr1_135154173_135155173	26.7704	24.1577	16.9948	23.6618	20.9668	16.4849	24.299	21.9537	0.14241	4.52327	0.584085	0.444716	0.867649
chr1_135158123_135159123	25.5893	14.2469	26.3713	17.2913	20.1604	12.6061	24.7408	24.2892	0.0363233	4.44356	0.0250522	0.874237	0.980695
chr1_135162223_135163223	17.7157	14.8663	26.3713	19.1114	22.5796	22.3031	25.1826	16.3485	-0.156578	4.42896	0.652652	0.419166	0.857902
chr1_135172173_135173173	20.0778	14.2469	16.9948	17.7463	13.3058	17.4546	15.463	14.013	0.233312	4.1016	1.79891	0.179844	0.717535
chr1_135180773_135181773	14.5662	21.0606	23.4411	17.7463	15.3219	15.5152	17.672	18.2169	0.166927	4.22155	0.846967	0.357412	0.829764
chr1_135198873_135199873	26.7704	17.344	19.3389	25.0269	21.7732	19.8789	20.3228	21.4866	0.114973	4.50221	0.417804	0.518035	0.896872
chr1_135204023_135205023	18.1094	22.2994	18.1669	22.2967	22.1764	26.1819	17.2302	14.4801	0.00996568	4.39484	0.00260968	0.959258	0.993771
chr1_135226973_135227973	14.9599	21.0606	19.925	20.4765	24.5957	21.8183	20.3228	18.684	-0.188072	4.40291	1.16075	0.281309	0.790625
chr1_135248473_135249473	17.322	19.8217	20.511	20.4765	20.5636	16.9698	14.5794	17.2827	0.151453	4.27309	0.822991	0.364307	0.834057
chr1_135267723_135268723	21.6525	13.6274	20.511	12.7409	15.7251	15.5152	13.254	14.013	0.24047	4.07636	1.41239	0.23466	0.758064
chr1_135330223_135331223	17.7157	17.344	18.1669	13.651	16.9347	12.1213	13.254	14.9472	0.205297	4.03824	1.31248	0.251947	0.77178
chr1_135367623_135368623	24.0146	16.7246	25.1992	22.7517	24.1924	14.5455	30.4842	25.2234	-0.086763	4.58682	0.15775	0.691236	0.945025
chr1_135410673_135411673	18.1094	19.8217	18.7529	14.5611	14.9187	14.0607	24.7408	18.2169	-0.025871	4.23276	0.0164897	0.897823	0.983063
chr1_135471873_135472873	17.322	14.8663	28.1294	19.5665	21.37	10.1819	19.881	23.355	0.0808892	4.34081	0.117201	0.73209	0.953938
chr1_135515873_135516873	21.6525	22.2994	13.4787	23.2067	24.1924	18.4243	11.4868	20.0853	0.127086	4.35195	0.334959	0.562754	0.910147
chr1_135530823_135531823	22.8336	22.9188	18.7529	15.4712	20.5636	16.4849	23.4154	22.8879	-0.0642812	4.41976	0.124356	0.724358	0.953024
chr1_135542273_135543273	19.6841	22.2994	18.1669	21.8416	22.5796	19.8789	22.9736	18.684	-0.0438933	4.44357	0.0724303	0.787831	0.965746
chr1_135544923_135545923	20.8651	25.3966	23.4411	21.8416	17.7411	20.3637	26.0662	22.4208	0.069999	4.52953	0.153104	0.695587	0.94657
chr1_135578723_135579723	22.4399	19.2023	20.511	15.0161	18.9508	16.9698	19.881	12.1446	0.178898	4.25627	0.878036	0.34874	0.825884
chr1_135615923_135616923	23.2272	18.5828	29.8875	21.8416	24.5957	15.0304	28.2752	25.6905	-0.00722034	4.60879	0.0011195	0.973309	0.997024
chr1_135643823_135644823	15.3536	17.344	16.9948	15.9262	16.9347	10.1819	15.9048	14.013	0.173543	4.02262	0.910052	0.340101	0.819907
chr1_135645573_135646573	23.2272	14.8663	21.6831	13.651	21.7732	16.9698	18.1138	20.5524	-0.0673041	4.31772	0.120823	0.728144	0.953152
chr1_135658973_135659973	31.8882	17.344	20.511	19.1114	19.354	19.8789	18.5556	21.9537	0.186895	4.47524	0.843318	0.35845	0.829993
chr1_135665423_135666423	19.2904	12.3886	16.4088	15.9262	15.7251	11.1516	17.672	19.6182	0.01875	4.09806	0.00899077	0.924458	0.989117
chr1_135691273_135692273	25.5893	18.5828	9.96248	20.0215	17.7411	14.5455	25.6244	26.1576	-0.154211	4.39484	0.39453	0.529928	0.899154
chr1_135693573_135694573	30.3135	18.5828	28.1294	25.0269	26.2085	18.4243	33.135	25.6905	-0.0118557	4.74798	0.00266072	0.958862	0.993761
chr1_135698473_135699473	19.6841	16.7246	21.097	18.6564	16.9347	14.0607	25.6244	23.355	-0.0675628	4.35928	0.118237	0.730954	0.953493
chr1_135700123_135701123	11.4168	14.2469	18.1669	14.5611	11.693	15.5152	11.045	12.1446	0.190781	3.84511	0.902025	0.342239	0.82187
chr1_135734273_135735273	26.7704	23.5383	25.7853	26.392	25.8053	20.3637	22.5318	35.0325	-0.0127909	4.74443	0.003562	0.952408	0.992885
chr1_135770923_135771923	30.7072	21.0606	21.6831	24.5718	25.8053	13.5758	21.6482	26.6247	0.171516	4.60852	0.607381	0.435776	0.862837
chr1_135788073_135789073	17.7157	17.9634	15.8228	23.2067	17.7411	15.5152	16.3466	17.2827	0.169001	4.22498	0.984311	0.321137	0.811766
chr1_135792773_135793773	17.322	16.7246	11.1345	20.0215	20.1604	12.1213	15.9048	20.0853	-0.0539132	4.15511	0.0688163	0.793068	0.966515
chr1_135794423_135795423	18.1094	25.3966	21.6831	23.6618	18.9508	16.4849	22.9736	19.1511	0.173702	4.43424	0.980755	0.322012	0.812103
chr1_135865323_135866323	19.2904	21.68	24.0272	24.5718	19.7572	19.394	26.9498	18.684	0.0695453	4.50459	0.146812	0.701601	0.947841
chr1_135894923_135895923	20.4715	23.5383	22.2691	21.3866	18.1443	15.5152	14.5794	19.1511	0.362661	4.33594	5.14186	0.0233556	0.487892
chr1_135899923_135900923	17.7157	18.5828	21.097	21.3866	15.3219	15.0304	21.6482	13.0788	0.26627	4.23795	2.1085	0.146482	0.685522
chr1_13592969_13593969	24.802	15.4857	16.9948	9.55571	17.3379	16.9698	13.6958	19.6182	0.000733693	4.16083	1.0158e-05	0.997457	0.999446
chr1_135929723_135930723	23.2272	19.2023	22.2691	21.3866	19.354	27.6365	15.9048	22.8879	0.0225972	4.48787	0.0145023	0.904146	0.984266
chr1_135943923_135944923	16.9283	13.008	15.2367	22.7517	20.9668	17.9395	16.3466	18.2169	-0.0901188	4.23394	0.235661	0.627358	0.928133
chr1_135997423_135998423	17.322	24.1577	21.6831	18.2014	15.3219	23.7577	21.6482	21.9537	-0.0379722	4.4096	0.0423842	0.836889	0.974973
chr1_136007223_136008223	27.5577	16.7246	19.925	22.7517	21.37	20.8486	24.299	30.3615	-0.128341	4.59565	0.396599	0.528851	0.898742
chr1_136060723_136061723	24.0146	24.7771	18.7529	17.2913	19.354	19.8789	21.6482	16.8156	0.12497	4.40944	0.512804	0.473928	0.879942
chr1_136075523_136076523	28.7388	26.016	25.1992	20.9316	32.2566	23.2728	36.2276	31.7628	-0.293035	4.86729	1.81527	0.177877	0.715803
chr1_136077173_136078173	16.9283	14.2469	22.2691	22.2967	20.1604	16.9698	17.2302	12.1446	0.182143	4.22997	0.864187	0.35257	0.827482
chr1_136169373_136170373	27.9514	23.5383	15.8228	18.6564	19.7572	20.8486	30.926	18.684	-0.056218	4.53288	0.0665952	0.79636	0.967413
chr1_136177823_136178823	19.6841	25.3966	16.9948	27.7571	24.9989	23.7577	23.4154	18.2169	-0.0114131	4.55624	0.00342931	0.953302	0.992889
chr1_136215523_136216523	21.6525	27.2548	21.6831	22.7517	14.5155	22.788	15.0212	16.3485	0.441425	4.38971	6.04395	0.013954	0.434715
chr1_136249273_136250273	16.141	14.2469	19.3389	18.6564	19.354	18.4243	19.4392	12.6117	-0.0339473	4.19261	0.034875	0.851858	0.977154
chr1_136260223_136261223	22.4399	23.5383	28.1294	30.0322	22.1764	13.5758	22.09	18.2169	0.440269	4.54885	5.14454	0.0233197	0.487892
chr1_13647369_13648369	22.0462	16.7246	18.7529	17.2913	14.1123	16.9698	15.0212	14.9472	0.319561	4.16553	3.54977	0.0595538	0.581624
chr1_136526673_136527673	22.8336	19.8217	20.511	24.1168	19.7572	20.3637	23.8572	25.6905	-0.0228478	4.5334	0.0172016	0.895653	0.982664
chr1_136541523_136542523	17.322	13.6274	26.3713	18.6564	13.3058	14.5455	18.5556	11.6775	0.379404	4.13698	3.26631	0.0707165	0.601907
chr1_136555273_136556273	14.9599	13.6274	19.3389	17.7463	16.5315	15.0304	18.1138	15.8814	-0.00435046	4.11822	0.000634415	0.979905	0.997678
chr1_136682673_136683673	18.8967	14.2469	17.5809	17.7463	17.3379	12.1213	19.881	22.8879	-0.0638019	4.22232	0.108193	0.74221	0.955476
chr1_136685373_136686373	33.463	15.4857	20.511	16.8363	18.5475	17.4546	22.9736	24.2892	0.0791092	4.48778	0.11512	0.734388	0.954321
chr1_136781473_136782473	14.9599	15.4857	16.9948	11.3758	24.1924	14.0607	20.7646	17.7498	-0.410215	4.17123	4.16915	0.0411665	0.541757
chr1_13682919_13683919	20.8651	12.3886	16.9948	14.1061	16.5315	15.5152	13.254	17.2827	0.0699888	4.08344	0.132609	0.715742	0.950314
chr1_136839023_136840023	14.1725	14.2469	18.7529	15.9262	16.9347	21.8183	18.5556	15.8814	-0.219538	4.16771	1.58837	0.20756	0.742958
chr1_136858573_136859573	19.2904	19.2023	18.7529	20.0215	16.5315	16.9698	16.3466	21.0195	0.132036	4.28112	0.657883	0.417308	0.857902
chr1_136862423_136863423	18.1094	24.1577	20.511	26.392	19.7572	16.0001	23.8572	18.684	0.173596	4.44762	0.884197	0.347055	0.824939
chr1_136873823_136874823	12.9915	9.91085	12.3066	15.4712	14.5155	23.2728	17.2302	16.3485	-0.458273	4.02966	5.16414	0.0230578	0.487892
chr1_136966123_136967123	13.7789	16.1051	14.0647	18.2014	15.3219	21.3334	12.3704	9.342	0.0932908	3.99759	0.169374	0.680669	0.943306
chr1_136970823_136971823	14.9599	23.5383	22.8551	28.6671	25.4021	17.9395	15.9048	11.6775	0.324121	4.38919	1.83111	0.175996	0.715198
chr1_137016923_137017923	19.2904	14.8663	18.7529	18.2014	18.9508	17.4546	24.7408	19.6182	-0.170097	4.32717	0.991241	0.319439	0.810865
chr1_137167073_137168073	16.5346	16.1051	14.0647	19.1114	13.3058	10.6667	11.045	14.4801	0.420777	3.9413	5.21702	0.0223668	0.487892
chr1_137171073_137172073	13.7789	17.9634	12.8926	17.2913	20.5636	16.0001	16.7884	10.7433	-0.0671811	4.06638	0.105761	0.745023	0.956644
chr1_137262223_137263223	16.5346	17.344	10.5485	14.5611	12.9026	11.1516	15.0212	23.355	-0.0701359	4.01554	0.0897885	0.764446	0.961377
chr1_137670323_137671323	16.5346	9.29142	15.8228	18.6564	16.5315	16.0001	18.1138	21.9537	-0.230852	4.15086	1.41999	0.233405	0.75774
chr1_137750973_137751973	18.1094	20.4411	20.511	15.0161	13.3058	16.4849	23.8572	19.6182	0.00524449	4.26689	0.000699842	0.978895	0.997678
chr1_137767323_137768323	15.3536	13.008	15.8228	18.6564	20.1604	18.4243	21.2064	16.8156	-0.274524	4.21256	2.66256	0.102735	0.642953
chr1_13787719_13788719	22.8336	16.1051	11.1345	21.3866	13.3058	16.9698	22.9736	21.9537	-0.0367155	4.28588	0.0265225	0.870631	0.980111
chr1_137928123_137929123	16.141	16.1051	15.8228	14.5611	14.9187	12.6061	16.3466	10.2762	0.196665	3.95776	1.15679	0.282132	0.791406
chr1_138038723_138039723	23.2272	24.1577	12.8926	14.1061	15.7251	13.091	16.3466	25.6905	0.075244	4.25684	0.0971382	0.755291	0.959273
chr1_138156423_138157423	24.0146	13.008	10.5485	14.5611	12.9026	13.5758	14.1376	14.4801	0.219067	3.98636	0.883823	0.347157	0.824993
chr1_138247273_138248273	18.5031	16.1051	14.0647	14.1061	11.2898	9.69701	15.0212	12.1446	0.393047	3.88985	4.0983	0.0429264	0.546177
chr1_138299373_138300373	25.5893	13.008	19.3389	10.9208	16.1283	16.9698	15.0212	19.6182	0.0473078	4.18383	0.0403333	0.84083	0.975371
chr1_138322723_138323723	36.6124	14.2469	18.1669	22.7517	20.5636	12.6061	30.0424	29.4273	0.0079288	4.61399	0.000735158	0.978369	0.997678
chr1_138342423_138343423	14.9599	13.008	12.8926	10.0107	11.2898	15.0304	11.9286	10.2762	0.0810293	3.74023	0.157524	0.691446	0.945025
chr1_138385173_138386173	18.5031	17.344	19.3389	22.7517	20.1604	15.5152	14.5794	21.0195	0.132115	4.29606	0.559943	0.454283	0.872833
chr1_138541123_138542123	22.8336	22.2994	19.925	21.3866	15.3219	13.091	15.463	23.8221	0.35924	4.33336	3.68289	0.0549734	0.570949
chr1_138570773_138571773	20.8651	15.4857	14.0647	20.9316	21.37	13.091	18.1138	18.684	0.0226609	4.24919	0.0139702	0.905913	0.985117
chr1_138576523_138577523	14.9599	9.29142	15.2367	14.1061	12.4994	10.6667	15.0212	13.5459	0.0731404	3.82916	0.14094	0.707348	0.948776
chr1_138579573_138580573	18.1094	9.29142	15.8228	13.196	17.3379	19.394	18.9974	14.4801	-0.279523	4.08651	2.06253	0.15096	0.692287
chr1_138822123_138823123	17.7157	17.9634	18.7529	20.4765	16.1283	22.3031	12.8122	18.684	0.110465	4.2474	0.366142	0.545115	0.904109
chr1_138929073_138930073	16.9283	16.1051	16.4088	25.0269	12.9026	14.0607	19.4392	11.6775	0.369772	4.13253	3.09138	0.0787083	0.615924
chr1_138982223_138983223	24.802	17.9634	23.4411	22.2967	18.1443	20.3637	31.8096	20.5524	-0.0258713	4.554	0.0157734	0.900055	0.983466
chr1_138992223_138993223	19.6841	19.8217	20.511	13.651	15.7251	19.8789	18.9974	19.1511	-0.00684961	4.26991	0.00153984	0.968698	0.995875
chr1_139021273_139022273	12.2041	14.8663	15.8228	20.0215	12.0962	7.75761	14.1376	9.8091	0.503573	3.82911	5.04422	0.0247083	0.489533
chr1_139080223_139081223	12.9915	11.1497	15.2367	11.3758	16.5315	16.4849	15.463	14.9472	-0.32508	3.93413	3.05933	0.0802748	0.616639
chr1_139324723_139325723	14.1725	22.2994	14.6507	19.1114	14.9187	26.6668	20.7646	20.0853	-0.235891	4.3159	1.31464	0.251557	0.771348
chr1_139346173_139347173	17.7157	11.7691	21.097	15.0161	19.354	16.9698	18.5556	25.2234	-0.279267	4.26821	2.14172	0.143341	0.684142
chr1_139479223_139480223	12.2041	15.4857	18.1669	19.1114	19.7572	24.2425	19.4392	18.2169	-0.341769	4.26843	3.54213	0.0598285	0.582279
chr1_13980069_13981069	24.802	18.5828	19.925	16.3812	17.7411	16.0001	15.463	14.4801	0.335311	4.24181	3.46894	0.0625315	0.587925
chr1_14256519_14257519	12.5978	9.29142	15.8228	10.0107	14.9187	18.4243	12.8122	13.5459	-0.31862	3.84946	2.42418	0.119476	0.657223
chr1_143308723_143309723	14.5662	19.2023	14.6507	19.1114	14.5155	23.7577	26.0662	20.0853	-0.320113	4.31674	2.48942	0.114614	0.652952
chr1_143465620_143466620	17.322	17.344	9.37646	15.9262	22.5796	15.0304	15.9048	16.8156	-0.220823	4.12494	1.17147	0.279099	0.788144
chr1_143565070_143566070	12.9915	18.5828	13.4787	15.0161	15.7251	12.6061	15.0212	14.013	0.0344403	3.96014	0.0354161	0.850726	0.976976
chr1_143709670_143710670	13.7789	19.8217	21.6831	18.6564	11.693	14.0607	14.5794	12.6117	0.451099	4.04758	5.69314	0.0170313	0.460581
chr1_143813620_143814620	19.6841	21.68	22.2691	22.7517	15.3219	18.9092	21.2064	19.1511	0.210071	4.38973	1.62934	0.201795	0.73821
chr1_143830620_143831620	12.9915	14.2469	8.79043	11.8309	16.9347	19.394	17.2302	17.2827	-0.550808	3.99207	9.02037	0.00266988	0.321997
chr1_143917920_143918920	17.322	8.672	12.3066	10.9208	14.9187	13.091	18.1138	17.2827	-0.322798	3.93303	2.28864	0.130324	0.667237
chr1_143999670_144000670	22.8336	19.8217	17.5809	20.4765	18.5475	18.9092	24.7408	21.0195	-0.0259392	4.42971	0.0232338	0.878851	0.981203
chr1_144113220_144114220	14.1725	19.2023	15.2367	16.8363	17.3379	14.0607	23.8572	22.4208	-0.263259	4.23613	1.82227	0.177044	0.715803
chr1_144307970_144308970	23.6209	11.7691	20.511	14.1061	14.9187	20.3637	11.045	15.4143	0.207931	4.12951	0.796551	0.372127	0.83798
chr1_144309570_144310570	14.1725	17.344	16.4088	14.1061	15.7251	12.6061	21.6482	14.013	-0.0703097	4.05936	0.127047	0.721514	0.951932
chr1_144318470_144319470	16.9283	12.3886	12.8926	16.3812	14.9187	17.4546	13.254	13.5459	0.0251073	3.98103	0.0191954	0.889808	0.982594
chr1_144330270_144331270	36.6124	17.344	15.2367	13.651	14.5155	18.4243	19.4392	25.6905	0.113457	4.41763	0.161159	0.688092	0.944834
chr1_14498319_14499319	19.6841	18.5828	15.8228	16.3812	17.3379	20.3637	21.6482	23.355	-0.213898	4.33391	1.63356	0.201211	0.737709
chr1_14506019_14507019	18.5031	21.0606	20.511	23.2067	16.1283	16.9698	16.3466	17.2827	0.314449	4.29257	3.75272	0.0527216	0.56436
chr1_14761919_14762919	15.7473	22.2994	11.7206	17.2913	18.1443	12.1213	14.5794	11.6775	0.224042	4.03272	1.15197	0.283137	0.791819
chr1_149888420_149889420	10.6294	17.344	13.4787	21.3866	12.4994	12.6061	15.463	13.5459	0.203789	3.95131	0.84696	0.357414	0.829764
chr1_149910870_149911870	12.9915	11.7691	16.9948	18.2014	17.3379	14.5455	14.1376	18.2169	-0.0993069	4.04687	0.283585	0.594361	0.920446
chr1_150164720_150165720	48.4229	21.68	26.9573	28.6671	23.386	36.3638	58.3175	42.9732	-0.344527	5.2204	1.08037	0.298615	0.800635
chr1_150167470_150168470	13.7789	11.7691	8.79043	10.4658	8.06415	17.4546	14.5794	14.9472	-0.261517	3.75213	1.16095	0.281269	0.790625
chr1_15017669_15018669	23.6209	19.8217	23.4411	19.1114	22.5796	26.1819	21.6482	19.1511	-0.0523269	4.51967	0.0901126	0.764034	0.961377
chr1_150535420_150536420	16.5346	11.7691	12.8926	19.1114	14.9187	13.091	15.9048	18.684	-0.0176575	4.04272	0.00856026	0.926284	0.989497
chr1_150593820_150594820	13.7789	17.9634	11.7206	14.1061	13.7091	17.9395	17.2302	21.4866	-0.288793	4.08034	2.27882	0.131151	0.66807
chr1_150680170_150681170	14.5662	17.9634	15.8228	19.5665	16.1283	16.9698	17.672	20.5524	-0.0741345	4.19614	0.188559	0.664119	0.938189
chr1_150897720_150898720	20.0778	17.344	12.3066	14.1061	18.9508	16.9698	22.5318	15.8814	-0.203313	4.20167	1.13607	0.286484	0.794168
chr1_150942070_150943070	18.5031	22.9188	20.511	20.0215	13.7091	20.8486	13.6958	20.5524	0.251212	4.29206	1.86599	0.171935	0.712888
chr1_150949770_150950770	15.7473	14.2469	12.8926	13.196	13.7091	16.9698	18.1138	19.1511	-0.253766	4.0463	2.0314	0.154079	0.693788
chr1_151038220_151039220	15.7473	13.6274	14.6507	18.2014	18.9508	15.0304	30.926	20.5524	-0.447819	4.29502	4.22836	0.0397537	0.538556
chr1_151062020_151063020	18.1094	24.1577	9.96248	12.2859	16.9347	20.3637	22.09	21.9537	-0.337681	4.26231	2.45348	0.117264	0.654857
chr1_151186270_151187270	17.322	16.7246	15.8228	20.0215	17.3379	17.4546	13.254	14.9472	0.160466	4.13667	0.877401	0.348915	0.825884
chr1_151188170_151189170	18.8967	21.68	25.7853	20.0215	19.354	18.4243	15.9048	16.8156	0.266685	4.34989	2.58542	0.107852	0.650183
chr1_151222420_151223420	18.1094	12.3886	15.8228	23.6618	22.1764	19.394	17.672	17.2827	-0.102468	4.28536	0.288907	0.590922	0.920054
chr1_151226970_151227970	12.9915	11.1497	11.7206	19.5665	15.3219	16.0001	11.9286	24.2892	-0.260058	4.03987	1.17239	0.278911	0.787923
chr1_151235220_151236220	13.3852	15.4857	16.4088	10.0107	18.1443	14.0607	12.3704	13.5459	-0.107594	3.91467	0.280724	0.596227	0.920446
chr1_151250620_151251620	19.6841	20.4411	25.7853	16.8363	23.386	16.9698	21.6482	21.4866	-0.0379825	4.43863	0.0456457	0.830821	0.973572
chr1_151338570_151339570	21.6525	16.7246	14.6507	17.2913	20.1604	16.0001	11.045	22.8879	0.0234414	4.22101	0.0118939	0.913155	0.986478
chr1_151563770_151564770	16.9283	18.5828	17.5809	15.0161	17.7411	16.4849	15.463	22.8879	-0.100461	4.20967	0.325586	0.56827	0.9124
chr1_151653570_151654570	20.0778	21.68	14.6507	23.6618	19.7572	18.4243	21.2064	19.6182	0.0302841	4.38672	0.0321812	0.857631	0.978547
chr1_151686770_151687770	17.322	14.8663	13.4787	16.8363	16.5315	15.5152	14.5794	14.9472	0.0421168	4.04959	0.056776	0.811666	0.9698
chr1_151692370_151693370	14.9599	9.91085	10.5485	18.6564	21.7732	10.1819	13.254	14.013	-0.114083	3.94684	0.203446	0.651954	0.935284
chr1_151705470_151706470	21.2588	16.1051	14.6507	21.8416	17.7411	16.4849	21.6482	20.0853	-0.00742439	4.31244	0.00176709	0.966469	0.995177
chr1_151710720_151711720	19.6841	21.68	14.0647	20.0215	14.9187	13.091	18.5556	12.1446	0.361943	4.14683	3.77259	0.0520988	0.564145
chr1_151740870_151741870	13.3852	12.3886	9.96248	14.5611	16.5315	13.5758	16.3466	21.0195	-0.401253	3.98529	4.35604	0.0368779	0.5319
chr1_151818470_151819470	22.4399	20.4411	26.3713	19.1114	19.354	19.394	21.2064	20.0853	0.135265	4.45515	0.677785	0.410351	0.855134
chr1_151845770_151846770	14.1725	16.7246	21.097	21.3866	18.9508	13.091	22.5318	18.684	-0.0160946	4.26794	0.00667605	0.93488	0.990405
chr1_151889570_151890570	26.7704	14.8663	24.6132	18.2014	24.9989	16.4849	28.717	25.6905	-0.172041	4.56992	0.622002	0.430304	0.861147
chr1_151900070_151901070	20.4715	14.2469	20.511	22.2967	18.5475	16.4849	26.9498	19.6182	-0.0584631	4.3925	0.0917974	0.761904	0.961255
chr1_151928270_151929270	16.9283	16.1051	15.8228	17.7463	18.9508	20.8486	17.2302	16.3485	-0.129465	4.21082	0.599072	0.438932	0.864863
chr1_151953020_151954020	24.0146	15.4857	15.8228	15.4712	15.7251	14.5455	18.1138	14.013	0.209746	4.1504	1.13417	0.286887	0.794534
chr1_152001270_152002270	13.7789	11.7691	11.7206	17.2913	13.3058	12.1213	13.6958	12.6117	0.0997406	3.84122	0.273598	0.600929	0.920818
chr1_152008070_152009070	18.5031	13.6274	24.6132	17.2913	20.1604	19.8789	16.7884	18.2169	-0.0215422	4.29282	0.0147775	0.903245	0.984072
chr1_152015370_152016370	16.141	17.344	19.925	20.9316	14.9187	20.3637	17.2302	16.3485	0.112294	4.23024	0.428554	0.512699	0.895575
chr1_152154770_152155770	11.4168	16.7246	16.4088	21.3866	16.1283	13.091	13.254	11.2104	0.274673	3.98307	1.63624	0.200842	0.737275
chr1_152164320_152165320	20.8651	20.4411	15.8228	25.0269	18.1443	15.5152	15.0212	14.4801	0.390292	4.26029	4.92458	0.0264772	0.501717
chr1_152220070_152221070	13.7789	14.2469	15.8228	20.0215	19.354	18.4243	14.5794	20.0853	-0.177122	4.17433	0.938636	0.332629	0.817744
chr1_152253370_152254370	18.8967	14.2469	13.4787	17.2913	16.9347	14.5455	12.3704	17.2827	0.0944347	4.0634	0.267638	0.604921	0.921249
chr1_152327170_152328170	18.1094	15.4857	15.2367	14.5611	16.9347	16.9698	22.9736	18.2169	-0.230609	4.19989	1.73546	0.187715	0.723522
chr1_152368120_152369120	22.0462	17.344	16.4088	16.3812	16.9347	9.21216	18.1138	8.8749	0.438137	4.06327	3.62068	0.0570656	0.575749
chr1_152414770_152415770	18.8967	17.9634	23.4411	20.0215	13.7091	17.9395	17.672	16.8156	0.281202	4.25819	2.89835	0.0886702	0.628984
chr1_152455670_152456670	13.7789	13.6274	15.2367	17.7463	14.9187	8.72731	19.4392	16.3485	0.0182883	3.99915	0.00719041	0.932423	0.990405
chr1_152524620_152525620	24.0146	19.2023	23.4411	22.2967	17.3379	20.3637	26.0662	21.9537	0.0670361	4.51267	0.140561	0.707723	0.948776
chr1_152531670_152532670	12.9915	9.29142	15.2367	12.2859	16.9347	15.5152	15.9048	11.2104	-0.25571	3.88129	1.69236	0.193291	0.73025
chr1_152535820_152536820	14.1725	13.008	13.4787	13.651	16.9347	14.0607	20.7646	16.3485	-0.323904	4.0337	3.27142	0.0704967	0.601235
chr1_152555220_152556220	19.2904	18.5828	19.3389	16.8363	14.5155	22.788	15.9048	16.3485	0.10088	4.23425	0.318826	0.572314	0.913558
chr1_152559970_152560970	15.7473	19.8217	14.0647	16.8363	20.1604	13.5758	18.9974	14.9472	-0.0476804	4.15031	0.0677225	0.794682	0.966879
chr1_152640020_152641020	18.5031	14.8663	18.7529	15.0161	16.5315	19.394	18.1138	21.9537	-0.162785	4.23917	0.926106	0.335877	0.818249
chr1_152778570_152779570	20.4715	13.008	21.6831	21.8416	16.9347	18.9092	22.09	15.8814	0.0825629	4.31555	0.206671	0.649389	0.934768
chr1_152793020_152794020	18.8967	20.4411	16.4088	13.651	16.9347	14.5455	24.7408	22.8879	-0.195424	4.28804	0.944668	0.33108	0.817274
chr1_152798070_152799070	17.322	12.3886	21.097	16.8363	13.7091	16.9698	22.09	17.2827	-0.0397948	4.18497	0.0416272	0.838332	0.97513
chr1_152810070_152811070	27.5577	14.2469	28.7154	20.4765	16.1283	20.8486	28.717	35.4996	-0.140274	4.64911	0.278934	0.597401	0.920446
chr1_152815270_152816270	16.5346	21.68	20.511	19.1114	16.5315	17.4546	17.2302	18.2169	0.141199	4.26355	0.740631	0.389459	0.845651
chr1_152825670_152826670	19.6841	22.2994	24.0272	20.9316	18.9508	18.4243	19.4392	14.9472	0.254821	4.36905	2.50654	0.113375	0.652158
chr1_152831870_152832870	21.2588	16.7246	20.511	24.5718	14.5155	19.8789	14.1376	16.8156	0.374347	4.28503	4.52668	0.0333703	0.524073
chr1_153014620_153015620	17.322	19.2023	16.4088	20.4765	22.9828	15.0304	28.2752	20.5524	-0.248761	4.40086	1.6192	0.203204	0.73911
chr1_153039970_153040970	18.8967	19.2023	21.6831	20.4765	23.386	16.4849	17.2302	22.8879	-0.00701751	4.39266	0.0016444	0.967654	0.995316
chr1_153048120_153049120	21.6525	20.4411	19.925	14.5611	21.7732	14.0607	19.881	21.0195	-0.0139005	4.3334	0.00562673	0.940206	0.991322
chr1_153059270_153060270	20.4715	14.2469	12.3066	16.8363	18.9508	16.4849	13.6958	11.2104	0.107748	4.06038	0.266705	0.605551	0.921722
chr1_153065270_153066270	18.8967	11.1497	10.5485	17.2913	14.5155	15.5152	19.4392	19.1511	-0.192991	4.08984	0.881448	0.347805	0.825617
chr1_153076120_153077120	18.8967	25.3966	21.6831	27.7571	22.1764	19.8789	15.0212	14.9472	0.365713	4.42953	3.63098	0.0567135	0.574756
chr1_153108070_153109070	17.7157	9.91085	11.1345	17.2913	14.9187	9.69701	19.4392	11.2104	0.0483525	3.92045	0.0389617	0.843525	0.975674
chr1_153136720_153137720	19.6841	13.6274	12.8926	23.6618	20.9668	14.0607	11.045	13.0788	0.258275	4.11415	1.1948	0.274363	0.784353
chr1_153219020_153220020	15.3536	17.344	11.7206	16.3812	17.3379	15.5152	10.6032	13.0788	0.104426	3.96755	0.282658	0.594964	0.920446
chr1_153258670_153259670	13.7789	18.5828	16.9948	16.3812	16.5315	14.0607	10.1614	15.8814	0.187593	4.0107	0.965702	0.325755	0.81411
chr1_153401070_153402070	16.141	15.4857	15.8228	26.847	16.9347	17.4546	16.3466	13.0788	0.232684	4.19258	1.25521	0.26256	0.778097
chr1_153433970_153434970	14.1725	16.7246	8.79043	8.64564	16.5315	14.0607	12.3704	12.1446	-0.199898	3.79988	0.791297	0.373708	0.838172
chr1_153641270_153642270	25.5893	25.3966	17.5809	21.8416	24.1924	23.2728	22.9736	17.7498	0.0413757	4.54653	0.0502907	0.822558	0.972575
chr1_15365419_15366419	19.2904	18.5828	22.2691	21.3866	19.7572	20.8486	14.5794	16.3485	0.186295	4.32471	1.24053	0.265368	0.779195
chr1_153665170_153666170	16.5346	17.9634	15.2367	17.2913	14.1123	14.0607	13.254	17.7498	0.182598	4.05996	1.07274	0.300326	0.80186
chr1_153666820_153667820	11.0231	17.9634	19.925	17.2913	16.5315	14.0607	11.9286	22.4208	0.00139326	4.10081	3.54595e-05	0.995249	0.999191
chr1_153729920_153730920	20.0778	14.2469	14.6507	16.3812	19.354	16.4849	18.9974	14.9472	-0.0688126	4.1732	0.152333	0.696315	0.946582
chr1_153774870_153775870	10.2357	13.6274	9.37646	12.7409	11.2898	14.5455	12.8122	13.0788	-0.170228	3.7159	0.718701	0.39657	0.849148
chr1_153885820_153886820	13.3852	15.4857	19.3389	19.5665	17.3379	17.9395	11.045	12.1446	0.199703	4.05661	0.935341	0.333479	0.817744
chr1_153894720_153895720	15.7473	13.008	21.097	16.8363	20.1604	18.4243	20.7646	15.4143	-0.173338	4.2247	0.962169	0.326641	0.81539
chr1_153980420_153981420	20.0778	15.4857	14.6507	18.2014	19.354	10.6667	20.7646	21.4866	-0.0648833	4.22819	0.0990103	0.753021	0.958926
chr1_154033470_154034470	21.2588	7.43314	19.925	17.7463	17.3379	16.9698	24.299	26.1576	-0.321464	4.33107	1.85339	0.173389	0.713604
chr1_154061870_154062870	19.6841	17.344	18.7529	13.196	16.5315	16.0001	21.2064	14.9472	0.00303937	4.18406	0.000269418	0.986904	0.998411
chr1_154065720_154066720	18.1094	18.5828	18.1669	20.0215	22.1764	21.8183	18.9974	16.8156	-0.0940896	4.34653	0.338293	0.560816	0.909713
chr1_154096820_154097820	17.322	7.43314	12.8926	15.9262	11.2898	11.1516	10.1614	14.4801	0.236459	3.77762	1.06517	0.302038	0.80186
chr1_154149770_154150770	24.0146	24.1577	16.4088	23.6618	23.7892	22.3031	26.9498	26.6247	-0.164814	4.6198	0.763518	0.38223	0.841956
chr1_154156320_154157320	25.983	23.5383	24.6132	27.7571	24.1924	23.2728	31.8096	26.1576	-0.043392	4.7532	0.0494583	0.824009	0.972578
chr1_154180370_154181370	21.6525	19.2023	19.3389	16.8363	15.3219	17.4546	19.4392	20.0853	0.10409	4.29336	0.391165	0.531688	0.899435
chr1_154204970_154205970	19.6841	22.9188	22.8551	25.0269	16.5315	26.1819	19.4392	22.8879	0.0939083	4.5083	0.258924	0.61086	0.923099
chr1_15423119_15424119	8.26732	10.5303	12.8926	8.64564	10.4834	13.5758	19.4392	11.6775	-0.476808	3.68396	3.78721	0.0516458	0.563852
chr1_154397970_154398970	16.141	20.4411	21.097	24.1168	20.5636	14.5455	13.6958	15.8814	0.317046	4.26093	2.78138	0.0953662	0.63584
chr1_154460770_154461770	14.9599	11.7691	21.097	12.2859	15.7251	13.5758	15.0212	18.2169	-0.0688825	4.02316	0.122403	0.726443	0.953101
chr1_15451319_15452319	16.141	16.7246	16.4088	17.2913	12.4994	14.0607	13.6958	20.0853	0.149454	4.06606	0.655995	0.417977	0.857902
chr1_154706320_154707320	21.6525	20.4411	19.3389	24.1168	19.354	18.4243	22.9736	19.1511	0.108438	4.43923	0.440195	0.507028	0.893336
chr1_154782270_154783270	20.0778	24.1577	17.5809	18.6564	23.386	17.9395	16.7884	14.4801	0.129546	4.32689	0.49863	0.480103	0.881933
chr1_154785370_154786370	20.8651	24.1577	22.2691	17.2913	15.3219	23.2728	22.09	22.4208	0.0203363	4.44329	0.0123562	0.911491	0.985934
chr1_15482619_15483619	22.4399	22.2994	19.925	18.6564	21.7732	18.9092	15.463	17.7498	0.168047	4.36436	1.01564	0.313556	0.807609
chr1_154836670_154837670	17.7157	24.1577	18.7529	18.6564	18.9508	15.0304	17.2302	16.3485	0.19783	4.26176	1.42116	0.233213	0.757536
chr1_154995520_154996520	17.7157	16.1051	24.0272	22.7517	17.7411	17.4546	17.672	16.8156	0.205371	4.29942	1.48081	0.223647	0.75244
chr1_155006470_155007470	22.8336	20.4411	18.1669	19.1114	20.9668	18.9092	25.1826	23.355	-0.123349	4.4719	0.528611	0.467192	0.877171
chr1_155018470_155019470	16.5346	17.9634	15.2367	16.8363	12.0962	14.5455	11.045	16.8156	0.296899	3.99911	2.70861	0.0998082	0.63912
chr1_155027320_155028320	23.6209	16.7246	17.5809	16.8363	16.9347	19.394	12.8122	17.2827	0.199078	4.22329	1.13369	0.28699	0.794534
chr1_155049520_155050520	43.6987	14.2469	26.3713	30.0322	21.37	19.394	39.762	39.7035	-0.0579444	4.94389	0.0291668	0.864394	0.979323
chr1_155058970_155059970	41.7303	26.016	33.4036	30.4873	18.9508	21.3334	30.4842	37.8351	0.287188	4.95774	1.14993	0.283564	0.792554
chr1_155091270_155092270	28.3451	21.0606	12.3066	11.3758	17.7411	14.5455	23.8572	22.4208	-0.0889495	4.33111	0.115874	0.733553	0.954078
chr1_155132270_155133270	15.3536	11.1497	21.097	14.5611	11.2898	17.9395	11.045	13.0788	0.229732	3.93442	1.11918	0.290095	0.795708
chr1_155165570_155166570	11.4168	15.4857	14.0647	12.2859	11.693	14.5455	12.3704	11.2104	0.0704644	3.77634	0.12938	0.719076	0.951462
chr1_155223570_155224570	38.9745	27.2548	31.6455	30.9423	24.5957	23.7577	27.3916	36.4338	0.2098	4.96266	0.852534	0.355837	0.829028
chr1_155280620_155281620	20.8651	19.2023	18.1669	20.9316	22.9828	26.1819	18.5556	12.6117	-0.0138914	4.39045	0.0047594	0.944999	0.991987
chr1_155336420_155337420	15.3536	11.7691	18.7529	21.8416	15.7251	19.394	16.7884	15.8814	0.0173928	4.16544	0.00845546	0.926735	0.989497
chr1_15538719_15539719	19.6841	25.3966	16.9948	13.196	17.7411	19.8789	22.09	21.0195	-0.117093	4.34734	0.383496	0.535738	0.901041
chr1_155595820_155596820	14.9599	15.4857	11.1345	22.7517	16.9347	6.78791	14.5794	13.5459	0.311066	3.96391	1.48194	0.223471	0.752365
chr1_155605270_155606270	17.7157	15.4857	18.7529	13.651	22.9828	13.5758	23.8572	19.6182	-0.298332	4.27038	2.33185	0.126751	0.663765
chr1_155627420_155628420	18.1094	19.8217	18.7529	21.8416	18.5475	13.091	14.5794	14.9472	0.345438	4.19981	4.13391	0.0420322	0.544937
chr1_155750670_155751670	14.9599	17.9634	18.7529	27.302	26.6117	22.3031	19.4392	21.4866	-0.188443	4.46957	0.874036	0.349841	0.82613
chr1_155777020_155778020	17.7157	27.8743	29.3014	23.6618	20.1604	13.091	23.4154	21.4866	0.304669	4.50844	2.12938	0.1445	0.685017
chr1_155820370_155821370	16.5346	19.2023	20.511	21.3866	20.1604	13.091	13.254	16.3485	0.281907	4.2055	2.31531	0.128106	0.665335
chr1_156002720_156003720	18.1094	16.1051	19.925	21.3866	13.3058	14.5455	20.7646	15.4143	0.24611	4.20002	1.81176	0.178298	0.715971
chr1_156179520_156180520	20.0778	20.4411	20.511	13.651	22.5796	17.4546	19.881	18.2169	-0.0853231	4.32634	0.233462	0.628968	0.928646
chr1_156216870_156217870	21.2588	20.4411	18.1669	18.2014	9.27377	16.0001	20.7646	15.8814	0.347062	4.1979	2.78683	0.0950421	0.635602
chr1_156341569_156342569	18.8967	19.8217	16.9948	23.6618	15.3219	15.0304	21.6482	15.4143	0.241351	4.27112	1.78673	0.181325	0.719598
chr1_15636669_15637669	22.4399	14.2469	13.4787	15.0161	22.1764	14.0607	22.5318	18.2169	-0.215847	4.25073	1.07695	0.29938	0.801615
chr1_156436819_156437819	24.802	15.4857	14.0647	17.2913	14.1123	16.4849	16.3466	19.1511	0.159205	4.19722	0.626572	0.428615	0.860204
chr1_15644019_15645019	14.5662	24.1577	11.7206	17.7463	16.9347	18.9092	23.4154	16.8156	-0.173969	4.24248	0.728478	0.393377	0.84714
chr1_156459919_156460919	16.141	13.6274	9.96248	13.196	15.7251	10.6667	11.045	13.0788	0.083277	3.80896	0.162586	0.686787	0.944606
chr1_156467569_156468569	22.0462	16.7246	21.097	17.2913	15.3219	13.5758	11.4868	28.4931	0.17366	4.26278	0.503031	0.478171	0.881584
chr1_15651319_15652319	17.7157	18.5828	18.1669	24.5718	14.1123	16.0001	19.4392	17.7498	0.241649	4.26408	1.83403	0.175652	0.715198
chr1_15659169_15660169	19.2904	25.3966	17.5809	24.5718	21.37	17.4546	13.6958	21.9537	0.213661	4.39567	1.25711	0.262199	0.778097
chr1_156604769_156605769	18.5031	12.3886	19.3389	25.4819	19.7572	12.1213	16.7884	19.1511	0.171787	4.25241	0.668184	0.413686	0.856893
chr1_156754269_156755269	21.6525	15.4857	13.4787	24.1168	16.5315	16.9698	20.3228	21.0195	0.0366951	4.31191	0.036473	0.848542	0.976976
chr1_156780119_156781119	14.9599	18.5828	13.4787	21.8416	14.9187	15.5152	19.4392	14.4801	0.0995279	4.13801	0.269586	0.60361	0.921203
chr1_156920869_156921869	19.6841	17.344	13.4787	18.6564	17.3379	11.6364	19.4392	21.9537	-0.00936645	4.21231	0.00223007	0.962335	0.994807
chr1_157047169_157048169	20.4715	19.8217	15.2367	30.0322	23.386	19.394	25.1826	27.0918	-0.136088	4.56919	0.42444	0.51473	0.895586
chr1_157085519_157086519	23.2272	17.344	20.511	19.5665	13.3058	17.9395	15.9048	21.0195	0.271082	4.28903	2.29016	0.130197	0.667237
chr1_157100669_157101669	21.6525	12.3886	18.1669	22.2967	20.9668	20.3637	21.2064	20.0853	-0.111663	4.3813	0.409163	0.522395	0.897352
chr1_15710619_15711619	18.8967	10.5303	21.097	14.5611	18.1443	14.5455	20.3228	19.6182	-0.14591	4.1943	0.549605	0.458479	0.87377
chr1_157127919_157128919	17.7157	14.8663	8.79043	15.4712	13.7091	12.6061	11.045	10.7433	0.270327	3.8273	1.64285	0.199935	0.736134
chr1_157256169_157257169	13.3852	7.43314	12.8926	10.4658	12.9026	16.9698	21.6482	15.4143	-0.567384	3.90846	6.63196	0.0100165	0.398931
chr1_157554269_157555269	21.2588	17.9634	27.5433	20.0215	16.9347	16.4849	21.2064	24.7563	0.126631	4.43632	0.453718	0.500575	0.891254
chr1_157560019_157561019	20.0778	21.0606	16.9948	16.8363	21.7732	16.4849	20.7646	23.355	-0.141137	4.37061	0.705526	0.400933	0.851476
chr1_157683869_157684869	11.0231	20.4411	19.3389	21.3866	16.5315	16.9698	18.9974	10.2762	0.174587	4.14	0.569844	0.450321	0.870153
chr1_157723669_157724669	13.7789	24.1577	17.5809	19.1114	17.7411	21.3334	14.5794	20.5524	-0.0159549	4.27455	0.00676798	0.934434	0.990405
chr1_157809619_157810619	16.141	16.1051	22.8551	16.3812	16.1283	11.6364	14.1376	13.0788	0.347652	4.05677	3.59165	0.0580704	0.578639
chr1_157872219_157873219	23.2272	26.6354	18.1669	22.2967	20.5636	19.8789	24.299	16.3485	0.151461	4.48343	0.717549	0.396949	0.849288
chr1_157887869_157888869	18.5031	18.5828	23.4411	17.2913	22.5796	15.0304	22.09	20.0853	-0.0589493	4.36861	0.111717	0.738198	0.955003
chr1_158030719_158031719	27.5577	14.8663	19.3389	20.9316	19.7572	18.4243	18.5556	24.7563	0.0559238	4.44054	0.081748	0.774942	0.963408
chr1_158192769_158193769	20.0778	16.1051	15.2367	12.2859	21.7732	16.0001	19.881	23.8221	-0.344522	4.26905	3.28295	0.0700031	0.600399
chr1_158220319_158221319	16.141	16.1051	12.8926	12.2859	20.1604	16.0001	27.3916	19.6182	-0.535377	4.22516	7.24156	0.00712349	0.377696
chr1_158239519_158240519	16.141	13.6274	17.5809	19.5665	16.9347	12.1213	18.5556	23.8221	-0.0859254	4.19657	0.179601	0.671717	0.941146
chr1_158245869_158246869	18.8967	11.7691	27.5433	24.1168	17.3379	18.9092	20.3228	23.355	0.0527151	4.40992	0.0643069	0.799814	0.967751
chr1_158304669_158305669	16.9283	13.008	18.1669	17.7463	18.9508	15.0304	14.5794	14.013	0.0771022	4.09524	0.190802	0.66225	0.937418
chr1_158310069_158311069	13.7789	15.4857	12.8926	13.196	14.5155	16.4849	22.5318	14.9472	-0.310547	4.04196	2.57586	0.108505	0.650991
chr1_158343169_158344169	21.2588	19.2023	26.9573	16.3812	20.9668	19.8789	24.7408	20.0853	-0.0453981	4.46581	0.0630952	0.801669	0.967751
chr1_158489119_158490119	20.0778	11.7691	16.4088	21.8416	16.1283	18.9092	22.09	18.2169	-0.0636699	4.27352	0.113762	0.735901	0.954642
chr1_158509669_158510669	13.3852	16.7246	18.7529	21.8416	14.1123	14.0607	20.3228	11.2104	0.231221	4.10188	1.16909	0.279587	0.788652
chr1_158551919_158552919	17.7157	25.3966	21.097	30.9423	23.386	17.4546	18.5556	16.8156	0.306224	4.4787	2.28477	0.130649	0.667891
chr1_158553769_158554769	15.3536	16.7246	26.3713	26.392	18.9508	16.0001	16.7884	16.8156	0.293948	4.32322	2.13513	0.143959	0.684949
chr1_158596469_158597469	20.0778	16.1051	17.5809	18.2014	24.5957	20.8486	24.299	19.6182	-0.300506	4.41443	3.32973	0.0680379	0.596897
chr1_158669369_158670369	16.141	12.3886	12.8926	13.651	19.354	11.6364	19.881	16.3485	-0.277031	4.04028	1.96972	0.160478	0.700846
chr1_159389469_159390469	18.1094	20.4411	15.2367	20.0215	19.7572	15.0304	15.463	18.2169	0.103167	4.22982	0.372633	0.541573	0.90298
chr1_159517469_159518469	15.7473	14.8663	12.8926	20.9316	18.1443	26.6668	24.299	20.0853	-0.441912	4.34444	5.34947	0.0207285	0.480368
chr1_159545319_159546319	10.6294	20.4411	20.511	21.3866	24.5957	15.0304	12.8122	24.7563	-0.105326	4.29331	0.173495	0.677024	0.942301
chr1_159580469_159581469	20.4715	16.7246	18.7529	17.7463	19.7572	17.4546	14.1376	19.6182	0.0659327	4.25544	0.15324	0.695458	0.94657
chr1_159614219_159615219	21.2588	16.7246	19.3389	20.9316	18.9508	18.9092	23.4154	20.5524	-0.0444971	4.3978	0.0745814	0.78478	0.965031
chr1_159654569_159655569	15.7473	19.8217	20.511	17.7463	15.7251	16.4849	15.9048	9.8091	0.321822	4.10892	2.97654	0.0844796	0.622942
chr1_159670469_159671469	25.5893	15.4857	22.8551	20.9316	23.7892	16.9698	22.9736	18.684	0.0561516	4.46421	0.0907302	0.763251	0.961337
chr1_159681019_159682019	16.141	13.008	14.0647	18.2014	20.5636	19.394	17.2302	14.9472	-0.211906	4.15566	1.44324	0.229615	0.755112
chr1_159686019_159687019	15.3536	18.5828	15.8228	19.5665	13.3058	13.5758	20.7646	18.684	0.0609219	4.15897	0.100884	0.750771	0.958871
chr1_159704769_159705769	10.6294	11.1497	16.4088	19.5665	13.3058	18.4243	20.7646	18.684	-0.295407	4.09478	1.82128	0.17716	0.715803
chr1_159782969_159783969	18.5031	13.008	21.097	19.1114	16.1283	15.0304	20.7646	18.2169	0.0442647	4.22907	0.0618234	0.803637	0.967751
chr1_159812369_159813369	32.6756	14.8663	18.1669	25.4819	18.1443	26.6668	25.6244	32.2299	-0.139555	4.67416	0.302785	0.582142	0.916729
chr1_159851669_159852669	17.7157	21.68	16.9948	19.5665	22.5796	16.4849	15.0212	18.2169	0.0533243	4.28401	0.0909392	0.762987	0.961255
chr1_159853669_159854669	23.2272	13.6274	21.097	13.651	16.5315	16.0001	18.1138	11.6775	0.212125	4.15263	0.995395	0.318427	0.809974
chr1_159889019_159890019	22.4399	19.2023	19.925	16.8363	19.7572	15.5152	22.09	18.684	0.0452571	4.34534	0.0702463	0.790979	0.966184
chr1_159982369_159983369	19.2904	17.9634	22.8551	20.0215	22.1764	17.4546	22.09	19.1511	-0.0246616	4.40023	0.0228056	0.879964	0.981203
chr1_160082369_160083369	17.322	18.5828	11.1345	20.4765	11.693	16.4849	9.71959	11.6775	0.467623	3.95909	4.7879	0.0286604	0.504902
chr1_160145519_160146519	24.0146	18.5828	18.7529	20.4765	17.3379	20.3637	18.9974	21.9537	0.0873557	4.39879	0.276803	0.598804	0.920446
chr1_160149219_160150219	20.8651	27.2548	19.925	17.7463	16.1283	19.8789	21.6482	23.355	0.0714261	4.43534	0.152881	0.695797	0.94657
chr1_160174769_160175769	19.2904	16.7246	22.8551	20.4765	21.37	14.0607	17.2302	12.1446	0.277389	4.24749	2.10603	0.146719	0.685965
chr1_160179619_160180619	18.5031	21.68	14.0647	19.1114	19.354	11.1516	17.2302	13.0788	0.255495	4.14997	1.66238	0.197282	0.731987
chr1_160245919_160246919	23.2272	22.2994	20.511	20.9316	16.9347	16.4849	22.9736	16.8156	0.251194	4.38954	2.2366	0.134777	0.672593
chr1_160370219_160371219	15.7473	21.0606	21.097	20.9316	11.693	15.5152	17.672	16.8156	0.340216	4.19344	3.40769	0.0648932	0.591809
chr1_160688869_160689869	9.44837	14.8663	14.0647	13.196	12.0962	18.4243	11.4868	14.9472	-0.16283	3.84466	0.571173	0.449793	0.870074
chr1_160692419_160693419	22.8336	21.68	20.511	23.2067	14.9187	16.4849	26.9498	28.026	0.0397086	4.5103	0.035128	0.851328	0.977033
chr1_160750269_160751269	17.322	18.5828	21.097	16.8363	11.693	16.9698	15.0212	8.4078	0.493248	4.04424	6.16148	0.0130562	0.427234
chr1_160842819_160843819	25.1956	16.7246	16.9948	11.8309	14.9187	10.1819	13.6958	12.1446	0.481818	4.02236	4.28642	0.0384179	0.537297
chr1_161004819_161005819	23.2272	13.008	16.9948	16.3812	18.1443	19.394	23.8572	20.0853	-0.189727	4.32757	1.01227	0.314359	0.807696
chr1_161183419_161184419	25.1956	20.4411	29.8875	19.1114	18.5475	19.8789	14.1376	21.4866	0.353155	4.4532	3.45408	0.0630959	0.587925
chr1_161195469_161196469	32.6756	22.9188	22.2691	25.4819	25.8053	25.6971	40.2038	26.1576	-0.176906	4.85245	0.556993	0.455474	0.872833
chr1_161224369_161225369	8.661	11.1497	15.8228	13.196	15.7251	14.0607	20.3228	15.8814	-0.464472	3.93669	4.98123	0.0256238	0.499096
chr1_161273669_161274669	19.2904	20.4411	13.4787	11.8309	12.0962	12.6061	12.3704	14.013	0.348462	3.94337	2.89746	0.0887194	0.628984
chr1_161712319_161713319	15.7473	13.6274	15.8228	10.0107	12.4994	17.4546	13.6958	16.3485	-0.111469	3.93731	0.316063	0.573983	0.913854
chr1_16172069_16173069	17.7157	24.7771	18.1669	19.1114	18.1443	12.1213	14.1376	13.5459	0.42556	4.17075	5.39462	0.0201989	0.480368
chr1_161734669_161735669	31.8882	14.2469	14.6507	20.9316	20.1604	22.3031	25.1826	26.1576	-0.158577	4.54302	0.465179	0.495214	0.888895
chr1_161748419_161749419	16.141	12.3886	18.1669	13.651	14.5155	18.4243	14.5794	15.8814	-0.0577726	4.03791	0.105375	0.745473	0.956806
chr1_161765569_161766569	17.322	11.7691	17.5809	15.9262	16.1283	19.394	13.254	17.7498	-0.0606242	4.10137	0.111952	0.737933	0.955003
chr1_161804169_161805169	27.5577	17.344	22.2691	11.8309	17.3379	22.788	18.9974	15.4143	0.0976174	4.33685	0.181903	0.669743	0.940402
chr1_161975419_161976419	13.7789	13.008	17.5809	13.651	11.2898	10.6667	11.045	16.8156	0.214174	3.84179	1.11822	0.290301	0.795708
chr1_161999769_162000769	30.3135	22.9188	19.3389	32.7624	23.386	26.1819	35.7858	31.2957	-0.130169	4.85666	0.29924	0.584359	0.917512
chr1_162037769_162038769	21.2588	13.008	15.2367	17.7463	11.693	16.9698	15.0212	18.684	0.154896	4.10974	0.599498	0.43877	0.864863
chr1_162043219_162044219	23.6209	17.9634	21.6831	16.3812	14.1123	10.6667	17.672	18.684	0.387233	4.21244	3.84626	0.0498571	0.561874
chr1_162081969_162082969	13.3852	17.9634	14.6507	14.1061	11.2898	19.8789	14.1376	19.6182	-0.114049	4.03866	0.299661	0.584095	0.917448
chr1_162183619_162184619	24.4083	11.1497	10.5485	17.7463	18.9508	18.4243	26.0662	24.2892	-0.409082	4.34602	3.08118	0.0792031	0.616432
chr1_16227819_16228819	28.3451	17.344	22.2691	21.8416	22.5796	18.4243	20.3228	23.355	0.107529	4.52106	0.340785	0.559377	0.908899
chr1_162300069_162301069	18.5031	16.7246	15.2367	15.4712	14.5155	17.9395	14.1376	20.5524	-0.00462183	4.13745	0.000657615	0.979541	0.997678
chr1_162412419_162413419	10.2357	11.7691	16.9948	11.8309	16.9347	11.1516	14.5794	16.3485	-0.252633	3.8744	1.50313	0.220191	0.75072
chr1_162416469_162417469	18.8967	16.7246	16.4088	13.196	20.1604	16.0001	15.9048	17.7498	-0.099019	4.16291	0.316806	0.573533	0.913784
chr1_162508969_162509969	16.9283	22.9188	18.7529	14.1061	22.1764	17.4546	20.7646	22.4208	-0.221615	4.34596	1.59665	0.206379	0.742586
chr1_162564519_162565519	27.1641	15.4857	15.2367	20.4765	16.5315	15.5152	19.881	20.0853	0.161591	4.3222	0.643903	0.422301	0.859056
chr1_162643469_162644469	22.0462	11.7691	14.0647	15.4712	18.9508	12.6061	16.7884	20.5524	-0.0869371	4.15116	0.167362	0.682467	0.943449
chr1_162665169_162666169	23.2272	21.0606	15.2367	22.2967	23.7892	22.788	30.0424	20.5524	-0.233033	4.55738	1.47045	0.225274	0.75266
chr1_162668669_162669669	13.3852	20.4411	15.2367	21.8416	12.4994	15.5152	9.71959	15.4143	0.409902	4.02398	3.70977	0.0540947	0.567271
chr1_162727419_162728419	17.322	10.5303	16.9948	16.8363	12.0962	10.6667	10.1614	9.342	0.565833	3.80626	8.1366	0.00433804	0.363983
chr1_162749069_162750069	12.5978	19.8217	21.097	18.2014	18.1443	14.5455	11.4868	12.6117	0.296771	4.07057	2.01971	0.155269	0.694651
chr1_16297219_16298219	14.1725	18.5828	15.8228	14.1061	17.3379	15.0304	13.254	18.2169	-0.054495	4.06091	0.0951777	0.757695	0.959824
chr1_163126369_163127369	17.7157	18.5828	15.2367	12.7409	14.5155	15.5152	20.3228	11.6775	0.0441249	4.06356	0.0482321	0.826169	0.972977
chr1_163280969_163281969	16.5346	5.57485	11.7206	10.4658	16.5315	16.9698	10.1614	19.1511	-0.455108	3.86991	3.05447	0.0805154	0.616639
chr1_163574719_163575719	17.7157	14.2469	15.2367	19.1114	15.3219	16.4849	15.0212	15.8814	0.108555	4.10089	0.391578	0.531471	0.899435
chr1_163599969_163600969	14.9599	16.7246	15.2367	17.7463	13.3058	20.8486	14.1376	13.5459	0.0736539	4.06133	0.151952	0.696677	0.946582
chr1_164084219_164085219	21.2588	21.0606	18.1669	18.6564	19.354	16.9698	15.9048	17.2827	0.186801	4.28803	1.32539	0.249627	0.770418
chr1_164135319_164136319	65.3512	16.1051	41.608	38.2228	23.386	25.6971	57.8757	59.3217	-0.0365133	5.40956	0.00750468	0.930966	0.990185
chr1_164233319_164234319	11.8105	16.1051	16.4088	17.2913	17.3379	17.9395	14.5794	15.8814	-0.116755	4.07121	0.425952	0.513982	0.895575
chr1_164260769_164261769	18.5031	20.4411	14.6507	16.8363	18.9508	16.4849	15.0212	17.7498	0.0430954	4.19347	0.0658357	0.797499	0.967558
chr1_164320619_164321619	20.4715	17.344	16.9948	18.2014	15.7251	18.9092	21.6482	27.0918	-0.170018	4.36303	0.810641	0.367931	0.835914
chr1_164365969_164366969	22.4399	14.2469	17.5809	18.2014	20.5636	13.5758	22.09	20.5524	-0.0622424	4.31039	0.107431	0.743088	0.955476
chr1_164383769_164384769	20.8651	17.9634	21.6831	23.6618	17.7411	15.5152	20.3228	16.3485	0.272992	4.33905	2.79807	0.0943778	0.635397
chr1_164439469_164440469	20.8651	19.2023	16.4088	26.392	17.7411	18.4243	21.6482	20.0853	0.11109	4.40254	0.395073	0.529645	0.899031
chr1_164461069_164462069	21.6525	11.1497	23.4411	21.3866	30.6438	22.3031	26.9498	26.6247	-0.441241	4.6032	4.50755	0.0337456	0.525428
chr1_164511569_164512569	21.2588	17.344	18.1669	18.6564	19.7572	17.4546	15.9048	15.8814	0.141015	4.25455	0.73875	0.390062	0.845821
chr1_164531219_164532219	15.7473	12.3886	7.61837	11.8309	16.1283	12.1213	11.4868	14.4801	-0.157188	3.79472	0.515621	0.472716	0.879152
chr1_16468419_16469419	17.322	17.344	14.0647	13.651	14.9187	13.5758	10.1614	11.6775	0.306652	3.90803	2.6218	0.105405	0.645771
chr1_164721869_164722869	21.2588	22.2994	17.5809	22.2967	20.1604	16.0001	23.8572	15.8814	0.134066	4.38709	0.571769	0.449557	0.869931
chr1_164786969_164787969	17.7157	17.9634	11.7206	19.5665	18.9508	15.5152	23.8572	11.6775	-0.0577404	4.18855	0.0693865	0.792232	0.966389
chr1_164814519_164815519	20.0778	17.9634	16.4088	11.8309	18.1443	14.0607	20.3228	18.684	-0.105033	4.18665	0.29689	0.585839	0.918083
chr1_164965569_164966569	27.5577	20.4411	27.5433	19.5665	20.1604	18.4243	13.6958	16.3485	0.472738	4.41786	6.42735	0.0112376	0.404355
chr1_165018419_165019419	16.141	16.1051	16.4088	12.7409	21.7732	22.3031	18.5556	21.4866	-0.459667	4.26452	7.69895	0.00552529	0.374552
chr1_165084019_165085019	16.141	23.5383	16.9948	20.9316	18.9508	17.9395	25.1826	21.4866	-0.123539	4.39575	0.46806	0.493881	0.88799
chr1_165104419_165105419	20.0778	12.3886	24.6132	21.3866	18.1443	11.1516	19.4392	21.0195	0.174699	4.29019	0.679425	0.409785	0.854709
chr1_165114269_165115269	20.8651	16.1051	18.1669	14.5611	16.9347	17.9395	26.508	17.7498	-0.171933	4.29783	0.769587	0.380345	0.841057
chr1_165119669_165120669	16.5346	11.7691	16.9948	19.5665	14.5155	13.091	21.2064	17.7498	-0.0183054	4.12927	0.00849139	0.92658	0.989497
chr1_165177669_165178669	21.2588	15.4857	25.1992	23.6618	16.5315	17.4546	22.9736	22.8879	0.112617	4.43707	0.366983	0.544653	0.903832
chr1_165189069_165190069	16.141	13.6274	19.925	18.2014	14.5155	12.6061	17.2302	17.2827	0.139911	4.09903	0.624722	0.429298	0.860675
chr1_165246019_165247019	13.7789	16.7246	14.6507	21.8416	17.3379	14.5455	25.6244	17.2827	-0.160891	4.22915	0.575178	0.448209	0.869263
chr1_165302569_165303569	17.322	20.4411	16.4088	19.5665	23.7892	20.3637	19.881	15.8814	-0.128701	4.3377	0.5568	0.455553	0.872833
chr1_165306969_165307969	12.9915	17.9634	21.097	18.2014	17.7411	24.7274	17.672	17.7498	-0.168243	4.27285	0.7826	0.376347	0.839117
chr1_165316669_165317669	16.9283	17.9634	13.4787	18.6564	21.37	14.5455	18.1138	17.2827	-0.0917259	4.19909	0.270974	0.602679	0.921203
chr1_165441119_165442119	20.0778	29.7326	22.2691	17.7463	23.386	20.3637	15.9048	14.4801	0.246558	4.40802	1.47835	0.224032	0.752448
chr1_165610469_165611469	26.7704	26.6354	22.8551	25.9369	19.354	18.4243	32.6932	27.5589	0.0633242	4.70099	0.0827098	0.773658	0.963126
chr1_165652519_165653519	13.3852	14.8663	16.4088	16.8363	15.3219	12.1213	17.2302	15.4143	0.0165784	4.01232	0.00853052	0.926411	0.989497
chr1_165666569_165667569	23.2272	16.1051	15.2367	15.0161	22.1764	13.091	16.7884	20.0853	-0.0364943	4.24003	0.0311609	0.859882	0.978857
chr1_165701069_165702069	35.8251	12.3886	22.8551	17.7463	16.1283	20.3637	17.672	21.9537	0.253197	4.44983	0.990034	0.319734	0.810919
chr1_165717469_165718469	22.0462	15.4857	19.925	21.3866	14.1123	20.3637	17.2302	29.4273	-0.0161492	4.39268	0.00550033	0.94088	0.991322
chr1_165724219_165725219	16.5346	21.0606	16.9948	12.2859	14.5155	14.5455	13.6958	17.2827	0.130908	4.05823	0.497235	0.480717	0.881933
chr1_165736019_165737019	23.6209	15.4857	19.3389	22.2967	16.5315	14.5455	23.4154	24.2892	0.0597635	4.39617	0.0897426	0.764505	0.961377
chr1_165806919_165807919	12.5978	14.2469	19.925	22.2967	22.1764	20.8486	22.5318	18.684	-0.29614	4.33477	2.41106	0.120481	0.657344
chr1_165817369_165818369	18.1094	24.1577	23.4411	23.6618	19.7572	16.9698	16.7884	20.0853	0.255899	4.40327	2.30429	0.129017	0.666419
chr1_165832769_165833769	12.9915	14.2469	15.8228	21.3866	23.386	15.5152	22.9736	19.6182	-0.343885	4.27498	3.02035	0.0822257	0.618523
chr1_165834319_165835319	19.6841	13.008	15.2367	14.5611	22.1764	12.1213	23.8572	15.8814	-0.234027	4.19335	1.12984	0.28781	0.794733
chr1_165836619_165837619	16.141	13.6274	17.5809	20.9316	18.5475	16.0001	16.7884	18.2169	-0.0157509	4.19168	0.00851694	0.92647	0.989497
chr1_165840419_165841419	17.322	15.4857	21.097	22.7517	22.1764	18.4243	20.3228	18.684	-0.0558311	4.36242	0.10934	0.740896	0.955476
chr1_165858869_165859869	14.9599	21.68	22.8551	15.0161	16.1283	19.394	15.9048	17.7498	0.0714415	4.22194	0.150335	0.698216	0.946684
chr1_165860519_165861519	21.2588	20.4411	26.3713	20.0215	19.354	19.394	16.3466	19.1511	0.235689	4.40131	2.08215	0.14903	0.689327
chr1_166047669_166048669	22.8336	21.68	21.097	21.3866	16.5315	16.9698	23.8572	14.9472	0.268666	4.38165	2.33572	0.126437	0.663735
chr1_166137769_166138769	46.8482	30.352	29.3014	23.2067	22.5796	22.788	30.0424	26.1576	0.361615	4.90713	2.01077	0.156186	0.695429
chr1_166153769_166154769	19.2904	21.0606	14.0647	20.9316	16.1283	15.0304	18.9974	20.0853	0.1119	4.26146	0.417874	0.518	0.896872
chr1_166159769_166160769	20.4715	20.4411	24.6132	19.5665	19.354	16.9698	14.5794	14.4801	0.360672	4.29633	4.67481	0.030608	0.512145
chr1_166253769_166254769	18.1094	11.1497	15.8228	14.1061	25.8053	14.5455	15.0212	19.1511	-0.321161	4.16545	2.15459	0.142145	0.682457
chr1_166282369_166283369	24.0146	21.0606	15.2367	23.2067	14.1123	16.4849	17.672	21.0195	0.298993	4.32961	2.64677	0.10376	0.643545
chr1_166308669_166309669	25.1956	23.5383	28.7154	20.0215	22.9828	16.0001	17.2302	19.6182	0.345937	4.49329	3.62261	0.0569993	0.57557
chr1_166360369_166361369	21.6525	15.4857	14.6507	15.0161	19.7572	22.3031	25.6244	15.8814	-0.297394	4.31967	2.3115	0.12842	0.66575
chr1_16641269_16642269	18.8967	13.6274	15.8228	12.7409	15.3219	11.1516	11.4868	17.2827	0.1577	3.96022	0.590248	0.442323	0.866445
chr1_166429569_166430569	24.802	16.7246	20.511	15.9262	19.354	18.4243	21.6482	22.4208	-0.0500313	4.39661	0.0765694	0.782001	0.964493
chr1_166463769_166464769	12.9915	23.5383	26.9573	12.7409	19.7572	16.4849	15.9048	21.4866	0.00752177	4.2742	0.00101792	0.974548	0.997024
chr1_166710469_166711469	15.3536	22.2994	21.6831	15.9262	16.9347	15.0304	12.3704	13.5459	0.335393	4.11652	3.16562	0.0752038	0.613625
chr1_166843269_166844269	14.1725	16.7246	14.0647	14.1061	18.5475	14.0607	15.9048	14.4801	-0.115697	4.02097	0.41701	0.518433	0.896872
chr1_167018269_167019269	17.7157	14.2469	13.4787	17.2913	18.5475	22.788	21.6482	15.8814	-0.299775	4.23463	2.87349	0.0900495	0.632627
chr1_167031219_167032219	19.2904	19.2023	16.9948	17.2913	14.1123	24.7274	14.5794	14.4801	0.114482	4.20655	0.326695	0.567611	0.912122
chr1_167037669_167038669	20.8651	22.2994	22.2691	22.7517	23.386	17.4546	24.7408	21.0195	0.014805	4.51266	0.00746661	0.931141	0.990185
chr1_167078069_167079069	12.9915	19.2023	18.1669	15.0161	22.1764	16.4849	23.4154	19.6182	-0.363563	4.27208	4.05971	0.0439182	0.547764
chr1_167118969_167119969	14.9599	14.8663	18.1669	17.7463	17.7411	21.3334	19.881	22.8879	-0.3116	4.28019	3.55726	0.0592856	0.581624
chr1_167208119_167209119	16.5346	24.7771	14.6507	21.3866	12.4994	18.4243	18.9974	14.9472	0.248941	4.21441	1.55161	0.212898	0.746596
chr1_167211919_167212919	20.0778	18.5828	15.2367	22.2967	17.7411	12.6061	17.2302	16.8156	0.254166	4.21844	2.11332	0.146022	0.685522
chr1_167245319_167246319	18.1094	18.5828	15.8228	13.196	19.354	16.0001	19.881	20.0853	-0.204737	4.2199	1.45721	0.227375	0.754285
chr1_167269169_167270169	33.8566	21.68	25.1992	32.3074	27.4181	17.4546	35.344	23.8221	0.128598	4.82753	0.263197	0.607932	0.922454
chr1_167273819_167274819	25.1956	21.0606	23.4411	20.9316	18.5475	16.9698	21.6482	21.4866	0.212338	4.46756	1.62303	0.20267	0.738392
chr1_167276069_167277069	18.1094	17.344	16.9948	15.9262	16.1283	18.4243	17.2302	14.013	0.0594949	4.14727	0.121319	0.727608	0.953152
chr1_167289069_167290069	17.7157	16.7246	16.4088	14.5611	19.354	17.9395	22.5318	21.4866	-0.311536	4.27701	3.60674	0.057546	0.577
chr1_167369919_167370919	26.3767	24.1577	22.8551	22.2967	21.7732	23.7577	25.1826	25.2234	0.00397415	4.64052	0.000483674	0.982454	0.997994
chr1_167421969_167422969	16.9283	16.1051	12.8926	14.5611	24.9989	20.3637	13.254	13.0788	-0.244212	4.1408	1.18453	0.276436	0.78586
chr1_167445769_167446769	20.4715	22.2994	24.0272	22.2967	23.386	17.9395	14.5794	21.9537	0.180302	4.44323	1.01292	0.314204	0.807696
chr1_167448369_167449369	18.5031	16.1051	26.9573	16.3812	21.37	22.3031	19.4392	21.0195	-0.123192	4.40362	0.470896	0.492575	0.887324
chr1_167546519_167547519	12.9915	19.8217	19.925	16.8363	20.1604	13.5758	17.2302	14.013	0.0533578	4.14159	0.0733449	0.786527	0.965355
chr1_167550769_167551769	13.7789	24.7771	25.7853	18.2014	18.9508	14.5455	15.9048	13.0788	0.354829	4.22862	2.78267	0.0952894	0.63584
chr1_167565969_167566969	23.6209	28.4937	24.0272	25.9369	27.0149	17.9395	28.2752	29.8944	-0.0235874	4.73381	0.0128395	0.909784	0.985443
chr1_16758319_16759319	14.9599	18.5828	23.4411	21.8416	16.5315	18.4243	23.4154	18.684	0.0164654	4.34497	0.00780824	0.929587	0.989782
chr1_167588769_167589769	18.1094	25.3966	19.3389	23.6618	18.1443	18.9092	16.3466	17.7498	0.265605	4.35791	2.51346	0.112878	0.652158
chr1_167660669_167661669	18.5031	21.0606	17.5809	29.1222	22.5796	16.0001	18.5556	19.6182	0.168467	4.41934	0.744526	0.388215	0.844984
chr1_167672069_167673069	24.4083	21.0606	20.511	25.4819	25.8053	14.5455	23.8572	21.4866	0.0963866	4.54023	0.249611	0.617349	0.925354
chr1_167728469_167729469	16.9283	24.7771	16.9948	22.2967	15.7251	12.1213	11.9286	16.3485	0.507974	4.16268	7.18377	0.0073566	0.377696
chr1_167746369_167747369	17.322	12.3886	14.6507	17.2913	15.3219	15.5152	18.5556	11.2104	0.0486939	4.03296	0.0656357	0.797801	0.967684
chr1_167770269_167771269	19.6841	17.9634	22.8551	16.3812	20.1604	18.4243	14.5794	14.013	0.181107	4.24115	1.0142	0.313898	0.807696
chr1_167872369_167873369	19.2904	17.344	18.1669	28.2121	18.9508	16.4849	22.09	23.355	0.0530423	4.43009	0.0750769	0.784083	0.964892
chr1_167877569_167878569	19.2904	11.7691	18.7529	20.4765	21.7732	20.8486	20.3228	18.684	-0.187269	4.33305	1.21104	0.271126	0.783883
chr1_167929569_167930569	20.0778	22.9188	24.0272	24.1168	22.1764	17.4546	17.672	21.4866	0.194294	4.46707	1.33673	0.247612	0.768586
chr1_167937569_167938569	19.2904	19.8217	16.4088	19.1114	18.9508	19.8789	17.2302	16.8156	0.0403907	4.27907	0.0614873	0.80416	0.967751
chr1_168081169_168082169	24.4083	14.8663	19.3389	24.5718	18.5475	24.2425	18.9974	14.4801	0.157203	4.39588	0.637208	0.424724	0.859056
chr1_168094219_168095219	17.322	17.9634	18.7529	18.6564	16.1283	23.2728	17.2302	17.2827	-0.0172537	4.26493	0.0104173	0.918705	0.987715
chr1_168127469_168128469	21.2588	15.4857	20.511	18.6564	22.9828	15.0304	17.2302	18.2169	0.0511964	4.30478	0.0826276	0.773768	0.963126
chr1_168264819_168265819	17.7157	14.8663	22.8551	17.2913	14.9187	19.394	16.7884	22.4208	-0.00958016	4.26094	0.00273789	0.95827	0.99373
chr1_168307369_168308369	14.5662	9.29142	15.2367	22.2967	18.9508	19.394	13.6958	19.6182	-0.194586	4.15144	0.797492	0.371844	0.837926
chr1_168328019_168329019	14.5662	20.4411	16.9948	20.4765	20.5636	20.3637	15.0212	16.8156	-0.023777	4.25148	0.0173447	0.895222	0.982664
chr1_168415869_168416869	18.1094	17.344	14.6507	15.4712	16.5315	15.5152	18.1138	14.4801	0.0261257	4.11113	0.0228128	0.879945	0.981203
chr1_168964269_168965269	12.5978	17.344	16.9948	12.2859	18.9508	17.4546	12.8122	13.5459	-0.122673	4.00948	0.386186	0.534311	0.900864
chr1_169075519_169076519	18.8967	16.1051	24.6132	18.6564	22.1764	11.6364	20.7646	15.4143	0.143232	4.28685	0.487014	0.485262	0.884046
chr1_169093169_169094169	16.141	13.6274	19.925	20.0215	17.3379	14.5455	10.1614	14.4801	0.301387	4.06363	2.36043	0.124448	0.661035
chr1_169762919_169763919	18.8967	14.2469	15.8228	22.2967	18.9508	14.0607	15.0212	15.8814	0.176885	4.17019	0.934319	0.333743	0.817744
chr1_169848319_169849319	9.84205	16.7246	20.511	15.9262	17.3379	17.9395	19.881	16.3485	-0.224412	4.13895	1.23473	0.266489	0.780056
chr1_169916419_169917419	18.1094	14.8663	19.925	21.8416	19.7572	18.9092	24.7408	22.4208	-0.187407	4.40225	1.18879	0.275574	0.785617
chr1_170058369_170059369	15.7473	16.1051	15.2367	20.0215	14.1123	15.5152	13.6958	13.5459	0.248675	4.0385	1.95993	0.16152	0.701024
chr1_170059619_170060619	14.9599	26.016	19.3389	18.2014	16.9347	16.9698	14.1376	15.8814	0.257603	4.20833	1.89593	0.168534	0.711049
chr1_170136319_170137319	31.1009	25.3966	21.6831	21.8416	23.386	17.4546	23.4154	23.8221	0.191307	4.61945	0.939504	0.332406	0.817605
chr1_170297769_170298769	10.2357	11.7691	14.0647	12.2859	17.3379	21.3334	13.6958	18.684	-0.564778	3.99086	8.47379	0.003603	0.349928
chr1_170349169_170350169	14.5662	14.8663	10.5485	19.1114	14.1123	16.4849	14.5794	12.6117	0.0556163	3.96669	0.0826515	0.773736	0.963126
chr1_170375069_170376069	16.5346	11.7691	19.925	25.0269	19.7572	15.5152	16.7884	15.8814	0.118899	4.22714	0.341012	0.559246	0.908802
chr1_170386569_170387569	18.1094	23.5383	20.511	19.1114	16.1283	19.394	21.6482	17.7498	0.0994261	4.34538	0.35568	0.550915	0.906059
chr1_170459319_170460319	18.8967	15.4857	19.925	23.2067	19.354	24.2425	13.254	20.5524	0.0203551	4.34763	0.0108921	0.91688	0.987551
chr1_170470269_170471269	11.0231	8.672	10.5485	10.0107	11.2898	11.1516	8.83599	5.1381	0.149131	3.40331	0.373712	0.540988	0.902814
chr1_170484419_170485419	16.141	17.344	20.511	17.2913	21.7732	16.9698	16.3466	24.2892	-0.170991	4.30634	0.916736	0.338333	0.818341
chr1_170516169_170517169	17.322	24.1577	14.6507	24.5718	25.8053	22.788	15.0212	17.2827	-0.00988191	4.40455	0.00215092	0.963009	0.994807
chr1_170521469_170522469	16.141	13.008	12.8926	22.7517	18.5475	19.8789	16.7884	19.6182	-0.174296	4.21652	0.834637	0.360935	0.832177
chr1_170530569_170531569	14.9599	19.2023	16.4088	20.0215	15.7251	14.0607	15.0212	14.4801	0.234364	4.09638	1.81289	0.178162	0.715971
chr1_170534519_170535519	18.8967	15.4857	20.511	22.7517	14.9187	17.4546	19.881	19.1511	0.139302	4.29306	0.66174	0.415946	0.857902
chr1_170631969_170632969	16.5346	11.1497	12.3066	12.2859	16.5315	15.0304	17.672	13.5459	-0.234035	3.95659	1.55837	0.211905	0.74628
chr1_170656219_170657219	21.2588	18.5828	18.1669	25.4819	15.7251	19.394	21.2064	21.0195	0.135479	4.40021	0.595564	0.440275	0.866072
chr1_170664569_170665569	20.8651	20.4411	19.925	19.5665	18.9508	18.4243	20.3228	20.5524	0.048229	4.38114	0.0942053	0.758898	0.960334
chr1_170708819_170709819	36.6124	14.2469	23.4411	27.302	18.9508	21.8183	35.344	40.1706	-0.176422	4.83753	0.325914	0.568075	0.9124
chr1_170901619_170902619	18.1094	19.2023	15.8228	12.7409	13.3058	16.9698	17.2302	14.9472	0.0757596	4.08078	0.173541	0.676983	0.942301
chr1_170934119_170935119	19.6841	9.91085	9.96248	12.7409	10.8866	10.1819	10.6032	13.5459	0.259518	3.73852	1.1573	0.282025	0.791355
chr1_170998069_170999069	42.5176	19.2023	25.7853	24.1168	18.1443	18.4243	30.926	34.5654	0.144648	4.80627	0.241896	0.62284	0.927074
chr1_171049869_171050869	11.8105	13.6274	17.5809	17.7463	18.1443	16.9698	15.0212	12.1446	-0.0545478	4.0283	0.077298	0.780993	0.964414
chr1_171081069_171082069	8.661	8.05257	18.7529	12.7409	16.5315	13.5758	15.463	14.013	-0.331758	3.85088	2.10812	0.14652	0.685522
chr1_171085319_171086319	12.2041	13.008	9.37646	14.5611	13.3058	13.091	8.83599	10.2762	0.120992	3.68032	0.329784	0.565786	0.911724
chr1_171113669_171114669	31.1009	16.7246	19.925	18.2014	17.7411	17.4546	33.135	34.0983	-0.234225	4.63188	0.748908	0.386822	0.844984
chr1_171128869_171129869	25.5893	24.7771	23.4411	18.2014	21.37	17.9395	28.717	21.0195	0.0412021	4.56031	0.0441382	0.833597	0.974186
chr1_171159669_171160669	23.6209	22.2994	21.097	22.7517	20.9668	15.5152	21.2064	17.7498	0.248658	4.43542	2.28905	0.130289	0.667237
chr1_171192569_171193569	13.7789	7.43314	18.7529	16.3812	19.354	21.3334	22.09	20.0853	-0.536293	4.21244	8.03365	0.00459163	0.368019
chr1_171256469_171257469	19.6841	19.2023	19.925	20.9316	15.7251	22.788	18.5556	19.6182	0.0709564	4.35475	0.185372	0.666797	0.939224
chr1_171259969_171260969	16.5346	14.8663	18.7529	24.5718	12.4994	15.0304	18.1138	14.013	0.338312	4.14848	2.91499	0.0877602	0.626845
chr1_171262469_171263469	21.2588	15.4857	18.7529	20.0215	21.7732	14.0607	29.6006	31.2957	-0.34484	4.50604	2.33502	0.126494	0.663735
chr1_171379519_171380519	25.983	21.68	32.8176	29.1222	30.6438	24.2425	32.6932	32.697	-0.134615	4.89685	0.399616	0.527288	0.898635
chr1_171419119_171420119	22.0462	11.1497	18.1669	15.9262	21.37	20.8486	16.3466	25.2234	-0.282269	4.32764	1.98215	0.159164	0.699089
chr1_171470119_171471119	19.2904	9.29142	14.0647	11.8309	14.1123	18.4243	11.045	17.2827	-0.117138	3.95766	0.255814	0.613011	0.923796
chr1_171477169_171478169	12.9915	14.8663	18.7529	21.8416	16.9347	17.9395	16.3466	19.6182	-0.052876	4.19655	0.079115	0.7785	0.964234
chr1_171616769_171617769	23.6209	20.4411	19.3389	25.9369	19.7572	22.788	16.3466	17.7498	0.24225	4.44322	1.95557	0.161988	0.702057
chr1_171619119_171620119	24.0146	16.1051	16.4088	22.2967	17.7411	17.9395	20.7646	18.684	0.107443	4.34984	0.377916	0.538721	0.902386
chr1_171630569_171631569	19.6841	9.91085	12.3066	19.1114	20.1604	17.4546	14.1376	19.1511	-0.169991	4.15061	0.655719	0.418075	0.857902
chr1_171643069_171644069	17.322	13.008	14.6507	15.9262	12.4994	13.5758	11.045	18.684	0.156494	3.96206	0.628748	0.427815	0.860011
chr1_171658169_171659169	23.2272	14.8663	21.097	17.2913	18.5475	12.6061	17.672	16.8156	0.231576	4.2352	1.5524	0.212781	0.746596
chr1_171673019_171674019	12.2041	12.3886	18.1669	17.2913	12.0962	15.5152	10.6032	16.3485	0.138895	3.92368	0.446609	0.503949	0.892133
chr1_171772719_171773719	16.141	17.344	18.7529	17.2913	14.1123	15.0304	12.3704	17.7498	0.224617	4.08249	1.64727	0.199331	0.735488
chr1_171848769_171849769	23.6209	17.9634	22.8551	16.8363	15.7251	22.3031	25.6244	20.5524	-0.0379707	4.4369	0.0390188	0.843411	0.975674
chr1_172019719_172020719	20.4715	25.3966	21.6831	25.9369	22.1764	24.7274	18.5556	20.5524	0.115211	4.54269	0.418185	0.517844	0.896872
chr1_172047919_172048919	22.4399	26.6354	18.1669	17.2913	18.1443	14.5455	17.2302	22.8879	0.205212	4.35922	1.19096	0.275135	0.785065
chr1_172049569_172050569	18.1094	24.1577	16.4088	17.7463	17.3379	16.4849	17.672	14.4801	0.18946	4.22065	1.25586	0.262436	0.778097
chr1_172064419_172065419	23.2272	24.1577	23.4411	17.2913	28.2245	20.3637	20.7646	21.4866	-0.0598838	4.54507	0.101219	0.750371	0.958871
chr1_172308769_172309769	21.2588	16.1051	17.5809	22.7517	14.1123	10.1819	21.2064	15.8814	0.354315	4.20454	2.94647	0.0860655	0.626483
chr1_172349619_172350619	50.785	32.2103	37.5058	29.5772	34.2726	20.3637	34.4604	40.1706	0.219135	5.17374	0.627422	0.428303	0.860143
chr1_172364369_172365369	14.9599	13.008	15.2367	16.8363	20.1604	16.4849	22.5318	16.8156	-0.335022	4.17974	3.68654	0.0548534	0.570892
chr1_172423569_172424569	16.141	14.2469	18.1669	18.6564	15.3219	15.5152	21.2064	16.8156	-0.0286879	4.17014	0.0267016	0.870199	0.980111
chr1_172455119_172456119	20.0778	13.6274	12.8926	11.8309	13.3058	17.9395	13.254	11.6775	0.0895627	3.94291	0.170848	0.679359	0.942478
chr1_172489719_172490719	26.3767	26.6354	29.3014	27.7571	21.37	18.4243	24.299	25.2234	0.297154	4.68841	2.51767	0.112577	0.652158
chr1_172524919_172525919	26.7704	15.4857	14.0647	17.7463	21.37	19.8789	30.0424	19.6182	-0.264042	4.45541	1.4488	0.22872	0.755112
chr1_172528469_172529469	27.1641	17.9634	21.097	19.1114	21.7732	12.1213	26.508	27.5589	-0.033151	4.513	0.020932	0.884964	0.982088
chr1_172575569_172576569	15.3536	11.7691	21.6831	20.4765	14.1123	18.9092	23.4154	15.4143	-0.0448899	4.21806	0.0445438	0.832845	0.974101
chr1_172585769_172586769	18.1094	9.29142	18.7529	14.5611	14.5155	18.9092	18.5556	14.9472	-0.110563	4.08981	0.307903	0.57897	0.91554
chr1_172651269_172652269	18.8967	15.4857	16.4088	16.8363	18.5475	16.4849	18.1138	16.3485	-0.0259699	4.18584	0.0237901	0.87742	0.98106
chr1_173358269_173359269	14.1725	19.8217	19.3389	22.2967	16.5315	17.4546	12.8122	16.3485	0.243929	4.18155	1.69404	0.193069	0.730247
chr1_173377169_173378169	25.5893	16.7246	18.1669	18.6564	22.1764	13.091	21.6482	22.4208	0.0134715	4.39241	0.0045105	0.946454	0.992276
chr1_173389769_173390769	27.9514	19.8217	17.5809	19.5665	24.1924	19.8789	36.2276	24.2892	-0.285376	4.641	1.56278	0.211259	0.746133
chr1_173429619_173430619	18.5031	19.2023	19.925	20.4765	19.354	16.9698	17.2302	19.6182	0.08771	4.31086	0.296499	0.586086	0.918083
chr1_173450969_173451969	23.2272	19.2023	14.6507	17.7463	20.5636	19.8789	16.7884	21.9537	-0.056043	4.34703	0.100262	0.751515	0.958871
chr1_173490869_173491869	21.2588	14.2469	14.0647	11.3758	17.3379	16.9698	7.51059	15.8814	0.0967544	3.99072	0.143174	0.705146	0.948689
chr1_174319969_174320969	17.322	15.4857	14.0647	20.4765	14.5155	23.2728	17.672	18.2169	-0.0973682	4.22079	0.267607	0.604942	0.921249
chr1_174488519_174489519	16.141	14.2469	25.1992	18.2014	14.9187	8.72731	22.9736	21.0195	0.11547	4.21524	0.210061	0.64672	0.934072
chr1_174515519_174516519	14.9599	8.672	12.3066	7.28054	19.354	17.4546	17.672	14.4801	-0.651323	3.92747	9.13477	0.00250797	0.320748
chr1_174522319_174523319	21.2588	19.8217	20.511	15.0161	18.9508	14.5455	16.7884	22.4208	0.0695156	4.29298	0.146595	0.70181	0.947914
chr1_174536619_174537619	12.2041	10.5303	13.4787	12.2859	14.9187	16.4849	16.7884	17.7498	-0.432316	3.9394	5.39282	0.0202197	0.480368
chr1_174600219_174601219	20.0778	20.4411	20.511	21.8416	16.5315	20.3637	15.0212	18.684	0.239177	4.32605	2.22638	0.135672	0.672982
chr1_174676319_174677319	16.141	16.7246	18.7529	15.0161	19.354	15.0304	12.3704	21.9537	-0.0565933	4.15758	0.0837021	0.772342	0.963126
chr1_175204269_175205269	14.5662	13.6274	15.2367	17.7463	18.5475	15.0304	21.2064	16.3485	-0.215911	4.1386	1.4949	0.221458	0.750836
chr1_175306969_175307969	16.5346	19.2023	18.1669	18.6564	15.3219	19.394	18.9974	14.4801	0.0826093	4.20681	0.243682	0.621559	0.926434
chr1_175368069_175369069	19.2904	10.5303	16.9948	13.196	15.7251	20.3637	13.254	13.0788	-0.0264593	4.03348	0.0154447	0.901096	0.983737
chr1_175420119_175421119	24.802	13.6274	23.4411	22.2967	20.1604	18.4243	20.7646	25.6905	0.010425	4.47774	0.00302918	0.956108	0.993148
chr1_175427269_175428269	23.6209	19.8217	21.6831	16.3812	20.9668	15.0304	22.5318	21.4866	0.0250898	4.4066	0.019226	0.889721	0.982594
chr1_175445769_175446769	18.1094	22.2994	16.4088	18.2014	18.1443	18.9092	20.7646	15.8814	0.013486	4.28563	0.00680414	0.934259	0.990405
chr1_175565269_175566269	14.9599	17.344	17.5809	15.0161	18.9508	24.2425	20.3228	25.6905	-0.465552	4.33716	7.39971	0.00652346	0.374552
chr1_175754569_175755569	19.6841	17.9634	16.4088	16.8363	21.37	18.4243	23.4154	18.684	-0.202321	4.33519	1.54498	0.213879	0.747455
chr1_175935969_175936969	20.0778	14.8663	20.511	15.0161	19.7572	13.5758	24.299	16.3485	-0.0718227	4.25773	0.128299	0.720202	0.951578
chr1_176046319_176047319	15.3536	24.1577	19.925	16.8363	23.386	24.2425	23.4154	19.6182	-0.284871	4.44109	2.60216	0.106718	0.647814
chr1_176075119_176076119	17.7157	18.5828	19.925	19.1114	15.7251	15.5152	18.9974	20.5524	0.0852435	4.26023	0.269784	0.603477	0.921203
chr1_176085669_176086669	13.3852	15.4857	21.6831	17.7463	17.7411	16.0001	11.045	14.013	0.191311	4.06281	0.897204	0.343532	0.822582
chr1_176354919_176355919	18.5031	17.9634	16.9948	21.3866	22.5796	12.6061	25.1826	21.4866	-0.130089	4.37163	0.432082	0.510969	0.895452
chr1_176427119_176428119	18.5031	20.4411	18.1669	17.7463	17.7411	17.4546	19.4392	19.1511	0.0133588	4.28549	0.00674299	0.934555	0.990405
chr1_176438669_176439669	16.141	14.2469	13.4787	13.196	16.9347	14.5455	12.3704	11.6775	0.0427787	3.91611	0.0517474	0.82005	0.971912
chr1_176674569_176675569	17.322	17.344	26.3713	23.6618	19.7572	16.9698	14.1376	15.8814	0.328301	4.30556	3.06937	0.0797803	0.616639
chr1_176824169_176825169	20.8651	17.344	21.6831	20.4765	13.3058	17.9395	14.5794	13.0788	0.464508	4.19238	7.60293	0.00582734	0.374552
chr1_176939869_176940869	13.7789	12.3886	18.1669	19.5665	20.5636	19.8789	26.0662	20.5524	-0.443266	4.31942	5.96464	0.0145956	0.440338
chr1_176980469_176981469	14.1725	17.9634	16.4088	21.3866	18.1443	16.0001	15.9048	15.8814	0.0719501	4.16274	0.164809	0.684767	0.943881
chr1_176993269_176994269	17.322	27.8743	26.3713	23.6618	22.5796	23.7577	20.7646	21.0195	0.0856576	4.56276	0.20331	0.652062	0.935284
chr1_177003369_177004369	15.3536	19.2023	15.8228	17.7463	22.5796	19.8789	22.9736	10.7433	-0.176424	4.2514	0.688605	0.406639	0.853829
chr1_177081669_177082669	12.9915	17.9634	16.4088	19.1114	15.7251	17.4546	16.3466	15.8814	0.00578638	4.11695	0.0011018	0.97352	0.997024
chr1_177382219_177383219	19.2904	17.9634	20.511	16.8363	26.2085	14.5455	24.299	23.355	-0.256707	4.42421	1.81106	0.178382	0.715971
chr1_177470269_177471269	18.1094	13.008	19.925	20.0215	11.693	14.0607	17.2302	13.5459	0.349522	4.07888	3.5126	0.0609038	0.58541
chr1_177489719_177490719	14.5662	17.9634	12.8926	15.9262	16.1283	15.0304	20.7646	21.0195	-0.254065	4.15147	1.9731	0.160119	0.700846
chr1_177620119_177621119	20.0778	22.2994	16.9948	20.4765	13.3058	16.0001	18.5556	11.6775	0.424609	4.19253	5.65633	0.0173925	0.461732
chr1_177622569_177623569	19.2904	17.344	16.9948	21.3866	15.3219	17.9395	18.1138	20.0853	0.0949531	4.27044	0.337986	0.560994	0.909713
chr1_177645619_177646619	27.1641	22.9188	21.097	26.392	18.9508	21.8183	25.6244	18.2169	0.221269	4.57285	1.39828	0.237012	0.759859
chr1_177666519_177667519	19.2904	16.1051	18.7529	16.8363	18.9508	17.4546	21.2064	15.8814	-0.0453973	4.255	0.0763022	0.782372	0.964724
chr1_177680919_177681919	25.5893	16.1051	12.8926	19.5665	16.1283	18.4243	18.1138	22.8879	0.0166402	4.31482	0.00663736	0.935068	0.990405
chr1_177683719_177684719	18.1094	18.5828	18.1669	26.392	16.5315	19.394	16.3466	16.8156	0.247255	4.30264	1.92248	0.165584	0.708493
chr1_177702369_177703369	27.1641	23.5383	21.6831	18.2014	19.354	24.2425	37.1112	33.6312	-0.329184	4.73749	1.83083	0.17603	0.715198
chr1_177717569_177718569	16.9283	17.344	21.097	20.0215	14.5155	16.9698	11.4868	14.4801	0.387968	4.12296	5.00121	0.0253296	0.495383
chr1_178269369_178270369	16.5346	17.9634	9.37646	15.9262	24.5957	14.5455	15.9048	17.2827	-0.273316	4.14398	1.59396	0.206761	0.742958
chr1_178447819_178448819	19.2904	11.7691	14.0647	9.55571	16.5315	15.0304	15.9048	11.2104	-0.0826758	3.93466	0.13414	0.714177	0.949838
chr1_178463169_178464169	19.6841	13.6274	15.2367	20.0215	17.7411	19.394	21.2064	25.2234	-0.246909	4.33398	1.87156	0.171296	0.712888
chr1_178484569_178485569	21.6525	19.8217	17.5809	20.4765	20.1604	17.9395	10.1614	9.342	0.465018	4.17865	4.34818	0.0370485	0.5319
chr1_178565469_178566469	16.141	19.8217	21.097	16.3812	19.7572	14.0607	9.71959	13.5459	0.332292	4.09774	2.53054	0.111662	0.652158
chr1_178573369_178574369	19.2904	19.8217	14.6507	18.2014	16.9347	16.4849	10.1614	20.0853	0.186271	4.1616	0.877204	0.348969	0.825884
chr1_178611519_178612519	25.983	16.7246	25.7853	25.9369	18.9508	19.394	20.7646	19.6182	0.282904	4.50335	2.60248	0.106697	0.647814
chr1_178762269_178763269	17.322	14.8663	12.3066	10.9208	13.3058	16.0001	15.0212	14.013	-0.0529855	3.92827	0.0763184	0.78235	0.964724
chr1_178850619_178851619	14.9599	18.5828	22.2691	19.5665	16.9347	17.9395	19.881	14.013	0.107488	4.23592	0.360081	0.548462	0.905409
chr1_178855869_178856869	22.4399	21.68	22.8551	16.3812	18.9508	17.4546	25.6244	15.4143	0.0954626	4.39391	0.249239	0.617611	0.9254
chr1_178918769_178919769	23.6209	21.0606	19.3389	15.4712	17.7411	17.4546	20.3228	16.8156	0.140022	4.31768	0.643984	0.422272	0.859056
chr1_179041069_179042069	26.7704	24.7771	20.511	30.9423	27.0149	16.9698	29.6006	26.1576	0.0514993	4.72721	0.0545407	0.815343	0.971057
chr1_179082669_179083669	14.5662	17.344	15.2367	25.9369	12.9026	12.6061	17.2302	22.4208	0.173863	4.18693	0.556298	0.455756	0.872833
chr1_179133169_179134169	16.141	14.2469	16.9948	18.2014	18.5475	15.0304	12.8122	20.0853	-0.0134346	4.1309	0.00537729	0.941543	0.991462
chr1_179231869_179232869	18.1094	17.9634	14.6507	20.9316	18.1443	22.788	19.4392	21.0195	-0.160184	4.33375	0.937882	0.332823	0.817744
chr1_179235969_179236969	14.5662	17.344	15.8228	16.3812	20.9668	22.788	15.0212	15.8814	-0.229977	4.19442	1.56866	0.210402	0.746133
chr1_179258169_179259169	11.0231	14.8663	8.79043	15.4712	14.9187	18.9092	26.9498	15.8814	-0.607962	4.08077	6.83259	0.00895092	0.387808
chr1_179433869_179434869	20.0778	14.2469	24.6132	22.7517	18.5475	16.9698	20.7646	25.2234	0.0139129	4.42025	0.00547294	0.941027	0.991322
chr1_179609319_179610319	18.8967	26.6354	23.4411	16.8363	20.5636	16.9698	17.672	14.4801	0.260792	4.33407	1.99339	0.157987	0.697098
chr1_179697869_179698869	15.7473	16.1051	15.8228	14.5611	13.3058	20.8486	9.27779	13.5459	0.135203	3.97788	0.389494	0.532566	0.899569
chr1_179722069_179723069	15.3536	11.1497	19.925	16.3812	16.9347	9.21216	10.6032	12.6117	0.335577	3.90652	2.30764	0.12874	0.666352
chr1_179824119_179825119	14.9599	18.5828	21.097	17.7463	14.1123	18.4243	16.3466	8.8749	0.306577	4.09016	2.20839	0.137262	0.67495
chr1_179847419_179848419	19.2904	24.7771	26.3713	24.1168	17.7411	17.4546	25.1826	24.2892	0.14455	4.53506	0.581995	0.445531	0.868125
chr1_179854019_179855019	21.2588	17.9634	19.3389	20.0215	20.5636	12.6061	24.7408	19.6182	0.021004	4.3642	0.0122256	0.911958	0.986041
chr1_180141069_180142069	13.7789	14.8663	14.0647	19.1114	11.693	14.0607	11.9286	14.4801	0.257351	3.92138	1.8825	0.17005	0.71193
chr1_180147719_180148719	16.5346	16.7246	16.9948	15.4712	15.3219	14.5455	18.5556	14.013	0.0657715	4.0839	0.141603	0.706692	0.948752
chr1_180160669_180161669	20.8651	22.2994	19.925	18.2014	15.3219	15.5152	16.7884	15.8814	0.348731	4.2434	4.45552	0.0347886	0.525458
chr1_180167869_180168869	20.4715	24.1577	22.8551	18.2014	26.2085	22.788	21.2064	22.8879	-0.139479	4.54036	0.632337	0.426499	0.859574
chr1_180216119_180217119	20.0778	19.8217	16.9948	20.0215	16.5315	16.9698	12.8122	14.9472	0.337045	4.1856	4.0016	0.045457	0.553113
chr1_180220269_180221269	18.5031	16.7246	14.6507	15.9262	16.1283	18.4243	9.27779	16.3485	0.145057	4.06271	0.52079	0.470505	0.878277
chr1_180225569_180226569	27.5577	19.2023	18.1669	19.5665	20.5636	19.394	22.5318	26.1576	-0.0426874	4.51035	0.051389	0.820664	0.971912
chr1_180240569_180241569	16.5346	26.6354	20.511	17.2913	21.37	16.9698	13.6958	19.6182	0.140091	4.30864	0.513397	0.473672	0.87991
chr1_180250369_180251369	15.7473	14.8663	13.4787	14.5611	17.7411	15.0304	18.1138	26.1576	-0.382409	4.17235	3.79527	0.0513977	0.563852
chr1_180268469_180269469	25.5893	19.8217	16.9948	18.2014	16.9347	18.9092	12.8122	21.0195	0.236069	4.30748	1.48758	0.222592	0.751813
chr1_180279469_180280469	27.1641	19.2023	16.4088	20.9316	20.1604	11.6364	14.5794	18.2169	0.389926	4.29814	3.62625	0.0568747	0.575383
chr1_180284719_180285719	16.9283	16.7246	12.3066	21.3866	14.5155	12.1213	15.463	16.3485	0.222378	4.06596	1.38701	0.238911	0.76097
chr1_180295669_180296669	28.3451	26.6354	16.9948	14.1061	16.5315	12.6061	20.3228	24.2892	0.225616	4.38789	0.873154	0.350084	0.82613
chr1_180301769_180302769	21.6525	17.9634	18.7529	20.9316	16.9347	15.0304	13.6958	21.9537	0.247924	4.27429	1.95081	0.1625	0.703132
chr1_180320919_180321919	14.9599	17.344	17.5809	21.8416	14.5155	19.8789	21.2064	16.3485	-0.00144663	4.23808	6.02017e-05	0.993809	0.999191
chr1_180347769_180348769	21.2588	19.2023	20.511	16.3812	18.5475	19.8789	18.5556	17.2827	0.0610224	4.31452	0.143897	0.704437	0.948676
chr1_180357419_180358419	21.2588	16.1051	21.097	22.2967	17.7411	14.0607	15.463	19.1511	0.296049	4.27801	3.09749	0.0784129	0.615843
chr1_180386969_180387969	77.949	28.4937	49.2264	47.7786	40.724	30.5456	82.1747	78.4728	-0.183805	5.80884	0.210074	0.646709	0.934072
chr1_180422169_180423169	32.2819	16.7246	16.9948	25.4819	21.37	17.4546	32.2514	22.8879	-0.0141324	4.61704	0.00328422	0.9543	0.992889
chr1_180457919_180458919	19.6841	14.2469	15.8228	20.0215	25.4021	15.0304	21.6482	15.4143	-0.141038	4.29574	0.485273	0.486044	0.884276
chr1_180541019_180542019	20.4715	17.344	14.6507	14.1061	16.5315	17.9395	17.672	14.9472	0.00777539	4.14882	0.00193267	0.964935	0.99501
chr1_180586919_180587919	24.0146	13.6274	14.6507	16.8363	21.37	15.0304	17.2302	16.3485	0.012496	4.21988	0.00379005	0.950911	0.992854
chr1_180604169_180605169	21.2588	13.008	21.097	19.1114	20.5636	16.0001	18.1138	14.013	0.128732	4.24778	0.484838	0.486239	0.884297
chr1_180707969_180708969	15.3536	22.2994	16.4088	17.7463	22.9828	23.7577	15.9048	13.5459	-0.105464	4.27754	0.264952	0.606739	0.922194
chr1_180719669_180720669	20.0778	17.9634	22.8551	25.4819	17.7411	16.9698	21.6482	18.684	0.20842	4.40171	1.50033	0.220621	0.75072
chr1_180762619_180763619	27.9514	17.9634	23.4411	22.2967	18.5475	17.9395	19.881	28.9602	0.124346	4.53549	0.381792	0.536646	0.901252
chr1_180793369_180794369	23.6209	24.1577	20.511	25.4819	22.9828	16.0001	22.09	23.8221	0.143049	4.54462	0.626271	0.428727	0.860231
chr1_180829919_180830919	35.4314	14.8663	21.097	22.7517	26.6117	21.3334	26.508	24.2892	-0.0431343	4.67257	0.0327969	0.85629	0.978318
chr1_180834719_180835719	19.6841	14.2469	18.1669	11.3758	16.1283	17.4546	21.2064	19.1511	-0.207892	4.18688	1.15846	0.281784	0.791016
chr1_180877869_180878869	21.2588	24.1577	24.6132	15.4712	20.1604	18.9092	17.2302	13.0788	0.275574	4.33218	2.09542	0.147742	0.6878
chr1_180887819_180888819	28.3451	16.1051	17.5809	24.1168	19.354	14.5455	27.3916	23.8221	0.043267	4.50271	0.0378924	0.845659	0.976254
chr1_180921569_180922569	29.1325	18.5828	20.511	20.0215	22.1764	16.9698	18.1138	14.9472	0.305488	4.40563	2.45835	0.116902	0.654652
chr1_181035419_181036419	14.1725	17.9634	15.2367	14.5611	13.7091	10.6667	12.3704	14.4801	0.246953	3.90568	1.75096	0.185755	0.72232
chr1_181067669_181068669	16.141	20.4411	16.9948	23.6618	18.1443	20.8486	18.5556	20.0853	-0.00727319	4.34192	0.00179471	0.966209	0.995099
chr1_181216019_181217019	19.6841	14.2469	18.7529	10.4658	10.4834	15.0304	22.5318	20.0853	-0.100207	4.11831	0.161922	0.687393	0.944738
chr1_181226519_181227519	29.1325	15.4857	20.511	13.196	16.9347	15.5152	16.7884	18.684	0.227241	4.27748	1.01686	0.313264	0.807596
chr1_181231069_181232069	33.8566	15.4857	18.7529	22.2967	21.37	20.8486	17.2302	19.6182	0.227129	4.48982	1.06578	0.301902	0.80186
chr1_181237069_181238069	15.7473	14.8663	14.6507	18.6564	10.8866	12.6061	11.4868	14.9472	0.377179	3.92073	4.12841	0.042169	0.545472
chr1_181257969_181258969	19.2904	16.1051	19.3389	29.1222	19.7572	19.8789	15.0212	18.2169	0.21979	4.36663	1.25031	0.263493	0.77824
chr1_181272669_181273669	20.4715	19.8217	23.4411	17.7463	16.9347	17.4546	16.7884	19.1511	0.204378	4.30938	1.60618	0.205029	0.741192
chr1_181285319_181286319	21.2588	19.8217	21.097	16.3812	18.1443	17.9395	18.9974	18.684	0.0880604	4.31944	0.300694	0.583448	0.917341
chr1_181298619_181299619	17.7157	17.9634	16.4088	15.4712	20.9668	20.3637	19.4392	17.2827	-0.212168	4.2645	1.66624	0.196763	0.731905
chr1_181310469_181311469	20.0778	11.1497	15.2367	15.9262	14.9187	11.6364	19.881	26.1576	-0.190965	4.17332	0.631244	0.426899	0.859695
chr1_181312169_181313169	14.1725	14.2469	12.8926	15.4712	16.1283	16.0001	17.672	16.3485	-0.212298	4.0354	1.41415	0.234369	0.758064
chr1_181315819_181316819	21.6525	19.8217	24.0272	12.7409	16.5315	16.0001	14.5794	14.4801	0.330702	4.19345	2.8385	0.0920303	0.634656
chr1_181332069_181333069	18.1094	17.344	8.2044	15.0161	19.354	10.6667	23.4154	18.684	-0.286344	4.13334	1.38481	0.239284	0.761172
chr1_181375519_181376519	14.5662	20.4411	25.7853	19.5665	18.1443	25.6971	24.299	18.2169	-0.1254	4.43326	0.394935	0.529717	0.899031
[truncated: 28,475 more rows]

## Sheet: Enhancer_predicted targets
Predicted enhancer targets	enhancerID	chr	start	end	Cited2.1	Cited2.2	Cited2.3	Cited2.4	GFP.1	GFP.2	GFP.3	GFP.4	logFC	logCPM	LR	PValue	FDR
[truncated: 151 more rows]

[truncated: 6 more sheets: GO Promoter_up, GO Promoter_down, GO Enhancer_up, GO Enhancer_down, HINT Promoter, HINT Enhancer]
