# Supplementary material for: CITED2 is a druggable epigenetic switch coupling neuronal maturation to regenerative decline
Source: EMBO Mol Med. 2026 Feb 23;18(4):1174–201. doi: 10.1038/s44321-026-00385-w (PMC13083982; doi:10.1038/s44321-026-00385-w)
Supplement: Supplementary file 8 — Dataset EV6 [file 44321_2026_385_MOESM8_ESM.xlsx]

## Sheet: Legend
	Dataset EV 6
	Data file containing source data for BaGfoot plots and TOBIAS footprints associated with differentially accessible regions.

## Sheet: BaGfoot promoter
name	deltahyp	deltafd	category	hdepth	udist
TFAP2A	1.49607	0.0582007	outlier	14	0.334085
CREB1	1.86345	-0.084657	outlier	1	0.699471
RORA(var.2)	1.16717	0.13354	outlier	9	0.140196
MYB	0.982238	-0.218682	outlier	1	0.28212
ZEB1	1.6257	-0.0129295	outlier	12	0.457397
MYCN	1.42466	-0.223686	outlier	3	0.335864
NFKB1	0.929492	-0.138766	outlier	1	0.272953
TP53	0.96682	-0.164195	outlier	2	0.255795
RELA	1.32038	-0.272171	outlier	2	0.305967
TBP	1.08259	-0.266819	outlier	2	0.273935
HNF1B	1.70882	-0.116759	outlier	3	0.551576
EBF1	1.55441	0.0409379	outlier	10	0.388991
ESR2	1.44607	0.0629144	outlier	22	0.28631
HNF4G	1.05496	0.11081	outlier	6	0.163253
STAT1::STAT2	1.25667	0.161062	outlier	7	0.18955
Bach1::Mafk	1.47491	-0.177115	outlier	6	0.350774
FOXP2	1.43256	-0.186122	outlier	7	0.319404
BHLHE41	0.99761	0.220344	outlier	1	0.284035
ELF4	1.70882	-0.116759	outlier	3	0.551576
Esrrg	1.11772	0.151402	outlier	6	0.165963
ETV6	1.70864	-0.116759	outlier	6	0.551402
GRHL1	1.10653	-0.207552	outlier	7	0.210195
IRF8	1.64455	-0.0539834	outlier	10	0.478558
ISX	0.978318	-0.111849	outlier	4	0.217199
JDP2	1.70882	-0.116759	outlier	3	0.551576
MEOX1	1.04634	0.190063	outlier	2	0.231475
MLXIPL	0.978318	-0.111849	outlier	4	0.217199
NEUROG2	1.04606	0.121844	outlier	5	0.177383
NKX2-3	1.11863	-0.286835	outlier	2	0.28456
TFAP4	1.36762	0.105118	outlier	11	0.228483
VAX2	1.57666	0.0621548	outlier	6	0.414075
VENTX	1.18801	-0.246293	outlier	5	0.240447
NR3C2	1.36762	0.105118	outlier	11	0.228483
RARA	1.754	-0.112173	outlier	2	0.595089
RARA(var.2)	1.56836	-0.102735	outlier	13	0.411397
Klf12	1.25909	0.175365	outlier	5	0.203385
SCRT2	1.23558	0.104982	outlier	20	0.130317
ZIC4	1.61914	-0.00437737	outlier	10	0.450808
ZNF410	1.32851	0.123421	outlier	9	0.20633
CUX2	1.59736	-0.0575067	outlier	15	0.432026
ETV1	0.974111	0.0931068	outlier	2	0.21835
POU3F1	1.19522	-0.159256	outlier	15	0.154954
POU3F2	1.18608	-0.156787	outlier	16	0.151181
POU3F3	1.13059	-0.176276	outlier	11	0.173775
POU3F4	1.09419	-0.147121	outlier	13	0.158841
POU4F1	1.18013	-0.18853	outlier	10	0.18226
BHLHE23	0.98272	0.113491	outlier	2	0.221109
CLOCK	1.24815	-0.384677	outlier	1	0.386358
RXRG	1.65031	-0.0157543	outlier	6	0.482058
Rarb	1.80354	-0.0163921	outlier	2	0.635274
Rarb(var.2)	1.74748	-0.0512629	outlier	4	0.580853
TFAP2A(var.3)	1.67845	-0.0580587	outlier	6	0.512689
BARX1	1.08544	0.124475	outlier	7	0.155136
BARHL1	1.61271	-0.074879	outlier	11	0.449577
CDX1	1.3573	0.281305	outlier	1	0.344417
Dlx1	1.57017	0.0324503	outlier	11	0.403725
Hmx2	1.3193	0.218942	outlier	3	0.271444
Hmx3	1.24627	0.255972	outlier	2	0.27394
HOXB2	1.56409	0.090745	outlier	4	0.407558
HOXD3	1.87221	0.163919	outlier	1	0.724242
ISL2	1.36762	0.105118	outlier	11	0.228483
HES1	1.55716	0.0243346	outlier	16	0.390049
PBX3	1.36762	0.105118	outlier	11	0.228483
NR1H4::RXRA	1.36762	0.105118	outlier	11	0.228483
ARNT2	1.18382	-0.162376	outlier	14	0.156493
KLF2	1.13007	-0.191929	outlier	8	0.18919
OVOL2	1.6329	0.00776597	outlier	6	0.464784
SNAI1	1.34027	0.0853652	outlier	24	0.195
THAP11	1.42334	0.0681442	outlier	24	0.265744
ZBTB26	1.36762	0.105118	outlier	11	0.228483
ZFP57	1.5932	-0.00691765	outlier	16	0.424858
ZNF140	1.55716	0.0243346	outlier	16	0.390049
ZNF274	1.55716	0.0243346	outlier	16	0.390049
Ebf2	1.23207	0.122732	outlier	13	0.144226
Zic2	1.19917	0.126342	outlier	11	0.136519
PRDM4	1.29555	0.112682	outlier	14	0.17442

## Sheet: BaGfoot enhancer
	name	deltahyp	deltafd	category	hdepth	udist
684	ZNF135	-0.143223	0.0916637	outlier	1	0.148792
471	TFAP2A(var.3)	-0.201046	0.073591	outlier	1	0.190019
323	VAX2	-0.137801	-0.0978209	outlier	2	0.149099
462	MTF1	0.000352602	-0.0985121	outlier	2	0.102325
6	NR2F1	-0.152508	-0.101046	outlier	1	0.162448
263	MLX	-0.0961258	-0.118711	outlier	1	0.138432
463	E2F2	0.0260332	-0.150878	outlier	1	0.159915

## Sheet: TOBIAS - All regions
output_prefix	name	motif_id	cluster	total_tfbs	Cited2_mean_score	Cited2_bound	GFP_mean_score	GFP_bound	Cited2_GFP_change	Cited2_GFP_pvalue	Cited2_GFP_highlighted
RREB1_MA0073.1	RREB1	MA0073.1	C_RREB1	68171	0.21975	2236	0.16105	1757	0.07942	1.48354E-133	TRUE
Nobox_MA0125.1	Nobox	MA0125.1	C_PRRX2	10435	0.20289	247	0.19485	216	-0.18358	4.65265E-124	TRUE
Lhx3_MA0135.1	Lhx3	MA0135.1	C_Lhx3	13403	0.17744	207	0.17099	161	-0.18219	1.14757E-131	TRUE
CTCF_MA0139.1	CTCF	MA0139.1	C_CTCF	45318	0.25931	3581	0.22797	2614	-0.08059	2.42513E-132	TRUE
Arid3a_MA0151.1	Arid3a	MA0151.1	C_Arid3a	25818	0.17866	402	0.16472	311	-0.13945	2.84609E-135	TRUE
Arid3b_MA0601.1	Arid3b	MA0601.1	C_Arid3b	13117	0.18892	206	0.18442	161	-0.20498	2.54993E-132	TRUE
Bhlha15_MA0607.1	Bhlha15	MA0607.1	C_Bhlha15	24761	0.18528	235	0.1295	163	0.07493	8.91171E-113	TRUE
mix-a_MA0621.1	mix-a	MA0621.1	C_EMX1	7099	0.20776	121	0.19725	94	-0.18047	4.07498E-117	TRUE
Mlxip_MA0622.1	Mlxip	MA0622.1	C_MNT	11347	0.24023	608	0.18108	510	0.07329	6.12849E-91	TRUE
Npas2_MA0626.1	Npas2	MA0626.1	C_MNT	11070	0.22666	443	0.16864	339	0.06724	1.28389E-85	TRUE
POU6F1_MA0628.1	POU6F1	MA0628.1	C_EMX1	5722	0.21163	92	0.20098	73	-0.18252	1.45611E-119	TRUE
Twist2_MA0633.1	Twist2	MA0633.1	C_Twist2	23496	0.18271	163	0.1232	114	0.09408	3.89200E-115	TRUE
HNF1A_MA0046.2	HNF1A	MA0046.2	C_HNF1A	11284	0.18676	176	0.17784	144	-0.17949	2.66029E-131	TRUE
MIXL1_MA0662.1	MIXL1	MA0662.1	C_PRRX2	9359	0.20282	217	0.19401	176	-0.1795	2.97747E-122	TRUE
NKX6-1_MA0674.1	NKX6-1	MA0674.1	C_NKX6-2	13023	0.186	184	0.17654	148	-0.1712	2.14247E-131	TRUE
NKX6-2_MA0675.1	NKX6-2	MA0675.1	C_NKX6-2	12082	0.18511	198	0.17456	164	-0.16408	2.76403E-130	TRUE
Nr2f6_MA0677.1	Nr2f6	MA0677.1	C_Nr2f6	32875	0.19585	606	0.14137	463	0.06756	6.31286E-113	TRUE
PAX7_MA0680.1	PAX7	MA0680.1	C_PAX3	5779	0.18937	97	0.18866	77	-0.21404	1.81881E-117	TRUE
POU4F2_MA0683.1	POU4F2	MA0683.1	C_POU4F2	19392	0.17996	245	0.1761	195	-0.19609	2.24472E-146	TRUE
TBXT_MA0009.2	TBXT	MA0009.2	C_TBX19	11949	0.19572	203	0.13696	135	0.08238	2.34207E-94	TRUE
MEOX2_MA0706.1	MEOX2	MA0706.1	C_EMX1	11585	0.1828	163	0.17369	125	-0.17613	3.08098E-132	TRUE
MNX1_MA0707.1	MNX1	MA0707.1	C_EMX1	12459	0.18989	188	0.18392	162	-0.19533	2.32375E-139	TRUE
PDX1_MA0132.2	PDX1	MA0132.2	C_EMX1	9448	0.19836	222	0.19071	182	-0.18482	6.14039E-125	TRUE
PHOX2A_MA0713.1	PHOX2A	MA0713.1	C_PHOX2A	10418	0.20128	190	0.19414	163	-0.18752	3.04905E-130	TRUE
PROP1_MA0715.1	PROP1	MA0715.1	C_PHOX2A	10530	0.19813	178	0.18926	150	-0.1779	7.33822E-129	TRUE
RAX_MA0718.1	RAX	MA0718.1	C_PRRX2	9381	0.20214	229	0.19396	195	-0.17971	6.01082E-126	TRUE
VENTX_MA0724.1	VENTX	MA0724.1	C_VENTX	10372	0.18082	190	0.18029	149	-0.20947	3.79218E-132	TRUE
NR2F1_MA0017.2	NR2F1	MA0017.2	C_NR2C2(var.2)	33117	0.19795	647	0.14286	487	0.06952	4.29117E-111	TRUE
PAX3_MA0780.1	PAX3	MA0780.1	C_PAX3	5339	0.20682	92	0.20343	71	-0.21539	1.22303E-119	TRUE
POU4F1_MA0790.1	POU4F1	MA0790.1	C_POU4F2	18698	0.17345	217	0.17544	184	-0.22552	1.87954E-150	TRUE
POU4F3_MA0791.1	POU4F3	MA0791.1	C_POU4F2	18655	0.17602	236	0.17877	195	-0.23116	1.14855E-151	TRUE
MGA_MA0801.1	MGA	MA0801.1	C_TBX15	26264	0.19546	426	0.14028	312	0.06762	1.46619E-104	TRUE
TBX15_MA0803.1	TBX15	MA0803.1	C_TBX15	24490	0.19782	450	0.14245	336	0.06875	2.08035E-104	TRUE
TBX1_MA0805.1	TBX1	MA0805.1	C_TBX15	30311	0.19405	439	0.13629	322	0.0816	7.93661E-113	TRUE
TBX4_MA0806.1	TBX4	MA0806.1	C_TBX15	19056	0.19503	315	0.13886	234	0.07497	1.89214E-101	TRUE
TBX5_MA0807.1	TBX5	MA0807.1	C_TBX15	36155	0.1966	640	0.1392	451	0.07733	2.25486E-120	TRUE
CLOCK_MA0819.1	CLOCK	MA0819.1	C_CLOCK	10630	0.20596	266	0.14892	195	0.06988	2.46449E-88	TRUE
FIGLA_MA0820.1	FIGLA	MA0820.1	C_FIGLA	29354	0.19824	474	0.14241	321	0.06921	5.89727E-104	TRUE
HEY1_MA0823.1	HEY1	MA0823.1	C_HEY2	9610	0.25197	611	0.19182	504	0.07267	7.72924E-86	TRUE
OLIG1_MA0826.1	OLIG1	MA0826.1	C_Atoh1	9186	0.1812	99	0.12813	68	0.06426	5.53294E-85	TRUE
RXRB_MA0855.1	RXRB	MA0855.1	C_Nr2f6	29365	0.1961	598	0.14236	457	0.06504	1.28445E-104	TRUE
RXRG_MA0856.1	RXRG	MA0856.1	C_Nr2f6	28270	0.19494	556	0.14125	430	0.06572	6.86582E-110	TRUE
TP53_MA0106.3	TP53	MA0106.3	C_TP73	16043	0.19922	297	0.13692	248	0.10575	2.17924E-110	TRUE
TP73_MA0861.1	TP73	MA0861.1	C_TP73	14651	0.20914	372	0.14454	309	0.11038	6.98083E-111	TRUE
BARX1_MA0875.1	BARX1	MA0875.1	C_BSX	12733	0.18387	284	0.17866	238	-0.1828	1.29005E-135	TRUE
Dlx4_MA0881.1	Dlx4	MA0881.1	C_BSX	8889	0.19177	178	0.18437	149	-0.18213	1.26718E-122	TRUE
Dlx2_MA0885.1	Dlx2	MA0885.1	C_Dlx2	9361	0.18518	116	0.18295	94	-0.20913	7.25221E-132	TRUE
EMX2_MA0886.1	EMX2	MA0886.1	C_EMX1	6710	0.20191	127	0.19257	104	-0.18157	2.44274E-123	TRUE
HESX1_MA0894.1	HESX1	MA0894.1	C_PRRX2	9103	0.1947	231	0.18775	190	-0.18259	1.49635E-125	TRUE
Hmx1_MA0896.1	Hmx1	MA0896.1	C_Hmx3	13454	0.18492	226	0.17937	190	-0.18475	3.00007E-136	TRUE
Hmx2_MA0897.1	Hmx2	MA0897.1	C_Hmx3	14851	0.18854	263	0.17968	215	-0.16973	6.44278E-131	TRUE
Hmx3_MA0898.1	Hmx3	MA0898.1	C_Hmx3	14957	0.18765	242	0.18072	197	-0.17917	6.08185E-134	TRUE
HOXA10_MA0899.1	HOXA10	MA0899.1	C_HOXA10	17373	0.17482	289	0.16271	252	-0.14674	5.21891E-131	TRUE
ZEB1_MA0103.3	ZEB1	MA0103.3	C_TCF3	42879	0.20611	981	0.14848	690	0.07882	6.12294E-122	TRUE
ZSCAN4_MA1155.1	ZSCAN4	MA1155.1	C_ZSCAN4	61457	0.20042	879	0.13339	610	0.12323	3.45668E-152	TRUE
ARGFX_MA1463.1	ARGFX	MA1463.1	C_EMX1	8574	0.20105	174	0.19334	146	-0.1867	6.17621E-122	TRUE
BARX2_MA1471.1	BARX2	MA1471.1	C_BARX2	12893	0.18145	185	0.17756	140	-0.19931	4.63235E-135	TRUE
DLX5_MA1476.1	DLX5	MA1476.1	C_HOXC8	8253	0.18857	125	0.18947	98	-0.22973	3.48392E-138	TRUE
GLI3_MA1491.1	GLI3	MA1491.1	C_GLI3	28576	0.22257	1015	0.16341	782	0.07869	1.62054E-112	TRUE
HOXA6_MA1497.1	HOXA6	MA1497.1	C_HOXC8	10472	0.18302	136	0.17898	109	-0.19939	1.50064E-135	TRUE
HOXB6_MA1500.1	HOXB6	MA1500.1	C_HOXC8	10397	0.17607	147	0.17725	115	-0.22036	7.44304E-138	TRUE
HOXB7_MA1501.1	HOXB7	MA1501.1	C_HOXC8	10377	0.18055	159	0.17534	133	-0.18624	9.28645E-130	TRUE
HOXB8_MA1502.1	HOXB8	MA1502.1	C_HOXC8	12007	0.17933	180	0.17689	149	-0.1996	6.62409E-138	TRUE
HOXC8_MA1505.1	HOXC8	MA1505.1	C_HOXC8	5448	0.19175	89	0.18789	67	-0.2049	4.80323E-118	TRUE
KLF15_MA1513.1	KLF15	MA1513.1	C_KLF15	36152	0.51212	11115	0.4737	9850	-0.12803	2.78543E-146	TRUE
LHX1_MA1518.1	LHX1	MA1518.1	C_HOXC8	8906	0.20483	226	0.20072	191	-0.20094	8.04780E-138	TRUE
NKX6-3_MA1530.1	NKX6-3	MA1530.1	C_NKX6-3	15105	0.17062	204	0.1613	160	-0.16001	3.02515E-130	TRUE
NR2F1var.2_MA1537.1	NR2F1(var.2)	MA1537.1	C_Nr2f6	31183	0.20078	686	0.14556	527	0.07091	2.14327E-113	TRUE
NR6A1_MA1541.1	NR6A1	MA1541.1	C_NR6A1	27298	0.19443	442	0.13916	309	0.07211	1.29434E-105	TRUE
SNAI1_MA1558.1	SNAI1	MA1558.1	C_TCF3	35954	0.2013	669	0.14048	475	0.09406	7.46961E-125	TRUE
SNAI3_MA1559.1	SNAI3	MA1559.1	C_TCF3	38398	0.20116	718	0.14068	490	0.09208	2.22023E-123	TRUE
SOHLH2_MA1560.1	SOHLH2	MA1560.1	C_MNT	7423	0.23876	399	0.17958	322	0.07339	1.20038E-82	TRUE
THRB_MA1574.1	THRB	MA1574.1	C_Nr2f6	27922	0.20378	704	0.14925	549	0.06601	5.41492E-109	TRUE
Isl1_MA1608.1	Isl1	MA1608.1	C_Isl1	18459	0.16937	242	0.17467	195	-0.23144	2.12603E-148	TRUE
Ptf1avar.3_MA1620.1	Ptf1a(var.3)	MA1620.1	C_Rbpjl	36486	0.19664	518	0.13565	348	0.09602	1.34721E-123	TRUE
Rbpjl_MA1621.1	Rbpjl	MA1621.1	C_Rbpjl	37034	0.19638	523	0.13598	354	0.09346	3.41570E-124	TRUE
GLI2_MA0734.2	GLI2	MA0734.2	C_GLI3	28092	0.2244	1029	0.16545	796	0.07704	4.94054E-110	TRUE
HOXB2_MA0902.2	HOXB2	MA0902.2	C_HOXC8	7159	0.2011	188	0.19645	156	-0.19835	1.21634E-122	TRUE
HOXD8_MA0910.2	HOXD8	MA0910.2	C_HOXC8	12696	0.17577	190	0.17064	157	-0.18316	8.59702E-132	TRUE
LMX1B_MA0703.2	LMX1B	MA0703.2	C_EMX1	8900	0.21083	147	0.20312	115	-0.19553	7.15213E-127	TRUE
KLF9_MA1107.2	KLF9	MA1107.2	C_KLF9	87214	0.25256	5418	0.19238	4531	0.07564	5.78153E-133	TRUE
LHX2_MA0700.2	LHX2	MA0700.2	C_BSX	11586	0.20157	272	0.19425	231	-0.18484	1.75946E-133	TRUE
MXI1_MA1108.2	MXI1	MA1108.2	C_Twist2	42256	0.18844	375	0.12733	248	0.09982	4.60670E-124	TRUE
PHOX2B_MA0681.2	PHOX2B	MA0681.2	C_PHOX2B	15883	0.19291	239	0.18206	204	-0.16519	3.87427E-139	TRUE
SNAI2_MA0745.2	SNAI2	MA0745.2	C_TCF3	36187	0.2007	607	0.13783	418	0.10477	6.54595E-133	TRUE
TCF3_MA0522.3	TCF3	MA0522.3	C_TCF3	36151	0.20968	962	0.15211	678	0.07554	6.95561E-121	TRUE
TCF4_MA0830.2	TCF4	MA0830.2	C_TCF3	39378	0.20658	934	0.15056	662	0.06829	2.86527E-118	TRUE
Arnt_MA0004.1	Arnt	MA0004.1	C_MNT	20030	0.25597	1446	0.19902	1218	0.05845	4.92237E-97	FALSE
AhrArnt_MA0006.1	Ahr::Arnt	MA0006.1	C_Ahr::Arnt	29063	0.25312	1767	0.19925	1440	0.03583	2.33422E-79	FALSE
Ddit3Cebpa_MA0019.1	Ddit3::Cebpa	MA0019.1	C_Ddit3::Cebpa	12860	0.19543	284	0.15712	219	-0.01717	1.08352E-36	FALSE
Mecom_MA0029.1	Mecom	MA0029.1	C_Mecom	21837	0.18156	311	0.14068	241	0.00362	1.26563E-03	FALSE
FOXF2_MA0030.1	FOXF2	MA0030.1	C_Foxj3	18293	0.19043	404	0.155	317	-0.02462	1.97992E-60	FALSE
FOXD1_MA0031.1	FOXD1	MA0031.1	C_Foxf1	21690	0.18602	473	0.15067	376	-0.02508	1.85880E-52	FALSE
Foxq1_MA0040.1	Foxq1	MA0040.1	C_Foxq1	20442	0.18971	411	0.15241	321	-0.01864	8.11907E-48	FALSE
Foxd3_MA0041.1	Foxd3	MA0041.1	C_Foxd3	24565	0.18931	472	0.162	382	-0.06785	2.47733E-103	FALSE
IRF2_MA0051.1	IRF2	MA0051.1	C_IRF2	20605	0.20529	649	0.16951	473	-0.0343	4.20801E-71	FALSE
MZF1var.2_MA0057.1	MZF1(var.2)	MA0057.1	C_MZF1(var.2)	30046	0.22329	1282	0.17791	1045	0.01194	5.23373E-38	FALSE
MAXMYC_MA0059.1	MAX::MYC	MA0059.1	C_MAX::MYC	13962	0.23324	660	0.18032	521	0.03918	1.34850E-70	FALSE
PPARG_MA0066.1	PPARG	MA0066.1	C_PPARG	25392	0.19653	441	0.14262	314	0.06387	9.84068E-103	FALSE
Pax2_MA0067.1	Pax2	MA0067.1	C_Pax2	8487	0.26037	632	0.21251	538	0.00984	1.81164E-14	FALSE
PAX6_MA0069.1	PAX6	MA0069.1	C_PAX6	11899	0.19287	251	0.15313	188	-0.00948	4.48199E-22	FALSE
PBX1_MA0070.1	PBX1	MA0070.1	C_PBX1	17586	0.20101	542	0.15961	453	-0.00133	6.21314E-03	FALSE
RORA_MA0071.1	RORA	MA0071.1	C_RORA	27242	0.18829	354	0.13692	256	0.05296	1.81009E-99	FALSE
RORAvar.2_MA0072.1	RORA(var.2)	MA0072.1	C_RORA(var.2)	19853	0.19281	312	0.14742	235	0.02103	9.21547E-48	FALSE
RXRAVDR_MA0074.1	RXRA::VDR	MA0074.1	C_RXRA::VDR	15314	0.21296	360	0.15795	273	0.05705	5.88983E-83	FALSE
SOX9_MA0077.1	SOX9	MA0077.1	C_SOX8	15922	0.18436	292	0.15017	209	-0.03219	8.17459E-65	FALSE
Sox17_MA0078.1	Sox17	MA0078.1	C_Sox17	22574	0.18993	380	0.14739	279	0.0074	1.43910E-18	FALSE
SRY_MA0084.1	SRY	MA0084.1	C_SRY	17985	0.18256	335	0.15411	252	-0.06215	1.90872E-97	FALSE
Sox5_MA0087.1	Sox5	MA0087.1	C_SRY	12621	0.19283	228	0.16418	159	-0.07319	7.59283E-91	FALSE
TAL1TCF3_MA0091.1	TAL1::TCF3	MA0091.1	C_TAL1::TCF3	25426	0.1942	336	0.14845	233	0.02036	3.52576E-56	FALSE
Hand1Tcf3_MA0092.1	Hand1::Tcf3	MA0092.1	C_Hand1::Tcf3	27619	0.19262	496	0.14906	373	0.0148	1.01205E-43	FALSE
REL_MA0101.1	REL	MA0101.1	C_RELA	17848	0.21505	717	0.17141	569	0.00238	3.81745E-03	FALSE
RELA_MA0107.1	RELA	MA0107.1	C_RELA	21238	0.21543	850	0.17387	650	-0.00991	5.46934E-26	FALSE
TBP_MA0108.2	TBP	MA0108.2	C_TBP	14015	0.1971	427	0.16207	371	-0.03071	2.47864E-58	FALSE
HLTF_MA0109.1	HLTF	MA0109.1	C_HLTF	14534	0.18717	247	0.1482	187	-0.01152	7.85242E-26	FALSE
Spz1_MA0111.1	Spz1	MA0111.1	C_Spz1	23215	0.19339	497	0.14985	376	0.01427	1.57639E-40	FALSE
NR1H2RXRA_MA0115.1	NR1H2::RXRA	MA0115.1	C_NR1H2::RXRA	28290	0.19243	476	0.13936	352	0.0626	9.84947E-102	FALSE
Znf423_MA0116.1	Znf423	MA0116.1	C_Znf423	21871	0.21205	724	0.16258	557	0.03871	1.13248E-79	FALSE
NFICTLX1_MA0119.1	NFIC::TLX1	MA0119.1	C_NFIB	24986	0.21866	740	0.18213	549	-0.03275	6.93475E-71	FALSE
ZNF354C_MA0130.1	ZNF354C	MA0130.1	C_ZNF354C	47567	0.19432	824	0.14695	617	0.02909	3.70388E-79	FALSE
Pou5f1Sox2_MA0142.1	Pou5f1::Sox2	MA0142.1	C_Pou5f1::Sox2	30037	0.18087	422	0.14487	311	-0.02216	3.59831E-65	FALSE
EWSR1-FLI1_MA0149.1	EWSR1-FLI1	MA0149.1	C_EWSR1-FLI1	82591	0.2126	2815	0.16861	2227	0.01082	1.03384E-54	FALSE
REST_MA0138.2	REST	MA0138.2	C_REST	45015	0.20395	1054	0.15726	799	0.02391	1.20315E-76	FALSE
RUNX1_MA0002.2	RUNX1	MA0002.2	C_RUNX1	56437	0.19334	1046	0.15448	692	-0.01533	6.92542E-61	FALSE
PpargRxra_MA0065.2	Pparg::Rxra	MA0065.2	C_Pparg::Rxra	56684	0.19855	1228	0.14838	909	0.04589	4.21175E-106	FALSE
NFATC2_MA0152.1	NFATC2	MA0152.1	C_NFATC2	38548	0.19413	913	0.16433	737	-0.05553	3.85329E-106	FALSE
INSM1_MA0155.1	INSM1	MA0155.1	C_INSM1	33035	0.22353	1294	0.17467	1023	0.02924	3.14780E-73	FALSE
RARARXRA_MA0159.1	RARA::RXRA	MA0159.1	C_RARA::RXRA	28360	0.20261	652	0.14892	479	0.06088	2.12872E-98	FALSE
NR4A2_MA0160.1	NR4A2	MA0160.1	C_NR2F2	30254	0.19464	557	0.14348	415	0.05028	5.20961E-94	FALSE
PLAG1_MA0163.1	PLAG1	MA0163.1	C_PLAG1	33256	0.24261	1834	0.19561	1507	0.01292	2.10052E-42	FALSE
Nr2e3_MA0164.1	Nr2e3	MA0164.1	C_Nr2e3	12290	0.19324	263	0.15223	207	0.00044	5.81016E-01	FALSE
ARNTHIF1A_MA0259.1	ARNT::HIF1A	MA0259.1	C_HIF1A	5413	0.2483	321	0.19377	259	0.04348	6.75350E-53	FALSE
Zfx_MA0146.2	Zfx	MA0146.2	C_Zfx	39015	0.28268	3603	0.238	2954	-0.01825	4.44425E-58	FALSE
Crx_MA0467.1	Crx	MA0467.1	C_Crx	16886	0.1934	318	0.15435	234	-0.00969	6.13563E-22	FALSE
DUX4_MA0468.1	DUX4	MA0468.1	C_DUXA	16260	0.1972	345	0.16769	283	-0.06451	5.52108E-95	FALSE
FOS_MA0476.1	FOS	MA0476.1	C_FOS::JUND	27452	0.20278	642	0.16572	419	-0.03019	4.99353E-75	FALSE
FOSL2_MA0478.1	FOSL2	MA0478.1	C_FOS::JUND	33247	0.20056	720	0.15859	490	-0.00162	1.92939E-02	FALSE
FOXH1_MA0479.1	FOXH1	MA0479.1	C_FOXH1	24509	0.18671	401	0.14794	282	-0.00768	9.23112E-17	FALSE
Foxo1_MA0480.1	Foxo1	MA0480.1	C_Foxo1	35704	0.19058	755	0.15312	584	-0.01602	8.62887E-54	FALSE
Gfi1b_MA0483.1	Gfi1b	MA0483.1	C_Gfi1b	36520	0.19693	914	0.16104	746	-0.02896	2.38324E-76	FALSE
JUN_MA0488.1	JUN	MA0488.1	C_FOSL1::JUN(var.2)	28893	0.21386	1050	0.17626	869	-0.02539	1.04383E-65	FALSE
JUNvar.2_MA0489.1	JUN(var.2)	MA0489.1	C_FOS::JUND	29068	0.20122	653	0.16249	415	-0.02028	2.15678E-62	FALSE
JUNDvar.2_MA0492.1	JUND(var.2)	MA0492.1	C_FOSL1::JUN(var.2)	25297	0.21733	1029	0.18117	856	-0.03402	4.18770E-78	FALSE
Klf1_MA0493.1	Klf1	MA0493.1	C_KLF4	55520	0.27601	4956	0.22829	4301	0.00854	2.99394E-33	FALSE
Nr1h3Rxra_MA0494.1	Nr1h3::Rxra	MA0494.1	C_Nr1h3::Rxra	27257	0.19254	465	0.14561	339	0.03048	3.11556E-69	FALSE
MEF2C_MA0497.1	MEF2C	MA0497.1	C_MEF2A	26002	0.18404	479	0.16112	346	-0.09579	6.64327E-122	FALSE
MAFNFE2_MA0501.1	MAF::NFE2	MA0501.1	C_NFE2L1	34713	0.19865	662	0.15998	466	-0.01773	1.49551E-53	FALSE
Nkx2-5var.2_MA0503.1	Nkx2-5(var.2)	MA0503.1	C_Nkx2-5(var.2)	41994	0.19577	745	0.15406	575	-0.00168	1.16895E-03	FALSE
NR2C2_MA0504.1	NR2C2	MA0504.1	C_Nr2f6	43017	0.21541	1523	0.16336	1198	0.04964	1.43468E-94	FALSE
Nr5a2_MA0505.1	Nr5a2	MA0505.1	C_Nr5a2	46557	0.19426	765	0.14066	543	0.06256	1.10003E-112	FALSE
NRF1_MA0506.1	NRF1	MA0506.1	C_NRF1	17712	0.46098	4782	0.41947	4349	-0.07261	7.95224E-104	FALSE
POU2F2_MA0507.1	POU2F2	MA0507.1	C_POU2F3	25204	0.19673	530	0.15566	433	-0.0022	4.90297E-05	FALSE
SMAD2SMAD3SMAD4_MA0513.1	SMAD2::SMAD3::SMAD4	MA0513.1	C_SMAD2::SMAD3::SMAD4	51185	0.19952	1123	0.1507	836	0.03427	1.27799E-91	FALSE
Sox3_MA0514.1	Sox3	MA0514.1	C_Sox6	49198	0.19059	994	0.1533	736	-0.0179	6.28927E-65	FALSE
Sox6_MA0515.1	Sox6	MA0515.1	C_Sox6	38733	0.18744	730	0.15177	544	-0.0249	3.25003E-70	FALSE
STAT1STAT2_MA0517.1	STAT1::STAT2	MA0517.1	C_STAT1::STAT2	44263	0.20301	1329	0.16713	971	-0.03399	8.89993E-84	FALSE
Stat4_MA0518.1	Stat4	MA0518.1	C_Stat4	36813	0.19583	1044	0.16473	820	-0.05113	2.97559E-98	FALSE
Stat5aStat5b_MA0519.1	Stat5a::Stat5b	MA0519.1	C_Stat5b	37052	0.19469	983	0.15925	759	-0.02779	1.22918E-70	FALSE
Stat6_MA0520.1	Stat6	MA0520.1	C_Stat6	25929	0.19255	546	0.15641	392	-0.02484	3.03180E-64	FALSE
Tcf12_MA0521.1	Tcf12	MA0521.1	C_Tcf12	55394	0.20519	1324	0.16242	967	0.00169	8.01432E-06	FALSE
TCF7L2_MA0523.1	TCF7L2	MA0523.1	C_TCF7L2	33213	0.18417	494	0.14618	352	-0.01359	1.63815E-43	FALSE
ZBTB33_MA0527.1	ZBTB33	MA0527.1	C_ZBTB33	4732	0.42017	1063	0.37831	906	-0.08465	2.79586E-82	FALSE
ELK4_MA0076.2	ELK4	MA0076.2	C_FEV	25625	0.33208	3949	0.2822	3334	-0.01339	7.14621E-37	FALSE
ESR2_MA0258.2	ESR2	MA0258.2	C_ESR2	37535	0.20468	931	0.15134	644	0.05195	2.14575E-102	FALSE
IRF1_MA0050.2	IRF1	MA0050.2	C_IRF1	52771	0.20327	1473	0.16745	1080	-0.03442	1.45211E-87	FALSE
Nfe2l2_MA0150.2	Nfe2l2	MA0150.2	C_NFE2L1	35946	0.20163	749	0.1597	535	-0.00296	1.90066E-05	FALSE
STAT1_MA0137.3	STAT1	MA0137.3	C_Stat4	31634	0.19465	930	0.1665	738	-0.06661	3.06473E-105	FALSE
STAT3_MA0144.2	STAT3	MA0144.2	C_Stat4	40267	0.19488	1129	0.16433	907	-0.05346	8.74890E-106	FALSE
GATA1TAL1_MA0140.2	GATA1::TAL1	MA0140.2	C_GATA1::TAL1	21108	0.18353	326	0.14762	226	-0.02244	1.23827E-58	FALSE
YY1_MA0095.2	YY1	MA0095.2	C_YY1	29668	0.23256	1717	0.18214	1405	0.03323	2.31942E-77	FALSE
Bach1Mafk_MA0591.1	Bach1::Mafk	MA0591.1	C_BACH1	38020	0.20902	1052	0.16723	784	-0.00577	3.30833E-24	FALSE
FOXP2_MA0593.1	FOXP2	MA0593.1	C_Foxf1	33781	0.19181	725	0.15622	591	-0.02627	5.03999E-77	FALSE
SREBF1_MA0595.1	SREBF1	MA0595.1	C_SREBF1	25051	0.20991	747	0.15933	589	0.039	1.60733E-77	FALSE
SREBF2_MA0596.1	SREBF2	MA0596.1	C_SREBF1	27979	0.19911	588	0.15155	452	0.02758	6.18706E-69	FALSE
THAP1_MA0597.1	THAP1	MA0597.1	C_THAP1	34882	0.20557	928	0.16056	708	0.01453	1.35937E-47	FALSE
KLF5_MA0599.1	KLF5	MA0599.1	C_KLF4	82215	0.34022	12462	0.29871	11003	-0.03825	9.16322E-109	FALSE
Arid5a_MA0602.1	Arid5a	MA0602.1	C_Arid5a	9484	0.18112	166	0.17006	127	-0.16112	7.52754E-116	FALSE
Arntl_MA0603.1	Arntl	MA0603.1	C_ARNT2	9939	0.27803	965	0.22318	841	0.04642	3.20649E-69	FALSE
Atf1_MA0604.1	Atf1	MA0604.1	C_Atf1	4811	0.31575	642	0.27775	586	-0.05126	8.71075E-52	FALSE
NFAT5_MA0606.1	NFAT5	MA0606.1	C_NFATC3	30164	0.19276	649	0.16441	511	-0.06395	5.16760E-105	FALSE
Creb3l2_MA0608.1	Creb3l2	MA0608.1	C_Creb3l2	9711	0.2812	938	0.22672	817	0.03807	5.51958E-66	FALSE
DMRT3_MA0610.1	DMRT3	MA0610.1	C_DMRT3	15352	0.17597	166	0.13686	105	-0.00498	1.16755E-05	FALSE
Dux_MA0611.1	Dux	MA0611.1	C_Dux	16455	0.27222	1497	0.22961	1377	-0.01768	2.87059E-44	FALSE
FOXG1_MA0613.1	FOXG1	MA0613.1	C_Foxf1	19173	0.18872	434	0.15023	343	-0.00902	2.32696E-18	FALSE
Foxj2_MA0614.1	Foxj2	MA0614.1	C_Foxf1	17997	0.19279	431	0.15397	347	-0.00782	3.43239E-15	FALSE
Gmeb1_MA0615.1	Gmeb1	MA0615.1	C_Gmeb1	2291	0.28339	232	0.24602	208	-0.05387	4.02285E-51	FALSE
LBX1_MA0618.1	LBX1	MA0618.1	C_LBX1	11467	0.19589	238	0.17851	187	-0.13552	8.56653E-116	FALSE
LIN54_MA0619.1	LIN54	MA0619.1	C_LIN54	16332	0.1943	425	0.16339	339	-0.05662	1.38165E-88	FALSE
NFATC1_MA0624.1	NFATC1	MA0624.1	C_NFATC3	23088	0.20148	583	0.17013	459	-0.05107	7.84704E-86	FALSE
NFATC3_MA0625.1	NFATC3	MA0625.1	C_NFATC3	23754	0.20123	608	0.16962	472	-0.04848	1.07097E-86	FALSE
Rhox11_MA0629.1	Rhox11	MA0629.1	C_Rhox11	14778	0.19609	295	0.16935	207	-0.08026	2.12388E-96	FALSE
SHOX_MA0630.1	SHOX	MA0630.1	C_PRRX2	8603	0.20986	229	0.19435	188	-0.14352	2.83160E-110	FALSE
Six3_MA0631.1	Six3	MA0631.1	C_Six3	12016	0.18196	152	0.13549	108	0.03407	1.12504E-61	FALSE
ALX3_MA0634.1	ALX3	MA0634.1	C_EMX1	9791	0.19857	191	0.18833	156	-0.1698	2.62064E-121	FALSE
Ar_MA0007.3	Ar	MA0007.3	C_NR3C1	16246	0.20366	341	0.15911	234	0.00873	6.24598E-19	FALSE
BARHL2_MA0635.1	BARHL2	MA0635.1	C_BARHL2	7184	0.18668	148	0.16054	120	-0.07447	1.21995E-85	FALSE
BHLHE41_MA0636.1	BHLHE41	MA0636.1	C_ARNT2	6533	0.30329	799	0.24729	687	0.04635	4.26914E-68	FALSE
CENPB_MA0637.1	CENPB	MA0637.1	C_CENPB	3350	0.29301	321	0.24539	273	-0.02282	1.15614E-25	FALSE
CREB3_MA0638.1	CREB3	MA0638.1	C_CREB3	8528	0.30033	943	0.24821	841	0.01297	5.78268E-22	FALSE
DBP_MA0639.1	DBP	MA0639.1	C_DBP	6605	0.2195	271	0.19597	204	-0.09979	9.40004E-94	FALSE
ELF4_MA0641.1	ELF4	MA0641.1	C_EHF	19150	0.31391	2660	0.26478	2252	-0.00726	1.26889E-23	FALSE
ELF5_MA0136.2	ELF5	MA0136.2	C_EHF	31613	0.2608	2566	0.21328	2108	-0.00015	7.30098E-01	FALSE
EN1_MA0027.2	EN1	MA0027.2	C_PRRX2	6835	0.20625	202	0.19389	171	-0.15951	1.52623E-112	FALSE
EN2_MA0642.1	EN2	MA0642.1	C_PRRX2	7566	0.20379	236	0.1894	196	-0.14233	6.22360E-108	FALSE
Esrrg_MA0643.1	Esrrg	MA0643.1	C_ESRRA	26802	0.18742	343	0.13545	259	0.05749	9.21004E-104	FALSE
ESX1_MA0644.1	ESX1	MA0644.1	C_PRRX2	9515	0.20616	250	0.19304	206	-0.15657	1.38844E-120	FALSE
ETV6_MA0645.1	ETV6	MA0645.1	C_EHF	26568	0.29666	3151	0.24741	2601	-0.00509	8.63155E-12	FALSE
FLI1_MA0475.2	FLI1	MA0475.2	C_FEV	14120	0.35257	2416	0.30298	2094	-0.02197	9.25166E-48	FALSE
FOXI1_MA0042.2	FOXI1	MA0042.2	C_Foxf1	25927	0.18713	560	0.15137	442	-0.02338	6.20676E-61	FALSE
FOXL1_MA0033.2	FOXL1	MA0033.2	C_Foxf1	20743	0.18793	462	0.15015	364	-0.01152	4.76125E-33	FALSE
FOXO3_MA0157.2	FOXO3	MA0157.2	C_Foxf1	18348	0.18972	454	0.15346	371	-0.01956	1.49379E-49	FALSE
GCM1_MA0646.1	GCM1	MA0646.1	C_GCM2	12691	0.2123	393	0.16162	300	0.04141	1.63620E-66	FALSE
GRHL1_MA0647.1	GRHL1	MA0647.1	C_GRHL2	7342	0.19207	171	0.14968	132	0.00669	2.08782E-07	FALSE
GSC_MA0648.1	GSC	MA0648.1	C_OTX2	10048	0.19428	225	0.15115	171	0.01325	1.84444E-24	FALSE
HEY2_MA0649.1	HEY2	MA0649.1	C_HEY2	8753	0.2526	584	0.19958	481	0.0333	6.24925E-56	FALSE
HINFP_MA0131.2	HINFP	MA0131.2	C_HINFP	6432	0.38238	1159	0.33929	947	-0.07655	1.94544E-78	FALSE
HNF1B_MA0153.2	HNF1B	MA0153.2	C_HNF1A	9932	0.18807	163	0.17751	126	-0.17263	6.05332E-128	FALSE
HOXC11_MA0651.1	HOXC11	MA0651.1	C_HOXC10	7121	0.1845	164	0.16498	128	-0.11041	3.56990E-96	FALSE
HSF1_MA0486.2	HSF1	MA0486.2	C_HSF2	17351	0.19381	424	0.15544	325	-0.01343	6.37127E-31	FALSE
IRF8_MA0652.1	IRF8	MA0652.1	C_IRF9	14372	0.22564	675	0.1831	484	-0.0172	4.03050E-39	FALSE
IRF9_MA0653.1	IRF9	MA0653.1	C_IRF9	16681	0.22071	665	0.17931	470	-0.01791	1.13842E-40	FALSE
ISX_MA0654.1	ISX	MA0654.1	C_PRRX2	8844	0.20053	220	0.18845	182	-0.15652	3.78144E-120	FALSE
JDP2_MA0655.1	JDP2	MA0655.1	C_FOS::JUND	18505	0.19449	374	0.159	235	-0.03346	1.21965E-67	FALSE
JDP2var.2_MA0656.1	JDP2(var.2)	MA0656.1	C_FOSL1::JUN(var.2)	12715	0.26832	1065	0.23152	947	-0.04615	2.14086E-73	FALSE
KLF13_MA0657.1	KLF13	MA0657.1	C_KLF13	17891	0.34166	2694	0.29461	2427	-0.01242	4.91362E-33	FALSE
LHX6_MA0658.1	LHX6	MA0658.1	C_EMX1	6816	0.21136	127	0.1954	104	-0.14882	1.88301E-111	FALSE
MEF2B_MA0660.1	MEF2B	MA0660.1	C_MEF2A	14122	0.20494	296	0.18475	234	-0.12597	3.41734E-120	FALSE
MEOX1_MA0661.1	MEOX1	MA0661.1	C_EMX1	9274	0.20118	170	0.18398	129	-0.14164	3.13827E-116	FALSE
MLX_MA0663.1	MLX	MA0663.1	C_ARNT2	7523	0.28567	803	0.23504	683	0.02174	2.48710E-34	FALSE
MLXIPL_MA0664.1	MLXIPL	MA0664.1	C_ARNT2	7285	0.28226	746	0.22969	642	0.03269	1.81675E-49	FALSE
MSC_MA0665.1	MSC	MA0665.1	C_MSC	31937	0.19731	559	0.15472	406	0.00295	1.79404E-10	FALSE
MSX1_MA0666.1	MSX1	MA0666.1	C_BSX	8983	0.20428	265	0.19337	229	-0.16555	4.12746E-126	FALSE
MYF6_MA0667.1	MYF6	MA0667.1	C_Tcf21	20098	0.19128	301	0.14716	212	0.01121	4.76325E-31	FALSE
NEUROD2_MA0668.1	NEUROD2	MA0668.1	C_Atoh1	7870	0.18331	97	0.13266	70	0.05005	1.23647E-71	FALSE
NEUROG2_MA0669.1	NEUROG2	MA0669.1	C_NEUROG2	15870	0.18515	178	0.1369	118	0.03673	3.30350E-72	FALSE
NFIA_MA0670.1	NFIA	MA0670.1	C_NFIA	22674	0.18819	372	0.15513	277	-0.03602	1.10980E-75	FALSE
NFIX_MA0671.1	NFIX	MA0671.1	C_NFIA	22163	0.19245	438	0.1581	321	-0.0336	8.01065E-71	FALSE
NHLH1_MA0048.2	NHLH1	MA0048.2	C_Tcf12	32931	0.21382	1019	0.17168	759	-0.00565	7.65999E-15	FALSE
NKX2-3_MA0672.1	NKX2-3	MA0672.1	C_NKX2-3	24841	0.1889	411	0.15349	302	-0.02664	1.18841E-63	FALSE
NKX2-8_MA0673.1	NKX2-8	MA0673.1	C_NKX2-3	23585	0.19036	402	0.15179	306	-0.01209	5.17973E-37	FALSE
Nr2e1_MA0676.1	Nr2e1	MA0676.1	C_Nr2e1	26233	0.18698	425	0.14482	304	0.0089	5.03535E-25	FALSE
OLIG2_MA0678.1	OLIG2	MA0678.1	C_Atoh1	8633	0.18223	109	0.1305	80	0.05688	2.56467E-73	FALSE
PAX4_MA0068.2	PAX4	MA0068.2	C_EMX1	5100	0.22863	116	0.20874	99	-0.13791	4.89071E-95	FALSE
Rxra_MA0512.2	Rxra	MA0512.2	C_Nr2f6	28926	0.19542	577	0.14235	449	0.06276	5.81165E-106	FALSE
SP4_MA0685.1	SP4	MA0685.1	C_SP3	39282	0.43107	9232	0.38788	8315	-0.05588	3.54059E-105	FALSE
SPDEF_MA0686.1	SPDEF	MA0686.1	C_SPDEF	11039	0.28809	1248	0.238	1069	0.01448	8.23583E-28	FALSE
SPIC_MA0687.1	SPIC	MA0687.1	C_SPIC	32696	0.21512	1204	0.17421	868	-0.01625	4.65250E-59	FALSE
SRF_MA0083.3	SRF	MA0083.3	C_SRF	10445	0.19895	243	0.15033	179	0.03766	3.33543E-63	FALSE
TBX2_MA0688.1	TBX2	MA0688.1	C_TBX2	23911	0.18986	338	0.13873	246	0.04883	1.26359E-87	FALSE
TBX20_MA0689.1	TBX20	MA0689.1	C_TBX2	26509	0.19047	419	0.14055	301	0.04245	8.65004E-91	FALSE
TBX21_MA0690.1	TBX21	MA0690.1	C_TBX2	25462	0.19013	339	0.13912	247	0.04769	1.34377E-93	FALSE
TFAP4_MA0691.1	TFAP4	MA0691.1	C_MYF5	29101	0.19945	519	0.15514	368	0.01231	1.26456E-38	FALSE
TFCP2_MA0145.3	TFCP2	MA0145.3	C_TFCP2	5978	0.20943	229	0.16823	171	-0.00478	7.96794E-05	FALSE
TFEB_MA0692.1	TFEB	MA0692.1	C_ARNT2	15373	0.24672	1044	0.19554	897	0.03465	5.20944E-73	FALSE
ZBTB7B_MA0694.1	ZBTB7B	MA0694.1	C_ZBTB7B	11068	0.23153	512	0.1772	385	0.05446	1.16526E-78	FALSE
ZBTB7C_MA0695.1	ZBTB7C	MA0695.1	C_ZBTB7B	13510	0.23259	642	0.17814	482	0.05317	3.03074E-77	FALSE
ZIC1_MA0696.1	ZIC1	MA0696.1	C_ZIC4	22138	0.251	1424	0.20711	1134	-0.00925	1.02463E-29	FALSE
ZIC3_MA0697.1	ZIC3	MA0697.1	C_ZIC4	19761	0.26504	1523	0.22168	1238	-0.02029	6.30806E-54	FALSE
ZBTB18_MA0698.1	ZBTB18	MA0698.1	C_ZBTB18	44221	0.18999	493	0.14117	352	0.03808	8.50781E-94	FALSE
LBX2_MA0699.1	LBX2	MA0699.1	C_PRRX2	8904	0.21185	256	0.19722	210	-0.15215	2.75074E-120	FALSE
Lhx4_MA0704.1	Lhx4	MA0704.1	C_EMX1	7103	0.19911	118	0.18946	91	-0.17455	2.82006E-113	FALSE
Lhx8_MA0705.1	Lhx8	MA0705.1	C_PRRX2	6598	0.22619	199	0.19976	166	-0.09543	2.59934E-90	FALSE
MSX2_MA0708.1	MSX2	MA0708.1	C_BSX	9598	0.19086	263	0.18031	229	-0.16101	2.01858E-120	FALSE
Msx3_MA0709.1	Msx3	MA0709.1	C_BSX	9598	0.19086	263	0.18031	229	-0.16101	2.01858E-120	FALSE
NOTO_MA0710.1	NOTO	MA0710.1	C_EMX1	10512	0.20538	215	0.18723	173	-0.13323	1.83004E-121	FALSE
Nkx3-1_MA0124.2	Nkx3-1	MA0124.2	C_ISL2	21244	0.17997	343	0.16191	254	-0.11406	1.18040E-121	FALSE
OTX1_MA0711.1	OTX1	MA0711.1	C_OTX2	6543	0.19522	164	0.15357	127	0.00511	7.50967E-07	FALSE
PITX3_MA0714.1	PITX3	MA0714.1	C_OTX2	11495	0.19093	237	0.14817	180	0.01082	1.66777E-26	FALSE
PRRX1_MA0716.1	PRRX1	MA0716.1	C_PRRX2	8594	0.2017	224	0.18895	187	-0.15367	4.73432E-116	FALSE
RAX2_MA0717.1	RAX2	MA0717.1	C_PRRX2	8695	0.20789	229	0.19286	187	-0.14562	1.89875E-110	FALSE
RHOXF1_MA0719.1	RHOXF1	MA0719.1	C_RHOXF1	12475	0.18511	159	0.14129	123	0.01563	2.06186E-35	FALSE
Shox2_MA0720.1	Shox2	MA0720.1	C_PRRX2	8712	0.20141	225	0.18835	186	-0.15016	5.04440E-115	FALSE
UNCX_MA0721.1	UNCX	MA0721.1	C_PRRX2	8424	0.19651	156	0.18581	122	-0.16454	7.77073E-117	FALSE
VAX1_MA0722.1	VAX1	MA0722.1	C_EMX1	8520	0.19847	134	0.18739	107	-0.16918	3.15703E-123	FALSE
VAX2_MA0723.1	VAX2	MA0723.1	C_EMX1	8832	0.20058	154	0.18819	121	-0.16036	2.53942E-118	FALSE
VSX1_MA0725.1	VSX1	MA0725.1	C_EMX1	8007	0.20178	141	0.19188	108	-0.17644	7.57463E-125	FALSE
VSX2_MA0726.1	VSX2	MA0726.1	C_EMX1	8149	0.21225	206	0.19925	171	-0.16362	3.45953E-117	FALSE
ESR1_MA0112.3	ESR1	MA0112.3	C_ESR2	18593	0.20449	449	0.15101	327	0.05618	5.39178E-94	FALSE
ESRRB_MA0141.3	ESRRB	MA0141.3	C_ESRRA	29104	0.18934	399	0.13655	292	0.06016	1.93929E-101	FALSE
NR3C1_MA0113.3	NR3C1	MA0113.3	C_NR3C1	15512	0.19349	275	0.14983	191	0.01239	7.44495E-29	FALSE
NR3C2_MA0727.1	NR3C2	MA0727.1	C_NR3C1	16349	0.19426	293	0.15022	205	0.01444	8.62247E-31	FALSE
Nr2f6var.2_MA0728.1	Nr2f6(var.2)	MA0728.1	C_Rarb	28119	0.1968	509	0.14561	389	0.05002	2.21616E-96	FALSE
RARA_MA0729.1	RARA	MA0729.1	C_RARA	23990	0.19522	393	0.14418	305	0.05052	3.86149E-88	FALSE
RARAvar.2_MA0730.1	RARA(var.2)	MA0730.1	C_Rarb(var.2)	28880	0.19734	573	0.14619	413	0.04825	2.27656E-95	FALSE
BCL6B_MA0731.1	BCL6B	MA0731.1	C_BCL6B	22518	0.19918	543	0.16183	453	-0.02037	2.20396E-51	FALSE
EGR2_MA0472.2	EGR2	MA0472.2	C_EGR1	14616	0.34265	2151	0.29169	1835	0.00394	5.25212E-05	FALSE
EGR3_MA0732.1	EGR3	MA0732.1	C_EGR1	19019	0.37011	3338	0.3254	2875	-0.03941	1.64647E-78	FALSE
EGR4_MA0733.1	EGR4	MA0733.1	C_EGR4	18710	0.31005	2242	0.26208	1914	-0.00191	1.15697E-02	FALSE
GLIS1_MA0735.1	GLIS1	MA0735.1	C_GLIS1	9618	0.24364	558	0.19115	455	0.03474	1.22283E-56	FALSE
GLIS2_MA0736.1	GLIS2	MA0736.1	C_GLIS2	11402	0.25665	806	0.20732	662	0.01803	1.11589E-37	FALSE
GLIS3_MA0737.1	GLIS3	MA0737.1	C_GLIS3	13600	0.21923	516	0.16634	405	0.04861	2.20859E-78	FALSE
HIC2_MA0738.1	HIC2	MA0738.1	C_HIC2	28005	0.20638	730	0.15723	547	0.03357	8.50420E-74	FALSE
Hic1_MA0739.1	Hic1	MA0739.1	C_Hic1	27553	0.1962	504	0.15044	356	0.02026	2.76384E-53	FALSE
KLF14_MA0740.1	KLF14	MA0740.1	C_SP3	28711	0.45105	7291	0.40664	6603	-0.05863	1.42962E-100	FALSE
KLF16_MA0741.1	KLF16	MA0741.1	C_KLF9	57851	0.34851	9199	0.30498	8125	-0.03232	1.38210E-88	FALSE
Klf12_MA0742.1	Klf12	MA0742.1	C_Klf12	32124	0.34335	4920	0.29939	4403	-0.0267	6.35960E-68	FALSE
SP8_MA0747.1	SP8	MA0747.1	C_SP3	47366	0.34094	7174	0.29509	6287	-0.01932	1.16602E-64	FALSE
ZBED1_MA0749.1	ZBED1	MA0749.1	C_ZBED1	2076	0.26434	180	0.22269	150	-0.01436	6.69641E-06	FALSE
ZIC4_MA0751.1	ZIC4	MA0751.1	C_ZIC4	19431	0.2541	1308	0.21039	1035	-0.01195	7.85549E-27	FALSE
ZNF143_MA0088.2	ZNF143	MA0088.2	C_ZNF143	29959	0.21652	1203	0.16991	1013	0.0165	2.22046E-47	FALSE
ZNF410_MA0752.1	ZNF410	MA0752.1	C_ZNF410	15849	0.19051	298	0.15035	230	-0.00506	2.17957E-10	FALSE
CUX1_MA0754.1	CUX1	MA0754.1	C_ONECUT1	6009	0.18725	95	0.17018	78	-0.12005	1.26302E-102	FALSE
CUX2_MA0755.1	CUX2	MA0755.1	C_ONECUT1	5584	0.20757	99	0.19029	86	-0.1277	3.24436E-97	FALSE
ONECUT2_MA0756.1	ONECUT2	MA0756.1	C_ONECUT1	10212	0.18648	162	0.17587	135	-0.1576	1.58727E-113	FALSE
ONECUT3_MA0757.1	ONECUT3	MA0757.1	C_ONECUT1	13575	0.18764	257	0.173	216	-0.13684	7.04001E-121	FALSE
E2F7_MA0758.1	E2F7	MA0758.1	C_E2F7	9336	0.25421	521	0.22247	427	-0.06872	5.00533E-84	FALSE
ELK3_MA0759.1	ELK3	MA0759.1	C_FEV	12934	0.3751	2560	0.32357	2204	-0.02225	3.53771E-43	FALSE
ERF_MA0760.1	ERF	MA0760.1	C_FEV	17650	0.31418	2322	0.26377	1985	-0.00363	1.01389E-06	FALSE
ERG_MA0474.2	ERG	MA0474.2	C_FEV	14650	0.33948	2297	0.28833	1994	-0.01133	3.71496E-24	FALSE
ETS1_MA0098.3	ETS1	MA0098.3	C_FEV	18794	0.3133	2462	0.26288	2106	-0.00248	2.33229E-02	FALSE
ETV2_MA0762.1	ETV2	MA0762.1	C_FEV	19753	0.27187	1778	0.22569	1479	-0.01067	1.06501E-28	FALSE
ETV3_MA0763.1	ETV3	MA0763.1	C_FEV	13964	0.32161	2092	0.27269	1815	-0.01116	2.32277E-23	FALSE
FEV_MA0156.2	FEV	MA0156.2	C_FEV	13560	0.3586	2405	0.30811	2089	-0.02054	1.41742E-47	FALSE
GCM2_MA0767.1	GCM2	MA0767.1	C_GCM2	9997	0.21975	360	0.16736	270	0.04574	1.65708E-69	FALSE
LEF1_MA0768.1	LEF1	MA0768.1	C_LEF1	33112	0.18157	462	0.14249	328	-0.00659	2.51090E-20	FALSE
HSF2_MA0770.1	HSF2	MA0770.1	C_HSF2	19465	0.19555	449	0.1559	344	-0.00684	5.17344E-15	FALSE
HSF4_MA0771.1	HSF4	MA0771.1	C_HSF2	17856	0.19418	450	0.15428	354	-0.00341	3.17083E-09	FALSE
IRF7_MA0772.1	IRF7	MA0772.1	C_IRF1	21314	0.2176	744	0.18239	552	-0.04512	4.49392E-83	FALSE
MEF2D_MA0773.1	MEF2D	MA0773.1	C_MEF2A	15933	0.19558	325	0.17707	251	-0.12682	1.24277E-122	FALSE
MEIS1_MA0498.2	MEIS1	MA0498.2	C_MEIS3	13417	0.20113	350	0.1535	277	0.03131	3.49021E-57	FALSE
MEIS2_MA0774.1	MEIS2	MA0774.1	C_MEIS3	27568	0.20677	814	0.159	633	0.02636	2.39798E-65	FALSE
MEIS3_MA0775.1	MEIS3	MA0775.1	C_MEIS3	31412	0.20112	763	0.15201	591	0.03789	6.15706E-85	FALSE
MYBL1_MA0776.1	MYBL1	MA0776.1	C_MYBL1	3418	0.20576	128	0.16924	97	-0.02942	2.03762E-29	FALSE
MYBL2_MA0777.1	MYBL2	MA0777.1	C_MYBL2	3025	0.21771	118	0.17308	102	0.0151	8.34472E-17	FALSE
NFKB1_MA0105.4	NFKB1	MA0105.4	C_NFKB2	9555	0.2211	385	0.17012	281	0.04112	2.06816E-62	FALSE
NFKB2_MA0778.1	NFKB2	MA0778.1	C_NFKB2	10738	0.21979	406	0.16765	298	0.04546	8.12486E-69	FALSE
PAX1_MA0779.1	PAX1	MA0779.1	C_PAX9	9160	0.22344	381	0.17508	323	0.02333	5.90761E-36	FALSE
PAX9_MA0781.1	PAX9	MA0781.1	C_PAX9	10486	0.22614	454	0.17617	372	0.03221	3.80451E-56	FALSE
PKNOX2_MA0783.1	PKNOX2	MA0783.1	C_TGIF2LX	28389	0.19132	401	0.14058	292	0.04582	1.07922E-90	FALSE
POU1F1_MA0784.1	POU1F1	MA0784.1	C_POU1F1	19731	0.199	460	0.17406	380	-0.09195	1.96034E-112	FALSE
POU2F1_MA0785.1	POU2F1	MA0785.1	C_POU1F1	18309	0.19749	454	0.16851	368	-0.06691	5.03804E-99	FALSE
POU3F1_MA0786.1	POU3F1	MA0786.1	C_POU1F1	19805	0.1957	459	0.16683	364	-0.064	5.06310E-101	FALSE
POU3F2_MA0787.1	POU3F2	MA0787.1	C_POU1F1	18905	0.19699	463	0.17207	367	-0.08618	1.57433E-107	FALSE
POU3F3_MA0788.1	POU3F3	MA0788.1	C_POU1F1	18201	0.19987	445	0.17368	354	-0.08408	1.39954E-106	FALSE
POU3F4_MA0789.1	POU3F4	MA0789.1	C_POU1F1	18899	0.19862	469	0.159	379	-0.01132	4.76794E-32	FALSE
POU5F1B_MA0792.1	POU5F1B	MA0792.1	C_POU1F1	19039	0.19995	495	0.16401	401	-0.03191	1.83641E-67	FALSE
POU6F2_MA0793.1	POU6F2	MA0793.1	C_POU6F2	14727	0.19384	215	0.17528	171	-0.12743	7.90300E-122	FALSE
PROX1_MA0794.1	PROX1	MA0794.1	C_PROX1	9333	0.20953	312	0.16529	244	0.01584	4.63489E-32	FALSE
RFX2_MA0600.2	RFX2	MA0600.2	C_RFX2	11396	0.23248	604	0.1929	513	-0.0201	4.06457E-42	FALSE
SMAD3_MA0795.1	SMAD3	MA0795.1	C_SMAD3	11211	0.19777	255	0.15001	189	0.03188	4.80624E-56	FALSE
TGIF1_MA0796.1	TGIF1	MA0796.1	C_TGIF2LX	25346	0.19083	357	0.14078	263	0.04393	1.45991E-90	FALSE
TGIF2_MA0797.1	TGIF2	MA0797.1	C_TGIF2LX	24199	0.19182	363	0.14172	266	0.04197	1.98785E-84	FALSE
RFX4_MA0799.1	RFX4	MA0799.1	C_RFX2	13676	0.2271	705	0.18806	600	-0.02024	5.35263E-49	FALSE
RFX5_MA0510.2	RFX5	MA0510.2	C_RFX2	12639	0.22806	657	0.18963	567	-0.02191	4.18716E-47	FALSE
RUNX2_MA0511.2	RUNX2	MA0511.2	C_RUNX1	18125	0.20376	497	0.17509	348	-0.07394	4.53517E-98	FALSE
EOMES_MA0800.1	EOMES	MA0800.1	C_TBX2	24136	0.18864	300	0.13655	213	0.05461	1.10154E-94	FALSE
TBR1_MA0802.1	TBR1	MA0802.1	C_TBX2	23551	0.18899	310	0.13695	221	0.05363	7.64240E-90	FALSE
TBX19_MA0804.1	TBX19	MA0804.1	C_TBX19	10806	0.19145	160	0.13834	114	0.05811	6.36854E-76	FALSE
TEAD3_MA0808.1	TEAD3	MA0808.1	C_TEAD4	20848	0.18822	309	0.14603	250	0.00875	1.40810E-26	FALSE
TFAP2Avar.2_MA0810.1	TFAP2A(var.2)	MA0810.1	C_TFAP2A(var.2)	24926	0.24981	1531	0.20415	1246	0.00265	4.07450E-07	FALSE
TFAP2B_MA0811.1	TFAP2B	MA0811.1	C_TFAP2A(var.2)	22391	0.23234	1028	0.18625	818	0.0125	1.64878E-30	FALSE
TFAP2Bvar.2_MA0812.1	TFAP2B(var.2)	MA0812.1	C_TFAP2A	21549	0.2485	1364	0.20156	1093	0.00439	9.13239E-07	FALSE
TFAP2Bvar.3_MA0813.1	TFAP2B(var.3)	MA0813.1	C_TFAP2C(var.3)	19332	0.25242	1178	0.20487	980	0.00899	4.09205E-28	FALSE
TFAP2C_MA0524.2	TFAP2C	MA0524.2	C_TFAP2A(var.2)	22049	0.23159	1013	0.18577	799	0.01053	2.67358E-28	FALSE
TFAP2Cvar.3_MA0815.1	TFAP2C(var.3)	MA0815.1	C_TFAP2C(var.3)	16014	0.25743	1038	0.21164	867	0.00025	4.98624E-01	FALSE
Ascl2_MA0816.1	Ascl2	MA0816.1	C_Tcf12	44549	0.20575	1027	0.16412	764	-0.00586	1.25884E-22	FALSE
Atoh1_MA0461.2	Atoh1	MA0461.2	C_Atoh1	13369	0.18546	143	0.1326	95	0.06165	1.08929E-78	FALSE
BHLHE40_MA0464.2	BHLHE40	MA0464.2	C_ARNT2	7730	0.28769	821	0.23042	719	0.05706	1.00487E-72	FALSE
BHLHE23_MA0817.1	BHLHE23	MA0817.1	C_Atoh1	9153	0.18001	99	0.1298	73	0.0497	1.06728E-68	FALSE
BHLHE22_MA0818.1	BHLHE22	MA0818.1	C_Atoh1	7857	0.1818	84	0.12839	63	0.06408	2.73284E-76	FALSE
HES5_MA0821.1	HES5	MA0821.1	C_HES5	8463	0.22525	380	0.17476	279	0.03223	1.01853E-49	FALSE
HES7_MA0822.1	HES7	MA0822.1	C_HES5	7880	0.23686	432	0.18693	335	0.02726	1.80112E-45	FALSE
MAX_MA0058.3	MAX	MA0058.3	C_MNT	11150	0.25308	766	0.19779	641	0.04794	1.41378E-71	FALSE
MNT_MA0825.1	MNT	MA0825.1	C_MNT	10904	0.25527	773	0.19929	653	0.05297	5.60560E-74	FALSE
OLIG3_MA0827.1	OLIG3	MA0827.1	C_Atoh1	10005	0.18237	128	0.13226	91	0.04815	2.53879E-73	FALSE
SREBF2var.2_MA0828.1	SREBF2(var.2)	MA0828.1	C_SREBF2(var.2)	9138	0.25989	739	0.20623	638	0.04621	2.85709E-64	FALSE
Tcf21_MA0832.1	Tcf21	MA0832.1	C_Tcf21	22591	0.19981	420	0.15618	292	0.00696	2.26066E-13	FALSE
ATF7_MA0834.1	ATF7	MA0834.1	C_FOSL1::JUN(var.2)	9162	0.28853	947	0.25066	835	-0.05099	3.12420E-75	FALSE
CEBPB_MA0466.2	CEBPB	MA0466.2	C_CEBPA	6075	0.22844	289	0.20411	221	-0.10727	3.19405E-94	FALSE
CEBPE_MA0837.1	CEBPE	MA0837.1	C_CEBPA	5999	0.22889	289	0.20474	222	-0.1087	6.72876E-93	FALSE
CEBPG_MA0838.1	CEBPG	MA0838.1	C_CEBPA	5077	0.2355	266	0.21205	215	-0.11243	5.86318E-87	FALSE
CREB3L1_MA0839.1	CREB3L1	MA0839.1	C_CREB3	11259	0.23957	646	0.18937	518	0.02348	2.64009E-44	FALSE
Creb5_MA0840.1	Creb5	MA0840.1	C_FOSL1::JUN(var.2)	11864	0.27777	1020	0.24152	909	-0.05375	1.73996E-86	FALSE
Mafb_MA0117.2	Mafb	MA0117.2	C_MAFF	25481	0.19058	461	0.1551	339	-0.03026	1.52347E-70	FALSE
NFE2_MA0841.1	NFE2	MA0841.1	C_FOS::JUND	18554	0.19537	356	0.15637	226	-0.01448	3.70959E-38	FALSE
TEF_MA0843.1	TEF	MA0843.1	C_DBP	6599	0.21306	194	0.18937	149	-0.09697	7.33393E-92	FALSE
XBP1_MA0844.1	XBP1	MA0844.1	C_XBP1	7781	0.25644	558	0.20843	466	0.00957	7.96498E-14	FALSE
FOXB1_MA0845.1	FOXB1	MA0845.1	C_FOXC2	22496	0.18112	337	0.14419	274	-0.01674	4.70052E-47	FALSE
FOXC1_MA0032.2	FOXC1	MA0032.2	C_FOXC2	23822	0.18697	434	0.15598	355	-0.04987	3.01727E-89	FALSE
FOXC2_MA0846.1	FOXC2	MA0846.1	C_FOXC2	28515	0.1878	507	0.15457	404	-0.03862	8.56569E-83	FALSE
FOXO4_MA0848.1	FOXO4	MA0848.1	C_Foxf1	20743	0.18793	462	0.15015	364	-0.01152	4.76125E-33	FALSE
FOXO6_MA0849.1	FOXO6	MA0849.1	C_Foxf1	20743	0.18793	462	0.15015	364	-0.01152	4.76125E-33	FALSE
FOXP3_MA0850.1	FOXP3	MA0850.1	C_Foxf1	20743	0.18793	462	0.15015	364	-0.01152	4.76125E-33	FALSE
Foxj3_MA0851.1	Foxj3	MA0851.1	C_Foxj3	25628	0.18992	514	0.15485	422	-0.02888	4.43412E-65	FALSE
Alx4_MA0853.1	Alx4	MA0853.1	C_Alx1	7316	0.20928	157	0.19525	124	-0.14878	3.16062E-110	FALSE
Alx1_MA0854.1	Alx1	MA0854.1	C_Alx1	7838	0.20386	149	0.19315	121	-0.16623	6.66760E-118	FALSE
Rarb_MA0857.1	Rarb	MA0857.1	C_Rarb	27594	0.19295	428	0.14286	321	0.04597	3.71614E-89	FALSE
Rarbvar.2_MA0858.1	Rarb(var.2)	MA0858.1	C_Rarb(var.2)	28286	0.19466	519	0.14492	381	0.04273	7.77674E-85	FALSE
Rarg_MA0859.1	Rarg	MA0859.1	C_Rarb	24199	0.19676	416	0.14491	315	0.054	3.38105E-95	FALSE
Rargvar.2_MA0860.1	Rarg(var.2)	MA0860.1	C_Rarg(var.2)	30260	0.19576	587	0.14579	440	0.04526	5.97240E-95	FALSE
TP63_MA0525.2	TP63	MA0525.2	C_TP63	11069	0.20612	327	0.15333	273	0.05433	1.46583E-77	FALSE
GMEB2_MA0862.1	GMEB2	MA0862.1	C_GMEB2	2053	0.28418	218	0.24743	194	-0.04913	2.32063E-37	FALSE
MTF1_MA0863.1	MTF1	MA0863.1	C_MTF1	17657	0.21876	584	0.16735	460	0.03985	3.51726E-76	FALSE
E2F1_MA0024.3	E2F1	MA0024.3	C_E2F1	2659	0.31273	333	0.27991	276	-0.09341	7.22819E-76	FALSE
E2F8_MA0865.1	E2F8	MA0865.1	C_E2F8	12244	0.23689	661	0.20217	549	-0.04767	4.13640E-73	FALSE
SOX21_MA0866.1	SOX21	MA0866.1	C_SOX21	20491	0.18788	306	0.15198	220	-0.0269	6.71605E-58	FALSE
Sox11_MA0869.1	Sox11	MA0869.1	C_Sox11	22293	0.18358	326	0.14914	232	-0.03005	7.01162E-67	FALSE
Sox1_MA0870.1	Sox1	MA0870.1	C_SOX21	17993	0.18611	282	0.15113	196	-0.03194	1.29217E-63	FALSE
TFAP2Avar.3_MA0872.1	TFAP2A(var.3)	MA0872.1	C_TFAP2C(var.3)	16789	0.25291	1009	0.20698	843	0.00174	2.48150E-01	FALSE
ELK1_MA0028.2	ELK1	MA0028.2	C_FEV	12875	0.39916	2883	0.34722	2492	-0.02956	4.53424E-58	FALSE
HOXD12_MA0873.1	HOXD12	MA0873.1	C_HOXC10	6021	0.19337	173	0.16924	143	-0.08802	4.07687E-82	FALSE
Arx_MA0874.1	Arx	MA0874.1	C_Alx1	7620	0.21623	181	0.20008	153	-0.14112	2.19067E-108	FALSE
BSX_MA0876.1	BSX	MA0876.1	C_BSX	9934	0.2082	269	0.19315	230	-0.14713	3.23680E-116	FALSE
Dlx1_MA0879.1	Dlx1	MA0879.1	C_EMX1	7551	0.20377	137	0.18877	99	-0.15409	3.52017E-116	FALSE
Dlx3_MA0880.1	Dlx3	MA0880.1	C_BSX	8998	0.18694	183	0.17659	156	-0.16318	7.06439E-119	FALSE
DLX6_MA0882.1	DLX6	MA0882.1	C_LBX1	8459	0.19166	189	0.17676	148	-0.14396	2.87208E-117	FALSE
Dmbx1_MA0883.1	Dmbx1	MA0883.1	C_Dmbx1	9724	0.19435	175	0.15915	135	-0.0341	3.31245E-63	FALSE
DUXA_MA0884.1	DUXA	MA0884.1	C_DUXA	13404	0.19551	346	0.16716	298	-0.06963	2.16477E-88	FALSE
EVX1_MA0887.1	EVX1	MA0887.1	C_EVX2	7160	0.20895	132	0.19102	102	-0.14005	1.31551E-107	FALSE
EVX2_MA0888.1	EVX2	MA0888.1	C_EVX2	7754	0.20231	133	0.18344	105	-0.12982	2.34775E-107	FALSE
GBX1_MA0889.1	GBX1	MA0889.1	C_PRRX2	7745	0.21267	224	0.19932	197	-0.15736	4.57530E-119	FALSE
GBX2_MA0890.1	GBX2	MA0890.1	C_PRRX2	9772	0.19635	243	0.18845	214	-0.1767	1.43749E-126	FALSE
GSC2_MA0891.1	GSC2	MA0891.1	C_OTX2	10355	0.19467	211	0.15014	163	0.0167	1.69330E-32	FALSE
GSX1_MA0892.1	GSX1	MA0892.1	C_PRRX2	11099	0.20255	229	0.18706	185	-0.146	2.54470E-120	FALSE
HMBOX1_MA0895.1	HMBOX1	MA0895.1	C_HMBOX1	8775	0.22299	249	0.1768	206	0.01178	1.95569E-17	FALSE
HOXB3_MA0903.1	HOXB3	MA0903.1	C_EMX1	11626	0.19195	211	0.18306	177	-0.17866	3.31460E-126	FALSE
HOXC10_MA0905.1	HOXC10	MA0905.1	C_HOXC10	9430	0.18127	180	0.1644	142	-0.12383	5.13036E-113	FALSE
HOXC12_MA0906.1	HOXC12	MA0906.1	C_HOXC10	6734	0.19694	178	0.16926	137	-0.07581	7.93058E-82	FALSE
HOXC13_MA0907.1	HOXC13	MA0907.1	C_HOXC13	9909	0.20294	233	0.17791	167	-0.09218	7.99583E-108	FALSE
HOXD11_MA0908.1	HOXD11	MA0908.1	C_HOXC10	8335	0.19161	183	0.16995	142	-0.10675	1.55973E-101	FALSE
Hoxa11_MA0911.1	Hoxa11	MA0911.1	C_HOXC10	7098	0.19248	168	0.17197	126	-0.11169	2.53209E-97	FALSE
ISL2_MA0914.1	ISL2	MA0914.1	C_ISL2	16400	0.1788	261	0.16981	206	-0.16223	7.37072E-127	FALSE
FOXK1_MA0852.2	FOXK1	MA0852.2	C_Foxf1	25046	0.19	571	0.15231	451	-0.01504	5.34588E-48	FALSE
GATA2_MA0036.3	GATA2	MA0036.3	C_GATA2	19826	0.18009	243	0.14722	180	-0.03963	2.09623E-76	FALSE
HIF1A_MA1106.1	HIF1A	MA1106.1	C_HIF1A	6413	0.25694	428	0.20049	339	0.04834	2.31296E-67	FALSE
MYC_MA0147.3	MYC	MA0147.3	C_MNT	14027	0.25461	974	0.20078	807	0.04108	7.32945E-73	FALSE
MYB_MA0100.3	MYB	MA0100.3	C_MYB	22919	0.19319	430	0.14697	308	0.02427	8.32975E-60	FALSE
MYCN_MA0104.4	MYCN	MA0104.4	C_MNT	9067	0.26742	713	0.21522	614	0.02841	1.26794E-41	FALSE
NEUROD1_MA1109.1	NEUROD1	MA1109.1	C_Ptf1a	42871	0.19293	664	0.14791	472	0.01795	1.64089E-64	FALSE
NFIC_MA0161.2	NFIC	MA0161.2	C_NFIC	32183	0.19239	618	0.1568	473	-0.02541	9.09963E-66	FALSE
NFYA_MA0060.3	NFYA	MA0060.3	C_NFYA	19262	0.36723	3057	0.31737	2861	-0.01485	1.43895E-43	FALSE
NR1H4_MA1110.1	NR1H4	MA1110.1	C_NR1H4	19825	0.1903	314	0.14509	231	0.02029	3.25860E-46	FALSE
NR2F2_MA1111.1	NR2F2	MA1111.1	C_NR2F2	30230	0.18805	412	0.1361	295	0.05541	9.67997E-101	FALSE
PAX5_MA0014.3	PAX5	MA0014.3	C_PAX5	11665	0.2601	839	0.2094	707	0.02433	1.17162E-51	FALSE
PBX3_MA1114.1	PBX3	MA1114.1	C_PBX3	44850	0.21357	1398	0.16237	1152	0.04065	5.00256E-91	FALSE
POU5F1_MA1115.1	POU5F1	MA1115.1	C_POU2F3	25828	0.19389	535	0.15521	435	-0.01431	2.41307E-43	FALSE
RBPJ_MA1116.1	RBPJ	MA1116.1	C_RBPJ	53054	0.20125	1469	0.16244	1204	-0.01426	3.64131E-56	FALSE
RELB_MA1117.1	RELB	MA1117.1	C_RELB	16881	0.20497	543	0.16597	422	-0.01471	1.72183E-36	FALSE
SIX1_MA1118.1	SIX1	MA1118.1	C_SIX2	20636	0.19367	450	0.15896	367	-0.03069	9.85092E-65	FALSE
SIX2_MA1119.1	SIX2	MA1119.1	C_SIX2	28585	0.1885	536	0.15591	397	-0.04205	9.64990E-86	FALSE
SOX10_MA0442.2	SOX10	MA0442.2	C_SOX4	40711	0.18887	758	0.15096	563	-0.01444	7.62464E-51	FALSE
SOX13_MA1120.1	SOX13	MA1120.1	C_SOX13	24015	0.19059	458	0.15076	339	-0.00552	3.38249E-11	FALSE
TEAD2_MA1121.1	TEAD2	MA1121.1	C_TEAD4	25445	0.18777	427	0.15018	339	-0.01372	4.75199E-41	FALSE
TFDP1_MA1122.1	TFDP1	MA1122.1	C_E2F6	16028	0.39311	3099	0.35622	2608	-0.10295	4.16067E-114	FALSE
ZBTB7A_MA0750.2	ZBTB7A	MA0750.2	C_EHF	28955	0.32251	4169	0.2737	3530	-0.01291	5.17913E-40	FALSE
ZNF24_MA1124.1	ZNF24	MA1124.1	C_ZNF24	25833	0.18211	375	0.14667	283	-0.02279	9.31697E-55	FALSE
ZNF384_MA1125.1	ZNF384	MA1125.1	C_ZNF384	16945	0.21144	518	0.18032	428	-0.05699	1.54759E-87	FALSE
ZNF282_MA1154.1	ZNF282	MA1154.1	C_ZNF282	23486	0.1966	554	0.15275	428	0.01398	2.16265E-36	FALSE
GATA3_MA0037.3	GATA3	MA0037.3	C_GATA2	14815	0.18582	200	0.14859	146	-0.01805	1.44381E-42	FALSE
FOSJUN_MA0099.3	FOS::JUN	MA0099.3	C_FOS::JUND	23034	0.20656	626	0.169	433	-0.02892	6.03520E-73	FALSE
FOSJUNvar.2_MA1126.1	FOS::JUN(var.2)	MA1126.1	C_FOSL1::JUN(var.2)	15393	0.23692	871	0.19887	739	-0.03241	1.19091E-68	FALSE
FOSBJUN_MA1127.1	FOSB::JUN	MA1127.1	C_FOSL1::JUN(var.2)	13402	0.26247	1058	0.22592	941	-0.04505	2.70804E-70	FALSE
FOSL1JUN_MA1128.1	FOSL1::JUN	MA1128.1	C_FOS::JUND	26500	0.20774	721	0.17	502	-0.02854	1.79746E-66	FALSE
FOSL1JUNvar.2_MA1129.1	FOSL1::JUN(var.2)	MA1129.1	C_FOSL1::JUN(var.2)	8796	0.28435	882	0.24985	783	-0.06563	3.85285E-83	FALSE
FOSL2JUN_MA1130.1	FOSL2::JUN	MA1130.1	C_FOS::JUND	23788	0.20674	650	0.17031	451	-0.03469	9.28088E-71	FALSE
FOSL2JUNvar.2_MA1131.1	FOSL2::JUN(var.2)	MA1131.1	C_FOSL1::JUN(var.2)	15927	0.25439	1148	0.21685	1007	-0.03893	5.52283E-70	FALSE
JUNJUNB_MA1132.1	JUN::JUNB	MA1132.1	C_FOS::JUND	20276	0.21072	677	0.1736	490	-0.03251	4.06311E-72	FALSE
JUNJUNBvar.2_MA1133.1	JUN::JUNB(var.2)	MA1133.1	C_FOSL1::JUN(var.2)	14628	0.25949	1107	0.2192	966	-0.0282	3.92175E-56	FALSE
FOSJUNB_MA1134.1	FOS::JUNB	MA1134.1	C_FOS::JUND	22406	0.20579	572	0.16923	378	-0.03339	2.23319E-72	FALSE
FOSBJUNB_MA1135.1	FOSB::JUNB	MA1135.1	C_FOS::JUND	23267	0.2056	593	0.16851	395	-0.03166	1.17105E-72	FALSE
FOSBJUNBvar.2_MA1136.1	FOSB::JUNB(var.2)	MA1136.1	C_FOSL1::JUN(var.2)	10145	0.27889	973	0.24337	858	-0.05735	7.67692E-70	FALSE
FOSL1JUNB_MA1137.1	FOSL1::JUNB	MA1137.1	C_FOS::JUND	23941	0.20404	589	0.1681	389	-0.03692	2.03938E-72	FALSE
FOSL2JUNB_MA1138.1	FOSL2::JUNB	MA1138.1	C_FOS::JUND	23105	0.20477	572	0.16825	381	-0.03384	2.89124E-72	FALSE
FOSL2JUNBvar.2_MA1139.1	FOSL2::JUNB(var.2)	MA1139.1	C_FOSL1::JUN(var.2)	10206	0.27413	924	0.23793	813	-0.05381	7.29697E-79	FALSE
FOSJUND_MA1141.1	FOS::JUND	MA1141.1	C_FOS::JUND	26337	0.20793	721	0.1705	497	-0.03071	1.68674E-65	FALSE
FOSL1JUND_MA1142.1	FOSL1::JUND	MA1142.1	C_FOS::JUND	22968	0.20028	530	0.16506	364	-0.03808	2.44003E-83	FALSE
FOSL1JUNDvar.2_MA1143.1	FOSL1::JUND(var.2)	MA1143.1	C_FOSL1::JUN(var.2)	11459	0.27499	1075	0.23892	965	-0.05126	5.85350E-75	FALSE
FOSL2JUND_MA1144.1	FOSL2::JUND	MA1144.1	C_FOS::JUND	22814	0.20663	597	0.16983	407	-0.03284	1.61779E-72	FALSE
FOSL2JUNDvar.2_MA1145.1	FOSL2::JUND(var.2)	MA1145.1	C_FOSL1::JUN(var.2)	14105	0.26227	1130	0.22558	997	-0.0438	2.25080E-78	FALSE
NR1H4RXRA_MA1146.1	NR1H4::RXRA	MA1146.1	C_NR2F1(var.3)	14308	0.19963	314	0.15385	225	0.02103	5.14403E-40	FALSE
NR4A2RXRA_MA1147.1	NR4A2::RXRA	MA1147.1	C_NR2F1(var.3)	12941	0.20577	304	0.15505	226	0.0455	4.93630E-78	FALSE
PPARARXRA_MA1148.1	PPARA::RXRA	MA1148.1	C_PPARA::RXRA	28757	0.19603	514	0.14461	373	0.05309	7.68263E-97	FALSE
RARARXRG_MA1149.1	RARA::RXRG	MA1149.1	C_RARA::RXRG	26881	0.2045	704	0.15127	513	0.05807	6.54280E-96	FALSE
RORB_MA1150.1	RORB	MA1150.1	C_RORA	18769	0.19116	266	0.14486	196	0.02648	9.46973E-58	FALSE
RORC_MA1151.1	RORC	MA1151.1	C_RORA(var.2)	17494	0.18895	244	0.14519	185	0.0164	8.86414E-35	FALSE
SOX15_MA1152.1	SOX15	MA1152.1	C_Sox6	27788	0.19244	501	0.15807	380	-0.03759	2.30733E-83	FALSE
TFE3_MA0831.2	TFE3	MA0831.2	C_ARNT2	14474	0.24976	1043	0.19845	901	0.03442	1.03840E-61	FALSE
VDR_MA0693.2	VDR	MA0693.2	C_NR1I3	28552	0.18821	441	0.13802	306	0.04781	9.57216E-88	FALSE
Smad4_MA1153.1	Smad4	MA1153.1	C_Smad4	23557	0.19315	423	0.1467	331	0.02611	1.88326E-64	FALSE
IRF3_MA1418.1	IRF3	MA1418.1	C_IRF3	26562	0.20689	892	0.17183	655	-0.04	1.27266E-84	FALSE
IRF4_MA1419.1	IRF4	MA1419.1	C_IRF9	12321	0.22508	567	0.18291	399	-0.01825	4.90522E-30	FALSE
IRF5_MA1420.1	IRF5	MA1420.1	C_IRF5	11891	0.22329	482	0.18264	352	-0.02414	9.76154E-46	FALSE
TCF7L1_MA1421.1	TCF7L1	MA1421.1	C_TCF7L1	33283	0.18642	531	0.14558	376	0.00081	8.34313E-02	FALSE
ARNT2_MA1464.1	ARNT2	MA1464.1	C_ARNT2	9008	0.28672	954	0.23284	826	0.03937	9.27841E-56	FALSE
ATF6_MA1466.1	ATF6	MA1466.1	C_CREB3	10927	0.25072	735	0.20287	622	0.01021	4.92762E-24	FALSE
ATOH1var.2_MA1467.1	ATOH1(var.2)	MA1467.1	C_Tcf12	40761	0.19733	756	0.15376	543	0.00834	2.15030E-29	FALSE
ATOH7_MA1468.1	ATOH7	MA1468.1	C_Atoh1	18423	0.18768	199	0.13817	128	0.041	2.81587E-78	FALSE
BACH2_MA1101.2	BACH2	MA1101.2	C_BACH2	18598	0.19732	364	0.1586	229	-0.01747	8.79287E-46	FALSE
BACH2var.2_MA1470.1	BACH2(var.2)	MA1470.1	C_BACH2(var.2)	9832	0.21595	378	0.18124	326	-0.04031	2.97731E-58	FALSE
BHLHA15var.2_MA1472.1	BHLHA15(var.2)	MA1472.1	C_Tcf12	34906	0.20061	644	0.15809	472	0.00026	1.49955E-01	FALSE
CDX4_MA1473.1	CDX4	MA1473.1	C_HOXA10	15547	0.1866	319	0.16532	281	-0.09965	5.36950E-110	FALSE
CREB3L4_MA1474.1	CREB3L4	MA1474.1	C_CREB3	9834	0.28615	959	0.22989	819	0.04254	7.13045E-67	FALSE
CREB3L4var.2_MA1475.1	CREB3L4(var.2)	MA1475.1	C_FOSL1::JUN(var.2)	8001	0.33755	1231	0.2963	1116	-0.04378	2.24257E-54	FALSE
DMRTA2_MA1478.1	DMRTA2	MA1478.1	C_DMRTC2	14382	0.18083	211	0.14667	152	-0.03477	3.01033E-66	FALSE
DMRTC2_MA1479.1	DMRTC2	MA1479.1	C_DMRTC2	16466	0.18103	215	0.14482	154	-0.02127	3.25739E-45	FALSE
DPRX_MA1480.1	DPRX	MA1480.1	C_DPRX	10863	0.19042	191	0.14893	160	0.00315	1.81889E-03	FALSE
DRGX_MA1481.1	DRGX	MA1481.1	C_EMX1	7902	0.20647	163	0.19592	133	-0.17477	1.17682E-118	FALSE
ELF2_MA1483.1	ELF2	MA1483.1	C_EHF	16483	0.3382	2651	0.28798	2267	-0.01607	5.28938E-33	FALSE
ETS2_MA1484.1	ETS2	MA1484.1	C_FEV	18176	0.32121	2501	0.27078	2145	-0.00732	5.91680E-19	FALSE
FERD3L_MA1485.1	FERD3L	MA1485.1	C_FERD3L	24474	0.21421	800	0.16854	599	0.01067	4.31983E-31	FALSE
FOXE1_MA1487.1	FOXE1	MA1487.1	C_FOXD2	30282	0.18975	493	0.14633	366	0.01489	3.51152E-44	FALSE
FOXN3_MA1489.1	FOXN3	MA1489.1	C_FOXN3	12792	0.18803	306	0.15375	246	-0.0301	3.00427E-55	FALSE
HES6_MA1493.1	HES6	MA1493.1	C_HES6	11963	0.22738	532	0.17214	446	0.05804	2.83264E-79	FALSE
HNF4Avar.2_MA1494.1	HNF4A(var.2)	MA1494.1	C_HNF4A(var.2)	22062	0.19785	498	0.14788	384	0.04535	3.67439E-89	FALSE
HOXA1_MA1495.1	HOXA1	MA1495.1	C_EMX1	5374	0.19805	92	0.18757	67	-0.17418	4.54088E-115	FALSE
HOXA4_MA1496.1	HOXA4	MA1496.1	C_HOXC4	11557	0.18423	171	0.16502	120	-0.11421	7.91845E-109	FALSE
HOXA7_MA1498.1	HOXA7	MA1498.1	C_HOXC8	9904	0.18432	164	0.17683	139	-0.17647	4.01939E-123	FALSE
HOXB4_MA1499.1	HOXB4	MA1499.1	C_HOXC4	12435	0.17808	171	0.16571	125	-0.14742	1.02160E-119	FALSE
HOXB9_MA1503.1	HOXB9	MA1503.1	C_HOXC10	7507	0.18266	166	0.16246	125	-0.10551	5.32755E-95	FALSE
HOXC4_MA1504.1	HOXC4	MA1504.1	C_HOXC4	13663	0.18241	207	0.16921	157	-0.14822	1.83232E-124	FALSE
HOXD10_MA1506.1	HOXD10	MA1506.1	C_HOXC10	7116	0.19993	211	0.17487	169	-0.09108	1.95622E-92	FALSE
HOXD4_MA1507.1	HOXD4	MA1507.1	C_HOXC4	12435	0.17808	171	0.16571	125	-0.14743	1.01477E-119	FALSE
IKZF1_MA1508.1	IKZF1	MA1508.1	C_IKZF1	68844	0.20374	1849	0.1611	1278	0.00038	4.17615E-02	FALSE
IRF6_MA1509.1	IRF6	MA1509.1	C_IRF6	5099	0.23925	291	0.19403	219	-0.00329	1.90178E-01	FALSE
KLF10_MA1511.1	KLF10	MA1511.1	C_KLF9	51224	0.30994	6240	0.26199	5470	-0.0005	4.57546E-01	FALSE
KLF11_MA1512.1	KLF11	MA1512.1	C_KLF9	47017	0.3555	7716	0.30945	6832	-0.02487	1.83506E-74	FALSE
KLF17_MA1514.1	KLF17	MA1514.1	C_KLF17	43149	0.23653	2187	0.18677	1736	0.0289	1.03909E-80	FALSE
KLF2_MA1515.1	KLF2	MA1515.1	C_KLF4	48989	0.36313	8437	0.32031	7479	-0.04132	5.27321E-101	FALSE
KLF3_MA1516.1	KLF3	MA1516.1	C_Klf12	28742	0.37851	5351	0.33724	4735	-0.05665	1.79947E-100	FALSE
KLF6_MA1517.1	KLF6	MA1517.1	C_KLF4	36375	0.36601	6369	0.31997	5716	-0.02479	2.49295E-72	FALSE
LHX5_MA1519.1	LHX5	MA1519.1	C_EMX1	7032	0.20982	128	0.19758	97	-0.17114	1.79752E-118	FALSE
MAF_MA1520.1	MAF	MA1520.1	C_MAFA	19520	0.20112	431	0.16004	299	-0.00821	3.55736E-19	FALSE
MAFA_MA1521.1	MAFA	MA1521.1	C_MAFA	19677	0.21027	546	0.16741	396	-0.00517	8.63985E-11	FALSE
MAZ_MA1522.1	MAZ	MA1522.1	C_ZNF148	49079	0.27523	4373	0.23314	3642	-0.02137	3.55374E-72	FALSE
MSANTD3_MA1523.1	MSANTD3	MA1523.1	C_MSANTD3	35104	0.20458	737	0.15085	544	0.05656	4.46194E-111	FALSE
MSGN1_MA1524.1	MSGN1	MA1524.1	C_MSGN1	15740	0.18643	230	0.14415	168	0.01002	5.03770E-19	FALSE
NFATC4_MA1525.1	NFATC4	MA1525.1	C_NFATC3	23019	0.20387	660	0.16964	515	-0.03689	9.43108E-84	FALSE
NFICvar.2_MA1527.1	NFIC(var.2)	MA1527.1	C_NFIB	20496	0.22923	748	0.19613	522	-0.05648	1.93182E-94	FALSE
NFIXvar.2_MA1528.1	NFIX(var.2)	MA1528.1	C_NFIB	21933	0.22804	845	0.19428	632	-0.05202	7.55953E-91	FALSE
NHLH2_MA1529.1	NHLH2	MA1529.1	C_NHLH2	27436	0.22818	1127	0.18167	903	0.0137	6.24494E-43	FALSE
NR1D1_MA1531.1	NR1D1	MA1531.1	C_NR1D2	24354	0.20171	560	0.15078	398	0.0452	3.49432E-92	FALSE
NR1D2_MA1532.1	NR1D2	MA1532.1	C_NR1D2	24357	0.19428	456	0.14363	328	0.04543	1.12566E-80	FALSE
NR1I2_MA1533.1	NR1I2	MA1533.1	C_NR1I2	16157	0.20862	428	0.15925	309	0.03346	1.37025E-67	FALSE
NR1I3_MA1534.1	NR1I3	MA1534.1	C_NR1I3	18819	0.18891	285	0.14417	219	0.01968	8.23808E-45	FALSE
NR2C1_MA1535.1	NR2C1	MA1535.1	C_NR2C2(var.2)	29359	0.2002	648	0.14614	488	0.06141	7.51000E-103	FALSE
NR2C2var.2_MA1536.1	NR2C2(var.2)	MA1536.1	C_NR2C2(var.2)	26888	0.19454	484	0.14171	356	0.05678	6.89011E-98	FALSE
NR2F1var.3_MA1538.1	NR2F1(var.3)	MA1538.1	C_NR2F1(var.3)	15642	0.20292	370	0.15238	275	0.04291	2.99341E-71	FALSE
NR2F6var.3_MA1539.1	NR2F6(var.3)	MA1539.1	C_NR2F1(var.3)	14302	0.20348	327	0.15132	243	0.05103	3.29727E-84	FALSE
NR5A1_MA1540.1	NR5A1	MA1540.1	C_Nr5a2	34327	0.19434	593	0.1422	435	0.05534	9.56092E-101	FALSE
OSR1_MA1542.1	OSR1	MA1542.1	C_OSR1	17565	0.20227	457	0.1573	361	0.01618	7.41906E-40	FALSE
OVOL1_MA1544.1	OVOL1	MA1544.1	C_OVOL1	3128	0.22104	136	0.18553	118	-0.03209	1.38839E-35	FALSE
OVOL2_MA1545.1	OVOL2	MA1545.1	C_OVOL1	2573	0.23714	143	0.19831	122	-0.01805	3.64421E-11	FALSE
PAX3var.2_MA1546.1	PAX3(var.2)	MA1546.1	C_PAX3(var.2)	7039	0.22048	266	0.18037	237	-0.01319	5.07668E-17	FALSE
PITX2_MA1547.1	PITX2	MA1547.1	C_OTX2	11490	0.18946	211	0.14446	167	0.02147	2.61774E-49	FALSE
PLAGL2_MA1548.1	PLAGL2	MA1548.1	C_PLAGL2	14910	0.22614	616	0.17817	458	0.02147	1.08744E-46	FALSE
POU6F1var.2_MA1549.1	POU6F1(var.2)	MA1549.1	C_POU6F2	15408	0.17813	209	0.1586	154	-0.11019	4.43837E-111	FALSE
PPARD_MA1550.1	PPARD	MA1550.1	C_Nr2f6	28946	0.19672	597	0.14309	442	0.0642	1.05370E-100	FALSE
RARBvar.3_MA1552.1	RARB(var.3)	MA1552.1	C_RXRG(var.2)	13082	0.217	473	0.16528	367	0.0443	4.20757E-70	FALSE
RARGvar.3_MA1553.1	RARG(var.3)	MA1553.1	C_RXRG(var.2)	13081	0.20499	354	0.15403	265	0.04455	5.81524E-71	FALSE
RFX7_MA1554.1	RFX7	MA1554.1	C_RFX7	10151	0.22627	484	0.1866	403	-0.02046	1.13521E-34	FALSE
RXRBvar.2_MA1555.1	RXRB(var.2)	MA1555.1	C_RXRG(var.2)	13116	0.21583	467	0.16241	363	0.053	2.39094E-81	FALSE
RXRGvar.2_MA1556.1	RXRG(var.2)	MA1556.1	C_RXRG(var.2)	15835	0.22408	678	0.17305	553	0.04012	7.07299E-65	FALSE
SMAD5_MA1557.1	SMAD5	MA1557.1	C_SMAD3	8466	0.20252	214	0.15269	158	0.04121	3.90886E-64	FALSE
SOX12_MA1561.1	SOX12	MA1561.1	C_SOX12	11295	0.20876	253	0.17063	185	-0.02754	1.67709E-49	FALSE
SOX14_MA1562.1	SOX14	MA1562.1	C_SOX14	12311	0.20104	290	0.16376	204	-0.02841	2.85613E-54	FALSE
SOX18_MA1563.1	SOX18	MA1563.1	C_SOX18	17984	0.20282	514	0.1593	393	0.0062	7.32707E-11	FALSE
SP9_MA1564.1	SP9	MA1564.1	C_SP3	43783	0.43664	10534	0.39473	9438	-0.06998	6.74134E-117	FALSE
TBX18_MA1565.1	TBX18	MA1565.1	C_TBX2	35235	0.19894	703	0.14544	560	0.05993	1.22915E-104	FALSE
TBX3_MA1566.1	TBX3	MA1566.1	C_TBX15	28992	0.20028	591	0.14615	429	0.05912	1.49060E-101	FALSE
TBX6_MA1567.1	TBX6	MA1567.1	C_TBX15	22996	0.19254	363	0.14072	266	0.05306	8.48950E-86	FALSE
TCF21var.2_MA1568.1	TCF21(var.2)	MA1568.1	C_TCF21(var.2)	11556	0.19184	212	0.14479	142	0.03199	2.27191E-57	FALSE
TFAP2E_MA1569.1	TFAP2E	MA1569.1	C_TFAP2A	18622	0.25305	1251	0.2071	997	-0.00114	4.34747E-04	FALSE
TFAP4var.2_MA1570.1	TFAP4(var.2)	MA1570.1	C_TFAP4(var.2)	11691	0.19281	170	0.14162	117	0.04576	4.41832E-71	FALSE
TGIF2LX_MA1571.1	TGIF2LX	MA1571.1	C_TGIF2LX	16787	0.19525	311	0.14387	233	0.04616	2.13377E-76	FALSE
TGIF2LY_MA1572.1	TGIF2LY	MA1572.1	C_TGIF2LX	16423	0.19437	298	0.14358	221	0.04318	9.40253E-73	FALSE
THAP11_MA1573.1	THAP11	MA1573.1	C_THAP11	29787	0.2449	1930	0.19856	1659	0.00341	4.01561E-06	FALSE
THRBvar.2_MA1575.1	THRB(var.2)	MA1575.1	C_THRB(var.2)	14076	0.20749	387	0.15722	293	0.03945	1.68951E-67	FALSE
THRBvar.3_MA1576.1	THRB(var.3)	MA1576.1	C_THRB(var.3)	30455	0.2017	687	0.15157	530	0.04321	9.88614E-88	FALSE
TLX2_MA1577.1	TLX2	MA1577.1	C_PRRX2	10140	0.20183	252	0.19125	207	-0.16624	2.10158E-123	FALSE
VEZF1_MA1578.1	VEZF1	MA1578.1	C_VEZF1	14283	0.23945	835	0.19567	698	0.00513	6.00373E-13	FALSE
ZBTB26_MA1579.1	ZBTB26	MA1579.1	C_ZBTB26	44767	0.19261	860	0.15225	668	-0.00326	2.57986E-11	FALSE
ZBTB32_MA1580.1	ZBTB32	MA1580.1	C_ZBTB32	21149	0.18606	277	0.14141	188	0.01854	2.02861E-49	FALSE
ZBTB6_MA1581.1	ZBTB6	MA1581.1	C_ZBTB6	39340	0.21299	1276	0.16657	997	0.01685	9.42001E-53	FALSE
ZFP57_MA1583.1	ZFP57	MA1583.1	C_ZFP57	5490	0.27924	498	0.23785	392	-0.02972	7.07244E-39	FALSE
ZIC5_MA1584.1	ZIC5	MA1584.1	C_ZIC4	17874	0.27941	1616	0.23573	1307	-0.02078	8.00528E-48	FALSE
ZKSCAN1_MA1585.1	ZKSCAN1	MA1585.1	C_ZKSCAN1	17042	0.21197	447	0.15865	361	0.05239	1.68535E-84	FALSE
ZNF135_MA1587.1	ZNF135	MA1587.1	C_ZNF135	33432	0.2253	1402	0.17596	1137	0.0311	1.15677E-78	FALSE
ZNF136_MA1588.1	ZNF136	MA1588.1	C_ZNF136	19876	0.19077	385	0.1516	299	-0.00794	2.45747E-21	FALSE
ZNF140_MA1589.1	ZNF140	MA1589.1	C_ZNF140	25288	0.20598	750	0.1654	575	-0.00835	6.11465E-27	FALSE
ZNF274_MA1592.1	ZNF274	MA1592.1	C_ZNF274	26785	0.19461	490	0.14664	382	0.03495	1.07275E-75	FALSE
ZNF317_MA1593.1	ZNF317	MA1593.1	C_ZNF317	48435	0.18878	768	0.14854	542	-0.00366	6.01697E-12	FALSE
ZNF382_MA1594.1	ZNF382	MA1594.1	C_ZNF382	26485	0.19239	461	0.14876	348	0.01341	7.00846E-42	FALSE
ZNF460_MA1596.1	ZNF460	MA1596.1	C_ZNF460	58264	0.28222	5412	0.23663	4515	-0.01022	3.56362E-43	FALSE
ZNF528_MA1597.1	ZNF528	MA1597.1	C_ZNF528	39387	0.19691	922	0.15686	713	-0.00684	5.54662E-23	FALSE
ZNF682_MA1599.1	ZNF682	MA1599.1	C_ZNF682	32838	0.25542	2356	0.21056	1997	-0.00088	4.97469E-03	FALSE
ZNF684_MA1600.1	ZNF684	MA1600.1	C_ZNF684	36815	0.21056	1165	0.16186	932	0.02978	4.50455E-77	FALSE
ZNF75D_MA1601.1	ZNF75D	MA1601.1	C_ZNF75D	46807	0.19807	991	0.1513	770	0.02559	2.92440E-73	FALSE
ZSCAN29_MA1602.1	ZSCAN29	MA1602.1	C_ZSCAN29	14299	0.20692	400	0.15184	281	0.06386	1.65868E-91	FALSE
Dmrt1_MA1603.1	Dmrt1	MA1603.1	C_Dmrt1	18498	0.18694	316	0.14434	219	0.00653	1.22619E-14	FALSE
Ebf2_MA1604.1	Ebf2	MA1604.1	C_EBF3	37759	0.19582	844	0.16169	659	-0.03768	4.52165E-92	FALSE
Foxf1_MA1606.1	Foxf1	MA1606.1	C_Foxf1	23407	0.19253	522	0.15501	412	-0.01837	3.52848E-49	FALSE
Foxl2_MA1607.1	Foxl2	MA1607.1	C_Foxf1	26996	0.19155	489	0.15428	369	-0.02165	7.75763E-59	FALSE
Plagl1_MA1615.1	Plagl1	MA1615.1	C_Plagl1	42439	0.22857	1852	0.17943	1434	0.02643	9.01117E-73	FALSE
Prdm15_MA1616.1	Prdm15	MA1616.1	C_Prdm15	32610	0.20286	936	0.15884	718	0.01132	1.28634E-37	FALSE
Ptf1a_MA1618.1	Ptf1a	MA1618.1	C_Ptf1a	41611	0.18653	438	0.13848	309	0.03628	2.93179E-85	FALSE
Ptf1avar.2_MA1619.1	Ptf1a(var.2)	MA1619.1	C_MYF5	31430	0.19958	575	0.15576	386	0.00793	1.69313E-27	FALSE
Smad2Smad3_MA1622.1	Smad2::Smad3	MA1622.1	C_FOS::JUND	27643	0.20266	656	0.16492	432	-0.02641	8.08397E-66	FALSE
Stat2_MA1623.1	Stat2	MA1623.1	C_Stat2	57231	0.19586	1448	0.16117	1054	-0.03507	1.14132E-93	FALSE
Stat5a_MA1624.1	Stat5a	MA1624.1	C_Stat5a	32514	0.19144	816	0.15797	608	-0.03787	3.59337E-85	FALSE
Stat5b_MA1625.1	Stat5b	MA1625.1	C_Stat5b	39342	0.19558	1133	0.16165	877	-0.03712	3.88863E-89	FALSE
Wt1_MA1627.1	Wt1	MA1627.1	C_Wt1	65112	0.26203	4946	0.21786	4119	-0.00613	1.37597E-24	FALSE
Zic1Zic2_MA1628.1	Zic1::Zic2	MA1628.1	C_Zic2	57358	0.21152	1719	0.16684	1237	0.00839	5.68451E-39	FALSE
Zic2_MA1629.1	Zic2	MA1629.1	C_Zic2	62971	0.20673	1642	0.16119	1200	0.01494	1.51518E-61	FALSE
Znf281_MA1630.1	Znf281	MA1630.1	C_Wt1	46743	0.23932	2562	0.19473	2106	0.0035	1.67163E-11	FALSE
ASCL1_MA1100.2	ASCL1	MA1100.2	C_Tcf12	34386	0.20825	920	0.16627	674	-0.00402	1.07454E-05	FALSE
ATF3_MA0605.2	ATF3	MA0605.2	C_FOSL1::JUN(var.2)	10692	0.27986	1023	0.24134	911	-0.04354	1.49197E-66	FALSE
BARHL1_MA0877.2	BARHL1	MA0877.2	C_BARHL1	2842	0.2164	134	0.17913	113	-0.0233	3.27976E-22	FALSE
BATFJUN_MA0462.2	BATF::JUN	MA0462.2	C_FOS::JUND	29011	0.20346	685	0.16582	449	-0.02899	2.69341E-67	FALSE
BCL6_MA0463.2	BCL6	MA0463.2	C_BCL6	20527	0.19298	475	0.15865	353	-0.0334	1.12749E-65	FALSE
CDX1_MA0878.2	CDX1	MA0878.2	C_HOXA10	15425	0.18334	265	0.15937	226	-0.08721	8.98649E-105	FALSE
E2F2_MA0864.2	E2F2	MA0864.2	C_E2F4	2504	0.30175	325	0.27072	249	-0.0925	5.48244E-68	FALSE
E2F3_MA0469.3	E2F3	MA0469.3	C_E2F3	1895	0.27094	156	0.24337	127	-0.1022	1.19938E-69	FALSE
E2F4_MA0470.2	E2F4	MA0470.2	C_E2F4	2763	0.30401	334	0.27207	258	-0.08665	1.32096E-69	FALSE
EMX1_MA0612.2	EMX1	MA0612.2	C_EMX1	5426	0.20552	98	0.19284	74	-0.16527	2.67885E-107	FALSE
FOXD2_MA0847.2	FOXD2	MA0847.2	C_FOXD2	24225	0.18893	430	0.15205	331	-0.0202	4.75400E-55	FALSE
GATA5_MA0766.2	GATA5	MA0766.2	C_GATA2	15283	0.18669	209	0.14833	151	-0.01255	2.01465E-27	FALSE
GFI1_MA0038.2	GFI1	MA0038.2	C_GFI1	22113	0.21267	821	0.1771	723	-0.03408	2.12285E-70	FALSE
GSX2_MA0893.2	GSX2	MA0893.2	C_EMX1	13124	0.187	213	0.16951	170	-0.12612	3.52133E-115	FALSE
HES1_MA1099.2	HES1	MA1099.2	C_HEY2	8824	0.35292	1417	0.30967	1226	-0.04149	6.05109E-60	FALSE
HES2_MA0616.2	HES2	MA0616.2	C_HEY2	8488	0.28768	830	0.2322	704	0.03812	4.13289E-60	FALSE
HOXA13_MA0650.2	HOXA13	MA0650.2	C_HOXA13	16236	0.20091	457	0.17236	413	-0.06678	9.09239E-91	FALSE
HOXA2_MA0900.2	HOXA2	MA0900.2	C_EMX1	8381	0.19755	149	0.18407	109	-0.15495	9.01595E-115	FALSE
HOXA5_MA0158.2	HOXA5	MA0158.2	C_HOXB5	7862	0.19256	133	0.17921	102	-0.14795	2.91897E-111	FALSE
HOXA9_MA0594.2	HOXA9	MA0594.2	C_HOXC10	2746	0.22109	126	0.19056	94	-0.07064	6.08069E-62	FALSE
HOXB5_MA0904.2	HOXB5	MA0904.2	C_HOXB5	5489	0.2147	99	0.19707	72	-0.14857	1.76761E-103	FALSE
HOXC9_MA0485.2	HOXC9	MA0485.2	C_HOXC10	7318	0.18981	177	0.16637	132	-0.09635	8.21947E-90	FALSE
HOXD13_MA0909.2	HOXD13	MA0909.2	C_HOXD13	13890	0.2065	419	0.17217	360	-0.03838	3.45844E-67	FALSE
HOXD3_MA0912.2	HOXD3	MA0912.2	C_EMX1	11362	0.19012	194	0.17636	156	-0.1452	4.35917E-121	FALSE
HOXD9_MA0913.2	HOXD9	MA0913.2	C_HOXA10	15512	0.17684	270	0.1632	237	-0.13927	9.02906E-128	FALSE
JUNBvar.2_MA1140.2	JUNB(var.2)	MA1140.2	C_FOSL1::JUN(var.2)	10314	0.28631	1028	0.24922	927	-0.05109	7.51881E-71	FALSE
LHX9_MA0701.2	LHX9	MA0701.2	C_PRRX2	9244	0.21466	278	0.19869	233	-0.14567	6.37556E-119	FALSE
LMX1A_MA0702.2	LMX1A	MA0702.2	C_EMX1	8075	0.20287	138	0.1924	106	-0.17379	6.49133E-115	FALSE
NEUROG1_MA0623.2	NEUROG1	MA0623.2	C_Atoh1	10318	0.18276	97	0.12978	67	0.06073	1.20248E-81	FALSE
NRL_MA0842.2	NRL	MA0842.2	C_MAFF	21945	0.19087	390	0.15579	288	-0.03285	4.02357E-71	FALSE
PITX1_MA0682.2	PITX1	MA0682.2	C_OTX2	12382	0.18817	235	0.14568	178	0.01075	4.35839E-19	FALSE
PRRX2_MA0075.3	PRRX2	MA0075.3	C_PRRX2	8991	0.21215	252	0.19633	210	-0.14677	1.01279E-109	FALSE
SOX4_MA0867.2	SOX4	MA0867.2	C_SOX4	36840	0.18962	747	0.15494	567	-0.03178	1.33293E-81	FALSE
SOX8_MA0868.2	SOX8	MA0868.2	C_SOX8	21667	0.18923	394	0.15479	290	-0.03402	5.49486E-71	FALSE
SP1_MA0079.4	SP1	MA0079.4	C_SP3	43627	0.42092	9863	0.37749	8895	-0.05148	2.44912E-103	FALSE
SP2_MA0516.2	SP2	MA0516.2	C_SP2	44073	0.35262	7099	0.31148	6343	-0.04443	6.40957E-94	FALSE
SP3_MA0746.2	SP3	MA0746.2	C_SP3	47049	0.41393	10388	0.37196	9310	-0.0585	1.70168E-111	FALSE
TCFL5_MA0632.2	TCFL5	MA0632.2	C_TCFL5	10843	0.4031	2243	0.35487	2014	-0.02871	1.58001E-50	FALSE
TFEC_MA0871.2	TFEC	MA0871.2	C_ARNT2	14524	0.26649	1211	0.21426	1048	0.03242	6.05341E-61	FALSE
ZNF740_MA0753.2	ZNF740	MA0753.2	C_ZNF740	37306	0.26613	2990	0.22192	2480	-0.00344	1.88737E-11	FALSE
Nkx3-2_MA0122.3	Nkx3-2	MA0122.3	C_ISL2	21149	0.17566	275	0.15778	204	-0.11502	3.60540E-126	FALSE
ASCL1var.2_MA1631.1	ASCL1(var.2)	MA1631.1	C_TCF3	45646	0.20871	1178	0.15601	830	0.05106	1.09898E-105	FALSE
ATF2_MA1632.1	ATF2	MA1632.1	C_FOSL1::JUN(var.2)	27096	0.21582	1028	0.17506	859	-0.0099	5.21536E-28	FALSE
BACH1_MA1633.1	BACH1	MA1633.1	C_BACH1	39741	0.2045	958	0.16255	681	-0.00412	5.86390E-09	FALSE
BATF_MA1634.1	BATF	MA1634.1	C_FOS::JUND	28768	0.20361	680	0.16597	445	-0.02894	5.99168E-65	FALSE
BHLHE22var.2_MA1635.1	BHLHE22(var.2)	MA1635.1	C_Tcf12	36844	0.20941	1029	0.17036	755	-0.01946	1.90878E-57	FALSE
CEBPGvar.2_MA1636.1	CEBPG(var.2)	MA1636.1	C_CEBPG(var.2)	18066	0.19202	393	0.16983	274	-0.09708	4.25370E-109	FALSE
EBF3_MA1637.1	EBF3	MA1637.1	C_EBF3	35916	0.19775	854	0.16381	669	-0.03942	1.28383E-88	FALSE
HAND2_MA1638.1	HAND2	MA1638.1	C_Ptf1a	41883	0.18765	522	0.14146	354	0.02694	1.96433E-76	FALSE
MEIS1var.2_MA1639.1	MEIS1(var.2)	MA1639.1	C_PBX2	18655	0.18014	271	0.14802	200	-0.0459	1.17703E-82	FALSE
MEIS2var.2_MA1640.1	MEIS2(var.2)	MA1640.1	C_PBX2	17349	0.17867	243	0.15772	167	-0.10418	2.78191E-120	FALSE
MYF5_MA1641.1	MYF5	MA1641.1	C_MYF5	31410	0.20029	582	0.15656	400	0.00703	1.06902E-17	FALSE
NEUROG2var.2_MA1642.1	NEUROG2(var.2)	MA1642.1	C_Ptf1a	41827	0.18853	553	0.14334	389	0.0207	4.71997E-65	FALSE
NFIB_MA1643.1	NFIB	MA1643.1	C_NFIB	31341	0.21496	884	0.17961	650	-0.03679	5.88865E-83	FALSE
NFYC_MA1644.1	NFYC	MA1644.1	C_NFYA	20942	0.34349	2946	0.29448	2738	-0.01122	1.35439E-30	FALSE
NKX2-2_MA1645.1	NKX2-2	MA1645.1	C_NKX2-2	34828	0.19613	659	0.15202	518	0.01256	4.82921E-43	FALSE
OSR2_MA1646.1	OSR2	MA1646.1	C_OSR2	51689	0.19834	1193	0.15692	924	-0.00153	2.30875E-05	FALSE
PRDM4_MA1647.1	PRDM4	MA1647.1	C_PRDM4	36680	0.19013	773	0.15097	568	-0.00943	7.46167E-35	FALSE
TCF12var.2_MA1648.1	TCF12(var.2)	MA1648.1	C_TCF3	39036	0.22681	1647	0.17259	1256	0.05354	8.28371E-102	FALSE
ZBTB12_MA1649.1	ZBTB12	MA1649.1	C_ZBTB12	29774	0.19571	641	0.14862	469	0.03231	1.45103E-71	FALSE
ZBTB14_MA1650.1	ZBTB14	MA1650.1	C_ZBTB14	14839	0.43938	3474	0.39227	2993	-0.06727	4.82761E-91	FALSE
ZFP42_MA1651.1	ZFP42	MA1651.1	C_ZFP42	30024	0.22994	1645	0.18537	1360	0.00483	1.76352E-09	FALSE
ZKSCAN5_MA1652.1	ZKSCAN5	MA1652.1	C_ZKSCAN5	69779	0.21768	2628	0.17016	2028	0.02271	5.57387E-82	FALSE
ZNF148_MA1653.1	ZNF148	MA1653.1	C_ZNF148	71644	0.32608	9947	0.28595	8645	-0.04539	4.63206E-109	FALSE
ZNF16_MA1654.1	ZNF16	MA1654.1	C_ZNF16	42747	0.20427	1120	0.15965	848	0.01373	2.28729E-47	FALSE
ZNF341_MA1655.1	ZNF341	MA1655.1	C_ZNF341	34101	0.20416	947	0.16387	740	-0.01017	3.61501E-33	FALSE
ZNF449_MA1656.1	ZNF449	MA1656.1	C_ZNF449	35535	0.21864	1374	0.17375	1061	0.00788	1.27305E-29	FALSE
ZNF652_MA1657.1	ZNF652	MA1657.1	C_ZNF652	18047	0.18735	320	0.15166	241	-0.02465	9.98392E-55	FALSE
FOXA3_MA1683.1	FOXA3	MA1683.1	C_Foxf1	23451	0.18729	443	0.14629	356	0.00304	5.68843E-04	FALSE
ATF4_MA0833.2	ATF4	MA0833.2	C_CEBPG(var.2)	18465	0.18893	415	0.16384	307	-0.07869	2.06769E-105	FALSE
BATF3_MA0835.2	BATF3	MA0835.2	C_FOS::JUND	30249	0.20078	675	0.16353	432	-0.02924	2.96369E-74	FALSE
CDX2_MA0465.2	CDX2	MA0465.2	C_HOXA10	21070	0.18354	376	0.16404	298	-0.11135	4.18662E-123	FALSE
CEBPA_MA0102.4	CEBPA	MA0102.4	C_CEBPA	16062	0.19333	333	0.17177	213	-0.10346	4.01973E-108	FALSE
CEBPD_MA0836.2	CEBPD	MA0836.2	C_CEBPA	15839	0.20569	405	0.17635	258	-0.06818	2.30940E-99	FALSE
CREB1_MA0018.4	CREB1	MA0018.4	C_FOSL1::JUN(var.2)	32060	0.21273	1166	0.1712	939	-0.00802	3.43352E-27	FALSE
CTCFL_MA1102.2	CTCFL	MA1102.2	C_CTCFL	32117	0.31898	4129	0.2782	3311	-0.05361	1.32547E-104	FALSE
E2F6_MA0471.2	E2F6	MA0471.2	C_E2F6	42168	0.29433	4626	0.25494	3910	-0.04367	7.36845E-102	FALSE
EBF1_MA0154.4	EBF1	MA0154.4	C_EBF1	38662	0.19429	843	0.1598	649	-0.03504	2.40225E-85	FALSE
EGR1_MA0162.4	EGR1	MA0162.4	C_EGR1	36593	0.34657	5436	0.29629	4682	-0.00317	1.94371E-05	FALSE
EHF_MA0598.3	EHF	MA0598.3	C_EHF	60746	0.22605	2773	0.18084	2120	0.00311	1.64626E-15	FALSE
ELF1_MA0473.3	ELF1	MA0473.3	C_EHF	64923	0.22581	2946	0.17953	2293	0.01131	2.89022E-53	FALSE
ELF3_MA0640.2	ELF3	MA0640.2	C_EHF	69715	0.22019	2743	0.17395	2047	0.01153	9.61886E-52	FALSE
ESRRA_MA0592.3	ESRRA	MA0592.3	C_ESRRA	34914	0.19029	513	0.13683	368	0.06286	1.53175E-101	FALSE
ETV1_MA0761.2	ETV1	MA0761.2	C_EHF	68876	0.21855	2739	0.17219	2061	0.01338	9.45670E-59	FALSE
ETV4_MA0764.2	ETV4	MA0764.2	C_ETV4	88124	0.21391	2996	0.16717	2176	0.01741	3.07683E-68	FALSE
ETV5_MA0765.2	ETV5	MA0765.2	C_EHF	28797	0.29551	3364	0.24503	2774	0.00324	3.50958E-06	FALSE
FOSL1_MA0477.2	FOSL1	MA0477.2	C_FOS::JUND	26354	0.20456	637	0.166	415	-0.02311	5.38341E-58	FALSE
FOXA1_MA0148.4	FOXA1	MA0148.4	C_Foxf1	25201	0.18255	415	0.1417	326	0.00474	9.78443E-12	FALSE
FOXA2_MA0047.3	FOXA2	MA0047.3	C_Foxf1	25126	0.18918	441	0.14362	359	0.02528	3.36486E-67	FALSE
FOXK2_MA1103.2	FOXK2	MA1103.2	C_Foxf1	24383	0.18817	481	0.14559	373	0.01134	2.53842E-32	FALSE
FOXP1_MA0481.3	FOXP1	MA0481.3	C_Foxf1	23862	0.18798	478	0.14804	377	-0.00244	5.40031E-05	FALSE
GABPA_MA0062.3	GABPA	MA0062.3	C_EHF	66889	0.2215	2776	0.17485	2088	0.01276	1.31698E-51	FALSE
GATA1_MA0035.4	GATA1	MA0035.4	C_GATA1	15418	0.18069	233	0.14636	172	-0.03133	1.09924E-64	FALSE
GATA4_MA0482.2	GATA4	MA0482.2	C_GATA2	24644	0.18116	326	0.1476	244	-0.03547	2.40936E-78	FALSE
GATA6_MA1104.2	GATA6	MA1104.2	C_GATA2	19683	0.18205	220	0.14814	170	-0.03304	3.34630E-66	FALSE
GRHL2_MA1105.2	GRHL2	MA1105.2	C_GRHL2	22524	0.18922	394	0.14428	287	0.02137	2.83011E-57	FALSE
HLF_MA0043.3	HLF	MA0043.3	C_DBP	13332	0.20002	335	0.17317	241	-0.07429	2.57864E-92	FALSE
HNF4A_MA0114.4	HNF4A	MA0114.4	C_HNF4A	33429	0.19324	622	0.14766	473	0.02391	6.43966E-72	FALSE
HNF4G_MA0484.2	HNF4G	MA0484.2	C_HNF4A	33636	0.19319	623	0.14785	473	0.02283	2.40157E-65	FALSE
HOXB13_MA0901.2	HOXB13	MA0901.2	C_HOXB13	21648	0.18813	527	0.17255	452	-0.1337	2.49470E-128	FALSE
JUNB_MA0490.2	JUNB	MA0490.2	C_FOS::JUND	24876	0.19969	527	0.16321	330	-0.03148	1.23598E-72	FALSE
JUND_MA0491.2	JUND	MA0491.2	C_FOS::JUND	24027	0.20122	537	0.16425	336	-0.02886	1.63596E-68	FALSE
KLF4_MA0039.4	KLF4	MA0039.4	C_KLF4	84886	0.30073	9725	0.2576	8469	-0.02055	2.29332E-78	FALSE
MAFF_MA0495.3	MAFF	MA0495.3	C_MAFF	29783	0.18698	402	0.1532	292	-0.03812	2.47427E-82	FALSE
MAFG_MA0659.2	MAFG	MA0659.2	C_MAFF	32586	0.18998	470	0.15426	328	-0.03011	2.58185E-80	FALSE
MAFK_MA0496.3	MAFK	MA0496.3	C_BACH1	42725	0.20195	960	0.1598	692	-0.00244	2.82807E-06	FALSE
MEF2A_MA0052.4	MEF2A	MA0052.4	C_MEF2A	24438	0.18399	447	0.16384	341	-0.1112	7.74141E-125	FALSE
MITF_MA0620.3	MITF	MA0620.3	C_USF2	11403	0.24228	717	0.18964	601	0.04229	4.42183E-67	FALSE
MYOD1_MA0499.2	MYOD1	MA0499.2	C_MYOD1	42982	0.19994	801	0.14712	552	0.05329	7.15918E-105	FALSE
MYOG_MA0500.2	MYOG	MA0500.2	C_Tcf12	32314	0.20898	821	0.1686	609	-0.01166	5.07429E-38	FALSE
MZF1_MA0056.2	MZF1	MA0056.2	C_MZF1	23641	0.19594	507	0.14923	380	0.02705	2.73559E-64	FALSE
NFE2L1_MA0089.2	NFE2L1	MA0089.2	C_NFE2L1	36406	0.20084	734	0.16133	498	-0.01538	1.48148E-54	FALSE
NFIL3_MA0025.2	NFIL3	MA0025.2	C_DBP	13995	0.19412	297	0.17296	212	-0.10462	1.55379E-109	FALSE
NFYB_MA0502.2	NFYB	MA0502.2	C_NFYB	24816	0.31308	2900	0.26664	2704	-0.01072	1.15665E-33	FALSE
NKX2-5_MA0063.2	NKX2-5	MA0063.2	C_NKX2-5	22498	0.18495	388	0.15414	304	-0.04998	9.48770E-92	FALSE
NR4A1_MA1112.2	NR4A1	MA1112.2	C_NR4A1	32065	0.18831	538	0.14394	401	0.01895	1.34604E-60	FALSE
ONECUT1_MA0679.2	ONECUT1	MA0679.2	C_ONECUT1	17855	0.18953	263	0.17327	216	-0.12915	7.76434E-121	FALSE
OTX2_MA0712.2	OTX2	MA0712.2	C_OTX2	14314	0.1901	236	0.14613	183	0.01662	1.59941E-38	FALSE
PBX2_MA1113.2	PBX2	MA1113.2	C_PBX2	18337	0.1777	261	0.15421	178	-0.08842	9.36120E-113	FALSE
PKNOX1_MA0782.2	PKNOX1	MA0782.2	C_PBX3	39193	0.20972	1172	0.16143	934	0.02624	9.67834E-71	FALSE
POU2F3_MA0627.2	POU2F3	MA0627.2	C_POU2F3	23807	0.19249	510	0.15595	418	-0.02258	1.30343E-58	FALSE
PRDM1_MA0508.3	PRDM1	MA0508.3	C_PRDM1	52062	0.19408	1155	0.15431	864	-0.00537	2.20467E-22	FALSE
RFX1_MA0509.2	RFX1	MA0509.2	C_RFX3	25248	0.21148	963	0.17155	793	-0.00978	7.81974E-24	FALSE
RFX3_MA0798.2	RFX3	MA0798.2	C_RFX3	25502	0.21437	989	0.17344	821	-0.00684	1.60014E-16	FALSE
RUNX3_MA0684.2	RUNX3	MA0684.2	C_RUNX3	30908	0.19321	573	0.15213	391	-0.00192	2.20900E-03	FALSE
SCRT1_MA0743.2	SCRT1	MA0743.2	C_SCRT1	23513	0.1921	379	0.13944	271	0.05813	4.35611E-91	FALSE
SCRT2_MA0744.2	SCRT2	MA0744.2	C_SCRT1	24730	0.1951	451	0.14421	339	0.04825	2.85957E-91	FALSE
SOX2_MA0143.4	SOX2	MA0143.4	C_SOX13	23108	0.19261	426	0.15254	323	-0.00865	5.96256E-20	FALSE
SPI1_MA0080.5	SPI1	MA0080.5	C_SPI1	84118	0.20946	2372	0.16555	1686	0.00453	3.86861E-23	FALSE
SPIB_MA0081.2	SPIB	MA0081.2	C_SPI1	74542	0.21589	2649	0.1703	1953	0.00997	1.72376E-49	FALSE
SREBF1var.2_MA0829.2	SREBF1(var.2)	MA0829.2	C_SREBF2(var.2)	14964	0.21434	603	0.16435	477	0.04198	1.83151E-78	FALSE
TCF7_MA0769.2	TCF7	MA0769.2	C_TCF7L2	27267	0.18882	466	0.14681	334	0.00272	3.10300E-03	FALSE
TEAD1_MA0090.3	TEAD1	MA0090.3	C_TEAD4	29009	0.19133	477	0.15195	377	-0.00661	8.48966E-16	FALSE
TEAD4_MA0809.2	TEAD4	MA0809.2	C_TEAD4	29912	0.18885	465	0.15125	357	-0.01493	1.13680E-44	FALSE
TFAP2A_MA0003.4	TFAP2A	MA0003.4	C_TFAP2A	42993	0.21859	1541	0.1712	1178	0.02034	3.28949E-66	FALSE
TFAP2Cvar.2_MA0814.2	TFAP2C(var.2)	MA0814.2	C_TFAP2A	39677	0.24435	2294	0.19577	1849	0.01689	1.22030E-56	FALSE
TWIST1_MA1123.2	TWIST1	MA1123.2	C_ZBTB18	39499	0.18635	447	0.13906	278	0.03294	1.58329E-85	FALSE
USF1_MA0093.3	USF1	MA0093.3	C_USF2	25842	0.21612	958	0.16307	763	0.05036	6.80204E-97	FALSE
USF2_MA0526.3	USF2	MA0526.3	C_USF2	25140	0.21981	999	0.16596	811	0.05357	4.32388E-95	FALSE
YY2_MA0748.2	YY2	MA0748.2	C_YY2	9907	0.37921	1901	0.33598	1568	-0.06864	6.48167E-89	FALSE
ZNF263_MA0528.2	ZNF263	MA0528.2	C_ZNF263	63892	0.25458	4351	0.21183	3606	-0.01337	6.38857E-51	FALSE
CREM_MA0609.2	CREM	MA0609.2	C_FOSL1::JUN(var.2)	12726	0.27183	1117	0.22628	994	-0.00422	8.75767E-05	FALSE

## Sheet: TOBIAS - Promoter regions
output_prefix	name	motif_id	cluster	total_tfbs	Cited2_mean_score	Cited2_bound	GFP_mean_score	GFP_bound	Cited2_GFP_change	Cited2_GFP_pvalue	Cited2_GFP_highlighted
MAXMYC_MA0059.1	MAX::MYC	MA0059.1	C_MAX::MYC	61	0.3404	4	0.20823	3	0.26174	1.28738E-42	TRUE
RREB1_MA0073.1	RREB1	MA0073.1	C_RREB1	346	0.29905	13	0.19162	10	0.16258	5.24964E-52	TRUE
RXRAVDR_MA0074.1	RXRA::VDR	MA0074.1	C_RXRA::VDR	79	0.29921	1	0.17711	0	0.22908	1.45086E-38	TRUE
Arid3a_MA0151.1	Arid3a	MA0151.1	C_Arid3a	217	0.25352	6	0.20151	4	-0.14944	6.66657E-48	TRUE
RARARXRA_MA0159.1	RARA::RXRA	MA0159.1	C_RARA::RXRA	174	0.27963	3	0.16671	3	0.23433	1.37651E-46	TRUE
Nr5a2_MA0505.1	Nr5a2	MA0505.1	C_Nr5a2	211	0.27046	3	0.14868	4	0.33065	1.83466E-72	TRUE
ZBTB33_MA0527.1	ZBTB33	MA0527.1	C_ZBTB33	49	0.6114	10	0.56396	10	-0.40654	7.90095E-54	TRUE
ESR2_MA0258.2	ESR2	MA0258.2	C_ESR2	146	0.2628	1	0.15115	2	0.23936	5.15121E-46	TRUE
Arntl_MA0603.1	Arntl	MA0603.1	C_TFEC	74	0.41729	7	0.36599	5	-0.20443	2.52363E-33	TRUE
NFATC1_MA0624.1	NFATC1	MA0624.1	C_NFAT5	162	0.29043	8	0.26604	10	-0.22305	2.71925E-47	TRUE
NFATC3_MA0625.1	NFATC3	MA0625.1	C_NFAT5	164	0.29705	9	0.27297	11	-0.2168	7.25674E-51	TRUE
Six3_MA0631.1	Six3	MA0631.1	C_Six3	74	0.25294	4	0.2051	3	-0.19178	2.49130E-31	TRUE
Twist2_MA0633.1	Twist2	MA0633.1	C_Twist2	80	0.23893	1	0.11232	1	0.30467	3.39502E-52	TRUE
BHLHE41_MA0636.1	BHLHE41	MA0636.1	C_TFEC	54	0.47017	6	0.41887	5	-0.2128	1.90970E-28	TRUE
GSC_MA0648.1	GSC	MA0648.1	C_OTX2	67	0.26877	1	0.13502	1	0.34897	1.94458E-48	TRUE
HNF1B_MA0153.2	HNF1B	MA0153.2	C_HNF1A	57	0.28599	5	0.25536	4	-0.26442	5.67937E-36	TRUE
PAX7_MA0680.1	PAX7	MA0680.1	C_Lhx3	43	0.24563	1	0.21481	1	-0.19652	1.73350E-27	TRUE
SP4_MA0685.1	SP4	MA0685.1	C_SP3	380	0.77424	130	0.67043	114	-0.15466	3.41745E-49	TRUE
TBX20_MA0689.1	TBX20	MA0689.1	C_EOMES	127	0.27195	4	0.15913	2	0.24755	1.41891E-45	TRUE
OTX1_MA0711.1	OTX1	MA0711.1	C_OTX2	68	0.29189	3	0.15215	1	0.37139	7.93982E-57	TRUE
PITX3_MA0714.1	PITX3	MA0714.1	C_OTX2	82	0.23888	0	0.13055	0	0.21752	1.61714E-35	TRUE
PRRX1_MA0716.1	PRRX1	MA0716.1	C_HOXA1	46	0.3304	3	0.20972	2	0.222	1.17795E-26	TRUE
NR3C1_MA0113.3	NR3C1	MA0113.3	C_NR3C2	91	0.28911	5	0.17586	2	0.21408	6.27192E-35	TRUE
RARAvar.2_MA0730.1	RARA(var.2)	MA0730.1	C_Rarb(var.2)	139	0.27279	2	0.16104	2	0.25739	2.88323E-48	TRUE
GLIS1_MA0735.1	GLIS1	MA0735.1	C_GLIS1	61	0.38747	6	0.26522	4	0.22379	1.95545E-37	TRUE
CUX1_MA0754.1	CUX1	MA0754.1	C_ONECUT1	43	0.23556	1	0.24361	1	-0.34369	8.14546E-46	TRUE
CUX2_MA0755.1	CUX2	MA0755.1	C_ONECUT1	37	0.20514	0	0.20881	0	-0.41287	1.88853E-43	TRUE
ONECUT2_MA0756.1	ONECUT2	MA0756.1	C_ONECUT1	84	0.24733	3	0.22207	3	-0.25759	1.16914E-37	TRUE
ONECUT3_MA0757.1	ONECUT3	MA0757.1	C_ONECUT1	112	0.25727	4	0.23366	6	-0.23382	1.43723E-47	TRUE
ERG_MA0474.2	ERG	MA0474.2	C_ETS1	143	0.52445	24	0.4596	19	-0.19999	3.56678E-44	TRUE
NFKB1_MA0105.4	NFKB1	MA0105.4	C_NFKB1	53	0.24574	1	0.13814	0	0.21957	4.80163E-30	TRUE
PKNOX2_MA0783.1	PKNOX2	MA0783.1	C_TGIF2LY	128	0.3001	5	0.16822	3	0.26686	5.26267E-55	TRUE
SMAD3_MA0795.1	SMAD3	MA0795.1	C_SMAD3	55	0.30092	3	0.15958	3	0.44742	1.24126E-48	TRUE
TFAP2B_MA0811.1	TFAP2B	MA0811.1	C_TFAP2B	79	0.32028	4	0.19727	4	0.28828	1.05619E-47	TRUE
TFAP2C_MA0524.2	TFAP2C	MA0524.2	C_TFAP2B	86	0.30354	4	0.18949	4	0.22102	4.36544E-41	TRUE
Atoh1_MA0461.2	Atoh1	MA0461.2	C_Atoh1	60	0.25641	1	0.13569	1	0.27567	9.61179E-38	TRUE
BHLHE22_MA0818.1	BHLHE22	MA0818.1	C_Atoh1	33	0.28008	1	0.14812	1	0.31917	4.00640E-28	TRUE
CLOCK_MA0819.1	CLOCK	MA0819.1	C_CLOCK	56	0.2535	0	0.12059	0	0.31355	2.95256E-38	TRUE
HES5_MA0821.1	HES5	MA0821.1	C_HES7	54	0.32914	2	0.1979	1	0.25963	7.48808E-38	TRUE
MNT_MA0825.1	MNT	MA0825.1	C_Arnt	55	0.35826	4	0.23545	4	0.22253	5.56593E-24	TRUE
SREBF2var.2_MA0828.1	SREBF2(var.2)	MA0828.1	C_SREBF2(var.2)	55	0.44911	5	0.40289	5	-0.1933	9.14991E-24	TRUE
CEBPB_MA0466.2	CEBPB	MA0466.2	C_CEBPA	31	0.39512	3	0.31838	2	-0.26475	1.54316E-24	TRUE
CEBPE_MA0837.1	CEBPE	MA0837.1	C_CEBPA	35	0.39975	3	0.32241	2	-0.23555	4.40633E-26	TRUE
HOXD11_MA0908.1	HOXD11	MA0908.1	C_HOXC10	60	0.33843	6	0.24944	2	-0.19814	1.59225E-26	TRUE
TFDP1_MA1122.1	TFDP1	MA1122.1	C_TFDP1	130	0.47094	15	0.38322	11	-0.19124	4.80829E-36	TRUE
ZNF384_MA1125.1	ZNF384	MA1125.1	C_ZNF384	218	0.2606	8	0.22207	6	-0.19811	3.00768E-50	TRUE
ZSCAN4_MA1155.1	ZSCAN4	MA1155.1	C_ZSCAN4	214	0.25741	3	0.14216	1	0.21603	1.33155E-49	TRUE
FOSL1JUNvar.2_MA1129.1	FOSL1::JUN(var.2)	MA1129.1	C_ATF2	61	0.48498	11	0.40726	11	-0.20511	1.89997E-28	TRUE
FOSL2JUNBvar.2_MA1139.1	FOSL2::JUNB(var.2)	MA1139.1	C_ATF2	66	0.47812	12	0.4035	12	-0.19549	1.09089E-34	TRUE
RARARXRG_MA1149.1	RARA::RXRG	MA1149.1	C_RARA::RXRG	131	0.27771	1	0.17231	1	0.20645	1.36513E-46	TRUE
Smad4_MA1153.1	Smad4	MA1153.1	C_Smad4	117	0.28861	4	0.16175	3	0.35072	1.84641E-60	TRUE
IRF4_MA1419.1	IRF4	MA1419.1	C_IRF1	101	0.3737	10	0.31212	8	-0.19438	3.47022E-39	TRUE
CDX4_MA1473.1	CDX4	MA1473.1	C_HOXA10	101	0.35353	10	0.30927	9	-0.22782	1.30033E-44	TRUE
CREB3L4var.2_MA1475.1	CREB3L4(var.2)	MA1475.1	C_ATF2	66	0.59765	15	0.52714	15	-0.23214	4.25411E-40	TRUE
DLX5_MA1476.1	DLX5	MA1476.1	C_HOXC8	47	0.33775	4	0.27563	3	-0.21509	7.25900E-27	TRUE
FOXE1_MA1487.1	FOXE1	MA1487.1	C_FOXE1	223	0.27533	8	0.16801	4	0.21206	6.02178E-53	TRUE
IRF6_MA1509.1	IRF6	MA1509.1	C_IRF6	46	0.36874	6	0.32503	3	-0.32288	1.75988E-39	TRUE
KLF15_MA1513.1	KLF15	MA1513.1	C_KLF15	457	0.67159	118	0.58762	102	-0.23057	3.63079E-70	TRUE
LHX1_MA1518.1	LHX1	MA1518.1	C_HOXC8	35	0.28025	2	0.25986	1	-0.35279	1.94923E-39	TRUE
MSANTD3_MA1523.1	MSANTD3	MA1523.1	C_MSANTD3	190	0.28426	3	0.16813	1	0.27032	4.75340E-61	TRUE
NFATC4_MA1525.1	NFATC4	MA1525.1	C_NFAT5	147	0.30233	11	0.27155	11	-0.20913	2.39538E-44	TRUE
OVOL1_MA1544.1	OVOL1	MA1544.1	C_OVOL1	30	0.26577	1	0.22716	1	-0.23025	1.15467E-22	TRUE
OVOL2_MA1545.1	OVOL2	MA1545.1	C_OVOL1	17	0.32596	1	0.27038	1	-0.30908	3.57312E-25	TRUE
PITX2_MA1547.1	PITX2	MA1547.1	C_OTX2	79	0.25001	0	0.12917	0	0.27145	2.88731E-45	TRUE
PLAGL2_MA1548.1	PLAGL2	MA1548.1	C_PLAGL2	79	0.31492	3	0.19551	1	0.23271	3.57436E-39	TRUE
RXRBvar.2_MA1555.1	RXRB(var.2)	MA1555.1	C_RXRG(var.2)	68	0.36749	5	0.23291	5	0.25266	1.84651E-43	TRUE
SMAD5_MA1557.1	SMAD5	MA1557.1	C_SMAD3	43	0.30114	2	0.15899	2	0.43307	1.85870E-52	TRUE
SNAI1_MA1558.1	SNAI1	MA1558.1	C_ASCL1(var.2)	173	0.27082	2	0.16101	1	0.1884	4.94462E-47	TRUE
SNAI3_MA1559.1	SNAI3	MA1559.1	C_ASCL1(var.2)	178	0.28836	3	0.16864	1	0.22108	3.02598E-49	TRUE
SOX14_MA1562.1	SOX14	MA1562.1	C_SOX14	59	0.2993	1	0.18931	2	0.2444	9.93623E-34	TRUE
SP9_MA1564.1	SP9	MA1564.1	C_SP3	346	0.71257	102	0.61314	85	-0.20706	5.67017E-60	TRUE
TFAP4var.2_MA1570.1	TFAP4(var.2)	MA1570.1	C_TFAP4(var.2)	53	0.28055	1	0.16812	1	0.21901	5.76710E-30	TRUE
THAP11_MA1573.1	THAP11	MA1573.1	C_THAP11	184	0.42261	27	0.29727	17	0.19333	1.40455E-47	TRUE
ZNF460_MA1596.1	ZNF460	MA1596.1	C_ZNF460	348	0.43401	39	0.36115	30	-0.15599	1.58010E-46	TRUE
ZSCAN29_MA1602.1	ZSCAN29	MA1602.1	C_ZSCAN29	81	0.26102	2	0.13999	1	0.33134	1.45542E-53	TRUE
CDX1_MA0878.2	CDX1	MA0878.2	C_HOXA10	101	0.34464	10	0.2901	9	-0.20911	1.20445E-41	TRUE
E2F2_MA0864.2	E2F2	MA0864.2	C_E2F2	34	0.43369	4	0.38861	3	-0.26831	3.16402E-23	TRUE
E2F4_MA0470.2	E2F4	MA0470.2	C_E2F2	29	0.47027	4	0.42636	3	-0.28212	2.41267E-27	TRUE
HOXA13_MA0650.2	HOXA13	MA0650.2	C_HOXB13	108	0.38691	12	0.32324	11	-0.20636	2.05344E-32	TRUE
HOXB5_MA0904.2	HOXB5	MA0904.2	C_PDX1	45	0.31093	3	0.17755	1	0.22364	9.81511E-22	TRUE
PITX1_MA0682.2	PITX1	MA0682.2	C_OTX2	79	0.23871	0	0.12741	0	0.23451	1.79473E-39	TRUE
SP1_MA0079.4	SP1	MA0079.4	C_SP3	414	0.7325	133	0.63227	116	-0.13207	5.02733E-47	TRUE
SP3_MA0746.2	SP3	MA0746.2	C_SP3	393	0.68815	110	0.59489	100	-0.18443	1.01399E-62	TRUE
TCFL5_MA0632.2	TCFL5	MA0632.2	C_TCFL5	78	0.48617	9	0.40735	7	-0.20816	1.74397E-33	TRUE
E2F6_MA0471.2	E2F6	MA0471.2	C_E2F6	303	0.40538	37	0.34027	23	-0.21928	1.59420E-58	TRUE
ELF3_MA0640.2	ELF3	MA0640.2	C_EHF	425	0.33425	26	0.23381	18	0.13384	2.82682E-51	TRUE
ETV4_MA0764.2	ETV4	MA0764.2	C_ETV4	520	0.32459	29	0.2201	20	0.13962	2.89981E-51	TRUE
SCRT1_MA0743.2	SCRT1	MA0743.2	C_SCRT1	143	0.27998	3	0.16685	2	0.22644	2.69287E-45	TRUE
Arnt_MA0004.1	Arnt	MA0004.1	C_Arnt	146	0.40341	12	0.32207	9	-0.03757	4.30389E-06	FALSE
AhrArnt_MA0006.1	Ahr::Arnt	MA0006.1	C_Ahr::Arnt	232	0.35175	10	0.25856	8	0.01899	1.81873E-02	FALSE
Ddit3Cebpa_MA0019.1	Ddit3::Cebpa	MA0019.1	C_Ddit3::Cebpa	68	0.31807	3	0.23108	2	0.0117	2.78124E-04	FALSE
Mecom_MA0029.1	Mecom	MA0029.1	C_Mecom	143	0.28344	7	0.19639	5	0.00809	8.21415E-01	FALSE
FOXF2_MA0030.1	FOXF2	MA0030.1	C_FOXF2	147	0.27187	5	0.20306	3	-0.0547	2.20707E-09	FALSE
FOXD1_MA0031.1	FOXD1	MA0031.1	C_Foxj3	112	0.26912	5	0.19258	5	0.01981	3.27700E-02	FALSE
Foxq1_MA0040.1	Foxq1	MA0040.1	C_Foxq1	151	0.24663	5	0.18033	4	-0.02714	9.57252E-05	FALSE
Foxd3_MA0041.1	Foxd3	MA0041.1	C_Foxd3	217	0.28593	9	0.20027	6	0.08516	9.74069E-22	FALSE
IRF2_MA0051.1	IRF2	MA0051.1	C_IRF2	159	0.2914	9	0.21374	6	-0.0419	3.18764E-10	FALSE
MZF1var.2_MA0057.1	MZF1(var.2)	MA0057.1	C_MZF1(var.2)	168	0.33024	12	0.24391	6	0.00799	9.48623E-01	FALSE
PPARG_MA0066.1	PPARG	MA0066.1	C_PPARG	126	0.24579	1	0.15902	1	0.0807	1.53948E-15	FALSE
Pax2_MA0067.1	Pax2	MA0067.1	C_Pax2	57	0.43474	8	0.3592	7	-0.15196	2.20031E-19	FALSE
PAX6_MA0069.1	PAX6	MA0069.1	C_PAX6	89	0.2572	3	0.19029	1	-0.07122	9.20092E-09	FALSE
PBX1_MA0070.1	PBX1	MA0070.1	C_PBX1	115	0.22794	2	0.1817	2	-0.17598	1.93317E-31	FALSE
RORA_MA0071.1	RORA	MA0071.1	C_RORA	171	0.25638	2	0.15285	1	0.19219	1.55567E-44	FALSE
RORAvar.2_MA0072.1	RORA(var.2)	MA0072.1	C_RORA(var.2)	124	0.25336	3	0.18002	3	0.01753	1.95830E-02	FALSE
SOX9_MA0077.1	SOX9	MA0077.1	C_SOX2	78	0.36801	6	0.27784	5	0.04673	6.49239E-04	FALSE
Sox17_MA0078.1	Sox17	MA0078.1	C_Sox17	115	0.29411	5	0.21197	3	0.0438	9.23854E-05	FALSE
SRY_MA0084.1	SRY	MA0084.1	C_SRY	106	0.24995	3	0.20157	2	-0.11191	9.79855E-26	FALSE
Sox5_MA0087.1	Sox5	MA0087.1	C_Sox5	65	0.25128	1	0.16021	0	0.13844	1.76393E-24	FALSE
TAL1TCF3_MA0091.1	TAL1::TCF3	MA0091.1	C_TAL1::TCF3	117	0.24949	2	0.17126	2	0.05924	5.79050E-09	FALSE
Hand1Tcf3_MA0092.1	Hand1::Tcf3	MA0092.1	C_Hand1::Tcf3	123	0.25978	3	0.16214	3	0.16211	1.55380E-27	FALSE
REL_MA0101.1	REL	MA0101.1	C_REL	110	0.31136	7	0.22149	5	0.0532	5.05577E-03	FALSE
RELA_MA0107.1	RELA	MA0107.1	C_REL	136	0.31209	9	0.23357	5	-0.03253	3.69142E-02	FALSE
TBP_MA0108.2	TBP	MA0108.2	C_TBP	124	0.29338	7	0.20473	6	0.10191	2.65747E-19	FALSE
HLTF_MA0109.1	HLTF	MA0109.1	C_HLTF	113	0.2676	3	0.18722	1	-0.01308	2.24934E-02	FALSE
Spz1_MA0111.1	Spz1	MA0111.1	C_Spz1	131	0.24932	2	0.17796	2	-0.02203	1.33122E-01	FALSE
NR1H2RXRA_MA0115.1	NR1H2::RXRA	MA0115.1	C_NR1H2::RXRA	158	0.25586	5	0.16498	3	0.08793	3.20655E-16	FALSE
Znf423_MA0116.1	Znf423	MA0116.1	C_Znf423	90	0.2616	0	0.20027	0	-0.09572	3.81944E-14	FALSE
NFICTLX1_MA0119.1	NFIC::TLX1	MA0119.1	C_NFIB	105	0.29024	4	0.21105	4	-0.00438	9.16801E-01	FALSE
Nobox_MA0125.1	Nobox	MA0125.1	C_HOXA1	65	0.25872	2	0.18367	1	0.01222	8.24614E-02	FALSE
ZNF354C_MA0130.1	ZNF354C	MA0130.1	C_ZNF354C	225	0.26262	5	0.19	6	0.03073	1.65818E-05	FALSE
Lhx3_MA0135.1	Lhx3	MA0135.1	C_Lhx3	127	0.22901	0	0.18793	0	-0.18118	2.31800E-33	FALSE
CTCF_MA0139.1	CTCF	MA0139.1	C_CTCF	219	0.34471	18	0.26538	10	-0.06964	1.42036E-16	FALSE
Pou5f1Sox2_MA0142.1	Pou5f1::Sox2	MA0142.1	C_Pou5f1::Sox2	181	0.2617	6	0.18319	5	0.0195	1.23067E-04	FALSE
EWSR1-FLI1_MA0149.1	EWSR1-FLI1	MA0149.1	C_EWSR1-FLI1	483	0.30571	25	0.23034	20	0.0138	2.05981E-05	FALSE
REST_MA0138.2	REST	MA0138.2	C_REST	235	0.29515	7	0.19627	5	0.10602	3.71383E-27	FALSE
RUNX1_MA0002.2	RUNX1	MA0002.2	C_RUNX2	254	0.23007	2	0.15588	0	0.01002	1.79960E-01	FALSE
PpargRxra_MA0065.2	Pparg::Rxra	MA0065.2	C_Pparg::Rxra	277	0.2808	11	0.19177	6	0.088	1.39055E-25	FALSE
NFATC2_MA0152.1	NFATC2	MA0152.1	C_NFATC2	234	0.26256	8	0.23117	11	-0.15032	9.50695E-39	FALSE
INSM1_MA0155.1	INSM1	MA0155.1	C_INSM1	159	0.32274	11	0.23617	8	0.06067	1.99549E-07	FALSE
NR4A2_MA0160.1	NR4A2	MA0160.1	C_NR4A2	157	0.23699	1	0.14506	0	0.10023	1.85600E-28	FALSE
PLAG1_MA0163.1	PLAG1	MA0163.1	C_PLAG1	152	0.40054	16	0.32339	11	-0.09852	2.57045E-19	FALSE
Nr2e3_MA0164.1	Nr2e3	MA0164.1	C_Nr2e3	119	0.2944	4	0.21345	4	0.03698	1.96503E-06	FALSE
ARNTHIF1A_MA0259.1	ARNT::HIF1A	MA0259.1	C_ARNT::HIF1A	38	0.36614	3	0.27964	3	-0.01133	2.63396E-02	FALSE
Zfx_MA0146.2	Zfx	MA0146.2	C_Zfx	241	0.41603	24	0.32168	18	-0.01106	1.41384E-01	FALSE
Crx_MA0467.1	Crx	MA0467.1	C_Crx	97	0.25588	2	0.15355	1	0.15369	5.97475E-29	FALSE
DUX4_MA0468.1	DUX4	MA0468.1	C_DUXA	134	0.28836	7	0.20617	4	-0.03142	7.61605E-05	FALSE
FOS_MA0476.1	FOS	MA0476.1	C_FOSL1	135	0.28078	5	0.20414	5	-0.01367	2.03264E-01	FALSE
FOSL2_MA0478.1	FOSL2	MA0478.1	C_FOSL1	153	0.26553	5	0.18834	4	0.00285	5.93518E-01	FALSE
FOXH1_MA0479.1	FOXH1	MA0479.1	C_FOXH1	125	0.26742	5	0.18385	4	0.00084	7.97259E-01	FALSE
Foxo1_MA0480.1	Foxo1	MA0480.1	C_Foxo1	192	0.27619	11	0.22926	10	-0.17333	4.17981E-40	FALSE
Gfi1b_MA0483.1	Gfi1b	MA0483.1	C_Gfi1b	186	0.31981	11	0.24432	12	0.01476	7.11195E-02	FALSE
JUN_MA0488.1	JUN	MA0488.1	C_ATF2	162	0.2846	9	0.21976	8	-0.11306	6.57181E-25	FALSE
JUNvar.2_MA0489.1	JUN(var.2)	MA0489.1	C_FOSL1	161	0.29628	8	0.22695	9	-0.06917	7.84777E-16	FALSE
JUNDvar.2_MA0492.1	JUND(var.2)	MA0492.1	C_ATF2	148	0.31683	10	0.2382	9	-0.04497	7.37764E-07	FALSE
Klf1_MA0493.1	Klf1	MA0493.1	C_KLF2	303	0.51012	52	0.41552	44	-0.05213	5.37023E-12	FALSE
Nr1h3Rxra_MA0494.1	Nr1h3::Rxra	MA0494.1	C_Nr1h3::Rxra	152	0.28458	7	0.22108	6	-0.01745	1.00313E-01	FALSE
MEF2C_MA0497.1	MEF2C	MA0497.1	C_MEF2A	201	0.28196	8	0.21249	5	-0.069	3.47441E-18	FALSE
MAFNFE2_MA0501.1	MAF::NFE2	MA0501.1	C_BACH1	155	0.27469	5	0.18087	3	0.06626	2.93133E-11	FALSE
Nkx2-5var.2_MA0503.1	Nkx2-5(var.2)	MA0503.1	C_Nkx2-5(var.2)	191	0.25423	4	0.16637	3	0.07582	3.69722E-14	FALSE
NR2C2_MA0504.1	NR2C2	MA0504.1	C_NR2C2	212	0.27602	9	0.19725	5	0.0293	5.21832E-07	FALSE
NRF1_MA0506.1	NRF1	MA0506.1	C_NRF1	145	0.58095	34	0.52901	27	-0.18902	9.69189E-38	FALSE
POU2F2_MA0507.1	POU2F2	MA0507.1	C_POU2F3	150	0.31831	9	0.23338	8	0.02019	1.68861E-03	FALSE
SMAD2SMAD3SMAD4_MA0513.1	SMAD2::SMAD3::SMAD4	MA0513.1	C_SMAD2::SMAD3::SMAD4	266	0.25452	2	0.16863	2	0.07864	4.29475E-20	FALSE
Sox3_MA0514.1	Sox3	MA0514.1	C_SOX15	278	0.26545	11	0.19659	9	-0.02491	1.43003E-02	FALSE
Sox6_MA0515.1	Sox6	MA0515.1	C_SOX15	204	0.27951	9	0.18719	7	0.08372	3.40695E-23	FALSE
STAT1STAT2_MA0517.1	STAT1::STAT2	MA0517.1	C_STAT1::STAT2	340	0.29235	16	0.22795	15	-0.06773	2.76220E-18	FALSE
Stat4_MA0518.1	Stat4	MA0518.1	C_Stat4	203	0.33258	14	0.26008	11	-0.06013	1.71815E-16	FALSE
Stat5aStat5b_MA0519.1	Stat5a::Stat5b	MA0519.1	C_Stat5a::Stat5b	235	0.30793	15	0.22615	12	0.0167	2.57317E-02	FALSE
Stat6_MA0520.1	Stat6	MA0520.1	C_Stat6	173	0.2812	7	0.22744	4	-0.17276	3.30060E-45	FALSE
Tcf12_MA0521.1	Tcf12	MA0521.1	C_Tcf12	244	0.2918	7	0.20397	7	0.06853	4.73346E-21	FALSE
TCF7L2_MA0523.1	TCF7L2	MA0523.1	C_TCF7L2	214	0.25939	7	0.17798	6	0.02627	4.10098E-03	FALSE
ELK4_MA0076.2	ELK4	MA0076.2	C_ETS1	227	0.58276	47	0.48066	31	-0.05698	4.67767E-19	FALSE
IRF1_MA0050.2	IRF1	MA0050.2	C_IRF1	414	0.28942	21	0.2262	17	-0.08524	8.68823E-31	FALSE
Nfe2l2_MA0150.2	Nfe2l2	MA0150.2	C_Bach1::Mafk	151	0.24826	5	0.17263	2	-0.00284	3.55369E-01	FALSE
STAT1_MA0137.3	STAT1	MA0137.3	C_Stat4	186	0.30548	10	0.23958	9	-0.06554	3.98558E-15	FALSE
STAT3_MA0144.2	STAT3	MA0144.2	C_Stat4	218	0.31022	13	0.23203	8	0.01934	2.08911E-04	FALSE
GATA1TAL1_MA0140.2	GATA1::TAL1	MA0140.2	C_GATA1::TAL1	109	0.30258	7	0.22768	5	0.03337	1.90588E-02	FALSE
YY1_MA0095.2	YY1	MA0095.2	C_YY1	191	0.42249	22	0.34283	17	-0.08823	2.62364E-18	FALSE
Bach1Mafk_MA0591.1	Bach1::Mafk	MA0591.1	C_Bach1::Mafk	179	0.29239	8	0.20272	3	0.03684	5.62868E-08	FALSE
FOXP2_MA0593.1	FOXP2	MA0593.1	C_Foxj3	226	0.27305	11	0.2155	11	-0.10284	1.01386E-28	FALSE
SREBF1_MA0595.1	SREBF1	MA0595.1	C_SREBF1	118	0.31601	7	0.2348	4	-0.00064	7.65703E-01	FALSE
SREBF2_MA0596.1	SREBF2	MA0596.1	C_SREBF1	123	0.26165	2	0.16011	1	0.16683	1.65744E-28	FALSE
THAP1_MA0597.1	THAP1	MA0597.1	C_THAP1	172	0.28198	5	0.19858	3	0.03711	2.91916E-05	FALSE
KLF5_MA0599.1	KLF5	MA0599.1	C_KLF5	595	0.53208	111	0.44757	100	-0.10181	6.95556E-42	FALSE
Arid3b_MA0601.1	Arid3b	MA0601.1	C_Arid3b	108	0.24404	2	0.19216	0	-0.12516	5.34798E-17	FALSE
Arid5a_MA0602.1	Arid5a	MA0602.1	C_Arid5a	70	0.23328	0	0.17968	0	-0.09153	1.55468E-10	FALSE
Atf1_MA0604.1	Atf1	MA0604.1	C_Atf1	36	0.65446	10	0.51388	7	0.12751	7.97152E-12	FALSE
NFAT5_MA0606.1	NFAT5	MA0606.1	C_NFAT5	197	0.26622	9	0.22224	10	-0.1384	1.23930E-38	FALSE
Bhlha15_MA0607.1	Bhlha15	MA0607.1	C_Bhlha15	100	0.26933	2	0.16171	2	0.20589	5.72392E-42	FALSE
Creb3l2_MA0608.1	Creb3l2	MA0608.1	C_Creb3l2	73	0.38713	6	0.31555	4	-0.05884	5.11569E-05	FALSE
DMRT3_MA0610.1	DMRT3	MA0610.1	C_DMRTC2	84	0.24449	3	0.17718	1	-0.03332	4.57990E-01	FALSE
Dux_MA0611.1	Dux	MA0611.1	C_NFYA	99	0.49494	20	0.37685	14	-0.0032	3.30691E-03	FALSE
FOXG1_MA0613.1	FOXG1	MA0613.1	C_Foxj3	149	0.28907	7	0.21032	6	0.01182	7.71283E-02	FALSE
Foxj2_MA0614.1	Foxj2	MA0614.1	C_Foxj3	165	0.28327	6	0.20125	6	0.06073	7.01407E-11	FALSE
Gmeb1_MA0615.1	Gmeb1	MA0615.1	C_GMEB2	22	0.41652	2	0.32334	2	-0.01885	8.37930E-01	FALSE
LBX1_MA0618.1	LBX1	MA0618.1	C_HOXA1	73	0.30127	4	0.2068	3	0.0641	3.95825E-10	FALSE
LIN54_MA0619.1	LIN54	MA0619.1	C_LIN54	116	0.25405	1	0.18739	0	0.00066	6.67743E-01	FALSE
mix-a_MA0621.1	mix-a	MA0621.1	C_HOXA1	55	0.32171	4	0.22447	2	0.1082	2.44774E-08	FALSE
Mlxip_MA0622.1	Mlxip	MA0622.1	C_Arnt	100	0.40018	8	0.3235	7	-0.04724	2.76666E-07	FALSE
Npas2_MA0626.1	Npas2	MA0626.1	C_Arnt	52	0.25895	1	0.14632	0	0.19128	6.80952E-25	FALSE
POU6F1_MA0628.1	POU6F1	MA0628.1	C_PDX1	37	0.30601	2	0.19161	1	0.18097	3.82034E-18	FALSE
Rhox11_MA0629.1	Rhox11	MA0629.1	C_Rhox11	99	0.24286	0	0.16655	0	0.0695	5.83178E-06	FALSE
SHOX_MA0630.1	SHOX	MA0630.1	C_HOXA1	59	0.33779	5	0.22938	3	0.12156	1.14265E-13	FALSE
ALX3_MA0634.1	ALX3	MA0634.1	C_HOXA1	59	0.32289	5	0.23128	3	0.03473	9.39481E-02	FALSE
Ar_MA0007.3	Ar	MA0007.3	C_NR3C2	86	0.27056	3	0.1627	1	0.20505	1.12641E-38	FALSE
BARHL2_MA0635.1	BARHL2	MA0635.1	C_BARHL2	56	0.22823	1	0.15068	1	0.07868	2.60700E-06	FALSE
CENPB_MA0637.1	CENPB	MA0637.1	C_CENPB	45	0.37513	6	0.2849	3	0.04842	1.25706E-02	FALSE
CREB3_MA0638.1	CREB3	MA0638.1	C_CREB3	53	0.56922	13	0.4283	11	0.13504	4.28996E-17	FALSE
DBP_MA0639.1	DBP	MA0639.1	C_NFIL3	35	0.38553	3	0.2592	2	0.1335	1.89491E-13	FALSE
ELF4_MA0641.1	ELF4	MA0641.1	C_ZBTB7A	167	0.53216	27	0.43923	21	-0.04729	7.74497E-10	FALSE
ELF5_MA0136.2	ELF5	MA0136.2	C_ZBTB7A	261	0.41712	25	0.31338	20	0.04744	1.71698E-09	FALSE
EN1_MA0027.2	EN1	MA0027.2	C_HOXA1	43	0.29111	2	0.18662	2	0.13976	2.49110E-15	FALSE
EN2_MA0642.1	EN2	MA0642.1	C_HOXA1	46	0.23808	0	0.19014	0	-0.10468	1.54968E-10	FALSE
Esrrg_MA0643.1	Esrrg	MA0643.1	C_ESRRA	130	0.2758	3	0.16161	2	0.19544	1.17503E-36	FALSE
ESX1_MA0644.1	ESX1	MA0644.1	C_HOXA1	51	0.32838	4	0.22625	3	0.11414	9.91829E-16	FALSE
ETV6_MA0645.1	ETV6	MA0645.1	C_EHF	198	0.50366	34	0.38954	21	0.06196	2.40566E-17	FALSE
FLI1_MA0475.2	FLI1	MA0475.2	C_ETS1	150	0.54739	27	0.47639	21	-0.18869	2.55833E-36	FALSE
FOXI1_MA0042.2	FOXI1	MA0042.2	C_Foxj3	151	0.28402	8	0.22973	8	-0.0921	5.47025E-22	FALSE
FOXL1_MA0033.2	FOXL1	MA0033.2	C_Foxj3	134	0.27707	6	0.23043	6	-0.17238	1.78030E-39	FALSE
FOXO3_MA0157.2	FOXO3	MA0157.2	C_FOXO3	138	0.25674	6	0.2138	6	-0.12755	1.02098E-32	FALSE
GCM1_MA0646.1	GCM1	MA0646.1	C_GCM1	77	0.32707	3	0.22829	3	0.01862	1.79090E-02	FALSE
GRHL1_MA0647.1	GRHL1	MA0647.1	C_GRHL2	54	0.28952	3	0.19242	1	0.1741	1.42227E-25	FALSE
HEY2_MA0649.1	HEY2	MA0649.1	C_HEY1	62	0.2737	1	0.2078	0	-0.04108	2.13485E-04	FALSE
HINFP_MA0131.2	HINFP	MA0131.2	C_HINFP	60	0.41818	5	0.33099	3	-0.09153	1.32262E-09	FALSE
HNF1A_MA0046.2	HNF1A	MA0046.2	C_HNF1A	78	0.29903	6	0.22798	5	-0.09571	9.18787E-14	FALSE
HOXC11_MA0651.1	HOXC11	MA0651.1	C_HOXC10	49	0.27877	4	0.20241	0	-0.17458	1.39463E-24	FALSE
HSF1_MA0486.2	HSF1	MA0486.2	C_HSF2	119	0.3018	9	0.20827	4	0.02634	2.17397E-04	FALSE
IRF8_MA0652.1	IRF8	MA0652.1	C_IRF1	117	0.37408	11	0.30353	8	-0.12645	2.98811E-24	FALSE
IRF9_MA0653.1	IRF9	MA0653.1	C_IRF1	136	0.30967	7	0.26943	7	-0.18852	2.54348E-36	FALSE
ISX_MA0654.1	ISX	MA0654.1	C_HOXA1	51	0.3285	4	0.2256	3	0.10204	1.23804E-13	FALSE
JDP2_MA0655.1	JDP2	MA0655.1	C_FOSL1	84	0.28614	2	0.20485	2	0.03942	1.18253E-07	FALSE
JDP2var.2_MA0656.1	JDP2(var.2)	MA0656.1	C_ATF2	73	0.45319	12	0.38023	12	-0.18461	1.41785E-28	FALSE
KLF13_MA0657.1	KLF13	MA0657.1	C_KLF13	123	0.61642	29	0.50525	25	-0.06437	2.87743E-13	FALSE
LHX6_MA0658.1	LHX6	MA0658.1	C_PDX1	45	0.25767	1	0.16821	1	0.05704	3.17787E-03	FALSE
MEF2B_MA0660.1	MEF2B	MA0660.1	C_MEF2A	98	0.30646	6	0.21734	3	0.05233	1.98794E-06	FALSE
MEOX1_MA0661.1	MEOX1	MA0661.1	C_PDX1	58	0.26977	3	0.15615	1	0.14702	1.61183E-20	FALSE
MIXL1_MA0662.1	MIXL1	MA0662.1	C_HOXA1	46	0.35347	4	0.23655	3	0.21096	3.74045E-25	FALSE
MLX_MA0663.1	MLX	MA0663.1	C_TFEC	59	0.43454	5	0.3439	4	0.07599	2.68831E-06	FALSE
MLXIPL_MA0664.1	MLXIPL	MA0664.1	C_TFEC	56	0.44165	5	0.36032	5	0.03947	2.27151E-02	FALSE
MSC_MA0665.1	MSC	MA0665.1	C_MSC	142	0.27274	5	0.19336	5	0.01895	2.32559E-01	FALSE
MSX1_MA0666.1	MSX1	MA0666.1	C_HOXA1	58	0.27299	3	0.20961	2	-0.0492	2.39945E-04	FALSE
MYF6_MA0667.1	MYF6	MA0667.1	C_MYF6	92	0.27053	3	0.20087	3	-0.03063	1.12945E-03	FALSE
NEUROD2_MA0668.1	NEUROD2	MA0668.1	C_Atoh1	34	0.31692	2	0.26563	3	-0.02	3.48235E-01	FALSE
NEUROG2_MA0669.1	NEUROG2	MA0669.1	C_Ptf1a	61	0.24009	1	0.14615	1	0.13758	1.14285E-23	FALSE
NFIA_MA0670.1	NFIA	MA0670.1	C_NFIA	127	0.25358	2	0.16177	1	0.1356	1.14176E-25	FALSE
NFIX_MA0671.1	NFIX	MA0671.1	C_NFIA	126	0.27327	3	0.1896	1	0.06715	4.13557E-12	FALSE
NHLH1_MA0048.2	NHLH1	MA0048.2	C_Tcf12	173	0.27777	5	0.21319	5	-0.07891	8.94380E-21	FALSE
NKX2-3_MA0672.1	NKX2-3	MA0672.1	C_NKX2-3	112	0.26524	5	0.19026	4	0.03047	9.90371E-04	FALSE
NKX2-8_MA0673.1	NKX2-8	MA0673.1	C_NKX2-3	97	0.27545	5	0.19261	5	0.04443	9.64474E-07	FALSE
NKX6-1_MA0674.1	NKX6-1	MA0674.1	C_HOXA1	78	0.27523	4	0.17423	2	0.1143	3.68510E-15	FALSE
NKX6-2_MA0675.1	NKX6-2	MA0675.1	C_HOXA1	76	0.28255	4	0.18219	2	0.09949	8.45127E-14	FALSE
Nr2e1_MA0676.1	Nr2e1	MA0676.1	C_Nr2e1	158	0.2866	8	0.18579	3	0.10233	2.19015E-20	FALSE
Nr2f6_MA0677.1	Nr2f6	MA0677.1	C_PPARD	187	0.26438	6	0.17298	3	0.10487	2.05334E-22	FALSE
OLIG2_MA0678.1	OLIG2	MA0678.1	C_Atoh1	46	0.25491	1	0.15921	1	0.16613	8.32769E-19	FALSE
PAX4_MA0068.2	PAX4	MA0068.2	C_PAX4	45	0.30331	2	0.23352	2	-0.02884	7.86666E-02	FALSE
POU4F2_MA0683.1	POU4F2	MA0683.1	C_POU4F2	147	0.25522	3	0.18715	2	-0.08287	1.65999E-16	FALSE
Rxra_MA0512.2	Rxra	MA0512.2	C_PPARD	167	0.27833	6	0.1803	3	0.13671	8.15779E-36	FALSE
SPDEF_MA0686.1	SPDEF	MA0686.1	C_SPDEF	93	0.46521	9	0.36786	9	0.0509	1.94262E-06	FALSE
SPIC_MA0687.1	SPIC	MA0687.1	C_SPIC	224	0.32855	16	0.24896	11	-0.0165	1.42847E-03	FALSE
SRF_MA0083.3	SRF	MA0083.3	C_SRF	60	0.26276	2	0.18399	1	0.08794	1.31571E-09	FALSE
TBXT_MA0009.2	TBXT	MA0009.2	C_TBX19	61	0.24428	1	0.14764	0	0.09676	2.74764E-16	FALSE
TBX2_MA0688.1	TBX2	MA0688.1	C_EOMES	120	0.27779	3	0.1723	2	0.15826	2.39979E-27	FALSE
TBX21_MA0690.1	TBX21	MA0690.1	C_EOMES	130	0.31034	5	0.21315	5	0.15613	3.03742E-29	FALSE
TFAP4_MA0691.1	TFAP4	MA0691.1	C_TFAP4	117	0.2809	4	0.18701	3	0.11172	5.00995E-21	FALSE
TFCP2_MA0145.3	TFCP2	MA0145.3	C_TFCP2	45	0.31671	2	0.22213	2	0.15545	1.77663E-13	FALSE
TFEB_MA0692.1	TFEB	MA0692.1	C_TFEB	84	0.40485	9	0.34454	6	-0.13493	3.59938E-16	FALSE
ZBTB7B_MA0694.1	ZBTB7B	MA0694.1	C_ZBTB7B	69	0.31991	3	0.22494	2	0.03004	5.91354E-03	FALSE
ZBTB7C_MA0695.1	ZBTB7C	MA0695.1	C_ZBTB7B	77	0.30026	2	0.21999	2	-0.01096	8.35278E-01	FALSE
ZIC1_MA0696.1	ZIC1	MA0696.1	C_ZIC1	99	0.35835	8	0.24692	5	0.17009	2.13697E-28	FALSE
ZIC3_MA0697.1	ZIC3	MA0697.1	C_ZIC1	94	0.36366	8	0.27217	7	0.0434	3.75012E-07	FALSE
ZBTB18_MA0698.1	ZBTB18	MA0698.1	C_ZBTB18	173	0.23479	1	0.13135	1	0.16251	1.91845E-41	FALSE
LBX2_MA0699.1	LBX2	MA0699.1	C_HOXA1	57	0.32115	4	0.21838	3	0.11291	1.17777E-13	FALSE
Lhx4_MA0704.1	Lhx4	MA0704.1	C_HOXA1	55	0.31542	4	0.21897	2	0.07119	3.72686E-04	FALSE
Lhx8_MA0705.1	Lhx8	MA0705.1	C_HOXA1	49	0.25563	1	0.17444	1	0.08412	2.57267E-09	FALSE
MEOX2_MA0706.1	MEOX2	MA0706.1	C_PDX1	68	0.2941	4	0.18091	2	0.10365	3.87489E-20	FALSE
MNX1_MA0707.1	MNX1	MA0707.1	C_HOXA1	88	0.2933	4	0.22569	3	-0.06531	5.16600E-11	FALSE
MSX2_MA0708.1	MSX2	MA0708.1	C_HOXA1	58	0.27316	3	0.21149	2	-0.06558	1.55546E-06	FALSE
Msx3_MA0709.1	Msx3	MA0709.1	C_HOXA1	59	0.30714	4	0.21875	3	0.0406	3.32532E-02	FALSE
NOTO_MA0710.1	NOTO	MA0710.1	C_PAX4	98	0.27003	4	0.209	2	-0.10297	9.73048E-17	FALSE
Nkx3-1_MA0124.2	Nkx3-1	MA0124.2	C_Nkx3-2	95	0.27554	4	0.1798	4	0.15261	1.02142E-26	FALSE
PDX1_MA0132.2	PDX1	MA0132.2	C_PDX1	46	0.30035	3	0.19524	2	0.119	5.80628E-12	FALSE
PHOX2A_MA0713.1	PHOX2A	MA0713.1	C_PHOX2B	87	0.24442	1	0.16746	0	0.04814	3.13574E-06	FALSE
PROP1_MA0715.1	PROP1	MA0715.1	C_PHOX2B	95	0.28355	3	0.23087	2	-0.13732	5.77516E-20	FALSE
RAX2_MA0717.1	RAX2	MA0717.1	C_HOXA1	51	0.3285	4	0.2256	3	0.10204	1.23804E-13	FALSE
RAX_MA0718.1	RAX	MA0718.1	C_HOXA1	51	0.29722	3	0.20613	2	0.10865	8.90093E-15	FALSE
RHOXF1_MA0719.1	RHOXF1	MA0719.1	C_OTX2	82	0.22459	0	0.11928	0	0.20581	1.13664E-33	FALSE
Shox2_MA0720.1	Shox2	MA0720.1	C_HOXA1	44	0.32617	3	0.2126	2	0.18893	1.76578E-22	FALSE
UNCX_MA0721.1	UNCX	MA0721.1	C_HOXA1	51	0.33481	4	0.22095	2	0.16673	1.07993E-24	FALSE
VAX1_MA0722.1	VAX1	MA0722.1	C_PDX1	82	0.29504	5	0.17545	2	0.16835	2.27315E-27	FALSE
VAX2_MA0723.1	VAX2	MA0723.1	C_PDX1	85	0.25436	2	0.15431	1	0.09005	7.97138E-13	FALSE
VENTX_MA0724.1	VENTX	MA0724.1	C_VENTX	61	0.26837	2	0.18929	2	0.03516	1.12250E-05	FALSE
VSX1_MA0725.1	VSX1	MA0725.1	C_HOXA1	69	0.29205	4	0.20974	3	-0.03917	7.23703E-03	FALSE
VSX2_MA0726.1	VSX2	MA0726.1	C_HOXA1	57	0.29985	3	0.20264	3	0.09634	5.32897E-11	FALSE
ESR1_MA0112.3	ESR1	MA0112.3	C_ESR1	94	0.28721	2	0.17889	2	0.19357	6.38287E-40	FALSE
ESRRB_MA0141.3	ESRRB	MA0141.3	C_ESRRA	143	0.26653	3	0.18049	5	0.08157	2.85876E-13	FALSE
NR2F1_MA0017.2	NR2F1	MA0017.2	C_NR2F2	150	0.23842	1	0.15004	0	0.11404	2.14036E-24	FALSE
NR3C2_MA0727.1	NR3C2	MA0727.1	C_NR3C2	98	0.26926	5	0.16949	1	0.12952	3.51735E-22	FALSE
Nr2f6var.2_MA0728.1	Nr2f6(var.2)	MA0728.1	C_Rarg	138	0.28203	6	0.20231	4	-0.00715	1.65326E-02	FALSE
RARA_MA0729.1	RARA	MA0729.1	C_RARA	117	0.30403	7	0.21331	3	0.05354	9.25663E-08	FALSE
BCL6B_MA0731.1	BCL6B	MA0731.1	C_BCL6B	126	0.29918	7	0.21904	5	0.01219	1.46300E-01	FALSE
EGR2_MA0472.2	EGR2	MA0472.2	C_EGR1	92	0.44267	11	0.36961	9	-0.12771	6.80237E-24	FALSE
EGR3_MA0732.1	EGR3	MA0732.1	C_EGR1	126	0.55254	27	0.47873	22	-0.1416	3.35130E-30	FALSE
EGR4_MA0733.1	EGR4	MA0733.1	C_EGR4	98	0.52731	19	0.44387	15	-0.08043	5.40381E-12	FALSE
GLIS2_MA0736.1	GLIS2	MA0736.1	C_GLIS3	54	0.3907	7	0.30649	6	-0.05798	3.65951E-04	FALSE
GLIS3_MA0737.1	GLIS3	MA0737.1	C_GLIS3	62	0.33546	5	0.22981	3	0.09086	1.64922E-11	FALSE
HIC2_MA0738.1	HIC2	MA0738.1	C_HIC2	139	0.27067	5	0.17198	1	0.10827	7.13651E-19	FALSE
Hic1_MA0739.1	Hic1	MA0739.1	C_Hic1	114	0.26108	3	0.1763	1	0.04661	1.20986E-06	FALSE
KLF14_MA0740.1	KLF14	MA0740.1	C_SP3	242	0.80624	91	0.68919	78	-0.10807	6.47808E-28	FALSE
KLF16_MA0741.1	KLF16	MA0741.1	C_SP3	417	0.55068	88	0.45981	76	-0.07472	6.21954E-26	FALSE
Klf12_MA0742.1	Klf12	MA0742.1	C_KLF2	215	0.64166	56	0.55218	47	-0.13967	1.43075E-36	FALSE
SP8_MA0747.1	SP8	MA0747.1	C_SP3	284	0.53603	55	0.45967	49	-0.11498	1.61504E-35	FALSE
ZBED1_MA0749.1	ZBED1	MA0749.1	C_ZBED1	26	0.4176	2	0.37694	2	-0.18148	3.72974E-14	FALSE
ZIC4_MA0751.1	ZIC4	MA0751.1	C_ZIC1	83	0.32779	4	0.21588	3	0.13916	1.15064E-25	FALSE
ZNF143_MA0088.2	ZNF143	MA0088.2	C_ZNF143	175	0.33844	16	0.27622	10	-0.16446	2.67821E-38	FALSE
ZNF410_MA0752.1	ZNF410	MA0752.1	C_ZNF410	106	0.27941	6	0.20357	5	0.01275	9.30924E-01	FALSE
E2F7_MA0758.1	E2F7	MA0758.1	C_E2F7	91	0.35655	7	0.31982	10	-0.11212	8.69612E-16	FALSE
ELK3_MA0759.1	ELK3	MA0759.1	C_ETS1	146	0.55729	26	0.47728	19	-0.1492	1.07480E-31	FALSE
ERF_MA0760.1	ERF	MA0760.1	C_ETS1	156	0.5189	24	0.43831	20	-0.06331	2.50816E-09	FALSE
ETS1_MA0098.3	ETS1	MA0098.3	C_ETS1	165	0.51595	25	0.44509	19	-0.10938	2.90738E-25	FALSE
ETV2_MA0762.1	ETV2	MA0762.1	C_ETS1	159	0.43002	18	0.35843	15	-0.07204	3.40154E-18	FALSE
ETV3_MA0763.1	ETV3	MA0763.1	C_ETS1	127	0.5106	20	0.43906	14	-0.17409	5.05090E-32	FALSE
FEV_MA0156.2	FEV	MA0156.2	C_ETS1	137	0.53577	23	0.46395	17	-0.182	2.58887E-35	FALSE
GCM2_MA0767.1	GCM2	MA0767.1	C_GCM2	73	0.33559	3	0.24119	3	-0.00224	3.63211E-01	FALSE
LEF1_MA0768.1	LEF1	MA0768.1	C_LEF1	227	0.26241	6	0.17444	6	0.09401	1.61860E-25	FALSE
HSF2_MA0770.1	HSF2	MA0770.1	C_HSF2	126	0.31709	10	0.21542	5	0.08325	3.44327E-16	FALSE
HSF4_MA0771.1	HSF4	MA0771.1	C_HSF2	109	0.26254	6	0.18582	4	0.00018	1.85664E-01	FALSE
IRF7_MA0772.1	IRF7	MA0772.1	C_IRF1	231	0.31154	15	0.27356	14	-0.17364	2.74367E-41	FALSE
MEF2D_MA0773.1	MEF2D	MA0773.1	C_MEF2A	109	0.31089	7	0.22358	3	0.01908	4.35250E-01	FALSE
MEIS1_MA0498.2	MEIS1	MA0498.2	C_MEIS2	152	0.2753	8	0.19264	6	0.02881	2.58104E-04	FALSE
MEIS2_MA0774.1	MEIS2	MA0774.1	C_MEIS2	153	0.30405	10	0.23995	8	-0.09069	2.83172E-20	FALSE
MEIS3_MA0775.1	MEIS3	MA0775.1	C_MEIS2	127	0.28039	7	0.21383	6	-0.05807	1.90939E-07	FALSE
MYBL1_MA0776.1	MYBL1	MA0776.1	C_MYBL1	39	0.34259	4	0.24523	1	-0.01133	1.87384E-01	FALSE
MYBL2_MA0777.1	MYBL2	MA0777.1	C_MYBL2	30	0.32672	3	0.23621	2	0.03926	2.36589E-01	FALSE
NFKB2_MA0778.1	NFKB2	MA0778.1	C_NFKB1	56	0.22544	0	0.15286	0	0.04382	1.04316E-02	FALSE
PAX1_MA0779.1	PAX1	MA0779.1	C_PAX9	58	0.33126	4	0.22642	2	0.07523	2.38779E-08	FALSE
PAX3_MA0780.1	PAX3	MA0780.1	C_Lhx3	44	0.24229	1	0.20793	1	-0.18187	2.73871E-18	FALSE
PAX9_MA0781.1	PAX9	MA0781.1	C_PAX9	54	0.31822	3	0.21514	2	0.05451	2.80443E-06	FALSE
POU1F1_MA0784.1	POU1F1	MA0784.1	C_POU1F1	149	0.2829	6	0.21377	6	-0.02648	3.01474E-03	FALSE
POU2F1_MA0785.1	POU2F1	MA0785.1	C_POU1F1	135	0.3227	8	0.25394	9	-0.00388	8.48896E-01	FALSE
POU3F1_MA0786.1	POU3F1	MA0786.1	C_POU1F1	147	0.30594	7	0.21828	7	0.06221	9.51161E-11	FALSE
POU3F2_MA0787.1	POU3F2	MA0787.1	C_POU1F1	139	0.29691	6	0.21908	6	0.03731	2.40166E-03	FALSE
POU3F3_MA0788.1	POU3F3	MA0788.1	C_POU1F1	151	0.28848	7	0.22081	7	-0.04759	1.23545E-09	FALSE
POU3F4_MA0789.1	POU3F4	MA0789.1	C_POU1F1	107	0.32365	6	0.22231	6	0.19177	2.10521E-42	FALSE
POU4F1_MA0790.1	POU4F1	MA0790.1	C_POU4F2	125	0.33236	10	0.22567	7	0.09848	1.09952E-19	FALSE
POU4F3_MA0791.1	POU4F3	MA0791.1	C_POU4F2	138	0.26588	5	0.18747	3	-0.02141	4.58986E-05	FALSE
POU5F1B_MA0792.1	POU5F1B	MA0792.1	C_POU1F1	114	0.32052	6	0.24205	6	0.05572	8.59388E-09	FALSE
POU6F2_MA0793.1	POU6F2	MA0793.1	C_POU6F2	102	0.21777	2	0.16615	1	-0.13427	4.15071E-22	FALSE
PROX1_MA0794.1	PROX1	MA0794.1	C_PROX1	68	0.33796	3	0.24537	3	0.05851	8.15995E-12	FALSE
RFX2_MA0600.2	RFX2	MA0600.2	C_RFX4	73	0.3751	7	0.28048	5	0.01817	6.69138E-03	FALSE
TGIF1_MA0796.1	TGIF1	MA0796.1	C_TGIF2LY	110	0.28316	4	0.1762	3	0.15614	6.77175E-23	FALSE
TGIF2_MA0797.1	TGIF2	MA0797.1	C_TGIF2LY	115	0.29658	5	0.17735	3	0.19357	5.39804E-34	FALSE
RFX4_MA0799.1	RFX4	MA0799.1	C_RFX4	83	0.37624	9	0.30938	7	-0.16095	3.31281E-27	FALSE
RFX5_MA0510.2	RFX5	MA0510.2	C_RFX4	76	0.38277	7	0.28366	5	0.03801	1.17328E-03	FALSE
RUNX2_MA0511.2	RUNX2	MA0511.2	C_RUNX2	78	0.2712	2	0.19763	1	-0.02426	1.23729E-02	FALSE
EOMES_MA0800.1	EOMES	MA0800.1	C_EOMES	125	0.26589	4	0.15469	1	0.19566	1.25437E-40	FALSE
MGA_MA0801.1	MGA	MA0801.1	C_TBX4	131	0.31037	6	0.19883	5	0.17772	2.58220E-41	FALSE
TBR1_MA0802.1	TBR1	MA0802.1	C_EOMES	123	0.25511	1	0.14593	0	0.19114	2.64706E-33	FALSE
TBX15_MA0803.1	TBX15	MA0803.1	C_TBX4	122	0.31079	6	0.20742	5	0.11583	2.96450E-23	FALSE
TBX19_MA0804.1	TBX19	MA0804.1	C_TBX19	64	0.25879	1	0.13966	0	0.20958	3.76392E-30	FALSE
TBX1_MA0805.1	TBX1	MA0805.1	C_TBX4	132	0.29658	5	0.19107	4	0.14209	1.31171E-29	FALSE
TBX4_MA0806.1	TBX4	MA0806.1	C_TBX4	98	0.25209	2	0.15357	1	0.11706	1.35972E-19	FALSE
TBX5_MA0807.1	TBX5	MA0807.1	C_TBX4	152	0.2983	6	0.1852	5	0.16744	9.26039E-37	FALSE
TEAD3_MA0808.1	TEAD3	MA0808.1	C_TEAD1	114	0.28989	6	0.21304	5	0.00637	8.20848E-01	FALSE
TFAP2Avar.2_MA0810.1	TFAP2A(var.2)	MA0810.1	C_TFAP2B	99	0.31238	4	0.22956	5	0.08586	2.63139E-09	FALSE
TFAP2Bvar.2_MA0812.1	TFAP2B(var.2)	MA0812.1	C_TFAP2C(var.2)	113	0.35004	9	0.24901	6	0.07495	4.89891E-10	FALSE
TFAP2Bvar.3_MA0813.1	TFAP2B(var.3)	MA0813.1	C_TFAP2B(var.3)	90	0.34615	4	0.25301	5	0.02183	1.13427E-01	FALSE
TFAP2Cvar.3_MA0815.1	TFAP2C(var.3)	MA0815.1	C_TFAP2B(var.3)	75	0.34273	3	0.25658	4	-0.03143	3.90522E-04	FALSE
Ascl2_MA0816.1	Ascl2	MA0816.1	C_Tcf12	209	0.27725	7	0.20391	6	-0.00337	2.23773E-01	FALSE
BHLHE40_MA0464.2	BHLHE40	MA0464.2	C_TFEC	63	0.41819	5	0.3611	4	-0.15713	1.18163E-20	FALSE
BHLHE23_MA0817.1	BHLHE23	MA0817.1	C_Atoh1	44	0.22608	1	0.15058	1	0.05063	1.45425E-04	FALSE
FIGLA_MA0820.1	FIGLA	MA0820.1	C_FIGLA	131	0.2534	2	0.17532	1	0.02569	3.80336E-05	FALSE
HES7_MA0822.1	HES7	MA0822.1	C_HES7	48	0.26754	0	0.1747	1	0.17176	5.72999E-20	FALSE
HEY1_MA0823.1	HEY1	MA0823.1	C_HEY1	59	0.29874	1	0.22455	0	-0.01275	3.88005E-02	FALSE
MAX_MA0058.3	MAX	MA0058.3	C_Arnt	57	0.40052	5	0.28055	4	0.15491	1.71803E-20	FALSE
OLIG1_MA0826.1	OLIG1	MA0826.1	C_Atoh1	44	0.2402	1	0.15106	1	0.12395	1.32611E-13	FALSE
OLIG3_MA0827.1	OLIG3	MA0827.1	C_Atoh1	51	0.24052	1	0.18546	1	-0.06221	1.98766E-05	FALSE
Tcf21_MA0832.1	Tcf21	MA0832.1	C_Tcf21	108	0.29228	4	0.22157	5	0.0157	3.97609E-03	FALSE
ATF7_MA0834.1	ATF7	MA0834.1	C_ATF2	63	0.55955	14	0.46558	14	-0.09076	1.03181E-10	FALSE
CEBPG_MA0838.1	CEBPG	MA0838.1	C_CEBPA	32	0.30338	1	0.23987	0	-0.15396	5.13991E-13	FALSE
CREB3L1_MA0839.1	CREB3L1	MA0839.1	C_CREB3L1	67	0.36201	7	0.28054	5	-0.0715	1.21509E-09	FALSE
Creb5_MA0840.1	Creb5	MA0840.1	C_ATF2	69	0.50205	13	0.41723	12	-0.17383	2.75362E-24	FALSE
Mafb_MA0117.2	Mafb	MA0117.2	C_MAFF	150	0.26043	6	0.20325	4	-0.14522	2.34990E-27	FALSE
NFE2_MA0841.1	NFE2	MA0841.1	C_FOSL1	75	0.2999	3	0.22094	3	0.01354	8.52514E-01	FALSE
TEF_MA0843.1	TEF	MA0843.1	C_NFIL3	33	0.3405	2	0.24388	1	0.00618	9.60380E-01	FALSE
XBP1_MA0844.1	XBP1	MA0844.1	C_XBP1	50	0.54686	10	0.4189	8	0.10268	3.52341E-09	FALSE
FOXB1_MA0845.1	FOXB1	MA0845.1	C_FOXC2	182	0.27024	9	0.20765	9	-0.01722	6.91380E-10	FALSE
FOXC1_MA0032.2	FOXC1	MA0032.2	C_FOXC2	208	0.2709	10	0.21493	9	-0.04702	1.70549E-11	FALSE
FOXC2_MA0846.1	FOXC2	MA0846.1	C_FOXC2	215	0.26216	11	0.21017	11	-0.09016	1.83263E-23	FALSE
FOXO4_MA0848.1	FOXO4	MA0848.1	C_Foxj3	151	0.28402	8	0.22973	8	-0.0921	5.47025E-22	FALSE
FOXO6_MA0849.1	FOXO6	MA0849.1	C_Foxj3	86	0.30806	5	0.24191	5	-0.04386	6.56670E-02	FALSE
FOXP3_MA0850.1	FOXP3	MA0850.1	C_Foxj3	134	0.27707	6	0.23043	6	-0.17238	1.78030E-39	FALSE
Foxj3_MA0851.1	Foxj3	MA0851.1	C_Foxj3	208	0.25799	9	0.18999	6	-0.02242	3.86684E-04	FALSE
Alx4_MA0853.1	Alx4	MA0853.1	C_Alx1	53	0.23649	1	0.14811	0	0.12279	4.04807E-15	FALSE
Alx1_MA0854.1	Alx1	MA0854.1	C_Alx1	64	0.2507	1	0.18505	0	-0.02401	1.54706E-01	FALSE
RXRB_MA0855.1	RXRB	MA0855.1	C_PPARD	171	0.2788	7	0.18637	4	0.11468	3.41829E-25	FALSE
RXRG_MA0856.1	RXRG	MA0856.1	C_PPARD	170	0.2861	8	0.1927	4	0.09867	8.21682E-29	FALSE
Rarb_MA0857.1	Rarb	MA0857.1	C_Rarg	144	0.23961	1	0.17304	1	-0.00065	8.83097E-01	FALSE
Rarbvar.2_MA0858.1	Rarb(var.2)	MA0858.1	C_Rarb(var.2)	149	0.28626	3	0.18707	3	0.1442	7.57791E-34	FALSE
Rarg_MA0859.1	Rarg	MA0859.1	C_Rarg	133	0.29588	5	0.22253	4	-0.02113	1.28102E-01	FALSE
Rargvar.2_MA0860.1	Rarg(var.2)	MA0860.1	C_Rarg(var.2)	173	0.28201	9	0.20836	5	-0.0522	2.05509E-12	FALSE
TP63_MA0525.2	TP63	MA0525.2	C_TP63	54	0.37322	6	0.32748	6	-0.13598	5.03239E-16	FALSE
TP53_MA0106.3	TP53	MA0106.3	C_TP53	67	0.31748	4	0.2328	3	0.03697	3.25979E-02	FALSE
TP73_MA0861.1	TP73	MA0861.1	C_TP73	57	0.3508	5	0.25381	4	0.00812	4.52008E-01	FALSE
GMEB2_MA0862.1	GMEB2	MA0862.1	C_GMEB2	10	0.63356	2	0.46636	1	0.1582	9.64300E-08	FALSE
MTF1_MA0863.1	MTF1	MA0863.1	C_MTF1	97	0.26715	2	0.18456	1	0.01489	2.08482E-02	FALSE
E2F1_MA0024.3	E2F1	MA0024.3	C_E2F2	29	0.45624	3	0.36317	1	-0.15141	4.36183E-13	FALSE
E2F8_MA0865.1	E2F8	MA0865.1	C_E2F7	115	0.32124	6	0.26314	6	-0.07995	4.22410E-12	FALSE
SOX21_MA0866.1	SOX21	MA0866.1	C_SOX21	119	0.28206	8	0.21633	5	-0.08356	6.49449E-14	FALSE
Sox11_MA0869.1	Sox11	MA0869.1	C_Sox11	129	0.28105	8	0.2201	6	-0.02811	8.63981E-04	FALSE
Sox1_MA0870.1	Sox1	MA0870.1	C_SOX21	103	0.25757	4	0.17812	1	0.01937	2.16111E-01	FALSE
TFAP2Avar.3_MA0872.1	TFAP2A(var.3)	MA0872.1	C_TFAP2B(var.3)	75	0.33266	3	0.2565	4	-0.06975	1.68667E-09	FALSE
ELK1_MA0028.2	ELK1	MA0028.2	C_ETS1	148	0.57729	29	0.49577	21	-0.14962	8.98271E-36	FALSE
HOXD12_MA0873.1	HOXD12	MA0873.1	C_HOXC10	48	0.35597	5	0.28132	2	-0.11571	5.50265E-14	FALSE
Arx_MA0874.1	Arx	MA0874.1	C_Arx	57	0.30735	4	0.21023	4	0.18054	1.53218E-24	FALSE
BARX1_MA0875.1	BARX1	MA0875.1	C_BARX1	62	0.30632	4	0.2131	2	-0.00814	3.26714E-01	FALSE
BSX_MA0876.1	BSX	MA0876.1	C_HOXA1	56	0.32398	4	0.23706	3	0.01621	4.68177E-01	FALSE
Dlx1_MA0879.1	Dlx1	MA0879.1	C_HOXA1	67	0.31872	4	0.21354	2	0.13725	1.65615E-17	FALSE
Dlx3_MA0880.1	Dlx3	MA0880.1	C_HOXA1	56	0.3298	5	0.24547	3	-0.02618	3.30038E-02	FALSE
Dlx4_MA0881.1	Dlx4	MA0881.1	C_HOXA1	53	0.34006	5	0.25371	3	-0.02767	6.89176E-02	FALSE
DLX6_MA0882.1	DLX6	MA0882.1	C_HOXA1	56	0.33278	5	0.24205	3	0.01167	6.76362E-01	FALSE
Dmbx1_MA0883.1	Dmbx1	MA0883.1	C_Dmbx1	70	0.24989	1	0.16548	0	0.06486	1.74103E-05	FALSE
DUXA_MA0884.1	DUXA	MA0884.1	C_DUXA	101	0.305	6	0.21857	4	-0.02384	1.91218E-04	FALSE
Dlx2_MA0885.1	Dlx2	MA0885.1	C_HOXA1	51	0.35565	5	0.23943	3	0.13632	1.42938E-19	FALSE
EMX2_MA0886.1	EMX2	MA0886.1	C_HOXA1	51	0.31383	3	0.20446	2	0.14917	9.17670E-22	FALSE
EVX1_MA0887.1	EVX1	MA0887.1	C_PDX1	54	0.31891	4	0.20399	2	0.06909	2.13067E-08	FALSE
EVX2_MA0888.1	EVX2	MA0888.1	C_PDX1	62	0.29934	4	0.17694	2	0.14177	4.51438E-21	FALSE
GBX1_MA0889.1	GBX1	MA0889.1	C_HOXA1	53	0.28044	3	0.20991	2	-0.00179	9.41362E-01	FALSE
GBX2_MA0890.1	GBX2	MA0890.1	C_HOXA1	56	0.27362	2	0.19024	2	0.08786	1.80853E-07	FALSE
GSC2_MA0891.1	GSC2	MA0891.1	C_OTX2	86	0.24973	0	0.14258	1	0.20751	4.71111E-39	FALSE
GSX1_MA0892.1	GSX1	MA0892.1	C_HOXA1	65	0.30056	4	0.20792	3	0.06045	8.33164E-09	FALSE
HESX1_MA0894.1	HESX1	MA0894.1	C_HOXA1	50	0.2828	2	0.20679	2	0.02436	6.38586E-01	FALSE
HMBOX1_MA0895.1	HMBOX1	MA0895.1	C_HMBOX1	81	0.31375	3	0.22375	3	0.13791	8.23395E-23	FALSE
Hmx1_MA0896.1	Hmx1	MA0896.1	C_Hmx3	79	0.28254	4	0.21192	3	-0.05173	1.09098E-10	FALSE
Hmx2_MA0897.1	Hmx2	MA0897.1	C_Hmx3	99	0.2739	4	0.20903	3	-0.08825	2.60361E-21	FALSE
Hmx3_MA0898.1	Hmx3	MA0898.1	C_Hmx3	105	0.26074	3	0.1862	2	-0.00789	6.55975E-01	FALSE
HOXA10_MA0899.1	HOXA10	MA0899.1	C_HOXA10	110	0.29501	6	0.23665	4	-0.14695	2.18294E-30	FALSE
HOXB3_MA0903.1	HOXB3	MA0903.1	C_PDX1	77	0.27455	3	0.17667	2	0.06668	1.56267E-09	FALSE
HOXC10_MA0905.1	HOXC10	MA0905.1	C_HOXC10	71	0.29238	5	0.20995	1	-0.15655	1.52140E-23	FALSE
HOXC12_MA0906.1	HOXC12	MA0906.1	C_HOXC10	54	0.36715	7	0.2625	2	-0.157	1.52335E-19	FALSE
HOXC13_MA0907.1	HOXC13	MA0907.1	C_HOXC13	67	0.27348	2	0.22484	1	-0.16416	8.15751E-26	FALSE
Hoxa11_MA0911.1	Hoxa11	MA0911.1	C_HOXC10	58	0.30634	5	0.22364	1	-0.12248	7.02076E-16	FALSE
ISL2_MA0914.1	ISL2	MA0914.1	C_ISL2	77	0.23096	1	0.15251	0	0.05827	4.77284E-08	FALSE
FOXK1_MA0852.2	FOXK1	MA0852.2	C_Foxj3	181	0.26015	6	0.19788	6	-0.0599	6.24396E-10	FALSE
GATA2_MA0036.3	GATA2	MA0036.3	C_GATA2	127	0.23127	2	0.15386	2	0.03431	2.05441E-04	FALSE
HIF1A_MA1106.1	HIF1A	MA1106.1	C_ARNT::HIF1A	38	0.32947	2	0.23444	2	0.09246	2.77917E-05	FALSE
MYC_MA0147.3	MYC	MA0147.3	C_Arnt	77	0.40429	7	0.29037	5	0.14061	1.51483E-23	FALSE
MYB_MA0100.3	MYB	MA0100.3	C_MYB	110	0.29924	4	0.18722	4	0.18069	8.77444E-28	FALSE
MYCN_MA0104.4	MYCN	MA0104.4	C_Arnt	44	0.37589	3	0.29301	1	-0.06421	1.33363E-03	FALSE
NEUROD1_MA1109.1	NEUROD1	MA1109.1	C_Ptf1a	183	0.23226	2	0.15277	1	0.0235	4.30957E-03	FALSE
NFIC_MA0161.2	NFIC	MA0161.2	C_NFIC	151	0.30009	6	0.20178	4	0.11089	1.02656E-24	FALSE
NFYA_MA0060.3	NFYA	MA0060.3	C_NFYA	159	0.77205	58	0.62209	51	-0.03491	1.75029E-08	FALSE
NR1H4_MA1110.1	NR1H4	MA1110.1	C_NR1H4	98	0.24765	2	0.18601	2	-0.08913	8.21933E-14	FALSE
NR2F2_MA1111.1	NR2F2	MA1111.1	C_NR2F2	154	0.24506	1	0.14621	0	0.1702	3.97315E-39	FALSE
PAX5_MA0014.3	PAX5	MA0014.3	C_PAX5	73	0.36818	8	0.27429	4	-0.03566	3.59269E-02	FALSE
PBX3_MA1114.1	PBX3	MA1114.1	C_PKNOX1	217	0.30507	12	0.21777	10	0.05897	3.71791E-12	FALSE
POU5F1_MA1115.1	POU5F1	MA1115.1	C_POU2F3	143	0.32128	7	0.22822	6	0.09011	1.86394E-15	FALSE
RBPJ_MA1116.1	RBPJ	MA1116.1	C_RBPJ	265	0.26284	12	0.19076	5	-0.02473	2.08508E-03	FALSE
RELB_MA1117.1	RELB	MA1117.1	C_RELB	92	0.29386	5	0.21766	4	0.04897	4.53900E-06	FALSE
SIX1_MA1118.1	SIX1	MA1118.1	C_SIX2	110	0.32054	6	0.2539	8	-0.00751	3.01597E-03	FALSE
SIX2_MA1119.1	SIX2	MA1119.1	C_SIX2	164	0.29433	6	0.22409	6	-0.04638	2.38595E-07	FALSE
SOX10_MA0442.2	SOX10	MA0442.2	C_SOX4	235	0.28566	13	0.20914	11	0.0004	9.58098E-01	FALSE
SOX13_MA1120.1	SOX13	MA1120.1	C_SOX2	116	0.31374	6	0.21031	5	0.13663	1.79563E-27	FALSE
TEAD2_MA1121.1	TEAD2	MA1121.1	C_TEAD1	137	0.29175	7	0.23177	6	-0.06428	9.61641E-08	FALSE
ZBTB7A_MA0750.2	ZBTB7A	MA0750.2	C_ZBTB7A	239	0.53217	41	0.43144	32	-0.02547	9.96939E-08	FALSE
ZEB1_MA0103.3	ZEB1	MA0103.3	C_ASCL1(var.2)	231	0.2747	4	0.17695	2	0.08536	5.71764E-24	FALSE
ZNF24_MA1124.1	ZNF24	MA1124.1	C_ZNF24	163	0.22644	4	0.1833	3	-0.19041	1.73275E-38	FALSE
ZNF282_MA1154.1	ZNF282	MA1154.1	C_ZNF282	135	0.30912	8	0.22074	3	0.02231	7.61990E-03	FALSE
GATA3_MA0037.3	GATA3	MA0037.3	C_GATA2	85	0.21584	1	0.14408	0	-0.01215	1.93542E-01	FALSE
FOSJUN_MA0099.3	FOS::JUN	MA0099.3	C_FOSL1	117	0.27407	3	0.20843	3	-0.04487	5.92729E-06	FALSE
FOSJUNvar.2_MA1126.1	FOS::JUN(var.2)	MA1126.1	C_ATF2	100	0.39118	11	0.30546	10	-0.02284	7.30530E-03	FALSE
FOSBJUN_MA1127.1	FOSB::JUN	MA1127.1	C_ATF2	79	0.45811	13	0.37529	13	-0.12237	5.96758E-26	FALSE
FOSL1JUN_MA1128.1	FOSL1::JUN	MA1128.1	C_FOSL1	128	0.27236	3	0.20058	3	-0.00979	8.25031E-01	FALSE
FOSL2JUN_MA1130.1	FOSL2::JUN	MA1130.1	C_FOSL1	119	0.28132	4	0.22084	4	-0.08688	9.71580E-15	FALSE
FOSL2JUNvar.2_MA1131.1	FOSL2::JUN(var.2)	MA1131.1	C_ATF2	78	0.46575	13	0.373	13	-0.05553	9.80779E-07	FALSE
JUNJUNB_MA1132.1	JUN::JUNB	MA1132.1	C_FOSL1	110	0.32532	6	0.23383	5	0.05045	1.07527E-02	FALSE
JUNJUNBvar.2_MA1133.1	JUN::JUNB(var.2)	MA1133.1	C_ATF2	89	0.45737	15	0.36782	14	-0.07111	9.67007E-09	FALSE
FOSJUNB_MA1134.1	FOS::JUNB	MA1134.1	C_FOSL1	105	0.27973	3	0.21061	3	-0.04155	3.22194E-04	FALSE
FOSBJUNB_MA1135.1	FOSB::JUNB	MA1135.1	C_FOSL1	113	0.27973	3	0.20265	3	0.01266	7.06068E-01	FALSE
FOSBJUNBvar.2_MA1136.1	FOSB::JUNB(var.2)	MA1136.1	C_ATF2	66	0.50782	13	0.42122	12	-0.18343	8.60420E-33	FALSE
FOSL1JUNB_MA1137.1	FOSL1::JUNB	MA1137.1	C_FOSL1	114	0.28821	4	0.21739	4	-0.04769	4.83183E-09	FALSE
FOSL2JUNB_MA1138.1	FOSL2::JUNB	MA1138.1	C_FOSL1	112	0.2763	3	0.20842	3	-0.03433	9.20086E-05	FALSE
FOSJUND_MA1141.1	FOS::JUND	MA1141.1	C_FOSL1	129	0.28501	4	0.20519	4	0.03004	1.16897E-03	FALSE
FOSL1JUND_MA1142.1	FOSL1::JUND	MA1142.1	C_FOSL1	106	0.26173	2	0.19384	2	-0.03241	1.57276E-06	FALSE
FOSL1JUNDvar.2_MA1143.1	FOSL1::JUND(var.2)	MA1143.1	C_FOSL1::JUND(var.2)	68	0.49785	12	0.37348	10	0.02885	9.53817E-07	FALSE
FOSL2JUND_MA1144.1	FOSL2::JUND	MA1144.1	C_FOSL1	110	0.27855	3	0.20941	3	-0.03336	2.32006E-07	FALSE
FOSL2JUNDvar.2_MA1145.1	FOSL2::JUND(var.2)	MA1145.1	C_ATF2	87	0.42047	12	0.33539	12	-0.07638	6.97778E-08	FALSE
NR1H4RXRA_MA1146.1	NR1H4::RXRA	MA1146.1	C_NR1H4::RXRA	91	0.23651	1	0.17354	1	-0.05706	6.90530E-06	FALSE
NR4A2RXRA_MA1147.1	NR4A2::RXRA	MA1147.1	C_NR1H4::RXRA	64	0.28813	3	0.21159	2	-0.00401	9.20150E-01	FALSE
PPARARXRA_MA1148.1	PPARA::RXRA	MA1148.1	C_PPARA::RXRA	173	0.27127	7	0.18723	4	0.05899	2.18213E-12	FALSE
RORB_MA1150.1	RORB	MA1150.1	C_RORA	113	0.25455	3	0.16816	2	0.07709	1.67928E-10	FALSE
RORC_MA1151.1	RORC	MA1151.1	C_RORA(var.2)	95	0.24738	3	0.17521	2	-0.00593	6.99604E-01	FALSE
SOX15_MA1152.1	SOX15	MA1152.1	C_SOX15	160	0.25084	5	0.18084	4	-0.0108	5.86849E-01	FALSE
TFE3_MA0831.2	TFE3	MA0831.2	C_TFEB	84	0.38936	8	0.32854	5	-0.11877	4.71784E-13	FALSE
VDR_MA0693.2	VDR	MA0693.2	C_VDR	158	0.28725	7	0.18647	6	0.11205	3.87533E-23	FALSE
IRF3_MA1418.1	IRF3	MA1418.1	C_IRF3	225	0.32205	17	0.25331	15	-0.03973	3.83750E-09	FALSE
IRF5_MA1420.1	IRF5	MA1420.1	C_IRF5	97	0.38836	9	0.33284	8	-0.14591	8.58404E-24	FALSE
TCF7L1_MA1421.1	TCF7L1	MA1421.1	C_TCF7L1	212	0.28572	8	0.19653	6	0.08711	8.83320E-24	FALSE
ARGFX_MA1463.1	ARGFX	MA1463.1	C_PAX4	58	0.31973	4	0.22041	3	0.09884	3.18744E-12	FALSE
ARNT2_MA1464.1	ARNT2	MA1464.1	C_TFEC	65	0.40805	6	0.33978	4	-0.08993	4.56352E-12	FALSE
ATF6_MA1466.1	ATF6	MA1466.1	C_CREB3	60	0.45814	12	0.33361	8	0.07899	2.87239E-08	FALSE
ATOH1var.2_MA1467.1	ATOH1(var.2)	MA1467.1	C_ATOH1(var.2)	178	0.28242	6	0.19553	6	0.06385	5.09754E-10	FALSE
ATOH7_MA1468.1	ATOH7	MA1468.1	C_Atoh1	68	0.22512	1	0.1641	1	-0.04023	5.18914E-01	FALSE
BACH2_MA1101.2	BACH2	MA1101.2	C_FOSL1	93	0.26972	3	0.19239	3	-0.00072	8.38163E-01	FALSE
BACH2var.2_MA1470.1	BACH2(var.2)	MA1470.1	C_BACH2(var.2)	62	0.32818	5	0.25045	4	-0.00476	4.90391E-01	FALSE
BARX2_MA1471.1	BARX2	MA1471.1	C_BARX2	104	0.24097	3	0.16854	1	-0.03869	1.14766E-05	FALSE
BHLHA15var.2_MA1472.1	BHLHA15(var.2)	MA1472.1	C_ATOH1(var.2)	145	0.25484	3	0.17483	4	0.0587	1.66107E-16	FALSE
CREB3L4_MA1474.1	CREB3L4	MA1474.1	C_CREB3	61	0.4537	11	0.34181	7	-0.01533	7.08822E-01	FALSE
DMRTA2_MA1478.1	DMRTA2	MA1478.1	C_DMRTC2	106	0.27422	6	0.19755	4	-0.03505	4.32715E-07	FALSE
DMRTC2_MA1479.1	DMRTC2	MA1479.1	C_DMRTC2	103	0.25278	6	0.1892	4	-0.10582	7.80973E-19	FALSE
DPRX_MA1480.1	DPRX	MA1480.1	C_DPRX	61	0.27393	3	0.20945	1	-0.08916	6.51725E-08	FALSE
DRGX_MA1481.1	DRGX	MA1481.1	C_HOXA1	54	0.31008	3	0.21704	3	0.06043	4.09396E-07	FALSE
ELF2_MA1483.1	ELF2	MA1483.1	C_ZBTB7A	164	0.53783	27	0.43571	20	-0.04621	2.64783E-07	FALSE
ETS2_MA1484.1	ETS2	MA1484.1	C_ETS1	158	0.53642	26	0.4535	22	-0.11032	1.88576E-30	FALSE
FERD3L_MA1485.1	FERD3L	MA1485.1	C_FERD3L	117	0.30594	5	0.21551	6	0.07854	2.62418E-13	FALSE
FOXN3_MA1489.1	FOXN3	MA1489.1	C_Foxj3	94	0.27816	5	0.19183	4	0.07819	3.98009E-15	FALSE
GLI3_MA1491.1	GLI3	MA1491.1	C_GLI2	130	0.31553	8	0.20414	4	0.13057	5.97940E-24	FALSE
HES6_MA1493.1	HES6	MA1493.1	C_HES6	63	0.38381	5	0.2788	3	0.07133	1.18291E-04	FALSE
HNF4Avar.2_MA1494.1	HNF4A(var.2)	MA1494.1	C_HNF4A(var.2)	143	0.30323	7	0.21102	5	0.05769	1.78903E-07	FALSE
HOXA1_MA1495.1	HOXA1	MA1495.1	C_HOXA1	31	0.34004	3	0.2172	2	0.16582	3.75047E-14	FALSE
HOXA4_MA1496.1	HOXA4	MA1496.1	C_PDX1	69	0.30831	5	0.18921	2	0.09054	1.21313E-11	FALSE
HOXA6_MA1497.1	HOXA6	MA1497.1	C_HOXC8	64	0.28208	4	0.19518	2	-0.04057	8.05009E-03	FALSE
HOXA7_MA1498.1	HOXA7	MA1498.1	C_HOXC8	43	0.29069	3	0.21938	2	-0.04319	1.44523E-04	FALSE
HOXB4_MA1499.1	HOXB4	MA1499.1	C_PDX1	81	0.2788	4	0.17717	2	0.04782	8.63014E-05	FALSE
HOXB6_MA1500.1	HOXB6	MA1500.1	C_HOXC8	56	0.32918	5	0.21721	2	0.02205	2.62685E-01	FALSE
HOXB7_MA1501.1	HOXB7	MA1501.1	C_HOXC8	66	0.30641	5	0.21909	2	-0.03944	4.64294E-07	FALSE
HOXB8_MA1502.1	HOXB8	MA1502.1	C_HOXC8	45	0.28423	3	0.21417	2	-0.05069	3.43331E-03	FALSE
HOXB9_MA1503.1	HOXB9	MA1503.1	C_HOXC10	49	0.28284	4	0.19439	0	-0.10246	1.86730E-12	FALSE
HOXC4_MA1504.1	HOXC4	MA1504.1	C_PDX1	81	0.2788	4	0.17494	2	0.063	2.19666E-07	FALSE
HOXC8_MA1505.1	HOXC8	MA1505.1	C_HOXC8	33	0.35982	3	0.25181	2	0.0539	2.27913E-02	FALSE
HOXD10_MA1506.1	HOXD10	MA1506.1	C_HOXC10	64	0.31291	5	0.21046	0	-0.04311	4.60309E-03	FALSE
HOXD4_MA1507.1	HOXD4	MA1507.1	C_PDX1	75	0.28744	4	0.17561	2	0.10382	7.60690E-10	FALSE
IKZF1_MA1508.1	IKZF1	MA1508.1	C_IKZF1	399	0.30887	22	0.23024	16	-0.00079	7.05664E-01	FALSE
KLF10_MA1511.1	KLF10	MA1511.1	C_KLF9	259	0.49492	43	0.38769	38	0.04394	1.81718E-19	FALSE
KLF11_MA1512.1	KLF11	MA1512.1	C_SP3	284	0.59005	64	0.49199	58	-0.05672	2.71871E-14	FALSE
KLF17_MA1514.1	KLF17	MA1514.1	C_KLF17	242	0.30962	7	0.21855	6	0.03382	3.66231E-12	FALSE
KLF2_MA1515.1	KLF2	MA1515.1	C_KLF2	332	0.5893	73	0.48973	63	-0.07871	2.70838E-24	FALSE
KLF3_MA1516.1	KLF3	MA1516.1	C_KLF2	162	0.57421	36	0.48596	31	-0.15453	2.23258E-34	FALSE
KLF6_MA1517.1	KLF6	MA1517.1	C_KLF2	188	0.50321	30	0.40271	27	-0.017	1.17479E-02	FALSE
LHX5_MA1519.1	LHX5	MA1519.1	C_HOXA1	44	0.33864	4	0.22885	3	0.11214	5.33377E-12	FALSE
MAF_MA1520.1	MAF	MA1520.1	C_MAF	81	0.22675	1	0.14136	1	0.0839	1.71059E-11	FALSE
MAFA_MA1521.1	MAFA	MA1521.1	C_MAF	91	0.25618	4	0.17442	2	0.00393	5.43337E-01	FALSE
MAZ_MA1522.1	MAZ	MA1522.1	C_ZNF148	371	0.40182	43	0.33717	37	-0.10029	1.81085E-39	FALSE
MSGN1_MA1524.1	MSGN1	MA1524.1	C_MSGN1	76	0.2489	2	0.17935	2	-0.00415	7.54246E-01	FALSE
NFICvar.2_MA1527.1	NFIC(var.2)	MA1527.1	C_NFIB	87	0.28905	2	0.2156	2	-0.02422	1.90924E-01	FALSE
NFIXvar.2_MA1528.1	NFIX(var.2)	MA1528.1	C_NFIB	85	0.30738	3	0.23252	3	-0.02111	3.44195E-02	FALSE
NHLH2_MA1529.1	NHLH2	MA1529.1	C_NHLH2	130	0.28302	2	0.20432	3	0.02541	1.15325E-02	FALSE
NKX6-3_MA1530.1	NKX6-3	MA1530.1	C_NKX6-3	92	0.23619	2	0.1423	0	0.0985	1.33997E-16	FALSE
NR1D1_MA1531.1	NR1D1	MA1531.1	C_NR1D2	108	0.2834	4	0.19385	4	0.0677	7.01026E-12	FALSE
NR1D2_MA1532.1	NR1D2	MA1532.1	C_NR1D2	105	0.24396	2	0.1433	1	0.16271	1.47868E-29	FALSE
NR1I2_MA1533.1	NR1I2	MA1533.1	C_NR1I2	93	0.32074	5	0.22751	3	0.03409	1.16393E-03	FALSE
NR1I3_MA1534.1	NR1I3	MA1534.1	C_NR1I3	133	0.24793	4	0.16813	3	0.00204	3.22385E-01	FALSE
NR2C1_MA1535.1	NR2C1	MA1535.1	C_NR2F2	144	0.25287	2	0.14745	0	0.17464	1.89579E-39	FALSE
NR2C2var.2_MA1536.1	NR2C2(var.2)	MA1536.1	C_NR2F2	151	0.25658	1	0.14962	0	0.17303	1.50024E-39	FALSE
NR2F1var.2_MA1537.1	NR2F1(var.2)	MA1537.1	C_PPARD	168	0.2703	6	0.18336	3	0.0565	3.34354E-08	FALSE
NR2F1var.3_MA1538.1	NR2F1(var.3)	MA1538.1	C_NR1H4::RXRA	69	0.27031	1	0.16971	1	0.15193	2.74249E-22	FALSE
NR2F6var.3_MA1539.1	NR2F6(var.3)	MA1539.1	C_NR1H4::RXRA	67	0.28216	1	0.19102	0	0.09454	5.48086E-10	FALSE
NR5A1_MA1540.1	NR5A1	MA1540.1	C_Nr5a2	154	0.25789	1	0.16623	2	0.09248	3.39529E-20	FALSE
NR6A1_MA1541.1	NR6A1	MA1541.1	C_NR6A1	177	0.25906	5	0.1665	4	0.10685	1.41650E-29	FALSE
OSR1_MA1542.1	OSR1	MA1542.1	C_OSR1	98	0.28017	3	0.18933	3	0.07718	3.28147E-11	FALSE
PAX3var.2_MA1546.1	PAX3(var.2)	MA1546.1	C_PAX3(var.2)	29	0.37593	2	0.25201	2	0.16543	3.53415E-12	FALSE
POU6F1var.2_MA1549.1	POU6F1(var.2)	MA1549.1	C_POU6F2	86	0.20973	1	0.15286	0	-0.07524	6.21220E-06	FALSE
PPARD_MA1550.1	PPARD	MA1550.1	C_PPARD	178	0.29104	9	0.18893	4	0.11985	2.89034E-26	FALSE
RARBvar.3_MA1552.1	RARB(var.3)	MA1552.1	C_RXRG(var.2)	61	0.34338	3	0.26439	4	0.01967	1.24965E-03	FALSE
RARGvar.3_MA1553.1	RARG(var.3)	MA1553.1	C_RXRG(var.2)	64	0.33416	2	0.23601	3	0.10393	3.61159E-13	FALSE
RFX7_MA1554.1	RFX7	MA1554.1	C_RFX7	86	0.34409	9	0.25581	6	0.06606	4.31433E-13	FALSE
RXRGvar.2_MA1556.1	RXRG(var.2)	MA1556.1	C_RXRG(var.2)	73	0.39067	5	0.2653	5	0.19271	3.64631E-34	FALSE
SOHLH2_MA1560.1	SOHLH2	MA1560.1	C_SOHLH2	52	0.45498	6	0.34541	5	0.04754	6.63315E-05	FALSE
SOX12_MA1561.1	SOX12	MA1561.1	C_SOX12	82	0.31285	4	0.21892	3	0.04471	6.96351E-05	FALSE
SOX18_MA1563.1	SOX18	MA1563.1	C_SOX2	119	0.32031	6	0.23329	6	0.08891	7.51860E-19	FALSE
TBX18_MA1565.1	TBX18	MA1565.1	C_EOMES	208	0.29236	9	0.21627	7	0.03412	5.73337E-07	FALSE
TBX3_MA1566.1	TBX3	MA1566.1	C_TBX4	139	0.29905	6	0.19406	5	0.13815	7.08978E-26	FALSE
TBX6_MA1567.1	TBX6	MA1567.1	C_TBX4	120	0.24696	1	0.14041	0	0.18343	2.47523E-32	FALSE
TCF21var.2_MA1568.1	TCF21(var.2)	MA1568.1	C_TCF21(var.2)	48	0.35803	3	0.25619	4	0.20572	5.12451E-25	FALSE
TFAP2E_MA1569.1	TFAP2E	MA1569.1	C_TFAP2C(var.2)	89	0.40313	10	0.30607	9	0.06998	1.58263E-11	FALSE
TGIF2LX_MA1571.1	TGIF2LX	MA1571.1	C_TGIF2LY	78	0.28474	2	0.18271	1	0.12479	4.07336E-17	FALSE
TGIF2LY_MA1572.1	TGIF2LY	MA1572.1	C_TGIF2LY	77	0.31452	3	0.22369	2	0.02163	8.77315E-03	FALSE
THRB_MA1574.1	THRB	MA1574.1	C_PPARD	162	0.28613	8	0.20034	4	0.0199	6.06473E-02	FALSE
THRBvar.2_MA1575.1	THRB(var.2)	MA1575.1	C_THRB(var.2)	59	0.29591	2	0.21383	2	0.11458	1.80997E-12	FALSE
THRBvar.3_MA1576.1	THRB(var.3)	MA1576.1	C_THRB(var.3)	151	0.25475	2	0.14967	2	0.16059	7.41719E-37	FALSE
TLX2_MA1577.1	TLX2	MA1577.1	C_HOXA1	53	0.28102	2	0.18275	2	0.1232	3.47699E-15	FALSE
VEZF1_MA1578.1	VEZF1	MA1578.1	C_VEZF1	75	0.31647	5	0.26876	5	-0.18705	1.09832E-28	FALSE
ZBTB26_MA1579.1	ZBTB26	MA1579.1	C_ZBTB26	245	0.28099	7	0.18178	4	0.13316	1.85049E-35	FALSE
ZBTB32_MA1580.1	ZBTB32	MA1580.1	C_ZBTB32	114	0.2521	4	0.16062	2	0.07079	1.18187E-12	FALSE
ZBTB6_MA1581.1	ZBTB6	MA1581.1	C_ZBTB6	205	0.28042	6	0.21587	3	-0.08878	5.60417E-23	FALSE
ZFP57_MA1583.1	ZFP57	MA1583.1	C_ZFP57	52	0.38789	4	0.31853	4	-0.05632	5.66284E-03	FALSE
ZIC5_MA1584.1	ZIC5	MA1584.1	C_ZIC1	82	0.39638	8	0.29228	6	0.05696	9.29371E-07	FALSE
ZKSCAN1_MA1585.1	ZKSCAN1	MA1585.1	C_ZKSCAN1	107	0.27574	6	0.20059	2	-0.07415	4.13152E-09	FALSE
ZNF135_MA1587.1	ZNF135	MA1587.1	C_ZNF135	183	0.32625	12	0.25467	8	-0.09286	1.71597E-24	FALSE
ZNF136_MA1588.1	ZNF136	MA1588.1	C_ZNF136	116	0.25505	2	0.17595	1	0.04017	8.45611E-06	FALSE
ZNF140_MA1589.1	ZNF140	MA1589.1	C_ZNF140	140	0.29512	6	0.2354	6	-0.08725	1.58556E-17	FALSE
ZNF274_MA1592.1	ZNF274	MA1592.1	C_ZNF274	141	0.28835	6	0.18289	1	0.07993	2.17272E-15	FALSE
ZNF317_MA1593.1	ZNF317	MA1593.1	C_ZNF317	235	0.25434	5	0.16996	2	0.03792	7.63328E-07	FALSE
ZNF382_MA1594.1	ZNF382	MA1594.1	C_ZNF382	150	0.26878	4	0.16943	4	0.13739	1.43541E-29	FALSE
ZNF528_MA1597.1	ZNF528	MA1597.1	C_ZNF528	224	0.27169	8	0.20907	7	-0.06339	9.52273E-18	FALSE
ZNF682_MA1599.1	ZNF682	MA1599.1	C_ZNF682	164	0.36299	9	0.27747	11	0.00574	7.83712E-02	FALSE
ZNF684_MA1600.1	ZNF684	MA1600.1	C_ZNF684	194	0.32684	13	0.27268	11	-0.15384	8.22606E-42	FALSE
ZNF75D_MA1601.1	ZNF75D	MA1601.1	C_ZNF75D	243	0.29176	12	0.19192	7	0.10181	3.95694E-34	FALSE
Dmrt1_MA1603.1	Dmrt1	MA1603.1	C_Dmrt1	111	0.30559	7	0.22308	4	-0.00461	8.40762E-02	FALSE
Ebf2_MA1604.1	Ebf2	MA1604.1	C_EBF3	178	0.27321	6	0.20542	3	-0.07458	6.59039E-21	FALSE
Foxf1_MA1606.1	Foxf1	MA1606.1	C_Foxj3	178	0.27204	7	0.19015	6	0.0404	3.50681E-04	FALSE
Foxl2_MA1607.1	Foxl2	MA1607.1	C_Foxj3	205	0.26392	8	0.18851	7	0.01758	9.04505E-04	FALSE
Isl1_MA1608.1	Isl1	MA1608.1	C_Isl1	79	0.27637	5	0.19858	3	-0.06311	3.86860E-13	FALSE
Plagl1_MA1615.1	Plagl1	MA1615.1	C_Plagl1	203	0.30296	6	0.22154	6	0.0389	8.29725E-06	FALSE
Prdm15_MA1616.1	Prdm15	MA1616.1	C_Prdm15	218	0.2947	14	0.23341	12	-0.07693	3.05032E-18	FALSE
Ptf1a_MA1618.1	Ptf1a	MA1618.1	C_Ptf1a	194	0.22376	1	0.13949	1	0.07623	6.85776E-21	FALSE
Ptf1avar.2_MA1619.1	Ptf1a(var.2)	MA1619.1	C_MYOD1	127	0.28696	5	0.19772	4	0.07577	1.46575E-12	FALSE
Ptf1avar.3_MA1620.1	Ptf1a(var.3)	MA1620.1	C_Ptf1a(var.3)	169	0.27792	4	0.16263	2	0.17565	2.06131E-37	FALSE
Rbpjl_MA1621.1	Rbpjl	MA1621.1	C_Ptf1a(var.3)	168	0.26336	2	0.16136	1	0.13772	4.73927E-29	FALSE
Smad2Smad3_MA1622.1	Smad2::Smad3	MA1622.1	C_FOSL1	139	0.27605	4	0.20519	4	-0.02619	1.49752E-04	FALSE
Stat2_MA1623.1	Stat2	MA1623.1	C_Stat2	392	0.26283	14	0.21646	14	-0.08745	6.73478E-37	FALSE
Stat5a_MA1624.1	Stat5a	MA1624.1	C_Stat5a	206	0.297	11	0.21515	7	0.0032	8.99211E-01	FALSE
Stat5b_MA1625.1	Stat5b	MA1625.1	C_Stat5b	241	0.28978	13	0.21177	7	0.02099	8.53883E-05	FALSE
Wt1_MA1627.1	Wt1	MA1627.1	C_Wt1	369	0.36373	31	0.28378	22	-0.04157	2.07406E-07	FALSE
Zic1Zic2_MA1628.1	Zic1::Zic2	MA1628.1	C_Zic1::Zic2	327	0.30671	16	0.21591	10	0.03031	1.24942E-08	FALSE
Zic2_MA1629.1	Zic2	MA1629.1	C_Zic2	271	0.29567	12	0.19478	8	0.10549	3.05764E-29	FALSE
Znf281_MA1630.1	Znf281	MA1630.1	C_Wt1	215	0.35894	17	0.28378	14	-0.03712	7.53082E-08	FALSE
ASCL1_MA1100.2	ASCL1	MA1100.2	C_Tcf12	177	0.30114	9	0.22931	9	-0.02535	2.70885E-04	FALSE
ATF3_MA0605.2	ATF3	MA0605.2	C_ATF2	66	0.47693	11	0.40164	11	-0.15471	4.94721E-28	FALSE
BARHL1_MA0877.2	BARHL1	MA0877.2	C_BARHL1	31	0.40233	2	0.29457	2	0.09107	3.32901E-06	FALSE
BATFJUN_MA0462.2	BATF::JUN	MA0462.2	C_FOSL1	142	0.27172	4	0.1956	4	0.00918	9.51495E-01	FALSE
BCL6_MA0463.2	BCL6	MA0463.2	C_BCL6	126	0.25428	2	0.19916	3	-0.12656	9.54861E-27	FALSE
E2F3_MA0469.3	E2F3	MA0469.3	C_E2F3	19	0.51744	3	0.45502	2	-0.09142	7.24376E-03	FALSE
EMX1_MA0612.2	EMX1	MA0612.2	C_PDX1	43	0.3421	4	0.22913	3	0.125	5.38120E-13	FALSE
FOXD2_MA0847.2	FOXD2	MA0847.2	C_FOXC2	199	0.30207	12	0.21999	10	0.05833	8.35064E-11	FALSE
GATA5_MA0766.2	GATA5	MA0766.2	C_GATA2	92	0.2131	0	0.12707	0	0.1035	1.00810E-17	FALSE
GFI1_MA0038.2	GFI1	MA0038.2	C_GFI1	142	0.44027	20	0.35453	19	-0.06368	2.68962E-13	FALSE
GLI2_MA0734.2	GLI2	MA0734.2	C_GLI2	131	0.30206	7	0.20261	3	0.08224	2.43638E-19	FALSE
GSX2_MA0893.2	GSX2	MA0893.2	C_PDX1	76	0.29661	4	0.19005	2	0.06695	6.30489E-08	FALSE
HES1_MA1099.2	HES1	MA1099.2	C_HEY1	78	0.38601	8	0.32063	5	-0.10094	9.80973E-15	FALSE
HES2_MA0616.2	HES2	MA0616.2	C_HEY1	60	0.35937	4	0.29795	3	-0.08726	5.84596E-09	FALSE
HOXA2_MA0900.2	HOXA2	MA0900.2	C_PDX1	56	0.32652	4	0.19026	2	0.20882	6.31440E-25	FALSE
HOXA5_MA0158.2	HOXA5	MA0158.2	C_PDX1	47	0.25096	1	0.15011	0	0.08021	3.12022E-08	FALSE
HOXA9_MA0594.2	HOXA9	MA0594.2	C_HOXC10	33	0.36508	4	0.21413	0	0.11672	4.14177E-07	FALSE
HOXB2_MA0902.2	HOXB2	MA0902.2	C_PDX1	62	0.31127	4	0.19735	2	0.13267	2.25085E-19	FALSE
HOXC9_MA0485.2	HOXC9	MA0485.2	C_HOXC10	52	0.31278	5	0.23738	1	-0.18686	3.35393E-20	FALSE
HOXD13_MA0909.2	HOXD13	MA0909.2	C_HOXD13	88	0.39859	9	0.33877	10	-0.14647	2.09956E-26	FALSE
HOXD3_MA0912.2	HOXD3	MA0912.2	C_PDX1	72	0.26679	2	0.15886	1	0.12422	1.68026E-18	FALSE
HOXD8_MA0910.2	HOXD8	MA0910.2	C_HOXC8	45	0.28099	3	0.21141	2	-0.06109	5.34947E-04	FALSE
HOXD9_MA0913.2	HOXD9	MA0913.2	C_HOXA10	90	0.305	6	0.22732	3	-0.06011	1.39309E-07	FALSE
JUNBvar.2_MA1140.2	JUNB(var.2)	MA1140.2	C_ATF2	63	0.52921	12	0.44204	12	-0.13615	1.65610E-17	FALSE
LHX9_MA0701.2	LHX9	MA0701.2	C_HOXA1	52	0.33923	5	0.24374	4	0.04275	2.14398E-04	FALSE
LMX1A_MA0702.2	LMX1A	MA0702.2	C_HOXA1	40	0.3553	4	0.23296	2	0.18837	3.94800E-20	FALSE
LMX1B_MA0703.2	LMX1B	MA0703.2	C_HOXA1	97	0.28041	4	0.20109	1	-0.0224	2.02123E-01	FALSE
NEUROG1_MA0623.2	NEUROG1	MA0623.2	C_Atoh1	38	0.23877	1	0.18062	1	-0.07809	2.81017E-09	FALSE
NRL_MA0842.2	NRL	MA0842.2	C_MAFF	134	0.24292	4	0.18657	2	-0.12866	9.59414E-30	FALSE
PRRX2_MA0075.3	PRRX2	MA0075.3	C_HOXA1	52	0.33923	5	0.24374	4	0.04275	2.14398E-04	FALSE
SOX4_MA0867.2	SOX4	MA0867.2	C_SOX4	199	0.29097	12	0.20661	10	0.03269	2.58670E-04	FALSE
SOX8_MA0868.2	SOX8	MA0868.2	C_SOX15	127	0.28294	6	0.19032	3	0.09751	2.13495E-17	FALSE
SP2_MA0516.2	SP2	MA0516.2	C_SP2	368	0.61437	88	0.51892	76	-0.09396	1.26896E-30	FALSE
TFEC_MA0871.2	TFEC	MA0871.2	C_TFEC	100	0.40675	9	0.32724	6	-0.05182	2.73351E-08	FALSE
ZNF740_MA0753.2	ZNF740	MA0753.2	C_ZNF740	175	0.35851	11	0.28589	9	-0.04756	6.63827E-07	FALSE
Nkx3-2_MA0122.3	Nkx3-2	MA0122.3	C_Nkx3-2	112	0.27341	7	0.21758	8	-0.03845	1.50839E-05	FALSE
ASCL1var.2_MA1631.1	ASCL1(var.2)	MA1631.1	C_ASCL1(var.2)	232	0.29175	7	0.19169	4	0.09703	2.78977E-25	FALSE
ATF2_MA1632.1	ATF2	MA1632.1	C_ATF2	153	0.31964	11	0.23928	10	-0.04795	2.21556E-08	FALSE
BACH1_MA1633.1	BACH1	MA1633.1	C_BACH1	183	0.27207	7	0.19053	4	0.00436	8.45207E-01	FALSE
BATF_MA1634.1	BATF	MA1634.1	C_FOSL1	137	0.27219	4	0.19036	3	0.01075	5.02501E-03	FALSE
BHLHE22var.2_MA1635.1	BHLHE22(var.2)	MA1635.1	C_Tcf12	172	0.30906	10	0.23713	10	-0.03191	3.78499E-05	FALSE
CEBPGvar.2_MA1636.1	CEBPG(var.2)	MA1636.1	C_CEBPG(var.2)	123	0.26968	2	0.19002	2	0.02188	5.82650E-01	FALSE
EBF3_MA1637.1	EBF3	MA1637.1	C_EBF3	175	0.26671	5	0.20362	3	-0.0998	9.84122E-22	FALSE
HAND2_MA1638.1	HAND2	MA1638.1	C_Ptf1a	183	0.22792	2	0.15874	2	-0.00946	7.93548E-02	FALSE
MEIS1var.2_MA1639.1	MEIS1(var.2)	MA1639.1	C_PBX2	113	0.23962	3	0.17646	3	-0.05611	7.08014E-10	FALSE
MEIS2var.2_MA1640.1	MEIS2(var.2)	MA1640.1	C_PBX2	124	0.24676	2	0.18908	2	-0.07096	5.29698E-10	FALSE
MYF5_MA1641.1	MYF5	MA1641.1	C_MYOD1	127	0.2803	4	0.19478	3	0.05675	1.62275E-08	FALSE
NEUROG2var.2_MA1642.1	NEUROG2(var.2)	MA1642.1	C_Ptf1a	175	0.23331	2	0.16655	2	-0.03164	2.00779E-03	FALSE
NFIB_MA1643.1	NFIB	MA1643.1	C_NFIB	123	0.29551	3	0.21581	3	0.02218	5.61512E-01	FALSE
NFYC_MA1644.1	NFYC	MA1644.1	C_NFYA	159	0.6871	49	0.54328	43	-0.04164	3.71136E-10	FALSE
NKX2-2_MA1645.1	NKX2-2	MA1645.1	C_NKX2-2	164	0.26205	3	0.16271	2	0.12825	8.32784E-35	FALSE
OSR2_MA1646.1	OSR2	MA1646.1	C_OSR2	268	0.26914	7	0.17361	5	0.06947	3.52834E-22	FALSE
PRDM4_MA1647.1	PRDM4	MA1647.1	C_PRDM4	190	0.23987	6	0.18734	3	-0.11847	5.02585E-32	FALSE
TCF12var.2_MA1648.1	TCF12(var.2)	MA1648.1	C_ASCL1(var.2)	214	0.27341	3	0.17039	1	0.1322	1.39452E-31	FALSE
ZBTB12_MA1649.1	ZBTB12	MA1649.1	C_ZBTB12	160	0.30533	8	0.23257	2	-0.05367	4.61015E-06	FALSE
ZBTB14_MA1650.1	ZBTB14	MA1650.1	C_ZBTB14	129	0.5408	18	0.4387	13	-0.07882	2.88893E-15	FALSE
ZFP42_MA1651.1	ZFP42	MA1651.1	C_ZFP42	194	0.3885	16	0.30828	15	-0.02047	5.67725E-03	FALSE
ZKSCAN5_MA1652.1	ZKSCAN5	MA1652.1	C_ZKSCAN5	424	0.31715	23	0.22335	19	0.09749	6.02753E-34	FALSE
ZNF148_MA1653.1	ZNF148	MA1653.1	C_ZNF148	527	0.45489	73	0.38049	68	-0.10237	4.57547E-42	FALSE
ZNF16_MA1654.1	ZNF16	MA1654.1	C_ZNF16	217	0.29473	12	0.20448	11	0.07419	9.63837E-18	FALSE
ZNF341_MA1655.1	ZNF341	MA1655.1	C_ZNF341	153	0.34773	10	0.25296	7	0.06106	1.32110E-12	FALSE
ZNF449_MA1656.1	ZNF449	MA1656.1	C_ZNF449	168	0.32003	8	0.24434	7	-0.06855	3.87012E-15	FALSE
ZNF652_MA1657.1	ZNF652	MA1657.1	C_ZNF652	147	0.27854	5	0.19629	2	0.01606	7.70881E-02	FALSE
FOXA3_MA1683.1	FOXA3	MA1683.1	C_Foxj3	176	0.26045	8	0.18962	6	-0.02657	3.58450E-03	FALSE
ATF4_MA0833.2	ATF4	MA0833.2	C_CEBPG(var.2)	119	0.26329	4	0.17139	3	0.0749	2.31779E-15	FALSE
BATF3_MA0835.2	BATF3	MA0835.2	C_FOSL1	151	0.27707	5	0.19545	4	0.01573	1.44796E-01	FALSE
CDX2_MA0465.2	CDX2	MA0465.2	C_HOXA10	131	0.25625	3	0.21221	3	-0.15511	1.47150E-32	FALSE
CEBPA_MA0102.4	CEBPA	MA0102.4	C_CEBPA	95	0.2967	5	0.22457	3	-0.00301	5.16314E-01	FALSE
CEBPD_MA0836.2	CEBPD	MA0836.2	C_CEBPA	96	0.31443	5	0.24548	2	-0.09067	1.86319E-13	FALSE
CREB1_MA0018.4	CREB1	MA0018.4	C_ATF2	153	0.33027	12	0.24163	11	0.02068	5.18339E-03	FALSE
CTCFL_MA1102.2	CTCFL	MA1102.2	C_CTCFL	216	0.47303	35	0.37847	24	-0.07887	5.88076E-18	FALSE
EBF1_MA0154.4	EBF1	MA0154.4	C_EBF1	153	0.26531	7	0.1973	5	-0.05378	6.49897E-10	FALSE
EGR1_MA0162.4	EGR1	MA0162.4	C_EGR1	229	0.47156	32	0.392	25	-0.12891	2.53449E-35	FALSE
EHF_MA0598.3	EHF	MA0598.3	C_EHF	377	0.34239	26	0.2546	18	0.05716	8.49549E-20	FALSE
ELF1_MA0473.3	ELF1	MA0473.3	C_EHF	385	0.34984	27	0.25609	20	0.0971	6.29525E-35	FALSE
ESRRA_MA0592.3	ESRRA	MA0592.3	C_ESRRA	156	0.28359	4	0.17435	5	0.21192	6.06970E-44	FALSE
ETV1_MA0761.2	ETV1	MA0761.2	C_EHF	371	0.3314	22	0.23581	16	0.11386	1.65849E-39	FALSE
ETV5_MA0765.2	ETV5	MA0765.2	C_EHF	215	0.48345	32	0.38043	21	0.02217	1.83635E-02	FALSE
FOSL1_MA0477.2	FOSL1	MA0477.2	C_FOSL1	132	0.26526	3	0.19816	3	-0.04187	8.91482E-06	FALSE
FOXA1_MA0148.4	FOXA1	MA0148.4	C_FOXA1	157	0.24578	6	0.19134	5	-0.1105	6.28031E-23	FALSE
FOXA2_MA0047.3	FOXA2	MA0047.3	C_Foxj3	167	0.27496	9	0.1926	6	0.0349	2.70891E-06	FALSE
FOXK2_MA1103.2	FOXK2	MA1103.2	C_Foxj3	185	0.26528	8	0.19347	6	-0.02431	2.56095E-04	FALSE
FOXP1_MA0481.3	FOXP1	MA0481.3	C_Foxj3	169	0.25857	7	0.18803	6	-0.03169	2.70691E-03	FALSE
GABPA_MA0062.3	GABPA	MA0062.3	C_EHF	370	0.34585	26	0.24534	17	0.11474	1.02585E-38	FALSE
GATA1_MA0035.4	GATA1	MA0035.4	C_GATA1	102	0.24268	1	0.16591	2	0.03397	3.84479E-03	FALSE
GATA4_MA0482.2	GATA4	MA0482.2	C_GATA2	197	0.25609	7	0.1952	6	-0.08717	1.65276E-24	FALSE
GATA6_MA1104.2	GATA6	MA1104.2	C_GATA2	153	0.23071	3	0.15305	1	-0.00767	4.05506E-01	FALSE
GRHL2_MA1105.2	GRHL2	MA1105.2	C_GRHL2	117	0.29482	6	0.20166	4	0.0824	3.32721E-14	FALSE
HLF_MA0043.3	HLF	MA0043.3	C_NFIL3	87	0.31704	5	0.22903	4	0.06076	2.77004E-08	FALSE
HNF4A_MA0114.4	HNF4A	MA0114.4	C_HNF4A	186	0.24337	5	0.16633	2	-0.01705	1.14663E-02	FALSE
HNF4G_MA0484.2	HNF4G	MA0484.2	C_HNF4A	189	0.24262	5	0.16186	2	0.00805	6.93859E-01	FALSE
HOXB13_MA0901.2	HOXB13	MA0901.2	C_HOXB13	183	0.27876	9	0.23491	7	-0.17435	5.99614E-45	FALSE
JUNB_MA0490.2	JUNB	MA0490.2	C_FOSL1	123	0.25961	2	0.18946	2	-0.03048	3.74621E-06	FALSE
JUND_MA0491.2	JUND	MA0491.2	C_FOSL1	117	0.2617	2	0.20381	2	-0.09684	1.79422E-17	FALSE
KLF4_MA0039.4	KLF4	MA0039.4	C_KLF5	506	0.4941	82	0.41321	74	-0.08819	9.90761E-38	FALSE
KLF9_MA1107.2	KLF9	MA1107.2	C_KLF9	385	0.3842	37	0.2752	29	0.13101	8.40311E-45	FALSE
LHX2_MA0700.2	LHX2	MA0700.2	C_HOXA1	75	0.26379	3	0.19773	2	-0.05108	1.09899E-06	FALSE
MAFF_MA0495.3	MAFF	MA0495.3	C_MAFF	191	0.24952	5	0.17755	4	-0.03114	1.58123E-04	FALSE
MAFG_MA0659.2	MAFG	MA0659.2	C_MAFF	189	0.24546	5	0.18501	4	-0.1065	2.00843E-29	FALSE
MAFK_MA0496.3	MAFK	MA0496.3	C_BACH1	191	0.24684	5	0.17911	3	-0.06135	2.34314E-11	FALSE
MEF2A_MA0052.4	MEF2A	MA0052.4	C_MEF2A	184	0.29301	9	0.21437	4	-0.04376	4.89450E-08	FALSE
MITF_MA0620.3	MITF	MA0620.3	C_TFEB	74	0.37485	6	0.30823	4	-0.07167	5.03093E-10	FALSE
MXI1_MA1108.2	MXI1	MA1108.2	C_MXI1	118	0.2365	1	0.12439	1	0.21382	1.47178E-41	FALSE
MYOD1_MA0499.2	MYOD1	MA0499.2	C_MYOD1	205	0.28188	5	0.20116	3	0.0279	2.39701E-06	FALSE
MYOG_MA0500.2	MYOG	MA0500.2	C_Tcf12	160	0.30112	8	0.21489	7	0.061	9.03707E-16	FALSE
MZF1_MA0056.2	MZF1	MA0056.2	C_MZF1	132	0.2524	2	0.15867	2	0.14934	3.50091E-31	FALSE
NFE2L1_MA0089.2	NFE2L1	MA0089.2	C_BACH1	170	0.27726	7	0.19188	3	-0.0212	1.18753E-01	FALSE
NFIL3_MA0025.2	NFIL3	MA0025.2	C_NFIL3	93	0.31179	4	0.232	4	0.0526	9.37857E-07	FALSE
NFYB_MA0502.2	NFYB	MA0502.2	C_NFYB	168	0.70761	54	0.56634	51	-0.05532	1.19549E-11	FALSE
NKX2-5_MA0063.2	NKX2-5	MA0063.2	C_NKX2-5	131	0.26926	1	0.16045	1	0.18677	4.90529E-43	FALSE
NR4A1_MA1112.2	NR4A1	MA1112.2	C_NR4A1	183	0.2549	6	0.17064	4	0.0548	4.97416E-11	FALSE
ONECUT1_MA0679.2	ONECUT1	MA0679.2	C_ONECUT1	145	0.25934	7	0.2089	8	-0.11962	2.83772E-21	FALSE
OTX2_MA0712.2	OTX2	MA0712.2	C_OTX2	100	0.2423	0	0.13808	0	0.19428	7.33835E-40	FALSE
PBX2_MA1113.2	PBX2	MA1113.2	C_PBX2	120	0.25377	3	0.17441	3	0.03366	2.74855E-02	FALSE
PHOX2B_MA0681.2	PHOX2B	MA0681.2	C_PHOX2B	166	0.24377	2	0.19997	2	-0.13776	6.68235E-34	FALSE
PKNOX1_MA0782.2	PKNOX1	MA0782.2	C_PKNOX1	221	0.29345	10	0.21873	10	0.00083	5.59142E-01	FALSE
POU2F3_MA0627.2	POU2F3	MA0627.2	C_POU2F3	135	0.32102	7	0.23943	7	0.05778	1.46055E-09	FALSE
PRDM1_MA0508.3	PRDM1	MA0508.3	C_PRDM1	325	0.2633	9	0.19914	8	-0.05585	1.40557E-17	FALSE
RFX1_MA0509.2	RFX1	MA0509.2	C_RFX1	159	0.32026	12	0.23033	7	0.06367	3.89286E-08	FALSE
RFX3_MA0798.2	RFX3	MA0798.2	C_RFX1	148	0.33933	11	0.2499	7	0.02885	6.25169E-06	FALSE
RUNX3_MA0684.2	RUNX3	MA0684.2	C_RUNX3	152	0.24529	2	0.1569	1	0.08846	1.81074E-18	FALSE
SCRT2_MA0744.2	SCRT2	MA0744.2	C_SCRT1	159	0.2668	4	0.18291	2	0.06637	8.61610E-09	FALSE
SNAI2_MA0745.2	SNAI2	MA0745.2	C_ASCL1(var.2)	177	0.27804	2	0.1801	1	0.10936	2.64049E-30	FALSE
SOX2_MA0143.4	SOX2	MA0143.4	C_SOX2	110	0.30586	6	0.22265	5	0.05577	2.38699E-03	FALSE
SPI1_MA0080.5	SPI1	MA0080.5	C_SPI1	546	0.30281	32	0.22653	23	-0.02886	1.49234E-09	FALSE
SPIB_MA0081.2	SPIB	MA0081.2	C_SPI1	457	0.33389	29	0.24649	21	0.02264	1.15664E-04	FALSE
SREBF1var.2_MA0829.2	SREBF1(var.2)	MA0829.2	C_SREBF2(var.2)	89	0.37116	7	0.30532	5	-0.05767	3.13228E-06	FALSE
TCF3_MA0522.3	TCF3	MA0522.3	C_ASCL1(var.2)	206	0.27429	3	0.17104	1	0.12669	2.35556E-34	FALSE
TCF4_MA0830.2	TCF4	MA0830.2	C_ASCL1(var.2)	187	0.28333	3	0.18264	0	0.09316	2.93099E-19	FALSE
TCF7_MA0769.2	TCF7	MA0769.2	C_TCF7	190	0.29544	10	0.18969	7	0.13499	1.85360E-34	FALSE
TEAD1_MA0090.3	TEAD1	MA0090.3	C_TEAD1	176	0.26054	6	0.20096	6	-0.0825	6.29112E-20	FALSE
TEAD4_MA0809.2	TEAD4	MA0809.2	C_TEAD1	155	0.26049	5	0.19019	4	-0.0045	2.61025E-01	FALSE
TFAP2A_MA0003.4	TFAP2A	MA0003.4	C_TFAP2C(var.2)	181	0.30731	9	0.22151	7	0.08702	1.31939E-23	FALSE
TFAP2Cvar.2_MA0814.2	TFAP2C(var.2)	MA0814.2	C_TFAP2C(var.2)	197	0.35693	14	0.26776	11	0.06993	1.02825E-15	FALSE
TWIST1_MA1123.2	TWIST1	MA1123.2	C_TWIST1	166	0.2343	3	0.14098	2	0.13045	1.18502E-34	FALSE
USF1_MA0093.3	USF1	MA0093.3	C_TFEB	126	0.3251	9	0.25998	6	-0.08158	1.36019E-15	FALSE
USF2_MA0526.3	USF2	MA0526.3	C_TFEB	120	0.32721	8	0.26072	6	-0.06254	1.27983E-11	FALSE
YY2_MA0748.2	YY2	MA0748.2	C_YY2	110	0.51378	15	0.42712	13	-0.16603	7.66193E-34	FALSE
ZNF263_MA0528.2	ZNF263	MA0528.2	C_ZNF263	360	0.32901	18	0.25988	12	-0.07771	3.84245E-30	FALSE
CREM_MA0609.2	CREM	MA0609.2	C_ATF2	82	0.48745	14	0.39475	13	-0.04611	1.98990E-04	FALSE
