# Supplementary material for: CITED2 is a druggable epigenetic switch coupling neuronal maturation to regenerative decline
Source: EMBO Mol Med. 2026 Feb 23;18(4):1174–201. doi: 10.1038/s44321-026-00385-w (PMC13083982; doi:10.1038/s44321-026-00385-w)
Supplement: Supplementary file 9 — Dataset EV7 [file 44321_2026_385_MOESM9_ESM.xlsx]

## Sheet: Legend
	Dataset EV7
	Data file containing unbiased correlation analysis between RNA-seq and ATAC-seq Cited2 v GFP datasets, GO and KEGG functional analysis of He-HA and ME-MA genes, and the differentially expressed and accessible genes in common between both RNA-seq and ATAC-seq datasets.

## Sheet: RNA-ATAC correlation
Gene_ID	Gene_Name	RNA_TPM	ATAC_TPM	RNA_zscored	ATAC_zscored	Grouped		Counts
ENSMUSG00000074369	Obox2	0	-4.46847	-0.728875	-2.19198	None		HE-HA	7582
ENSMUSG00000078688	Mup2	0	-4.38795	-0.728875	-2.16562	None		ME-MA	6420
ENSMUSG00000073834	Mup11	0	-4.25162	-0.728875	-2.12098	None		HE-MA	4336
ENSMUSG00000087133	Gm6956	0	-4.23206	-0.728875	-2.11458	None		ME-HA	2396
ENSMUSG00000087133	Gm27192	0	-4.23206	-0.728875	-2.11458	None
ENSMUSG00000095650	Gm20854	0	-4.13459	-0.728875	-2.08266	None
ENSMUSG00000078877	Gm14295	6.19189	-4.11202	1.29853	-2.07527	HE-MA
ENSMUSG00000095113	Gm3633	0	-4.0652	-0.728875	-2.05994	None
ENSMUSG00000095829	Speer1-ps1	-2.63128	-4.03463	-1.59043	-2.04993	ME-MA
ENSMUSG00000095829	Speer1	-2.63128	-4.03463	-1.59043	-2.04993	ME-MA
ENSMUSG00000072814	Gm7982	0	-3.99389	-0.728875	-2.03659	None
ENSMUSG00000080876	Gm14332	0	-3.94723	-0.728875	-2.02131	None
ENSMUSG00000096904	Gm3591	0	-3.91142	-0.728875	-2.00959	None
ENSMUSG00000096904	Lamtor3-ps	0	-3.91142	-0.728875	-2.00959	None
ENSMUSG00000078686	Mup9	0	-3.8168	-0.728875	-1.97861	None
ENSMUSG00000067562	Dmrtc1c1	0	-3.7698	-0.728875	-1.96322	None
ENSMUSG00000094628	Gm3252	0	-3.67279	-0.728875	-1.93145	None
ENSMUSG00000092167	Gm3696	0.685425	-3.67279	-0.504447	-1.93145	None
ENSMUSG00000074521	Gm14327	5.11553	-3.67279	0.946101	-1.93145	HE-MA
ENSMUSG00000072605	Gm10376	0	-3.58302	-0.728875	-1.90206	None
ENSMUSG00000093989	Rnasek	9.21953	-3.54216	2.28987	-1.88868	HE-MA
ENSMUSG00000074529	C330013J21Rik	-0.662654	-3.5303	-0.945847	-1.8848	ME-MA
ENSMUSG00000074529	Zfp972	-0.662654	-3.5303	-0.945847	-1.8848	ME-MA
ENSMUSG00000091736	Yy2	-2.34344	-3.52706	-1.49619	-1.88374	ME-MA
ENSMUSG00000096218	Gm2916	0	-3.52706	-0.728875	-1.88374	None
ENSMUSG00000072821	Gm6351	0	-3.45915	-0.728875	-1.8615	None
ENSMUSG00000085818	Gm13267	0	-3.43708	-0.728875	-1.85428	None
ENSMUSG00000018920	Cxcl16	0.781753	-3.43018	-0.472906	-1.85202	None
ENSMUSG00000094258	Gm8159	0	-3.41833	-0.728875	-1.84814	None
ENSMUSG00000096183	Gm3727	0	-3.41693	-0.728875	-1.84768	None
ENSMUSG00000090404	Gm8362	0	-3.41483	-0.728875	-1.84699	None
ENSMUSG00000097616	AC113309.1	2.10395	-3.40428	-0.0399787	-1.84354	HE-MA
ENSMUSG00000097616	1110019D14Rik	2.10395	-3.40428	-0.0399787	-1.84354	HE-MA
ENSMUSG00000070847	Vmn2r30	-3.38096	-3.40075	-1.8359	-1.84238	ME-MA
ENSMUSG00000084861	1700095J07Rik	0	-3.38509	-0.728875	-1.83725	None
ENSMUSG00000027300	Ubox5	3.08326	-3.38151	0.280675	-1.83608	HE-MA
ENSMUSG00000090487	Gm2888	0	-3.37721	-0.728875	-1.83467	None
ENSMUSG00000079033	Mef2b	-2.37816	-3.37577	-1.50756	-1.8342	ME-MA
ENSMUSG00000079101	Gm2904	0	-3.37505	-0.728875	-1.83396	None
ENSMUSG00000079101	Esd-ps	0	-3.37505	-0.728875	-1.83396	None
ENSMUSG00000094157	Gm7995	0	-3.37433	-0.728875	-1.83373	None
ENSMUSG00000074149	Gm10634	-5.28986	-3.3736	-2.46093	-1.83349	ME-MA
ENSMUSG00000052955	Cpvl	-4.2204	-3.3736	-2.11076	-1.83349	ME-MA
ENSMUSG00000052865	Gm13619	-1.56909	-3.3736	-1.24264	-1.83349	ME-MA
ENSMUSG00000061808	Ttr	-1.25137	-3.3736	-1.13861	-1.83349	ME-MA
ENSMUSG00000084951	Gm15919	-0.544782	-3.3736	-0.907253	-1.83349	ME-MA
ENSMUSG00000084951	Mipepos	-0.544782	-3.3736	-0.907253	-1.83349	ME-MA
ENSMUSG00000097863	AC123679.2	-0.518941	-3.3736	-0.898792	-1.83349	ME-MA
ENSMUSG00000097863	1010001B22Rik	-0.518941	-3.3736	-0.898792	-1.83349	ME-MA
ENSMUSG00000054994	AV320801	0	-3.3736	-0.728875	-1.83349	None
ENSMUSG00000060029	4930473A02Rik	0	-3.3736	-0.728875	-1.83349	None
ENSMUSG00000060208	Defa17	0	-3.3736	-0.728875	-1.83349	None
ENSMUSG00000061845	Gm10104	0	-3.3736	-0.728875	-1.83349	None
ENSMUSG00000061845	Defa35	0	-3.3736	-0.728875	-1.83349	None
ENSMUSG00000067909	Slxl1	0	-3.3736	-0.728875	-1.83349	None
ENSMUSG00000070136	Mir496	0	-3.3736	-0.728875	-1.83349	None
ENSMUSG00000070136	Mir496a	0	-3.3736	-0.728875	-1.83349	None
ENSMUSG00000080072	Gm14757	0	-3.3736	-0.728875	-1.83349	None
ENSMUSG00000080072	Spin2-ps2	0	-3.3736	-0.728875	-1.83349	None
ENSMUSG00000080193	Gm14756	0	-3.3736	-0.728875	-1.83349	None
ENSMUSG00000080784	Gm13765	0	-3.3736	-0.728875	-1.83349	None
ENSMUSG00000081448	Gm13086	0	-3.3736	-0.728875	-1.83349	None
ENSMUSG00000081590	Gm14413	0	-3.3736	-0.728875	-1.83349	None
ENSMUSG00000081827	Gm15103	0	-3.3736	-0.728875	-1.83349	None
ENSMUSG00000082173	Mup-ps10	0	-3.3736	-0.728875	-1.83349	None
ENSMUSG00000082222	Gm14865	0	-3.3736	-0.728875	-1.83349	None
ENSMUSG00000082747	Gm14265	0	-3.3736	-0.728875	-1.83349	None
ENSMUSG00000082826	Gm6097	0	-3.3736	-0.728875	-1.83349	None
ENSMUSG00000082826	Mif-ps3	0	-3.3736	-0.728875	-1.83349	None
ENSMUSG00000082880	Gm14789	0	-3.3736	-0.728875	-1.83349	None
ENSMUSG00000083028	Gm14604	0	-3.3736	-0.728875	-1.83349	None
ENSMUSG00000083883	Gm14941	0	-3.3736	-0.728875	-1.83349	None
ENSMUSG00000084005	Gm13701	0	-3.3736	-0.728875	-1.83349	None
ENSMUSG00000084040	Gm14763	0	-3.3736	-0.728875	-1.83349	None
ENSMUSG00000086525	Gm15281	0	-3.3736	-0.728875	-1.83349	None
ENSMUSG00000087271	2900008C10Rik	0	-3.3736	-0.728875	-1.83349	None
ENSMUSG00000090772	Gm2930	0	-3.3736	-0.728875	-1.83349	None
ENSMUSG00000090788	Gm9597	0	-3.3736	-0.728875	-1.83349	None
ENSMUSG00000090975	Gm17162	0	-3.3736	-0.728875	-1.83349	None
ENSMUSG00000091031	Gm17063	0	-3.3736	-0.728875	-1.83349	None
ENSMUSG00000091821	Srsx	0	-3.3736	-0.728875	-1.83349	None
ENSMUSG00000092027	Gm17062	0	-3.3736	-0.728875	-1.83349	None
ENSMUSG00000092047	Gm17631	0	-3.3736	-0.728875	-1.83349	None
ENSMUSG00000092345	Gm20503	0	-3.3736	-0.728875	-1.83349	None
ENSMUSG00000092361	Gm20433	0	-3.3736	-0.728875	-1.83349	None
ENSMUSG00000092450	Vmn1r-ps31	0	-3.3736	-0.728875	-1.83349	None
ENSMUSG00000092588	Gm20534	0	-3.3736	-0.728875	-1.83349	None
ENSMUSG00000093390	Gm20652	0	-3.3736	-0.728875	-1.83349	None
ENSMUSG00000093564	Gm18396	0	-3.3736	-0.728875	-1.83349	None
ENSMUSG00000093903	Gm21440	0	-3.3736	-0.728875	-1.83349	None
ENSMUSG00000093903	Gm21454	0	-3.3736	-0.728875	-1.83349	None
ENSMUSG00000094049	Gm26283	0	-3.3736	-0.728875	-1.83349	None
ENSMUSG00000094109	Gm22776	0	-3.3736	-0.728875	-1.83349	None
ENSMUSG00000094235	Gm12567	0	-3.3736	-0.728875	-1.83349	None
ENSMUSG00000094235	Mup-ps24	0	-3.3736	-0.728875	-1.83349	None
ENSMUSG00000094331	Gm13275	0	-3.3736	-0.728875	-1.83349	None
ENSMUSG00000094498	Gm10582	0	-3.3736	-0.728875	-1.83349	None
ENSMUSG00000094499	Vmn2r-ps104	0	-3.3736	-0.728875	-1.83349	None
ENSMUSG00000094522	Gm22912	0	-3.3736	-0.728875	-1.83349	None
ENSMUSG00000094680	Vmn1r121	0	-3.3736	-0.728875	-1.83349	None
ENSMUSG00000094758	Trav13d-2	0	-3.3736	-0.728875	-1.83349	None
ENSMUSG00000094762	Gm10670	0	-3.3736	-0.728875	-1.83349	None
ENSMUSG00000094784	Gm8122	0	-3.3736	-0.728875	-1.83349	None
ENSMUSG00000094881	Gm6026	0	-3.3736	-0.728875	-1.83349	None
ENSMUSG00000094881	H2al2c	0	-3.3736	-0.728875	-1.83349	None
ENSMUSG00000094994	Gm22046	0	-3.3736	-0.728875	-1.83349	None
ENSMUSG00000095066	Defa20	0	-3.3736	-0.728875	-1.83349	None
ENSMUSG00000095688	Gm21782	0	-3.3736	-0.728875	-1.83349	None
ENSMUSG00000095695	Gm13277	0	-3.3736	-0.728875	-1.83349	None
ENSMUSG00000095952	Gm3977	0	-3.3736	-0.728875	-1.83349	None
ENSMUSG00000095952	Obox4-ps12	0	-3.3736	-0.728875	-1.83349	None
ENSMUSG00000096017	Gm26502	0	-3.3736	-0.728875	-1.83349	None
ENSMUSG00000096067	Gm23682	0	-3.3736	-0.728875	-1.83349	None
ENSMUSG00000096181	Gm23307	0	-3.3736	-0.728875	-1.83349	None
ENSMUSG00000096292	Gm2666	0	-3.3736	-0.728875	-1.83349	None
ENSMUSG00000096313	Gm23524	0	-3.3736	-0.728875	-1.83349	None
ENSMUSG00000096563	Gm24095	0	-3.3736	-0.728875	-1.83349	None
ENSMUSG00000096645	Gm21492	0	-3.3736	-0.728875	-1.83349	None
ENSMUSG00000096645	Spin2e	0	-3.3736	-0.728875	-1.83349	None
ENSMUSG00000096652	Mup-ps9	0	-3.3736	-0.728875	-1.83349	None
ENSMUSG00000096759	Snord116l2	0	-3.3736	-0.728875	-1.83349	None
ENSMUSG00000096786	Gm24641	0	-3.3736	-0.728875	-1.83349	None
ENSMUSG00000096813	Vmn1r126	0	-3.3736	-0.728875	-1.83349	None
ENSMUSG00000096845	Gm25597	0	-3.3736	-0.728875	-1.83349	None
uc007glv.2	DQ542726	0	-3.3736	-0.728875	-1.83349	None
uc007qkk.2	DQ565966	0	-3.3736	-0.728875	-1.83349	None
uc008flo.2	DQ548665	0	-3.3736	-0.728875	-1.83349	None
uc011xoe.2	AB339928	0	-3.3736	-0.728875	-1.83349	None
uc029rdu.1	DQ692434	0	-3.3736	-0.728875	-1.83349	None
uc029sah.1	DQ556214	0	-3.3736	-0.728875	-1.83349	None
uc029uql.1	DQ568775	0	-3.3736	-0.728875	-1.83349	None
uc029vth.1	AB335737	0	-3.3736	-0.728875	-1.83349	None
uc029vxb.1	DQ687767	0	-3.3736	-0.728875	-1.83349	None
ENSMUSG00000096988	AC122487.1	0.592578	-3.3736	-0.534848	-1.83349	None
ENSMUSG00000096988	A930029G22Rik	0.592578	-3.3736	-0.534848	-1.83349	None
ENSMUSG00000096446	Gm8104	1.50608	-3.3736	-0.235742	-1.83349	HE-MA
ENSMUSG00000085379	2310058D17Rik	1.80149	-3.3736	-0.139016	-1.83349	HE-MA
ENSMUSG00000038252	Ncapd2	2.54525	-3.3736	0.104513	-1.83349	HE-MA
ENSMUSG00000045538	Ddx28	3.51144	-3.3736	0.420873	-1.83349	HE-MA
ENSMUSG00000031984	2810004N23Rik	3.932	-3.3736	0.558578	-1.83349	HE-MA
ENSMUSG00000031600	Vps37a	4.62005	-3.3736	0.783864	-1.83349	HE-MA
ENSMUSG00000063787	Chchd1	5.95264	-3.3736	1.22019	-1.83349	HE-MA
ENSMUSG00000079407	1700110I01Rik	0	-3.27257	-0.728875	-1.80041	None
ENSMUSG00000096846	Gm8890	-4.24221	-3.21564	-2.1179	-1.78177	ME-MA
ENSMUSG00000090691	Gm3667	-0.14124	-3.21118	-0.775121	-1.78031	ME-MA
ENSMUSG00000079378	Gm8279	0	-3.10993	-0.728875	-1.74716	None
ENSMUSG00000091882	Gm6337	0	-3.10993	-0.728875	-1.74716	None
ENSMUSG00000073723	Gm13102	0	-3.10573	-0.728875	-1.74578	None
ENSMUSG00000023904	Hcfc1r1	8.00458	-3.08738	1.89206	-1.73978	HE-MA
ENSMUSG00000089661	Mia	-1.07438	-3.08667	-1.08066	-1.73954	ME-MA
ENSMUSG00000020448	Rnf185	4.60566	-3.08596	0.779153	-1.73931	HE-MA
ENSMUSG00000094925	Gm5798	0	-3.08383	-0.728875	-1.73861	None
ENSMUSG00000080727	C920021L13Rik	-0.434327	-3.07168	-0.871087	-1.73463	ME-MA
ENSMUSG00000031286	Glt28d2	-4.14815	-3.06665	-2.0871	-1.73298	ME-MA
ENSMUSG00000094030	Gm21833	-5.97416	-3.0652	-2.68499	-1.73251	ME-MA
ENSMUSG00000091903	Gm6460	-4.7199	-3.0652	-2.27431	-1.73251	ME-MA
ENSMUSG00000085595	Gm16090	-4.64691	-3.0652	-2.25041	-1.73251	ME-MA
ENSMUSG00000080952	Gm5379	-4.50456	-3.0652	-2.2038	-1.73251	ME-MA
ENSMUSG00000096751	Gm21971	-3.98999	-3.0652	-2.03531	-1.73251	ME-MA
ENSMUSG00000096751	Gm28373	-3.98999	-3.0652	-2.03531	-1.73251	ME-MA
ENSMUSG00000095294	Gm21119	-2.04515	-3.0652	-1.39852	-1.73251	ME-MA
ENSMUSG00000093594	Gm20707	-1.68854	-3.0652	-1.28175	-1.73251	ME-MA
ENSMUSG00000096488	Gm10409	-0.4626	-3.0652	-0.880344	-1.73251	ME-MA
ENSMUSG00000096505	Trav4d-4	-0.0450543	-3.0652	-0.743627	-1.73251	ME-MA
ENSMUSG00000059626	Rhox3e	0	-3.0652	-0.728875	-1.73251	None
ENSMUSG00000071295	Gm10323	0	-3.0652	-0.728875	-1.73251	None
ENSMUSG00000073267	Gm1993	0	-3.0652	-0.728875	-1.73251	None
ENSMUSG00000073497	AA792892	0	-3.0652	-0.728875	-1.73251	None
ENSMUSG00000074442	Defa-rs7	0	-3.0652	-0.728875	-1.73251	None
ENSMUSG00000074442	Defa31	0	-3.0652	-0.728875	-1.73251	None
ENSMUSG00000074877	Gm10780	0	-3.0652	-0.728875	-1.73251	None
ENSMUSG00000078876	Gm14408	0	-3.0652	-0.728875	-1.73251	None
ENSMUSG00000082589	Gm12433	0	-3.0652	-0.728875	-1.73251	None
ENSMUSG00000082685	Gm14689	0	-3.0652	-0.728875	-1.73251	None
ENSMUSG00000084073	Gm11910	0	-3.0652	-0.728875	-1.73251	None
ENSMUSG00000085552	Gm21990	0	-3.0652	-0.728875	-1.73251	None
ENSMUSG00000085775	Gm14364	0	-3.0652	-0.728875	-1.73251	None
ENSMUSG00000087432	Gm15123	0	-3.0652	-0.728875	-1.73251	None
ENSMUSG00000088878	Gm25868	0	-3.0652	-0.728875	-1.73251	None
ENSMUSG00000090634	Gm8126	0	-3.0652	-0.728875	-1.73251	None
ENSMUSG00000090635	Gm2951	0	-3.0652	-0.728875	-1.73251	None
ENSMUSG00000090892	Vmn2r41	0	-3.0652	-0.728875	-1.73251	None
ENSMUSG00000091227	Gm3755	0	-3.0652	-0.728875	-1.73251	None
ENSMUSG00000091290	Gm3275	0	-3.0652	-0.728875	-1.73251	None
ENSMUSG00000092173	Vmn2r-ps38	0	-3.0652	-0.728875	-1.73251	None
ENSMUSG00000092185	Gm20416	0	-3.0652	-0.728875	-1.73251	None
ENSMUSG00000092723	Gm24804	0	-3.0652	-0.728875	-1.73251	None
ENSMUSG00000093961	Gm3989	0	-3.0652	-0.728875	-1.73251	None
ENSMUSG00000093961	Obox4-ps17	0	-3.0652	-0.728875	-1.73251	None
ENSMUSG00000094346	Gm21746	0	-3.0652	-0.728875	-1.73251	None
ENSMUSG00000094542	Vmn1r149	0	-3.0652	-0.728875	-1.73251	None
ENSMUSG00000094543	Gm8212	0	-3.0652	-0.728875	-1.73251	None
ENSMUSG00000094744	Gm20860	0	-3.0652	-0.728875	-1.73251	None
ENSMUSG00000094794	Gm6019	0	-3.0652	-0.728875	-1.73251	None
ENSMUSG00000094798	Vmn1r2	0	-3.0652	-0.728875	-1.73251	None
ENSMUSG00000095063	Slx	0	-3.0652	-0.728875	-1.73251	None
ENSMUSG00000095425	Gm24417	0	-3.0652	-0.728875	-1.73251	None
ENSMUSG00000095490	Gm7951	0	-3.0652	-0.728875	-1.73251	None
ENSMUSG00000095865	Gm13237	0	-3.0652	-0.728875	-1.73251	None
ENSMUSG00000096057	Gm25944	0	-3.0652	-0.728875	-1.73251	None
ENSMUSG00000096071	Vmn1r143	0	-3.0652	-0.728875	-1.73251	None
ENSMUSG00000096275	Gm20901	0	-3.0652	-0.728875	-1.73251	None
ENSMUSG00000096347	Gm21758	0	-3.0652	-0.728875	-1.73251	None
ENSMUSG00000096797	Gm3998	0	-3.0652	-0.728875	-1.73251	None
ENSMUSG00000096828	Gm3618	0	-3.0652	-0.728875	-1.73251	None
ENSMUSG00000097094	AL844180.1	0	-3.0652	-0.728875	-1.73251	None
ENSMUSG00000097382	RP24-211P18.4	0	-3.0652	-0.728875	-1.73251	None
ENSMUSG00000097382	Gm26817	0	-3.0652	-0.728875	-1.73251	None
uc008muz.2	DQ695213	0	-3.0652	-0.728875	-1.73251	None
uc029taz.1	DQ720899	0	-3.0652	-0.728875	-1.73251	None
uc029unh.1	DQ564077	0	-3.0652	-0.728875	-1.73251	None
ENSMUSG00000085829	Gm4285	0.463104	-3.0652	-0.577241	-1.73251	None
ENSMUSG00000032381	Fam96a	4.69012	-3.0652	0.806807	-1.73251	HE-MA
ENSMUSG00000032381	Ciao2a	4.69012	-3.0652	0.806807	-1.73251	HE-MA
ENSMUSG00000038855	Itpkb	5.37823	-3.0652	1.03212	-1.73251	HE-MA
ENSMUSG00000021027	Ralgapa1	6.51527	-3.0652	1.40442	-1.73251	HE-MA
ENSMUSG00000026234	Ncl	6.91285	-3.0652	1.5346	-1.73251	HE-MA
ENSMUSG00000031703	Itfg1	8.28387	-3.0652	1.98351	-1.73251	HE-MA
ENSMUSG00000090872	Gm3239	0	-3.06388	-0.728875	-1.73208	None
ENSMUSG00000057388	Mrpl18	5.83295	-2.971	1.181	-1.70167	HE-MA
ENSMUSG00000073830	Mup14	-4.08168	-2.92469	-2.06534	-1.6865	ME-MA
ENSMUSG00000078878	Gm14305	6.43025	-2.89881	1.37658	-1.67803	HE-MA
ENSMUSG00000078870	Gm14410	5.9431	-2.86269	1.21707	-1.6662	HE-MA
ENSMUSG00000021867	Tmem254b	5.3409	-2.80313	1.01989	-1.6467	HE-MA
ENSMUSG00000078864	Gm14322	4.33844	-2.79211	0.691658	-1.6431	HE-MA
ENSMUSG00000095298	Gm12407	-0.146596	-2.79175	-0.776875	-1.64298	ME-MA
ENSMUSG00000096793	Gm3002	-4.6656	-2.77118	-2.25653	-1.63624	ME-MA
ENSMUSG00000081949	Gm14392	0	-2.77118	-0.728875	-1.63624	None
ENSMUSG00000043090	Zfp866	3.7462	-2.77118	0.497741	-1.63624	HE-MA
ENSMUSG00000022361	Zhx1	5.29163	-2.76451	1.00376	-1.63406	HE-MA
ENSMUSG00000092165	Gm5624	0	-2.7636	-0.728875	-1.63376	None
ENSMUSG00000006456	Rbm14	3.89605	-2.75817	0.546807	-1.63198	HE-MA
ENSMUSG00000095528	Gm10375	0	-2.7098	-0.728875	-1.61614	None
ENSMUSG00000090643	Gm3453	0	-2.67639	-0.728875	-1.6052	None
ENSMUSG00000096399	Vmn2r35	-5.08698	-2.67279	-2.3945	-1.60402	ME-MA
ENSMUSG00000065528	Mir320	0	-2.67279	-0.728875	-1.60402	None
ENSMUSG00000068218	Ssxb9	0	-2.67279	-0.728875	-1.60402	None
ENSMUSG00000074437	Defa-rs1	0	-2.67279	-0.728875	-1.60402	None
ENSMUSG00000074437	Defa29	0	-2.67279	-0.728875	-1.60402	None
ENSMUSG00000074830	Zfp640	0	-2.67279	-0.728875	-1.60402	None
ENSMUSG00000075726	Gm23254	0	-2.67279	-0.728875	-1.60402	None
ENSMUSG00000080073	Gm9427	0	-2.67279	-0.728875	-1.60402	None
ENSMUSG00000080741	Gm11398	0	-2.67279	-0.728875	-1.60402	None
ENSMUSG00000080889	Gm7974	0	-2.67279	-0.728875	-1.60402	None
ENSMUSG00000081401	Gm14889	0	-2.67279	-0.728875	-1.60402	None
ENSMUSG00000083788	Gm11499	0	-2.67279	-0.728875	-1.60402	None
ENSMUSG00000083918	Gm14352	0	-2.67279	-0.728875	-1.60402	None
ENSMUSG00000085198	4933416E03Rik	0	-2.67279	-0.728875	-1.60402	None
ENSMUSG00000085706	Gm9428	0	-2.67279	-0.728875	-1.60402	None
ENSMUSG00000086497	Gm15259	0	-2.67279	-0.728875	-1.60402	None
ENSMUSG00000087224	Gm2182	0	-2.67279	-0.728875	-1.60402	None
ENSMUSG00000090292	Gm17152	0	-2.67279	-0.728875	-1.60402	None
ENSMUSG00000090353	Gm17555	0	-2.67279	-0.728875	-1.60402	None
ENSMUSG00000090839	Gm17094	0	-2.67279	-0.728875	-1.60402	None
ENSMUSG00000091099	Gm17164	0	-2.67279	-0.728875	-1.60402	None
ENSMUSG00000091131	Gm7945	0	-2.67279	-0.728875	-1.60402	None
ENSMUSG00000091672	Gm17129	0	-2.67279	-0.728875	-1.60402	None
ENSMUSG00000091757	Gm17064	0	-2.67279	-0.728875	-1.60402	None
ENSMUSG00000092152	Gm17026	0	-2.67279	-0.728875	-1.60402	None
ENSMUSG00000092280	Gm20411	0	-2.67279	-0.728875	-1.60402	None
ENSMUSG00000093830	Gm23145	0	-2.67279	-0.728875	-1.60402	None
ENSMUSG00000094376	Gm13278	0	-2.67279	-0.728875	-1.60402	None
ENSMUSG00000094765	Gm25523	0	-2.67279	-0.728875	-1.60402	None
ENSMUSG00000094987	Gm23724	0	-2.67279	-0.728875	-1.60402	None
ENSMUSG00000095124	Gm3348	0	-2.67279	-0.728875	-1.60402	None
ENSMUSG00000095201	Vmn1r91	0	-2.67279	-0.728875	-1.60402	None
ENSMUSG00000095309	Vmn1r125	0	-2.67279	-0.728875	-1.60402	None
ENSMUSG00000095313	Gm6740	0	-2.67279	-0.728875	-1.60402	None
ENSMUSG00000095532	Mup-ps13	0	-2.67279	-0.728875	-1.60402	None
ENSMUSG00000095537	Gm25286	0	-2.67279	-0.728875	-1.60402	None
ENSMUSG00000095862	Trav6-6	0	-2.67279	-0.728875	-1.60402	None
ENSMUSG00000096268	Gm20914	0	-2.67279	-0.728875	-1.60402	None
ENSMUSG00000096565	Gm24100	0	-2.67279	-0.728875	-1.60402	None
ENSMUSG00000096767	Ighv1-62-3	0	-2.67279	-0.728875	-1.60402	None
ENSMUSG00000096857	Gm7732	0	-2.67279	-0.728875	-1.60402	None
ENSMUSG00000096955	RP24-211P18.5	0	-2.67279	-0.728875	-1.60402	None
ENSMUSG00000096955	Gm26570	0	-2.67279	-0.728875	-1.60402	None
ENSMUSG00000096983	AL593853.1	0	-2.67279	-0.728875	-1.60402	None
uc007qlc.1	DQ553449	0	-2.67279	-0.728875	-1.60402	None
uc008tpo.2	DQ555789	0	-2.67279	-0.728875	-1.60402	None
uc029wkr.1	DQ723808	0	-2.67279	-0.728875	-1.60402	None
uc029wug.1	DQ726938	0	-2.67279	-0.728875	-1.60402	None
uc029xor.1	Rbmy1a1	0	-2.67279	-0.728875	-1.60402	None
ENSMUSG00000071362	Gm10330	0.417036	-2.67279	-0.592325	-1.60402	None
ENSMUSG00000093242	Gm24574	2.21991	-2.67279	-0.00201	-1.60402	HE-MA
ENSMUSG00000086158	Gm5918	3.40987	-2.67279	0.387615	-1.60402	HE-MA
ENSMUSG00000086158	Ccpg1os	3.40987	-2.67279	0.387615	-1.60402	HE-MA
ENSMUSG00000015126	Tsr3	5.146	-2.67279	0.956075	-1.60402	HE-MA
ENSMUSG00000025868	Higd2a	7.62028	-2.67279	1.76623	-1.60402	HE-MA
ENSMUSG00000073842	Mup7	0	-2.57248	-0.728875	-1.57118	None
ENSMUSG00000090827	Gm8297	0	-2.57178	-0.728875	-1.57095	None
ENSMUSG00000095056	Gm3159	0	-2.57178	-0.728875	-1.57095	None
ENSMUSG00000091971	Hspa1a	4.48679	-2.54853	0.740232	-1.56334	HE-MA
ENSMUSG00000037787	Apopt1	4.87078	-2.54497	0.865961	-1.56217	HE-MA
ENSMUSG00000095362	Gm14325	6.83576	-2.53998	1.50935	-1.56054	HE-MA
ENSMUSG00000095918	Gm5861	-3.45581	-2.53731	-1.86041	-1.55967	ME-MA
ENSMUSG00000094658	Rbmy	-4.93879	-2.52706	-2.34598	-1.55631	ME-MA
ENSMUSG00000067698	Gm10220	-3.6467	-2.52706	-1.92291	-1.55631	ME-MA
ENSMUSG00000097199	RP24-152K24.7	-1.34129	-2.52706	-1.16805	-1.55631	ME-MA
ENSMUSG00000097199	Gm26991	-1.34129	-2.52706	-1.16805	-1.55631	ME-MA
ENSMUSG00000086580	Gm15280	-0.856299	-2.52706	-1.00925	-1.55631	ME-MA
ENSMUSG00000095590	Gm24305	-0.302784	-2.52706	-0.828016	-1.55631	ME-MA
ENSMUSG00000063206	Gm15315	0	-2.52706	-0.728875	-1.55631	None
ENSMUSG00000063206	Defa34	0	-2.52706	-0.728875	-1.55631	None
ENSMUSG00000070106	Mir363	0	-2.52706	-0.728875	-1.55631	None
ENSMUSG00000079254	Itprip	0	-2.52706	-0.728875	-1.55631	None
ENSMUSG00000079392	Gm17170	0	-2.52706	-0.728875	-1.55631	None
ENSMUSG00000080181	Gm11678	0	-2.52706	-0.728875	-1.55631	None
ENSMUSG00000081809	Gm15539	0	-2.52706	-0.728875	-1.55631	None
ENSMUSG00000082323	Gm15314	0	-2.52706	-0.728875	-1.55631	None
ENSMUSG00000082387	Gm15724	0	-2.52706	-0.728875	-1.55631	None
ENSMUSG00000084955	Gm14349	0	-2.52706	-0.728875	-1.55631	None
ENSMUSG00000087557	Gm15869	0	-2.52706	-0.728875	-1.55631	None
ENSMUSG00000090505	Gm3486	0	-2.52706	-0.728875	-1.55631	None
ENSMUSG00000090821	Gm8161	0	-2.52706	-0.728875	-1.55631	None
ENSMUSG00000091741	Gm17161	0	-2.52706	-0.728875	-1.55631	None
ENSMUSG00000092255	Gm20455	0	-2.52706	-0.728875	-1.55631	None
ENSMUSG00000092294	Gm18200	0	-2.52706	-0.728875	-1.55631	None
ENSMUSG00000092620	Gm18201	0	-2.52706	-0.728875	-1.55631	None
ENSMUSG00000093397	Gm4014	0	-2.52706	-0.728875	-1.55631	None
ENSMUSG00000093397	Obox4-ps29	0	-2.52706	-0.728875	-1.55631	None
ENSMUSG00000094093	Gm25647	0	-2.52706	-0.728875	-1.55631	None
ENSMUSG00000094099	Gm25823	0	-2.52706	-0.728875	-1.55631	None
ENSMUSG00000094389	Gm22188	0	-2.52706	-0.728875	-1.55631	None
ENSMUSG00000094389	Snord116l14	0	-2.52706	-0.728875	-1.55631	None
ENSMUSG00000094482	Vmn2r-ps8	0	-2.52706	-0.728875	-1.55631	None
ENSMUSG00000094570	Gm20931	0	-2.52706	-0.728875	-1.55631	None
ENSMUSG00000094573	Gm23549	0	-2.52706	-0.728875	-1.55631	None
ENSMUSG00000094737	Gm17045	0	-2.52706	-0.728875	-1.55631	None
ENSMUSG00000094815	Gm22615	0	-2.52706	-0.728875	-1.55631	None
ENSMUSG00000094877	Trav3n-3	0	-2.52706	-0.728875	-1.55631	None
ENSMUSG00000094917	Gm26390	0	-2.52706	-0.728875	-1.55631	None
ENSMUSG00000095324	Gm20825	0	-2.52706	-0.728875	-1.55631	None
ENSMUSG00000095354	Gm20504	0	-2.52706	-0.728875	-1.55631	None
ENSMUSG00000095551	Gm7980	0	-2.52706	-0.728875	-1.55631	None
ENSMUSG00000095639	Gm22941	0	-2.52706	-0.728875	-1.55631	None
ENSMUSG00000095671	Gm25098	0	-2.52706	-0.728875	-1.55631	None
ENSMUSG00000095773	Vmn2r38	0	-2.52706	-0.728875	-1.55631	None
ENSMUSG00000096511	Gm21201	0	-2.52706	-0.728875	-1.55631	None
ENSMUSG00000096660	Gm22863	0	-2.52706	-0.728875	-1.55631	None
ENSMUSG00000096811	Gm25088	0	-2.52706	-0.728875	-1.55631	None
ENSMUSG00000097135	AC124560.1	0	-2.52706	-0.728875	-1.55631	None
ENSMUSG00000097479	AC165433.1	0	-2.52706	-0.728875	-1.55631	None
uc008mzk.1	DQ693697	0	-2.52706	-0.728875	-1.55631	None
uc009jga.1	1700012D14Rik	0	-2.52706	-0.728875	-1.55631	None
uc009mce.1	1700026F02Rik	0	-2.52706	-0.728875	-1.55631	None
uc009noy.2	DQ563521	0	-2.52706	-0.728875	-1.55631	None
uc009qqu.2	2310009A05Rik	0	-2.52706	-0.728875	-1.55631	None
uc029rgq.1	AB340070	0	-2.52706	-0.728875	-1.55631	None
ENSMUSG00000041491	Cep78	3.09536	-2.52706	0.284635	-1.55631	HE-MA
ENSMUSG00000046096	BC030336	5.67754	-2.52706	1.13012	-1.55631	HE-MA
ENSMUSG00000046096	Mosmo	5.67754	-2.52706	1.13012	-1.55631	HE-MA
ENSMUSG00000079386	Gm3173	0	-2.51545	-0.728875	-1.55251	None
ENSMUSG00000052790	Gm9890	0	-2.49118	-0.728875	-1.54456	None
ENSMUSG00000090363	Gm3512	-0.883017	-2.44829	-1.018	-1.53052	ME-MA
ENSMUSG00000070141	Mir494	0	-2.3736	-0.728875	-1.50606	None
ENSMUSG00000083702	Gm14428	0	-2.3736	-0.728875	-1.50606	None
ENSMUSG00000083927	Gm14749	0	-2.3736	-0.728875	-1.50606	None
ENSMUSG00000090681	Gm3221	0	-2.3736	-0.728875	-1.50606	None
ENSMUSG00000092233	Gm20403	0	-2.3736	-0.728875	-1.50606	None
ENSMUSG00000092314	Gm3563	0	-2.3736	-0.728875	-1.50606	None
ENSMUSG00000094034	Gm24653	0	-2.3736	-0.728875	-1.50606	None
ENSMUSG00000094060	Gm25157	0	-2.3736	-0.728875	-1.50606	None
ENSMUSG00000094308	Gm24926	0	-2.3736	-0.728875	-1.50606	None
ENSMUSG00000094753	Gm25017	0	-2.3736	-0.728875	-1.50606	None
ENSMUSG00000095693	Gm21820	0	-2.3736	-0.728875	-1.50606	None
ENSMUSG00000096073	Gm4220	0	-2.3736	-0.728875	-1.50606	None
ENSMUSG00000096324	Gm26336	0	-2.3736	-0.728875	-1.50606	None
ENSMUSG00000096654	Gm14309	0	-2.3736	-0.728875	-1.50606	None
ENSMUSG00000096654	Mup-ps29	0	-2.3736	-0.728875	-1.50606	None
uc011ymq.2	AB342673	0	-2.3736	-0.728875	-1.50606	None
uc012awc.1	AB350956	0	-2.3736	-0.728875	-1.50606	None
uc029sdr.1	AK172204	0	-2.3736	-0.728875	-1.50606	None
uc029wpz.1	AB347750	0	-2.3736	-0.728875	-1.50606	None
uc029xjf.1	Gm2837	0	-2.3736	-0.728875	-1.50606	None
ENSMUSG00000095990	Zfp97	2.88132	-2.3736	0.214552	-1.50606	HE-MA
ENSMUSG00000096401	Gm21811	3.95313	-2.29452	0.565494	-1.48017	HE-MA
ENSMUSG00000093979	Gm2237	-2.95957	-2.29011	-1.69793	-1.47872	ME-MA
ENSMUSG00000029462	Vps29	7.50974	-2.27534	1.73003	-1.47389	HE-MA
ENSMUSG00000092308	Gm3623	0	-2.22838	-0.728875	-1.45851	None
ENSMUSG00000091453	Gm6541	0	-2.2241	-0.728875	-1.45711	None
ENSMUSG00000070354	Gm21975	-5.31236	-2.21118	-2.4683	-1.45288	ME-MA
ENSMUSG00000070354	Evi2	-5.31236	-2.21118	-2.4683	-1.45288	ME-MA
ENSMUSG00000089789	Rdh1	-3.95801	-2.21118	-2.02485	-1.45288	ME-MA
ENSMUSG00000094036	Gm6465	-3.76213	-2.21118	-1.96071	-1.45288	ME-MA
ENSMUSG00000053081	1700069B07Rik	-2.16907	-2.21118	-1.43909	-1.45288	ME-MA
ENSMUSG00000065176	Rnu12	0	-2.21118	-0.728875	-1.45288	None
ENSMUSG00000074440	Defa3	0	-2.21118	-0.728875	-1.45288	None
ENSMUSG00000080903	Gm16383	0	-2.21118	-0.728875	-1.45288	None
ENSMUSG00000080933	Rhox3g	0	-2.21118	-0.728875	-1.45288	None
ENSMUSG00000081207	Gm13775	0	-2.21118	-0.728875	-1.45288	None
ENSMUSG00000083101	Gm13430	0	-2.21118	-0.728875	-1.45288	None
ENSMUSG00000083577	Gm12432	0	-2.21118	-0.728875	-1.45288	None
ENSMUSG00000087503	Gm11459	0	-2.21118	-0.728875	-1.45288	None
ENSMUSG00000091146	Gm3077	0	-2.21118	-0.728875	-1.45288	None
ENSMUSG00000091740	Gm7929	0	-2.21118	-0.728875	-1.45288	None
ENSMUSG00000092441	Vmn2r-ps46	0	-2.21118	-0.728875	-1.45288	None
ENSMUSG00000094231	Trav9n-4	0	-2.21118	-0.728875	-1.45288	None
ENSMUSG00000094826	Gm23804	0	-2.21118	-0.728875	-1.45288	None
ENSMUSG00000095111	Gm23713	0	-2.21118	-0.728875	-1.45288	None
ENSMUSG00000095846	Gm2001	0	-2.21118	-0.728875	-1.45288	None
ENSMUSG00000096041	Gm22511	0	-2.21118	-0.728875	-1.45288	None
ENSMUSG00000096520	Gm3376	0	-2.21118	-0.728875	-1.45288	None
ENSMUSG00000097314	CT030259.2	0	-2.21118	-0.728875	-1.45288	None
uc007uyg.1	AK015607	0	-2.21118	-0.728875	-1.45288	None
uc009djr.1	AK020619	0	-2.21118	-0.728875	-1.45288	None
uc009edb.1	DQ721319	0	-2.21118	-0.728875	-1.45288	None
uc009jad.1	AK016243	0	-2.21118	-0.728875	-1.45288	None
uc029rbv.1	AB337837	0	-2.21118	-0.728875	-1.45288	None
uc029vhv.1	AB350849	0	-2.21118	-0.728875	-1.45288	None
ENSMUSG00000090370	Gm21989	2.22946	-2.21118	0.00111431	-1.45288	HE-MA
ENSMUSG00000022751	Nit2	3.49441	-2.21118	0.415297	-1.45288	HE-MA
ENSMUSG00000037740	Mrps26	5.58727	-2.21118	1.10056	-1.45288	HE-MA
ENSMUSG00000035215	Lsm7	6.7207	-2.21118	1.47168	-1.45288	HE-MA
ENSMUSG00000094105	Gm8922	0	-2.2085	-0.728875	-1.452	None
ENSMUSG00000010841	1700006E09Rik	0	-2.13815	-0.728875	-1.42897	None
ENSMUSG00000010841	Cfap97d1	0	-2.13815	-0.728875	-1.42897	None
ENSMUSG00000089844	A530032D15Rik	-5.60247	-2.12101	-2.56329	-1.42336	ME-MA
ENSMUSG00000091568	Gm8206	-4.67357	-2.11111	-2.25914	-1.42012	ME-MA
ENSMUSG00000078865	Gm14406	-5.04162	-2.07311	-2.37965	-1.40767	ME-MA
ENSMUSG00000033554	Dph5	4.35933	-2.0724	0.698499	-1.40744	HE-MA
ENSMUSG00000054957	Gm9959	-2.55639	-2.0652	-1.56591	-1.40508	ME-MA
ENSMUSG00000051940	5031410I06Rik	0	-2.0652	-0.728875	-1.40508	None
ENSMUSG00000074434	Gm6696	0	-2.0652	-0.728875	-1.40508	None
ENSMUSG00000074434	Defa28	0	-2.0652	-0.728875	-1.40508	None
ENSMUSG00000091627	Gm5929	0	-2.0652	-0.728875	-1.40508	None
ENSMUSG00000092148	Gm8005	0	-2.0652	-0.728875	-1.40508	None
ENSMUSG00000093892	Gm3261	0	-2.0652	-0.728875	-1.40508	None
ENSMUSG00000094270	Gm22291	0	-2.0652	-0.728875	-1.40508	None
ENSMUSG00000094349	Gm8082	0	-2.0652	-0.728875	-1.40508	None
ENSMUSG00000094592	Gm15140	0	-2.0652	-0.728875	-1.40508	None
ENSMUSG00000094592	Samt1d	0	-2.0652	-0.728875	-1.40508	None
uc009nhj.1	AK019773	0	-2.0652	-0.728875	-1.40508	None
uc009oad.1	5830484A20Rik	0	-2.0652	-0.728875	-1.40508	None
ENSMUSG00000049804	Armcx4	2.94609	-2.0652	0.235761	-1.40508	HE-MA
ENSMUSG00000004032	Gstm5	7.32244	-2.04964	1.66871	-1.39999	HE-MA
ENSMUSG00000024742	Fen1	3.66556	-2.04147	0.471336	-1.39731	HE-MA
ENSMUSG00000094811	Gm21103	-1.97708	-2.02578	-1.37623	-1.39217	ME-MA
ENSMUSG00000070844	Vmn2r42	0	-2.0006	-0.728875	-1.38393	None
ENSMUSG00000075599	Smok3a	0	-1.99541	-0.728875	-1.38223	None
ENSMUSG00000079037	Prnp	8.93277	-1.99111	2.19597	-1.38082	HE-MA
ENSMUSG00000038570	Fam154b	2.74885	-1.98465	0.17118	-1.37871	HE-MA
ENSMUSG00000038570	Saxo2	2.74885	-1.98465	0.17118	-1.37871	HE-MA
ENSMUSG00000097283	AC162449.1	-7.03669	-1.98105	-3.03289	-1.37753	ME-MA
ENSMUSG00000097283	Gm26686	-7.03669	-1.98105	-3.03289	-1.37753	ME-MA
ENSMUSG00000091110	Gm2832	-5.55895	-1.98105	-2.54904	-1.37753	ME-MA
ENSMUSG00000083293	Gm14313	-1.95001	-1.98105	-1.36737	-1.37753	ME-MA
ENSMUSG00000083293	Mup-ps28	-1.95001	-1.98105	-1.36737	-1.37753	ME-MA
ENSMUSG00000092574	2810047C21Rik1	-0.578105	-1.98105	-0.918164	-1.37753	ME-MA
ENSMUSG00000073601	Serpinb3c	0	-1.98105	-0.728875	-1.37753	None
ENSMUSG00000079806	Gm21719	0	-1.98105	-0.728875	-1.37753	None
ENSMUSG00000081218	Gm4297	0	-1.98105	-0.728875	-1.37753	None
ENSMUSG00000081347	Gm14702	0	-1.98105	-0.728875	-1.37753	None
ENSMUSG00000083099	Gm4732	0	-1.98105	-0.728875	-1.37753	None
ENSMUSG00000083867	Gm12893	0	-1.98105	-0.728875	-1.37753	None
ENSMUSG00000084911	Gm16185	0	-1.98105	-0.728875	-1.37753	None
ENSMUSG00000088169	Gm22059	0	-1.98105	-0.728875	-1.37753	None
ENSMUSG00000090025	Gm16088	0	-1.98105	-0.728875	-1.37753	None
ENSMUSG00000091638	Vmn1r113	0	-1.98105	-0.728875	-1.37753	None
ENSMUSG00000091676	Gm8374	0	-1.98105	-0.728875	-1.37753	None
ENSMUSG00000091961	Gm3123	0	-1.98105	-0.728875	-1.37753	None
ENSMUSG00000092227	Gm7651	0	-1.98105	-0.728875	-1.37753	None
ENSMUSG00000093351	Mir3072	0	-1.98105	-0.728875	-1.37753	None
ENSMUSG00000093549	Gm20665	0	-1.98105	-0.728875	-1.37753	None
ENSMUSG00000093549	Obox4-ps36	0	-1.98105	-0.728875	-1.37753	None
ENSMUSG00000094072	Gm11105	0	-1.98105	-0.728875	-1.37753	None
ENSMUSG00000094362	Gm21002	0	-1.98105	-0.728875	-1.37753	None
ENSMUSG00000094362	Defa33	0	-1.98105	-0.728875	-1.37753	None
ENSMUSG00000095692	Gm6901	0	-1.98105	-0.728875	-1.37753	None
ENSMUSG00000095739	Gm25314	0	-1.98105	-0.728875	-1.37753	None
ENSMUSG00000096291	Gm23933	0	-1.98105	-0.728875	-1.37753	None
ENSMUSG00000096412	Gm25484	0	-1.98105	-0.728875	-1.37753	None
ENSMUSG00000096612	Gm6882	0	-1.98105	-0.728875	-1.37753	None
ENSMUSG00000097489	AC123679.1	0	-1.98105	-0.728875	-1.37753	None
ENSMUSG00000097815	AC136215.1	0	-1.98105	-0.728875	-1.37753	None
uc007fhx.1	DQ725860	0	-1.98105	-0.728875	-1.37753	None
uc029qnq.1	DQ693239	0	-1.98105	-0.728875	-1.37753	None
uc029syh.1	AB335323	0	-1.98105	-0.728875	-1.37753	None
uc029tdv.1	DQ553878	0	-1.98105	-0.728875	-1.37753	None
ENSMUSG00000050545	Fam228b	1.91666	-1.98105	-0.101305	-1.37753	HE-MA
ENSMUSG00000024081	Cebpz	4.17847	-1.98105	0.639277	-1.37753	HE-MA
ENSMUSG00000042354	Gnl3	5.0145	-1.98105	0.913018	-1.37753	HE-MA
ENSMUSG00000087235	Gm4750	-4.97427	-1.98075	-2.3576	-1.37743	ME-MA
ENSMUSG00000078862	Gm14326	6.21844	-1.95511	1.30722	-1.36904	HE-MA
ENSMUSG00000094132	Gm3264	0	-1.92031	-0.728875	-1.35764	None
ENSMUSG00000090186	Gm7592	0	-1.91779	-0.728875	-1.35681	None
ENSMUSG00000050088	1600012H06Rik	4.64416	-1.91709	0.791758	-1.35659	HE-MA
ENSMUSG00000094328	Gm9125	0	-1.91701	-0.728875	-1.35656	None
ENSMUSG00000094328	Tdpoz9	0	-1.91701	-0.728875	-1.35656	None
ENSMUSG00000096574	Gm2956	0	-1.91072	-0.728875	-1.3545	None
ENSMUSG00000092490	Gm20482	-4.47	-1.90797	-2.19249	-1.3536	ME-MA
ENSMUSG00000031226	Pbdc1	4.46308	-1.90274	0.732469	-1.35189	HE-MA
ENSMUSG00000031948	Kars	6.5057	-1.89622	1.40128	-1.34975	HE-MA
ENSMUSG00000042148	Cox10	4.1339	-1.89055	0.624686	-1.3479	HE-MA
ENSMUSG00000083817	Gm14400	-3.8474	-1.88911	-1.98863	-1.34743	ME-MA
ENSMUSG00000097370	AC153823.1	-3.65117	-1.88911	-1.92437	-1.34743	ME-MA
ENSMUSG00000097370	4930467K11Rik	-3.65117	-1.88911	-1.92437	-1.34743	ME-MA
ENSMUSG00000029384	2010109A12Rik	-3.33203	-1.88911	-1.81988	-1.34743	ME-MA
ENSMUSG00000087341	0610040F04Rik	-1.29957	-1.88911	-1.15439	-1.34743	ME-MA
ENSMUSG00000036768	Kif15	-0.646997	-1.88911	-0.940721	-1.34743	ME-MA
ENSMUSG00000065555	Mir219-1	0	-1.88911	-0.728875	-1.34743	None
ENSMUSG00000065555	Mir219a-1	0	-1.88911	-0.728875	-1.34743	None
ENSMUSG00000074446	Defa23	0	-1.88911	-0.728875	-1.34743	None
ENSMUSG00000077222	Gm22270	0	-1.88911	-0.728875	-1.34743	None
ENSMUSG00000079031	BB287469	0	-1.88911	-0.728875	-1.34743	None
ENSMUSG00000083054	Gm12986	0	-1.88911	-0.728875	-1.34743	None
ENSMUSG00000083239	Mup-ps1	0	-1.88911	-0.728875	-1.34743	None
ENSMUSG00000084366	Gm15313	0	-1.88911	-0.728875	-1.34743	None
ENSMUSG00000091471	Gm20538	0	-1.88911	-0.728875	-1.34743	None
ENSMUSG00000093943	Gm22834	0	-1.88911	-0.728875	-1.34743	None
ENSMUSG00000094679	Gm21721	0	-1.88911	-0.728875	-1.34743	None
ENSMUSG00000095380	Gm23952	0	-1.88911	-0.728875	-1.34743	None
ENSMUSG00000095608	Olfr247	0	-1.88911	-0.728875	-1.34743	None
ENSMUSG00000095982	Vmn1r3	0	-1.88911	-0.728875	-1.34743	None
ENSMUSG00000096309	Gm25208	0	-1.88911	-0.728875	-1.34743	None
ENSMUSG00000096802	Gm15433	0	-1.88911	-0.728875	-1.34743	None
uc007zwv.1	AK005956	0	-1.88911	-0.728875	-1.34743	None
uc008asa.1	DQ556396	0	-1.88911	-0.728875	-1.34743	None
uc009cbi.1	AK076685	0	-1.88911	-0.728875	-1.34743	None
uc009mcf.1	AK029875	0	-1.88911	-0.728875	-1.34743	None
uc029vhs.1	4930459L07Rik	0	-1.88911	-0.728875	-1.34743	None
ENSMUSG00000091636	A330050F15Rik	3.75435	-1.88911	0.500409	-1.34743	HE-MA
ENSMUSG00000091636	Akain1	3.75435	-1.88911	0.500409	-1.34743	HE-MA
ENSMUSG00000093908	Gm5784	3.81128	-1.88911	0.51905	-1.34743	HE-MA
ENSMUSG00000034442	Trmt5	4.00623	-1.88911	0.582881	-1.34743	HE-MA
ENSMUSG00000045594	Glb1	4.76115	-1.88911	0.830066	-1.34743	HE-MA
ENSMUSG00000019878	Hsf2	5.25121	-1.88911	0.990526	-1.34743	HE-MA
ENSMUSG00000014245	Pigl	2.31358	-1.87413	0.0286594	-1.34252	HE-MA
ENSMUSG00000027424	Mgme1	2.59708	-1.86603	0.121485	-1.33987	HE-MA
ENSMUSG00000070025	Gm10284	-0.831563	-1.85786	-1.00115	-1.33719	ME-MA
ENSMUSG00000086942	Gm15489	-3.38972	-1.85569	-1.83877	-1.33648	ME-MA
ENSMUSG00000082475	Gm7206	-1.77351	-1.85569	-1.30957	-1.33648	ME-MA
ENSMUSG00000062226	Gm10112	0	-1.85569	-0.728875	-1.33648	None
ENSMUSG00000065456	Mir106a	0	-1.85569	-0.728875	-1.33648	None
ENSMUSG00000070990	Foxe1	0	-1.85569	-0.728875	-1.33648	None
ENSMUSG00000071772	Rhox3a	0	-1.85569	-0.728875	-1.33648	None
ENSMUSG00000072930	Gm15107	0	-1.85569	-0.728875	-1.33648	None
ENSMUSG00000081060	Gm11318	0	-1.85569	-0.728875	-1.33648	None
ENSMUSG00000083068	Gm11800	0	-1.85569	-0.728875	-1.33648	None
ENSMUSG00000090385	Gm7316	0	-1.85569	-0.728875	-1.33648	None
ENSMUSG00000091044	Gm3170	0	-1.85569	-0.728875	-1.33648	None
ENSMUSG00000091368	Gm17085	0	-1.85569	-0.728875	-1.33648	None
ENSMUSG00000093050	Gm24814	0	-1.85569	-0.728875	-1.33648	None
ENSMUSG00000093421	Gm5889	0	-1.85569	-0.728875	-1.33648	None
ENSMUSG00000093421	Obox3-ps6	0	-1.85569	-0.728875	-1.33648	None
ENSMUSG00000093782	Gm22396	0	-1.85569	-0.728875	-1.33648	None
ENSMUSG00000093881	Gm21792	0	-1.85569	-0.728875	-1.33648	None
ENSMUSG00000094213	Gm23449	0	-1.85569	-0.728875	-1.33648	None
ENSMUSG00000094620	Gm5167	0	-1.85569	-0.728875	-1.33648	None
ENSMUSG00000095005	Astx6	0	-1.85569	-0.728875	-1.33648	None
ENSMUSG00000096372	Gm8138	0	-1.85569	-0.728875	-1.33648	None
ENSMUSG00000098044	RP24-542I6.1	0	-1.85569	-0.728875	-1.33648	None
ENSMUSG00000098044	Gm9162	0	-1.85569	-0.728875	-1.33648	None
uc007rbx.1	AK139698	0	-1.85569	-0.728875	-1.33648	None
uc007tcv.1	AK138450	0	-1.85569	-0.728875	-1.33648	None
uc008nbq.1	DQ698470	0	-1.85569	-0.728875	-1.33648	None
uc029vti.1	AB335738	0	-1.85569	-0.728875	-1.33648	None
ENSMUSG00000032512	Wdr48	5.16321	-1.85569	0.96171	-1.33648	HE-MA
ENSMUSG00000046229	Scand1	5.4166	-1.85569	1.04468	-1.33648	HE-MA
ENSMUSG00000090093	Gm14399	4.34592	-1.85533	0.694106	-1.33637	HE-MA
ENSMUSG00000090249	Gm3287	0	-1.838	-0.728875	-1.33069	None
ENSMUSG00000091700	Gm7876	0	-1.82986	-0.728875	-1.32803	None
ENSMUSG00000074424	Gm10696	0	-1.82293	-0.728875	-1.32576	None
ENSMUSG00000074424	Spopfm2	0	-1.82293	-0.728875	-1.32576	None
ENSMUSG00000091347	Gm10772	0	-1.78864	-0.728875	-1.31453	None
ENSMUSG00000093969	Trav4n-4	0	-1.78864	-0.728875	-1.31453	None
ENSMUSG00000096907	Gm6113	0	-1.78864	-0.728875	-1.31453	None
ENSMUSG00000097118	AC173345.1	0	-1.78864	-0.728875	-1.31453	None
ENSMUSG00000098156	RP24-232F23.1	0	-1.78864	-0.728875	-1.31453	None
ENSMUSG00000098156	Gm27023	0	-1.78864	-0.728875	-1.31453	None
uc012eup.1	2810454H06Rik	0	-1.78864	-0.728875	-1.31453	None
ENSMUSG00000086081	Gm14759	0	-1.78624	-0.728875	-1.31374	None
ENSMUSG00000086081	Spin2-ps3	0	-1.78624	-0.728875	-1.31374	None
ENSMUSG00000025408	Ddit3	5.27343	-1.78553	0.9978	-1.31351	HE-MA
ENSMUSG00000027180	Fbxo3	6.29255	-1.77524	1.33149	-1.31014	HE-MA
ENSMUSG00000090358	Gm2822	-4.05247	-1.77118	-2.05577	-1.30881	ME-MA
ENSMUSG00000087377	AV099323	-3.11518	-1.77118	-1.74888	-1.30881	ME-MA
ENSMUSG00000027702	Lrrc34	-2.29494	-1.77118	-1.4803	-1.30881	ME-MA
ENSMUSG00000097251	AC119846.1	-1.34995	-1.77118	-1.17089	-1.30881	ME-MA
ENSMUSG00000097251	5033417F24Rik	-1.34995	-1.77118	-1.17089	-1.30881	ME-MA
ENSMUSG00000075770	Gm22589	0	-1.77118	-0.728875	-1.30881	None
ENSMUSG00000076778	Trav13d-1	0	-1.77118	-0.728875	-1.30881	None
ENSMUSG00000083733	Gm13035	0	-1.77118	-0.728875	-1.30881	None
ENSMUSG00000083756	Gm13468	0	-1.77118	-0.728875	-1.30881	None
ENSMUSG00000084041	Gm15312	0	-1.77118	-0.728875	-1.30881	None
ENSMUSG00000087024	B230119M05Rik	0	-1.77118	-0.728875	-1.30881	None
ENSMUSG00000089937	Gm7281	0	-1.77118	-0.728875	-1.30881	None
ENSMUSG00000090865	Gm17074	0	-1.77118	-0.728875	-1.30881	None
ENSMUSG00000091657	Gm3072	0	-1.77118	-0.728875	-1.30881	None
ENSMUSG00000091808	Gm9671	0	-1.77118	-0.728875	-1.30881	None
ENSMUSG00000094831	Gm25474	0	-1.77118	-0.728875	-1.30881	None
ENSMUSG00000095274	Gm10679	0	-1.77118	-0.728875	-1.30881	None
ENSMUSG00000095274	Obox4-ps27	0	-1.77118	-0.728875	-1.30881	None
ENSMUSG00000095329	Gm17330	0	-1.77118	-0.728875	-1.30881	None
ENSMUSG00000095542	Gm24618	0	-1.77118	-0.728875	-1.30881	None
ENSMUSG00000096644	Magea1	0	-1.77118	-0.728875	-1.30881	None
ENSMUSG00000096800	Gm4725	0	-1.77118	-0.728875	-1.30881	None
uc008tqd.1	DQ707199	0	-1.77118	-0.728875	-1.30881	None
ENSMUSG00000087178	A230056P14Rik	1.37797	-1.77118	-0.277686	-1.30881	HE-MA
ENSMUSG00000067561	Dmrtc1c2	0	-1.7698	-0.728875	-1.30836	None
ENSMUSG00000067771	Gm14685	0	-1.7643	-0.728875	-1.30656	None
ENSMUSG00000079387	Luzp4	0	-1.73627	-0.728875	-1.29738	None
ENSMUSG00000091022	Gm3115	0	-1.70417	-0.728875	-1.28687	None
ENSMUSG00000069355	Gm5152	-1.44384	-1.70266	-1.20163	-1.28638	ME-MA
ENSMUSG00000075111	Gm13762	-5.30438	-1.69555	-2.46568	-1.28405	ME-MA
ENSMUSG00000075111	Olfr1213	-5.30438	-1.69555	-2.46568	-1.28405	ME-MA
ENSMUSG00000093628	Gm20616	0	-1.68483	-0.728875	-1.28054	None
ENSMUSG00000050604	3110021A11Rik	0	-1.67835	-0.728875	-1.27842	None
ENSMUSG00000065413	Mir367	0	-1.67835	-0.728875	-1.27842	None
ENSMUSG00000085536	Gm14950	0	-1.67835	-0.728875	-1.27842	None
ENSMUSG00000095339	Zscan4b	0	-1.67835	-0.728875	-1.27842	None
ENSMUSG00000096701	Gm9285	0	-1.67835	-0.728875	-1.27842	None
uc007qmt.1	DQ690205	0	-1.67835	-0.728875	-1.27842	None
uc029rbe.1	AB336957	0	-1.67835	-0.728875	-1.27842	None
ENSMUSG00000041396	Mettl18	2.08725	-1.67835	-0.0454467	-1.27842	HE-MA
ENSMUSG00000093945	Gm3543	0	-1.67557	-0.728875	-1.27751	None
ENSMUSG00000050714	Zbtb26	1.68166	-1.67351	-0.178251	-1.27683	HE-MA
ENSMUSG00000091623	Gm17092	-0.576902	-1.67279	-0.91777	-1.2766	ME-MA
ENSMUSG00000081507	Gm14993	0	-1.67279	-0.728875	-1.2766	None
ENSMUSG00000082901	Gm14323	0	-1.67279	-0.728875	-1.2766	None
ENSMUSG00000082901	Rps8-ps5	0	-1.67279	-0.728875	-1.2766	None
ENSMUSG00000083360	Gm13105	0	-1.67279	-0.728875	-1.2766	None
ENSMUSG00000083475	Gm9440	0	-1.67279	-0.728875	-1.2766	None
ENSMUSG00000091552	Gm8711	0	-1.67279	-0.728875	-1.2766	None
ENSMUSG00000093927	Gm20918	0	-1.67279	-0.728875	-1.2766	None
ENSMUSG00000095479	Gm25074	0	-1.67279	-0.728875	-1.2766	None
ENSMUSG00000096524	Gm14355	0	-1.67279	-0.728875	-1.2766	None
uc007epa.2	DQ568657	0	-1.67279	-0.728875	-1.2766	None
uc007teq.2	DQ698957	0	-1.67279	-0.728875	-1.2766	None
uc029vmi.1	DQ694610	0	-1.67279	-0.728875	-1.2766	None
ENSMUSG00000092192	Dyx1c1	1.17098	-1.67279	-0.345461	-1.2766	HE-MA
ENSMUSG00000092192	Dnaaf4	1.17098	-1.67279	-0.345461	-1.2766	HE-MA
ENSMUSG00000021420	Fars2	4.38826	-1.67279	0.70797	-1.2766	HE-MA
ENSMUSG00000021951	N6amt2	5.06528	-1.67279	0.929648	-1.2766	HE-MA
ENSMUSG00000021951	Eef1akmt1	5.06528	-1.67279	0.929648	-1.2766	HE-MA
ENSMUSG00000053040	Aph1c	2.12264	-1.63107	-0.0338607	-1.26293	HE-MA
ENSMUSG00000078680	Mup10	0	-1.614	-0.728875	-1.25734	None
ENSMUSG00000041481	Serpina3g	7.2942	-1.60886	1.65946	-1.25566	HE-MA
ENSMUSG00000097538	RP23-326B21.7	-5.94392	-1.59808	-2.67509	-1.25213	ME-MA
ENSMUSG00000097538	Gm26939	-5.94392	-1.59808	-2.67509	-1.25213	ME-MA
ENSMUSG00000081321	Gm15304	0	-1.59808	-0.728875	-1.25213	None
ENSMUSG00000081997	Gm11886	0	-1.59808	-0.728875	-1.25213	None
ENSMUSG00000084354	Gm14708	0	-1.59808	-0.728875	-1.25213	None
ENSMUSG00000094399	Gm21477	0	-1.59808	-0.728875	-1.25213	None
ENSMUSG00000094556	Gm20821	0	-1.59808	-0.728875	-1.25213	None
ENSMUSG00000094642	Gm23696	0	-1.59808	-0.728875	-1.25213	None
ENSMUSG00000095936	Zscan4e	0	-1.59808	-0.728875	-1.25213	None
ENSMUSG00000096012	Gm26503	0	-1.59808	-0.728875	-1.25213	None
ENSMUSG00000096049	Gm2075	0	-1.59808	-0.728875	-1.25213	None
ENSMUSG00000096081	Gm21991	0	-1.59808	-0.728875	-1.25213	None
ENSMUSG00000096170	n-R5s146	0	-1.59808	-0.728875	-1.25213	None
ENSMUSG00000096634	Gm22173	0	-1.59808	-0.728875	-1.25213	None
ENSMUSG00000096634	Snord116l9	0	-1.59808	-0.728875	-1.25213	None
ENSMUSG00000097230	AC148089.1	0	-1.59808	-0.728875	-1.25213	None
uc029tar.1	AK138383	0	-1.59808	-0.728875	-1.25213	None
uc029vfu.1	1700003C15Rik	0	-1.59808	-0.728875	-1.25213	None
ENSMUSG00000020648	Dus4l	1.5334	-1.59808	-0.226795	-1.25213	HE-MA
ENSMUSG00000053769	Lysmd1	4.62207	-1.59808	0.784526	-1.25213	HE-MA
ENSMUSG00000031696	Vps35	7.68478	-1.59808	1.78735	-1.25213	HE-MA
ENSMUSG00000052477	C130026I21Rik	-1.90132	-1.58737	-1.35142	-1.24863	ME-MA
ENSMUSG00000067764	Xlr5c	0	-1.58695	-0.728875	-1.24849	None
ENSMUSG00000090539	Gm9602	0	-1.58153	-0.728875	-1.24672	None
ENSMUSG00000061311	Rag1	-5.59522	-1.5759	-2.56092	-1.24487	ME-MA
ENSMUSG00000094526	Gm21451	-2.56133	-1.5759	-1.56753	-1.24487	ME-MA
ENSMUSG00000097402	AC159900.1	-0.767251	-1.5759	-0.980096	-1.24487	ME-MA
ENSMUSG00000097402	Gm17399	-0.767251	-1.5759	-0.980096	-1.24487	ME-MA
ENSMUSG00000062518	Zfp534	0	-1.5759	-0.728875	-1.24487	None
ENSMUSG00000076237	Gm26300	0	-1.5759	-0.728875	-1.24487	None
ENSMUSG00000081501	Gm13286	0	-1.5759	-0.728875	-1.24487	None
ENSMUSG00000081818	Gm12652	0	-1.5759	-0.728875	-1.24487	None
ENSMUSG00000084056	Rhox3b	0	-1.5759	-0.728875	-1.24487	None
ENSMUSG00000084056	Rhox3b-ps	0	-1.5759	-0.728875	-1.24487	None
ENSMUSG00000087428	Gm15017	0	-1.5759	-0.728875	-1.24487	None
ENSMUSG00000091477	Gm5799	0	-1.5759	-0.728875	-1.24487	None
ENSMUSG00000094236	Gm24609	0	-1.5759	-0.728875	-1.24487	None
ENSMUSG00000095370	Trav6n-7	0	-1.5759	-0.728875	-1.24487	None
ENSMUSG00000097054	RP23-3N21.5	0	-1.5759	-0.728875	-1.24487	None
ENSMUSG00000097054	Gm11395	0	-1.5759	-0.728875	-1.24487	None
ENSMUSG00000079260	Tmppe	3.11794	-1.5759	0.292029	-1.24487	HE-MA
ENSMUSG00000024580	Grpel2	3.45982	-1.5759	0.403971	-1.24487	HE-MA
ENSMUSG00000039197	Adk	7.93776	-1.5759	1.87018	-1.24487	HE-MA
ENSMUSG00000086851	A430108G06Rik	-0.779843	-1.53281	-0.984219	-1.23076	ME-MA
ENSMUSG00000081612	Xlr5e-ps	0	-1.52706	-0.728875	-1.22888	None
ENSMUSG00000089865	Gm20510	0	-1.52706	-0.728875	-1.22888	None
ENSMUSG00000089865	Gm44503	0	-1.52706	-0.728875	-1.22888	None
ENSMUSG00000092439	Vmn2r-ps37	0	-1.52706	-0.728875	-1.22888	None
ENSMUSG00000096095	Gm26332	0	-1.52706	-0.728875	-1.22888	None
ENSMUSG00000087269	D330023K18Rik	1.47043	-1.52706	-0.247414	-1.22888	HE-MA
ENSMUSG00000020180	Snrpd3	6.14741	-1.52706	1.28397	-1.22888	HE-MA
ENSMUSG00000094802	Samt1	0	-1.51932	-0.728875	-1.22635	None
ENSMUSG00000083970	Gm15081	0	-1.51545	-0.728875	-1.22508	None
ENSMUSG00000090552	Gm17158	0	-1.51545	-0.728875	-1.22508	None
ENSMUSG00000096387	Gm26488	0	-1.51545	-0.728875	-1.22508	None
ENSMUSG00000087589	D430040D24Rik	0.963131	-1.51545	-0.413518	-1.22508	None
ENSMUSG00000086320	Gm12840	1.90009	-1.51545	-0.106729	-1.22508	HE-MA
ENSMUSG00000094410	Zbed6	2.45126	-1.51545	0.073739	-1.22508	HE-MA
ENSMUSG00000094410	Gm38394	2.45126	-1.51545	0.073739	-1.22508	HE-MA
ENSMUSG00000019917	40422	3.16921	-1.51545	0.308817	-1.22508	HE-MA
ENSMUSG00000019917	Septin10	3.16921	-1.51545	0.308817	-1.22508	HE-MA
ENSMUSG00000031697	Orc6	3.97892	-1.51545	0.57394	-1.22508	HE-MA
ENSMUSG00000047238	Mageh1	4.03938	-1.51545	0.593736	-1.22508	HE-MA
ENSMUSG00000002496	Tsc2	5.29461	-1.51545	1.00474	-1.22508	HE-MA
ENSMUSG00000022350	E430025E21Rik	5.65276	-1.51545	1.122	-1.22508	HE-MA
ENSMUSG00000022350	Washc5	5.65276	-1.51545	1.122	-1.22508	HE-MA
ENSMUSG00000079499	6530402F18Rik	4.4403	-1.48958	0.725009	-1.21661	HE-MA
ENSMUSG00000087037	4930432L08Rik	-4.65805	-1.48024	-2.25406	-1.21355	ME-MA
ENSMUSG00000094945	Gm21098	0	-1.48024	-0.728875	-1.21355	None
ENSMUSG00000094945	Rhox4a2	0	-1.48024	-0.728875	-1.21355	None
uc029rfl.1	AB343474	0	-1.48024	-0.728875	-1.21355	None
ENSMUSG00000085881	Gm15912	1.17768	-1.48024	-0.34327	-1.21355	HE-MA
ENSMUSG00000054457	9430021M05Rik	2.43456	-1.48024	0.068272	-1.21355	HE-MA
ENSMUSG00000024668	Sdhaf2	6.42599	-1.48024	1.37518	-1.21355	HE-MA
ENSMUSG00000029535	Triap1	6.52529	-1.48024	1.4077	-1.21355	HE-MA
ENSMUSG00000020088	Sar1a	6.8139	-1.48024	1.50219	-1.21355	HE-MA
ENSMUSG00000021139	Gm20498	5.60271	-1.46075	1.10562	-1.20717	HE-MA
ENSMUSG00000021099	Six6	-4.24474	-1.44829	-2.11873	-1.20309	ME-MA
ENSMUSG00000094421	Gm20946	-2.15962	-1.44829	-1.436	-1.20309	ME-MA
ENSMUSG00000094421	Gm20778	-2.15962	-1.44829	-1.436	-1.20309	ME-MA
ENSMUSG00000085498	Gm14023	-0.741575	-1.44829	-0.971689	-1.20309	ME-MA
ENSMUSG00000065580	Mir15b	0	-1.44829	-0.728875	-1.20309	None
ENSMUSG00000094006	Igkv4-59	0	-1.44829	-0.728875	-1.20309	None
ENSMUSG00000094287	Gm26433	0	-1.44829	-0.728875	-1.20309	None
ENSMUSG00000095228	Gm22233	0	-1.44829	-0.728875	-1.20309	None
uc029xee.1	DQ688837	0	-1.44829	-0.728875	-1.20309	None
ENSMUSG00000034701	Neurod1	0.00094802	-1.44829	-0.728565	-1.20309	None
ENSMUSG00000073415	Gm10501	1.89174	-1.44829	-0.109465	-1.20309	HE-MA
ENSMUSG00000040351	Ankib1	4.8263	-1.44829	0.851398	-1.20309	HE-MA
ENSMUSG00000087367	Gm15491	-1.60731	-1.4236	-1.25516	-1.195	ME-MA
ENSMUSG00000021569	Trip13	-0.096008	-1.4236	-0.760311	-1.195	ME-MA
ENSMUSG00000065433	Mir370	0	-1.4236	-0.728875	-1.195	None
ENSMUSG00000082856	Gm15106	0	-1.4236	-0.728875	-1.195	None
ENSMUSG00000088548	Gm24960	0	-1.4236	-0.728875	-1.195	None
ENSMUSG00000096090	Gm26334	0	-1.4236	-0.728875	-1.195	None
ENSMUSG00000097460	AC144860.1	0	-1.4236	-0.728875	-1.195	None
uc008tqf.2	DQ699275	0	-1.4236	-0.728875	-1.195	None
ENSMUSG00000096718	Zfp781	1.3651	-1.4236	-0.281903	-1.195	HE-MA
ENSMUSG00000022008	1200011I18Rik	4.48732	-1.4236	0.740404	-1.195	HE-MA
ENSMUSG00000022008	Gpalpp1	4.48732	-1.4236	0.740404	-1.195	HE-MA
ENSMUSG00000041438	Cirh1a	4.74269	-1.4236	0.824021	-1.195	HE-MA
ENSMUSG00000041438	Utp4	4.74269	-1.4236	0.824021	-1.195	HE-MA
ENSMUSG00000042670	Immp1l	4.89631	-1.4236	0.874321	-1.195	HE-MA
ENSMUSG00000074832	2410141K09Rik	0	-1.41494	-0.728875	-1.19217	None
ENSMUSG00000084135	Pom121l12	0	-1.41288	-0.728875	-1.19149	None
ENSMUSG00000087609	4930442J19Rik	0	-1.41202	-0.728875	-1.19121	None
ENSMUSG00000026189	Pecr	3.69884	-1.39961	0.482234	-1.18715	HE-MA
ENSMUSG00000078687	Mup8	0	-1.37412	-0.728875	-1.1788	None
ENSMUSG00000079638	Rhox2b	0	-1.37028	-0.728875	-1.17755	None
ENSMUSG00000079494	Cml5	-3.87073	-1.36049	-1.99627	-1.17434	ME-MA
ENSMUSG00000079494	Nat8f5	-3.87073	-1.36049	-1.99627	-1.17434	ME-MA
ENSMUSG00000095854	Trav14d-1	-3.13398	-1.36049	-1.75503	-1.17434	ME-MA
ENSMUSG00000078722	Gm12394	-1.12618	-1.36049	-1.09762	-1.17434	ME-MA
ENSMUSG00000055228	Zfp935	0	-1.36049	-0.728875	-1.17434	None
ENSMUSG00000085561	1700046C09Rik	0	-1.36049	-0.728875	-1.17434	None
ENSMUSG00000092400	Gm20469	0	-1.36049	-0.728875	-1.17434	None
ENSMUSG00000092966	Gm22240	0	-1.36049	-0.728875	-1.17434	None
ENSMUSG00000094563	Gm25228	0	-1.36049	-0.728875	-1.17434	None
ENSMUSG00000095009	Gm25175	0	-1.36049	-0.728875	-1.17434	None
ENSMUSG00000095307	Gm12573	0	-1.36049	-0.728875	-1.17434	None
ENSMUSG00000095518	Gm8068	0	-1.36049	-0.728875	-1.17434	None
ENSMUSG00000096605	Gm26200	0	-1.36049	-0.728875	-1.17434	None
ENSMUSG00000097095	AC182748.1	0	-1.36049	-0.728875	-1.17434	None
uc009ots.1	1700027I24Rik	0	-1.36049	-0.728875	-1.17434	None
uc029tbq.1	DQ690527	0	-1.36049	-0.728875	-1.17434	None
ENSMUSG00000031242	2610002M06Rik	4.68721	-1.36049	0.805854	-1.17434	HE-MA
ENSMUSG00000027900	Dram2	6.72531	-1.35793	1.47319	-1.1735	HE-MA
ENSMUSG00000096508	Gm7903	-4.9666	-1.35531	-2.35508	-1.17264	ME-MA
ENSMUSG00000040599	Mis12	4.69491	-1.35296	0.808375	-1.17188	HE-MA
ENSMUSG00000093949	Gm21754	0	-1.34282	-0.728875	-1.16856	None
ENSMUSG00000024056	Ndc80	-1.4202	-1.33724	-1.19389	-1.16673	ME-MA
ENSMUSG00000088378	Gm25184	-0.0534757	-1.33724	-0.746385	-1.16673	ME-MA
ENSMUSG00000076269	Mir374	0	-1.33724	-0.728875	-1.16673	None
ENSMUSG00000076269	Mir374b	0	-1.33724	-0.728875	-1.16673	None
ENSMUSG00000082273	Gm14801	0	-1.33724	-0.728875	-1.16673	None
ENSMUSG00000082297	Rhox3-ps	0	-1.33724	-0.728875	-1.16673	None
ENSMUSG00000082297	Rhox3d-ps	0	-1.33724	-0.728875	-1.16673	None
ENSMUSG00000085488	4930557F10Rik	0	-1.33724	-0.728875	-1.16673	None
ENSMUSG00000096463	Gm21750	0	-1.33724	-0.728875	-1.16673	None
ENSMUSG00000079614	Seh1l	5.38753	-1.33724	1.03516	-1.16673	HE-MA
ENSMUSG00000021890	Eaf1	5.4474	-1.33724	1.05476	-1.16673	HE-MA
ENSMUSG00000086877	A230072C01Rik	2.04051	-1.31842	-0.0607511	-1.16057	HE-MA
ENSMUSG00000078861	Zfp931	5.02299	-1.31404	0.915798	-1.15913	HE-MA
ENSMUSG00000096438	Gm20899	0	-1.31333	-0.728875	-1.1589	None
ENSMUSG00000096438	Gapdh-ps15	0	-1.31333	-0.728875	-1.1589	None
ENSMUSG00000063245	Gm13248	1.4883	-1.29292	-0.241563	-1.15222	HE-MA
ENSMUSG00000063245	Zfp993	1.4883	-1.29292	-0.241563	-1.15222	HE-MA
ENSMUSG00000095907	Gm14333	0	-1.29069	-0.728875	-1.15149	None
ENSMUSG00000082602	Gm15021	0	-1.29011	-0.728875	-1.15129	None
ENSMUSG00000086396	4930555B11Rik	0	-1.29011	-0.728875	-1.15129	None
uc029uut.1	Gm2083	0	-1.29011	-0.728875	-1.15129	None
ENSMUSG00000073062	Zxdb	2.93033	-1.29011	0.230602	-1.15129	HE-MA
ENSMUSG00000036550	Cnot1	5.54237	-1.29011	1.08586	-1.15129	HE-MA
ENSMUSG00000087440	4930577N17Rik	-0.874249	-1.28585	-1.01513	-1.1499	ME-MA
ENSMUSG00000021965	Ska3	-0.62111	-1.28585	-0.932245	-1.1499	ME-MA
ENSMUSG00000093953	Trav3d-3	0	-1.28585	-0.728875	-1.1499	None
ENSMUSG00000079363	Gbp4	0.0249125	-1.28585	-0.720718	-1.1499	None
ENSMUSG00000067872	Ccdc87	0.112179	-1.28585	-0.692145	-1.1499	None
ENSMUSG00000085054	Gm15834	-0.749358	-1.28277	-0.974237	-1.14889	ME-MA
ENSMUSG00000096977	AC153562.1	-2.32491	-1.27773	-1.49012	-1.14724	ME-MA
ENSMUSG00000096977	Gm10827	-2.32491	-1.27773	-1.49012	-1.14724	ME-MA
ENSMUSG00000076548	Igkv4-69	0	-1.27773	-0.728875	-1.14724	None
ENSMUSG00000096868	Gm22258	0	-1.27773	-0.728875	-1.14724	None
uc029wrk.1	AK160987	0	-1.27773	-0.728875	-1.14724	None
ENSMUSG00000084973	Gm13848	1.7254	-1.27773	-0.16393	-1.14724	HE-MA
ENSMUSG00000089824	Rbm12	2.97123	-1.25117	0.243993	-1.13855	HE-MA
ENSMUSG00000067700	Gm5862	-5.90079	-1.22838	-2.66097	-1.13108	ME-MA
ENSMUSG00000067679	Obp1b	0	-1.22838	-0.728875	-1.13108	None
ENSMUSG00000072726	Gm5797	0	-1.22838	-0.728875	-1.13108	None
ENSMUSG00000093827	Gm10410	0	-1.22838	-0.728875	-1.13108	None
ENSMUSG00000094524	Gm22909	0	-1.22838	-0.728875	-1.13108	None
ENSMUSG00000095560	Trav14d-2	0	-1.22838	-0.728875	-1.13108	None
ENSMUSG00000097653	RP23-124D10.1	0	-1.22838	-0.728875	-1.13108	None
ENSMUSG00000097653	Gm16387	0	-1.22838	-0.728875	-1.13108	None
ENSMUSG00000052713	Zfp608	1.9736	-1.22838	-0.0826601	-1.13108	HE-MA
ENSMUSG00000038206	Fbxo8	4.16328	-1.22838	0.634304	-1.13108	HE-MA
ENSMUSG00000039016	Timm8b	7.61501	-1.22838	1.7645	-1.13108	HE-MA
ENSMUSG00000072145	BC061237	0	-1.21118	-0.728875	-1.12545	None
ENSMUSG00000089923	Gm15386	0	-1.21118	-0.728875	-1.12545	None
ENSMUSG00000090849	Vmn2r-ps36	0	-1.21118	-0.728875	-1.12545	None
ENSMUSG00000094948	Gm21286	0	-1.21118	-0.728875	-1.12545	None
uc029xea.1	DQ708625	0	-1.21118	-0.728875	-1.12545	None
ENSMUSG00000083125	Gm16203	0	-1.20715	-0.728875	-1.12413	None
ENSMUSG00000093796	Rps12-ps23	0	-1.20715	-0.728875	-1.12413	None
ENSMUSG00000096302	Gm25210	0	-1.20715	-0.728875	-1.12413	None
uc029rur.1	AB343258	0	-1.20715	-0.728875	-1.12413	None
ENSMUSG00000021967	Mrp63	5.78064	-1.20715	1.16388	-1.12413	HE-MA
ENSMUSG00000021967	Mrpl57	5.78064	-1.20715	1.16388	-1.12413	HE-MA
ENSMUSG00000035351	Nup37	2.86639	-1.19221	0.209664	-1.11924	HE-MA
ENSMUSG00000085525	Gm13166	-0.375455	-1.18131	-0.85181	-1.11567	ME-MA
ENSMUSG00000093985	Gm10406	-3.79362	-1.17328	-1.97102	-1.11304	ME-MA
ENSMUSG00000081665	Gm15922	-5.52578	-1.17311	-2.53818	-1.11298	ME-MA
ENSMUSG00000078721	Gm12429	-3.3392	-1.17311	-1.82223	-1.11298	ME-MA
ENSMUSG00000078721	Fam205a1	-3.3392	-1.17311	-1.82223	-1.11298	ME-MA
ENSMUSG00000026611	Spata17	-2.00543	-1.17311	-1.38551	-1.11298	ME-MA
ENSMUSG00000097814	AC102484.1	-0.731531	-1.17311	-0.9684	-1.11298	ME-MA
ENSMUSG00000097814	Panct2	-0.731531	-1.17311	-0.9684	-1.11298	ME-MA
ENSMUSG00000091191	Gm17334	-0.409723	-1.17311	-0.863031	-1.11298	ME-MA
ENSMUSG00000085735	4930550G17Rik	-0.0716117	-1.17311	-0.752323	-1.11298	ME-MA
ENSMUSG00000085735	Mettl5os	-0.0716117	-1.17311	-0.752323	-1.11298	ME-MA
ENSMUSG00000070677	D5Ertd577e	0	-1.17311	-0.728875	-1.11298	None
ENSMUSG00000083106	Gm15309	0	-1.17311	-0.728875	-1.11298	None
ENSMUSG00000090465	Gm3091	0	-1.17311	-0.728875	-1.11298	None
ENSMUSG00000094055	Gm14700	0	-1.17311	-0.728875	-1.11298	None
ENSMUSG00000096185	Gm23305	0	-1.17311	-0.728875	-1.11298	None
ENSMUSG00000095296	Gm8906	0	-1.16623	-0.728875	-1.11073	None
ENSMUSG00000084938	BB557941	-4.53642	-1.16402	-2.21423	-1.11001	ME-MA
ENSMUSG00000094667	Gm24872	0	-1.16402	-0.728875	-1.11001	None
ENSMUSG00000006315	Tmem147	7.33445	-1.16402	1.67264	-1.11001	HE-MA
ENSMUSG00000012422	Tmem167	4.42028	-1.16116	0.718453	-1.10907	HE-MA
ENSMUSG00000039099	Wdr93	-4.46886	-1.15267	-2.19211	-1.10629	ME-MA
ENSMUSG00000078674	Mup18	0	-1.15267	-0.728875	-1.10629	None
ENSMUSG00000082937	Gm15095	0	-1.15267	-0.728875	-1.10629	None
ENSMUSG00000084601	Gm23111	0	-1.15267	-0.728875	-1.10629	None
ENSMUSG00000089763	Gm2635	0	-1.15267	-0.728875	-1.10629	None
ENSMUSG00000094923	Gm24760	0	-1.15267	-0.728875	-1.10629	None
ENSMUSG00000095813	Defa-ps1	0	-1.15267	-0.728875	-1.10629	None
uc008oue.1	AK046440	0	-1.15267	-0.728875	-1.10629	None
uc008try.1	DQ711926	0	-1.15267	-0.728875	-1.10629	None
uc029qzc.1	DQ707062	0	-1.15267	-0.728875	-1.10629	None
uc029tnn.1	DQ561157	0	-1.15267	-0.728875	-1.10629	None
ENSMUSG00000027274	Mkks	3.72029	-1.14925	0.489257	-1.10517	HE-MA
ENSMUSG00000065061	Gm22884	0	-1.13635	-0.728875	-1.10095	None
ENSMUSG00000097674	AC167978.1	0	-1.13635	-0.728875	-1.10095	None
ENSMUSG00000097933	AC154675.1	0	-1.13635	-0.728875	-1.10095	None
ENSMUSG00000097933	1700039M10Rik	0	-1.13635	-0.728875	-1.10095	None
ENSMUSG00000054850	Ncrna00086	3.07511	-1.13596	0.278004	-1.10082	HE-MA
ENSMUSG00000054850	Smim10l2a	3.07511	-1.13596	0.278004	-1.10082	HE-MA
ENSMUSG00000068893	Sprr2a2	0	-1.12618	-0.728875	-1.09762	None
ENSMUSG00000078866	Gm14420	5.42649	-1.11685	1.04792	-1.09456	HE-MA
ENSMUSG00000078866	Zfp970	5.42649	-1.11685	1.04792	-1.09456	HE-MA
ENSMUSG00000053720	Vmn2r43	0	-1.11111	-0.728875	-1.09269	None
ENSMUSG00000079628	Rhox4g	0	-1.11111	-0.728875	-1.09269	None
ENSMUSG00000081477	Gm7916	0	-1.11111	-0.728875	-1.09269	None
ENSMUSG00000086959	E330010L02Rik	0	-1.11111	-0.728875	-1.09269	None
ENSMUSG00000093844	Gm16381	0	-1.11111	-0.728875	-1.09269	None
ENSMUSG00000039163	Cmc1	5.25831	-1.11111	0.992851	-1.09269	HE-MA
ENSMUSG00000035933	Cog5	5.578	-1.11111	1.09753	-1.09269	HE-MA
ENSMUSG00000020698	Cct6b	-0.223321	-1.10231	-0.801997	-1.0898	ME-MA
ENSMUSG00000093968	Gm8165	-5.16435	-1.10017	-2.41984	-1.0891	ME-MA
ENSMUSG00000065859	Gm22351	0	-1.10017	-0.728875	-1.0891	None
ENSMUSG00000081581	Gm14312	0	-1.10017	-0.728875	-1.0891	None
ENSMUSG00000083184	Gm14969	0	-1.10017	-0.728875	-1.0891	None
ENSMUSG00000083231	Gm15096	0	-1.10017	-0.728875	-1.0891	None
ENSMUSG00000083479	Gm11883	0	-1.10017	-0.728875	-1.0891	None
ENSMUSG00000083578	Gm11247	0	-1.10017	-0.728875	-1.0891	None
ENSMUSG00000094503	Gm14693	0	-1.10017	-0.728875	-1.0891	None
uc009qkq.2	DQ704636	0	-1.10017	-0.728875	-1.0891	None
uc012eyt.1	Zscan4a	0	-1.10017	-0.728875	-1.0891	None
ENSMUSG00000041632	Mrps27	5.35165	-1.10017	1.02341	-1.0891	HE-MA
ENSMUSG00000085464	Gm16208	-3.2188	-1.09153	-1.7828	-1.08628	ME-MA
ENSMUSG00000089983	2010320O07Rik	-1.06977	-1.09153	-1.07915	-1.08628	ME-MA
ENSMUSG00000081804	Xlr5d-ps	0	-1.09153	-0.728875	-1.08628	None
ENSMUSG00000083778	Gm15094	0	-1.09153	-0.728875	-1.08628	None
ENSMUSG00000092686	Gm25745	0	-1.09153	-0.728875	-1.08628	None
ENSMUSG00000092901	Mir5130	0	-1.09153	-0.728875	-1.08628	None
ENSMUSG00000094867	Gm21900	0	-1.09153	-0.728875	-1.08628	None
ENSMUSG00000079669	Gm17396	3.44128	-1.09153	0.3979	-1.08628	HE-MA
ENSMUSG00000084350	Znf41-ps	3.70993	-1.09153	0.485865	-1.08628	HE-MA
ENSMUSG00000021276	Cinp	5.32604	-1.09153	1.01503	-1.08628	HE-MA
ENSMUSG00000024104	Fam21	5.9263	-1.09153	1.21157	-1.08628	HE-MA
ENSMUSG00000024104	Washc2	5.9263	-1.09153	1.21157	-1.08628	HE-MA
ENSMUSG00000054272	Zscan4c	0	-1.08782	-0.728875	-1.08506	None
ENSMUSG00000085102	1700010K24Rik	0	-1.08782	-0.728875	-1.08506	None
ENSMUSG00000091752	Gm3208	0	-1.08782	-0.728875	-1.08506	None
ENSMUSG00000096536	Gm5792	0	-1.08782	-0.728875	-1.08506	None
ENSMUSG00000020455	Trim11	3.27104	-1.08169	0.342158	-1.08305	HE-MA
ENSMUSG00000079391	Gm2974	-2.56435	-1.06082	-1.56852	-1.07622	ME-MA
ENSMUSG00000035521	Gnptg	5.73359	-1.04693	1.14847	-1.07167	HE-MA
ENSMUSG00000063663	Brwd3	0.630785	-1.0454	-0.522338	-1.07117	None
ENSMUSG00000089753	Gm11709	-4.62092	-1.04118	-2.2419	-1.06979	ME-MA
ENSMUSG00000089753	Cd300ld2	-4.62092	-1.04118	-2.2419	-1.06979	ME-MA
ENSMUSG00000097223	AC124662.1	-0.818489	-1.04118	-0.996873	-1.06979	ME-MA
ENSMUSG00000097223	Gm2449	-0.818489	-1.04118	-0.996873	-1.06979	ME-MA
ENSMUSG00000052334	1700024B05Rik	0	-1.04118	-0.728875	-1.06979	None
ENSMUSG00000088364	Gm26322	0	-1.04118	-0.728875	-1.06979	None
ENSMUSG00000088364	Gm28020	0	-1.04118	-0.728875	-1.06979	None
ENSMUSG00000091418	Gm3164	0	-1.04118	-0.728875	-1.06979	None
ENSMUSG00000093854	Gm24310	0	-1.04118	-0.728875	-1.06979	None
ENSMUSG00000095027	Gm24017	0	-1.04118	-0.728875	-1.06979	None
ENSMUSG00000096038	Trav13n-3	0	-1.04118	-0.728875	-1.06979	None
ENSMUSG00000026894	Morn5	0.814887	-1.04118	-0.462057	-1.06979	None
ENSMUSG00000097675	AC161602.1	1.72189	-1.04118	-0.165077	-1.06979	HE-MA
ENSMUSG00000097675	1700101I11Rik	1.72189	-1.04118	-0.165077	-1.06979	HE-MA
ENSMUSG00000047656	Trpt1	3.74618	-1.04118	0.497734	-1.06979	HE-MA
ENSMUSG00000021973	Micu2	4.41729	-1.04118	0.717474	-1.06979	HE-MA
ENSMUSG00000038299	Wdr36	4.76441	-1.04118	0.831132	-1.06979	HE-MA
ENSMUSG00000096362	Rps12-ps21	-4.03429	-1.03759	-2.04982	-1.06861	ME-MA
ENSMUSG00000082957	Gm15303	0	-1.03759	-0.728875	-1.06861	None
ENSMUSG00000083589	Gm14043	0	-1.03759	-0.728875	-1.06861	None
ENSMUSG00000083945	Gm15242	0	-1.03759	-0.728875	-1.06861	None
ENSMUSG00000084776	Gm14951	0	-1.03759	-0.728875	-1.06861	None
ENSMUSG00000024526	Cidea	2.28903	-1.03759	0.0206206	-1.06861	HE-MA
ENSMUSG00000095398	Gm16404	0	-1.02839	-0.728875	-1.0656	None
ENSMUSG00000061852	Gm7582	-2.45324	-1.02252	-1.53214	-1.06368	ME-MA
ENSMUSG00000032110	Acrv1	0	-1.02252	-0.728875	-1.06368	None
ENSMUSG00000067773	Defb41	0	-1.02252	-0.728875	-1.06368	None
ENSMUSG00000079630	Rhox4f	0	-1.02252	-0.728875	-1.06368	None
ENSMUSG00000092019	Gm4027	0	-1.02252	-0.728875	-1.06368	None
uc008rvd.1	AK076987	0	-1.02252	-0.728875	-1.06368	None
ENSMUSG00000035024	Ncapd3	2.16883	-1.02252	-0.018736	-1.06368	HE-MA
ENSMUSG00000033972	Zfp944	3.46111	-1.02252	0.404394	-1.06368	HE-MA
ENSMUSG00000073676	Hspe1	7.84532	-0.997896	1.83991	-1.05562	HE-MA
ENSMUSG00000095681	Gm8281	-4.74246	-0.996554	-2.2817	-1.05518	ME-MA
ENSMUSG00000087301	Gm13629	3.23479	-0.995987	0.330289	-1.05499	HE-MA
ENSMUSG00000079655	Gm5168	0	-0.99352	-0.728875	-1.05418	None
ENSMUSG00000021041	2700073G19Rik	0	-0.989055	-0.728875	-1.05272	None
ENSMUSG00000096648	Gm24027	0	-0.989055	-0.728875	-1.05272	None
uc011xnt.2	AB341191	0	-0.989055	-0.728875	-1.05272	None
ENSMUSG00000082640	Gm11402	0	-0.981054	-0.728875	-1.0501	None
ENSMUSG00000094419	Gm24797	0	-0.981054	-0.728875	-1.0501	None
uc009kaz.1	1700029B22Rik	0	-0.981054	-0.728875	-1.0501	None
ENSMUSG00000016496	Cd274	2.77869	-0.981054	0.180948	-1.0501	HE-MA
ENSMUSG00000024414	Mrpl27	6.81063	-0.978696	1.50112	-1.04933	HE-MA
ENSMUSG00000095044	Gm6401	0	-0.976697	-0.728875	-1.04867	None
ENSMUSG00000086206	Gm13783	-3.15362	-0.974472	-1.76146	-1.04795	ME-MA
ENSMUSG00000076547	Igkv4-70	0	-0.974472	-0.728875	-1.04795	None
ENSMUSG00000087945	Gm24250	0	-0.974472	-0.728875	-1.04795	None
ENSMUSG00000095860	Gm21775	0	-0.974472	-0.728875	-1.04795	None
ENSMUSG00000096668	Gm3665	0	-0.974472	-0.728875	-1.04795	None
uc029qwo.1	AB349994	0	-0.974472	-0.728875	-1.04795	None
uc029ttw.1	AB334952	0	-0.974472	-0.728875	-1.04795	None
uc029tvi.1	AB345223	0	-0.974472	-0.728875	-1.04795	None
ENSMUSG00000020562	Efcab10	2.02422	-0.974472	-0.066086	-1.04795	HE-MA
ENSMUSG00000021710	Nln	2.71264	-0.974472	0.159323	-1.04795	HE-MA
ENSMUSG00000033991	Ttc37	4.06256	-0.974472	0.601327	-1.04795	HE-MA
ENSMUSG00000020608	Smc6	4.40563	-0.974472	0.713657	-1.04795	HE-MA
ENSMUSG00000037608	Bclaf1	5.46655	-0.974472	1.06104	-1.04795	HE-MA
ENSMUSG00000082310	Gm12904	0	-0.956649	-0.728875	-1.04211	None
uc007lvm.1	AK018891	0	-0.956649	-0.728875	-1.04211	None
uc007tcx.1	AK047145	0	-0.942095	-0.728875	-1.03734	None
ENSMUSG00000097692	AC122919.1	-2.76458	-0.934349	-1.63408	-1.03481	ME-MA
ENSMUSG00000097692	A230060F14Rik	-2.76458	-0.934349	-1.63408	-1.03481	ME-MA
ENSMUSG00000043931	Gimap7	-1.50333	-0.934349	-1.22111	-1.03481	ME-MA
ENSMUSG00000064876	Gm23378	0	-0.934349	-0.728875	-1.03481	None
ENSMUSG00000074518	Gm10711	0	-0.934349	-0.728875	-1.03481	None
ENSMUSG00000080867	Gm14079	0	-0.934349	-0.728875	-1.03481	None
ENSMUSG00000081354	Gm14894	0	-0.934349	-0.728875	-1.03481	None
ENSMUSG00000090332	Gm3216	0	-0.934349	-0.728875	-1.03481	None
uc029rhp.1	AB341208	0	-0.934349	-0.728875	-1.03481	None
ENSMUSG00000053192	Mllt11	8.40938	-0.934349	2.0246	-1.03481	HE-MA
ENSMUSG00000019505	Ubb	11.387	-0.925388	2.99957	-1.03187	HE-MA
ENSMUSG00000074890	Lcmt2	3.27269	-0.92305	0.3427	-1.03111	HE-MA
ENSMUSG00000091563	Gm8108	-4.71076	-0.922484	-2.27132	-1.03092	ME-MA
uc007lve.2	DQ556540	0	-0.920306	-0.728875	-1.03021	None
ENSMUSG00000071653	1810009A15Rik	4.16108	-0.920306	0.633584	-1.03021	HE-MA
ENSMUSG00000085311	Gm15445	-0.642497	-0.917013	-0.939248	-1.02913	ME-MA
ENSMUSG00000082662	Gm15516	0	-0.917013	-0.728875	-1.02913	None
ENSMUSG00000092933	Gm22905	0	-0.917013	-0.728875	-1.02913	None
ENSMUSG00000096048	Gm22510	0	-0.917013	-0.728875	-1.02913	None
ENSMUSG00000096618	Gm9286	0	-0.917013	-0.728875	-1.02913	None
ENSMUSG00000079605	Zbtb9	3.26042	-0.917013	0.338682	-1.02913	HE-MA
ENSMUSG00000023988	Bysl	4.12422	-0.917013	0.621516	-1.02913	HE-MA
ENSMUSG00000070933	Speer4d	-4.68088	-0.912866	-2.26153	-1.02777	ME-MA
ENSMUSG00000054310	Obox1	0	-0.90959	-0.728875	-1.0267	None
ENSMUSG00000038812	Trmt112	5.79479	-0.90276	1.16851	-1.02447	HE-MA
ENSMUSG00000091049	Gm1979	-5.12383	-0.898005	-2.40657	-1.02291	ME-MA
ENSMUSG00000020624	4933434M16Rik	0	-0.890218	-0.728875	-1.02036	None
ENSMUSG00000092252	Gm20499	0	-0.88911	-0.728875	-1.02	None
ENSMUSG00000094954	Gm8011	0	-0.88911	-0.728875	-1.02	None
ENSMUSG00000094960	Gm22417	0	-0.88911	-0.728875	-1.02	None
uc029wrz.1	DQ569079	0	-0.88911	-0.728875	-1.02	None
ENSMUSG00000038900	Rpl12	3.64607	-0.884135	0.464956	-1.01837	HE-MA
ENSMUSG00000095592	Ighd5-7	0	-0.881643	-0.728875	-1.01755	None
ENSMUSG00000054414	Slc30a7	1.58867	-0.881643	-0.208699	-1.01755	HE-MA
ENSMUSG00000068776	4930469B13Rik	0	-0.880579	-0.728875	-1.0172	None
ENSMUSG00000086421	Gm14091	-4.591	-0.872305	-2.2321	-1.01449	ME-MA
ENSMUSG00000095538	Gm21983	-1.86652	-0.872305	-1.34003	-1.01449	ME-MA
ENSMUSG00000085051	Gm11542	-0.711569	-0.872305	-0.961864	-1.01449	ME-MA
ENSMUSG00000080530	Gm25540	0	-0.872305	-0.728875	-1.01449	None
ENSMUSG00000081922	Gm14646	0	-0.872305	-0.728875	-1.01449	None
ENSMUSG00000082466	Gm14060	0	-0.872305	-0.728875	-1.01449	None
ENSMUSG00000085108	4930457A20Rik	0	-0.872305	-0.728875	-1.01449	None
ENSMUSG00000085108	Saxo1os	0	-0.872305	-0.728875	-1.01449	None
ENSMUSG00000093801	Trav14n-2	0	-0.872305	-0.728875	-1.01449	None
ENSMUSG00000094716	Gm21752	0	-0.872305	-0.728875	-1.01449	None
ENSMUSG00000094743	Mup-ps7	0	-0.872305	-0.728875	-1.01449	None
ENSMUSG00000096281	Gm22255	0	-0.872305	-0.728875	-1.01449	None
ENSMUSG00000096308	Gm14598	0	-0.872305	-0.728875	-1.01449	None
uc009bzn.1	AK076597	0	-0.872305	-0.728875	-1.01449	None
uc012fna.1	AB347565	0	-0.872305	-0.728875	-1.01449	None
uc029rcc.1	AB339756	0	-0.872305	-0.728875	-1.01449	None
ENSMUSG00000034820	Cpsf7	5.03829	-0.872305	0.920809	-1.01449	HE-MA
ENSMUSG00000044117	2900011O08Rik	6.93451	-0.871385	1.54169	-1.01419	HE-MA
ENSMUSG00000044117	Bmerb1	6.93451	-0.871385	1.54169	-1.01419	HE-MA
ENSMUSG00000053916	Nanp	3.19126	-0.863727	0.316038	-1.01168	HE-MA
ENSMUSG00000067360	Pramel3	0	-0.862169	-0.728875	-1.01117	None
ENSMUSG00000093749	4921523L03Rik	-5.24558	-0.85885	-2.44643	-1.01009	ME-MA
ENSMUSG00000078578	Ube2d3	8.66341	-0.855873	2.10778	-1.00911	HE-MA
ENSMUSG00000080940	Gm15145	0	-0.855694	-0.728875	-1.00905	None
ENSMUSG00000092625	Gm20404	0	-0.855694	-0.728875	-1.00905	None
ENSMUSG00000095107	Vmn2r-ps10	0	-0.855694	-0.728875	-1.00905	None
ENSMUSG00000073631	Gm10553	0	-0.838002	-0.728875	-1.00326	None
ENSMUSG00000083416	Gm15378	0	-0.838002	-0.728875	-1.00326	None
ENSMUSG00000073226	Gm10482	0	-0.828942	-0.728875	-1.0003	None
ENSMUSG00000096579	Gm17121	0	-0.828942	-0.728875	-1.0003	None
ENSMUSG00000096775	Gm5796	0	-0.828942	-0.728875	-1.0003	None
ENSMUSG00000097879	BX284639.1	0	-0.828942	-0.728875	-1.0003	None
ENSMUSG00000090733	Rps27	3.05871	-0.828942	0.272636	-1.0003	HE-MA
ENSMUSG00000083949	Gm12897	0	-0.821779	-0.728875	-0.99795	None
ENSMUSG00000094001	Vmn1r122	0	-0.821779	-0.728875	-0.99795	None
ENSMUSG00000094587	Gm26366	0	-0.821779	-0.728875	-0.99795	None
uc009bkd.1	BC099561	0	-0.821779	-0.728875	-0.99795	None
ENSMUSG00000038497	Tmco3	5.30196	-0.821779	1.00714	-0.99795	HE-MA
ENSMUSG00000075419	Dolk	5.36057	-0.821779	1.02633	-0.99795	HE-MA
ENSMUSG00000028251	Tstd3	5.60561	-0.821779	1.10657	-0.99795	HE-MA
ENSMUSG00000024038	Ndufv3	7.95572	-0.821779	1.87606	-0.99795	HE-MA
ENSMUSG00000078867	Gm14418	4.28695	-0.821219	0.674797	-0.997766	HE-MA
ENSMUSG00000092267	Gm20417	0	-0.818703	-0.728875	-0.996943	None
ENSMUSG00000094631	Gm24220	0	-0.818703	-0.728875	-0.996943	None
ENSMUSG00000094656	Gm25358	0	-0.818703	-0.728875	-0.996943	None
uc008sds.2	AK139516	0	-0.818703	-0.728875	-0.996943	None
ENSMUSG00000093378	Gm20663	-2.81143	-0.815758	-1.64942	-0.995978	ME-MA
ENSMUSG00000085862	Gm13483	0.748368	-0.815315	-0.483838	-0.995833	None
ENSMUSG00000081522	Gm13170	0	-0.81282	-0.728875	-0.995016	None
ENSMUSG00000086685	Gm15015	0	-0.81282	-0.728875	-0.995016	None
ENSMUSG00000091539	Vmn1r238	0	-0.81282	-0.728875	-0.995016	None
ENSMUSG00000094704	Gm24487	0	-0.81282	-0.728875	-0.995016	None
ENSMUSG00000080076	Hist1h2aj	0	-0.810495	-0.728875	-0.994255	None
ENSMUSG00000080076	H2ac14	0	-0.810495	-0.728875	-0.994255	None
ENSMUSG00000094378	Gm15097	0	-0.796259	-0.728875	-0.989594	None
ENSMUSG00000046615	Actrt1	0	-0.779886	-0.728875	-0.984233	None
ENSMUSG00000065418	Mir322	0	-0.779886	-0.728875	-0.984233	None
ENSMUSG00000092447	Gm7696	0	-0.779886	-0.728875	-0.984233	None
ENSMUSG00000093584	Gm8040	0	-0.779886	-0.728875	-0.984233	None
ENSMUSG00000093584	Obox3-ps2	0	-0.779886	-0.728875	-0.984233	None
ENSMUSG00000094555	Gm20710	0	-0.779886	-0.728875	-0.984233	None
ENSMUSG00000094555	Obox4-ps6	0	-0.779886	-0.728875	-0.984233	None
ENSMUSG00000096865	Gm23313	0	-0.779886	-0.728875	-0.984233	None
ENSMUSG00000097458	AL831764.1	0	-0.779886	-0.728875	-0.984233	None
ENSMUSG00000081574	Gm14429	-5.67011	-0.776898	-2.58544	-0.983254	ME-MA
ENSMUSG00000086522	Gm4473	-3.1942	-0.776898	-1.77475	-0.983254	ME-MA
ENSMUSG00000082025	Gm14359	0	-0.776898	-0.728875	-0.983254	None
ENSMUSG00000094095	Gm25648	0	-0.776898	-0.728875	-0.983254	None
ENSMUSG00000094318	Gm13144	0	-0.776898	-0.728875	-0.983254	None
ENSMUSG00000086495	Gm13778	-3.53886	-0.772119	-1.8876	-0.98169	ME-MA
ENSMUSG00000052769	Gm9889	0	-0.7643	-0.728875	-0.97913	None
ENSMUSG00000065575	Mir449a	0	-0.7643	-0.728875	-0.97913	None
ENSMUSG00000091466	Gm17183	0	-0.7643	-0.728875	-0.97913	None
ENSMUSG00000092683	Gm25747	0	-0.7643	-0.728875	-0.97913	None
ENSMUSG00000092922	Mir5101	0	-0.7643	-0.728875	-0.97913	None
ENSMUSG00000096514	Gm25891	0	-0.7643	-0.728875	-0.97913	None
uc029uwe.1	DQ565036	0	-0.7643	-0.728875	-0.97913	None
ENSMUSG00000046573	Lyrm4	4.38342	-0.7643	0.706386	-0.97913	HE-MA
ENSMUSG00000094242	Gm5456	-4.68699	-0.761344	-2.26353	-0.978162	ME-MA
ENSMUSG00000094974	Rps19-ps2	-2.41674	-0.761344	-1.52019	-0.978162	ME-MA
ENSMUSG00000096623	Gm8112	0	-0.761344	-0.728875	-0.978162	None
ENSMUSG00000085241	Snhg3	3.9996	-0.75373	0.580711	-0.975669	HE-MA
ENSMUSG00000015776	Med22	4.64159	-0.751405	0.790919	-0.974907	HE-MA
ENSMUSG00000086557	Gm15999	-4.26793	-0.736271	-2.12632	-0.969952	ME-MA
ENSMUSG00000095914	Vmn2r48	0	-0.736271	-0.728875	-0.969952	None
ENSMUSG00000094151	Gm7233	0.156888	-0.736271	-0.677506	-0.969952	None
ENSMUSG00000035206	Sppl2b	4.51787	-0.736271	0.750408	-0.969952	HE-MA
ENSMUSG00000030161	Gabarapl1	9.8521	-0.736271	2.49699	-0.969952	HE-MA
ENSMUSG00000083734	Gm16209	0	-0.732444	-0.728875	-0.968699	None
ENSMUSG00000039704	Lmbrd2	6.12437	-0.732444	1.27642	-0.968699	HE-MA
ENSMUSG00000083095	Gm11863	0	-0.729552	-0.728875	-0.967752	None
ENSMUSG00000084091	Gm11995	0	-0.729552	-0.728875	-0.967752	None
ENSMUSG00000094670	Gm22006	0	-0.729552	-0.728875	-0.967752	None
ENSMUSG00000044501	Zfp758	4.23528	-0.727262	0.657881	-0.967002	HE-MA
ENSMUSG00000072574	Gm17184	0	-0.724021	-0.728875	-0.965941	None
ENSMUSG00000072822	BC061212	0	-0.724021	-0.728875	-0.965941	None
ENSMUSG00000093962	Gm11756	0	-0.724021	-0.728875	-0.965941	None
ENSMUSG00000098013	RP24-378P20.1	0	-0.724021	-0.728875	-0.965941	None
ENSMUSG00000098013	Gm9135	0	-0.724021	-0.728875	-0.965941	None
uc009lmb.1	DQ567367	0	-0.724021	-0.728875	-0.965941	None
ENSMUSG00000092103	Gm17039	-4.23973	-0.721147	-2.11709	-0.965	ME-MA
ENSMUSG00000093567	Gm3959	0	-0.721147	-0.728875	-0.965	None
ENSMUSG00000093567	Obox4-ps8	0	-0.721147	-0.728875	-0.965	None
ENSMUSG00000095062	Gm8989	0	-0.721147	-0.728875	-0.965	None
uc007ttw.1	M37296	0	-0.721147	-0.728875	-0.965	None
ENSMUSG00000013091	Tmem190	0	-0.709024	-0.728875	-0.961031	None
ENSMUSG00000021966	Prss52	0	-0.709024	-0.728875	-0.961031	None
ENSMUSG00000083442	Gm11187	0	-0.709024	-0.728875	-0.961031	None
ENSMUSG00000083660	Gm11853	0	-0.709024	-0.728875	-0.961031	None
ENSMUSG00000085969	Gm15600	0	-0.709024	-0.728875	-0.961031	None
ENSMUSG00000090577	Gm3027	0	-0.709024	-0.728875	-0.961031	None
ENSMUSG00000091296	Gm4181	0	-0.709024	-0.728875	-0.961031	None
ENSMUSG00000095950	Gm20737	0	-0.709024	-0.728875	-0.961031	None
ENSMUSG00000097356	RP23-145L9.8	0	-0.709024	-0.728875	-0.961031	None
ENSMUSG00000097356	Gm26774	0	-0.709024	-0.728875	-0.961031	None
ENSMUSG00000097831	AC117667.1	-2.91427	-0.696756	-1.68309	-0.957014	ME-MA
ENSMUSG00000097831	4930540M05Rik	-2.91427	-0.696756	-1.68309	-0.957014	ME-MA
ENSMUSG00000097553	AC135961.1	0	-0.696756	-0.728875	-0.957014	None
ENSMUSG00000027959	Sass6	3.23286	-0.696756	0.329656	-0.957014	HE-MA
ENSMUSG00000093789	AB099516	0.533382	-0.694213	-0.55423	-0.956181	None
ENSMUSG00000093789	Methig1	0.533382	-0.694213	-0.55423	-0.956181	None
ENSMUSG00000058076	Sdhc	7.08557	-0.692813	1.59115	-0.955723	HE-MA
ENSMUSG00000091472	Gm3739	-2.86306	-0.690219	-1.66633	-0.954873	ME-MA
ENSMUSG00000092045	Gm17086	0	-0.690219	-0.728875	-0.954873	None
ENSMUSG00000043311	D17H6S53E	3.13067	-0.68491	0.296199	-0.953135	HE-MA
ENSMUSG00000086711	Gm15482	0	-0.682039	-0.728875	-0.952195	None
ENSMUSG00000091221	Gm3084	0	-0.682039	-0.728875	-0.952195	None
ENSMUSG00000096159	Gm24153	0	-0.682039	-0.728875	-0.952195	None
ENSMUSG00000096658	Vmn2r39	0	-0.682039	-0.728875	-0.952195	None
uc008rzc.1	AK080292	0	-0.682039	-0.728875	-0.952195	None
ENSMUSG00000026134	Prim2	1.72456	-0.682039	-0.164204	-0.952195	HE-MA
ENSMUSG00000022009	Nufip1	2.90873	-0.678353	0.223528	-0.950988	HE-MA
ENSMUSG00000025776	Crispld1	1.11005	-0.676266	-0.365412	-0.950305	None
ENSMUSG00000081959	Gm16480	0	-0.675567	-0.728875	-0.950076	None
ENSMUSG00000084051	Gm15146	0	-0.675567	-0.728875	-0.950076	None
ENSMUSG00000085157	4930515L19Rik	0	-0.675567	-0.728875	-0.950076	None
ENSMUSG00000086241	4930483K19Rik	0	-0.675567	-0.728875	-0.950076	None
ENSMUSG00000097263	AC152164.1	0	-0.675567	-0.728875	-0.950076	None
ENSMUSG00000036214	Znrd1as	3.04212	-0.672563	0.267205	-0.949092	HE-MA
ENSMUSG00000092197	Gm20480	0	-0.670239	-0.728875	-0.948331	None
ENSMUSG00000092705	Gm24513	0	-0.670239	-0.728875	-0.948331	None
ENSMUSG00000093727	Gm8053	0	-0.670239	-0.728875	-0.948331	None
ENSMUSG00000093727	Obox3-ps5	0	-0.670239	-0.728875	-0.948331	None
uc029rvd.1	DQ717352	0	-0.670239	-0.728875	-0.948331	None
ENSMUSG00000050973	Gdpgp1	2.86827	-0.670239	0.210281	-0.948331	HE-MA
ENSMUSG00000005503	Evx1	-6.95393	-0.661947	-3.0058	-0.945616	ME-MA
ENSMUSG00000002103	Acp2	5.45944	-0.656891	1.0587	-0.943961	HE-MA
ENSMUSG00000097225	AC107641.1	0	-0.656105	-0.728875	-0.943703	None
ENSMUSG00000072672	Duxbl3	-1.42656	-0.653849	-1.19597	-0.942965	ME-MA
ENSMUSG00000085566	A730017L22Rik	1.858	-0.652085	-0.120513	-0.942387	HE-MA
ENSMUSG00000097318	AC122247.1	-0.268211	-0.65193	-0.816695	-0.942336	ME-MA
ENSMUSG00000097318	1700007L15Rik	-0.268211	-0.65193	-0.816695	-0.942336	ME-MA
uc029uga.1	DQ687184	0	-0.65193	-0.728875	-0.942336	None
ENSMUSG00000001305	Rrp15	2.68155	-0.647129	0.149143	-0.940764	HE-MA
uc007smm.2	DQ553121	0	-0.643963	-0.728875	-0.939728	None
ENSMUSG00000024350	Dnajc18	5.65547	-0.643963	1.12289	-0.939728	HE-MA
ENSMUSG00000077611	Gm23946	0	-0.63766	-0.728875	-0.937664	None
ENSMUSG00000090268	Gm5286	0	-0.63766	-0.728875	-0.937664	None
ENSMUSG00000090268	Spopfm3	0	-0.63766	-0.728875	-0.937664	None
ENSMUSG00000092358	Gm20430	0	-0.63766	-0.728875	-0.937664	None
ENSMUSG00000094180	Defa-ps8	0	-0.63766	-0.728875	-0.937664	None
ENSMUSG00000096242	Gm24266	0	-0.63766	-0.728875	-0.937664	None
ENSMUSG00000097437	LIM2	0	-0.63766	-0.728875	-0.937664	None
uc009ebi.1	DQ714446	0	-0.63766	-0.728875	-0.937664	None
uc029vja.1	1700066N21Rik	0	-0.63766	-0.728875	-0.937664	None
uc029wsc.1	DQ569163	0	-0.63766	-0.728875	-0.937664	None
ENSMUSG00000030094	Xpc	2.61663	-0.63766	0.127885	-0.937664	HE-MA
ENSMUSG00000006241	Ccdc159	3.42467	-0.63766	0.392463	-0.937664	HE-MA
ENSMUSG00000036983	Tfb1m	4.3691	-0.63766	0.701695	-0.937664	HE-MA
ENSMUSG00000021615	Xrcc4	3.22172	-0.634588	0.32601	-0.936658	HE-MA
ENSMUSG00000021905	Dph3	5.09346	-0.627006	0.938872	-0.934175	HE-MA
ENSMUSG00000048486	Fitm2	5.71887	-0.626217	1.14365	-0.933917	HE-MA
ENSMUSG00000042505	Acn9	3.64948	-0.625691	0.466073	-0.933745	HE-MA
ENSMUSG00000042505	Sdhaf3	3.64948	-0.625691	0.466073	-0.933745	HE-MA
ENSMUSG00000078765	U2af1l4	5.58999	-0.625003	1.10145	-0.93352	HE-MA
ENSMUSG00000083402	Gm14394	0	-0.62353	-0.728875	-0.933037	None
ENSMUSG00000074519	Etohi1	6.36668	-0.623095	1.35576	-0.932895	HE-MA
ENSMUSG00000074519	Zfp971	6.36668	-0.623095	1.35576	-0.932895	HE-MA
ENSMUSG00000045427	Hnrnph2	6.72179	-0.620514	1.47204	-0.93205	HE-MA
ENSMUSG00000083432	Gm14878	0	-0.608454	-0.728875	-0.928101	None
ENSMUSG00000094233	Gm21276	0	-0.608454	-0.728875	-0.928101	None
ENSMUSG00000091422	Gm6455	-2.78446	-0.607311	-1.64059	-0.927727	ME-MA
ENSMUSG00000094818	Gm15308	0	-0.600723	-0.728875	-0.92557	None
ENSMUSG00000094818	Defa32	0	-0.600723	-0.728875	-0.92557	None
ENSMUSG00000027811	4930579G24Rik	1.33878	-0.600723	-0.290519	-0.92557	HE-MA
ENSMUSG00000025078	Nhlrc2	2.24571	-0.600723	0.00643737	-0.92557	HE-MA
ENSMUSG00000035781	R3hdm4	5.87057	-0.59914	1.19332	-0.925051	HE-MA
ENSMUSG00000037015	Tmem185b	0	-0.598083	-0.728875	-0.924705	None
ENSMUSG00000070939	Tgfbrap1	4.3156	-0.598083	0.68418	-0.924705	HE-MA
ENSMUSG00000032555	Topbp1	3.55202	-0.594606	0.434161	-0.923567	HE-MA
ENSMUSG00000034108	Ccs	4.53418	-0.591977	0.75575	-0.922706	HE-MA
ENSMUSG00000097875	AC164883.1	-6.19739	-0.586949	-2.75808	-0.921059	ME-MA
ENSMUSG00000097875	Gm26704	-6.19739	-0.586949	-2.75808	-0.921059	ME-MA
ENSMUSG00000070167	Gm25822	0	-0.586949	-0.728875	-0.921059	None
ENSMUSG00000070167	Snora57	0	-0.586949	-0.728875	-0.921059	None
ENSMUSG00000080919	Gm11854	0	-0.586949	-0.728875	-0.921059	None
ENSMUSG00000087560	Gm15396	0	-0.586949	-0.728875	-0.921059	None
ENSMUSG00000095573	Gm16501	0	-0.586949	-0.728875	-0.921059	None
ENSMUSG00000096206	Gm22317	0	-0.586949	-0.728875	-0.921059	None
ENSMUSG00000096052	9930004E17Rik	0.263484	-0.586949	-0.642603	-0.921059	None
ENSMUSG00000063317	Usp31	5.74518	-0.586949	1.15226	-0.921059	HE-MA
ENSMUSG00000097343	AC099930.1	2.29339	-0.584733	0.0220464	-0.920334	HE-MA
ENSMUSG00000097343	9030407P20Rik	2.29339	-0.584733	0.0220464	-0.920334	HE-MA
ENSMUSG00000066007	Zfp600	-7.0539	-0.580155	-3.03853	-0.918835	ME-MA
uc007obl.2	Gm20337	0	-0.575899	-0.728875	-0.917442	None
ENSMUSG00000082617	Smt3h2-ps	0	-0.573305	-0.728875	-0.916592	None
ENSMUSG00000097014	AC124338.1	0	-0.573305	-0.728875	-0.916592	None
ENSMUSG00000090699	Gm9071	0	-0.562134	-0.728875	-0.912934	None
ENSMUSG00000085321	4930412F09Rik	0	-0.558741	-0.728875	-0.911824	None
uc029qwq.1	AB335855	0	-0.558741	-0.728875	-0.911824	None
ENSMUSG00000087249	Gm16062	1.63102	-0.558741	-0.194832	-0.911824	HE-MA
ENSMUSG00000040771	Oard1	4.00689	-0.557502	0.583097	-0.911418	HE-MA
ENSMUSG00000087569	Gm8464	0	-0.556892	-0.728875	-0.911218	None
ENSMUSG00000087569	Actb-ps1	0	-0.556892	-0.728875	-0.911218	None
ENSMUSG00000070133	Mir434	0	-0.556177	-0.728875	-0.910984	None
ENSMUSG00000094218	Gm23446	0	-0.556177	-0.728875	-0.910984	None
ENSMUSG00000095251	Gm10697	0	-0.556177	-0.728875	-0.910984	None
ENSMUSG00000096504	Mir465b-2	0	-0.556177	-0.728875	-0.910984	None
uc008tov.1	DQ562993	0	-0.556177	-0.728875	-0.910984	None
uc009qgd.2	DQ562011	0	-0.556177	-0.728875	-0.910984	None
ENSMUSG00000086824	4930448D08Rik	-0.882897	-0.551272	-1.01796	-0.909378	ME-MA
ENSMUSG00000033762	Recql4	-0.441133	-0.551272	-0.873315	-0.909378	ME-MA
ENSMUSG00000087458	Gm13999	0	-0.551272	-0.728875	-0.909378	None
uc007vxo.2	DQ722902	0	-0.551272	-0.728875	-0.909378	None
ENSMUSG00000027712	Anxa5	9.84969	-0.551272	2.4962	-0.909378	HE-MA
ENSMUSG00000087601	Gm16832	-1.5001	-0.5489	-1.22005	-0.908601	ME-MA
ENSMUSG00000087601	Uchl1os	-1.5001	-0.5489	-1.22005	-0.908601	ME-MA
ENSMUSG00000054745	Gm9955	0	-0.54536	-0.728875	-0.907442	None
ENSMUSG00000025047	Pdcd11	2.70871	-0.54536	0.158035	-0.907442	HE-MA
ENSMUSG00000018733	Pex12	2.82803	-0.545217	0.197104	-0.907395	HE-MA
ENSMUSG00000060268	Gm1661	-0.766178	-0.544093	-0.979745	-0.907027	ME-MA
ENSMUSG00000060268	Armh1	-0.766178	-0.544093	-0.979745	-0.907027	ME-MA
ENSMUSG00000097303	AC125399.1	1.2755	-0.54282	-0.311238	-0.90661	HE-MA
ENSMUSG00000097303	3110083C13Rik	1.2755	-0.54282	-0.311238	-0.90661	HE-MA
ENSMUSG00000081681	Gm14868	0	-0.53796	-0.728875	-0.905019	None
ENSMUSG00000083422	Gm15604	0	-0.53796	-0.728875	-0.905019	None
ENSMUSG00000096681	Rps19-ps1	0	-0.53796	-0.728875	-0.905019	None
uc009hqv.1	DQ693555	0	-0.53796	-0.728875	-0.905019	None
ENSMUSG00000004096	Cwc15	6.75083	-0.53796	1.48155	-0.905019	HE-MA
ENSMUSG00000036860	Mrpl55	5.76194	-0.534753	1.15775	-0.903969	HE-MA
ENSMUSG00000033313	Fbxl8	2.35011	-0.532513	0.0406184	-0.903236	HE-MA
ENSMUSG00000078906	Gm14444	-0.935785	-0.52957	-1.03528	-0.902272	ME-MA
ENSMUSG00000094779	Trav13n-2	0	-0.527058	-0.728875	-0.90145	None
ENSMUSG00000056487	Mettl7a2	-4.42076	-0.521245	-2.17636	-0.899546	ME-MA
ENSMUSG00000092472	Gm20473	0	-0.521245	-0.728875	-0.899546	None
ENSMUSG00000049751	Rpl36al	8.16417	-0.519936	1.94431	-0.899118	HE-MA
uc007qke.2	DQ704553	0	-0.515454	-0.728875	-0.89765	None
ENSMUSG00000097419	AC140416.1	-1.71076	-0.510685	-1.28903	-0.896089	ME-MA
ENSMUSG00000097419	Gm26666	-1.71076	-0.510685	-1.28903	-0.896089	ME-MA
ENSMUSG00000076489	Trbj1-7	0	-0.510685	-0.728875	-0.896089	None
ENSMUSG00000092343	Gm20525	0	-0.510685	-0.728875	-0.896089	None
ENSMUSG00000094920	Gm6605	0	-0.510685	-0.728875	-0.896089	None
ENSMUSG00000096641	Gm904	0	-0.510685	-0.728875	-0.896089	None
uc029ssr.1	DQ697057	0	-0.510685	-0.728875	-0.896089	None
ENSMUSG00000085303	Gm16751	-5.86826	-0.508205	-2.65032	-0.895277	ME-MA
ENSMUSG00000095550	Gm21671	-5.08189	-0.508205	-2.39283	-0.895277	ME-MA
ENSMUSG00000031831	Dnaaf1	-4.43986	-0.508205	-2.18262	-0.895277	ME-MA
ENSMUSG00000081105	Gm14087	0	-0.508205	-0.728875	-0.895277	None
ENSMUSG00000082050	Gm13989	0	-0.508205	-0.728875	-0.895277	None
ENSMUSG00000086418	Gm13362	0	-0.508205	-0.728875	-0.895277	None
ENSMUSG00000063801	Ap3s2	6.56789	-0.508205	1.42164	-0.895277	HE-MA
ENSMUSG00000026159	Agfg1	6.71165	-0.508205	1.46872	-0.895277	HE-MA
ENSMUSG00000026895	Ndufa8	7.80435	-0.508205	1.8265	-0.895277	HE-MA
ENSMUSG00000097650	AC101875.1	-4.77852	-0.50346	-2.2935	-0.893723	ME-MA
ENSMUSG00000097650	4921507G05Rik	-4.77852	-0.50346	-2.2935	-0.893723	ME-MA
uc007qzl.1	6D	0	-0.50346	-0.728875	-0.893723	None
ENSMUSG00000076889	Traj41	0	-0.49774	-0.728875	-0.89185	None
ENSMUSG00000094807	Gm24975	0	-0.49774	-0.728875	-0.89185	None
ENSMUSG00000096827	Trav14n-1	0	-0.49774	-0.728875	-0.89185	None
uc007zty.1	AK085322	0	-0.49774	-0.728875	-0.89185	None
uc029sfi.1	DQ707815	0	-0.49774	-0.728875	-0.89185	None
ENSMUSG00000040888	Gfer	3.84099	-0.49774	0.528777	-0.89185	HE-MA
ENSMUSG00000078853	Igtp	4.82586	-0.497291	0.851253	-0.891703	HE-MA
ENSMUSG00000096788	Rhox2e	0	-0.495283	-0.728875	-0.891045	None
ENSMUSG00000036744	Olfr701	0	-0.493812	-0.728875	-0.890564	None
uc007sic.2	DQ713011	0	-0.487138	-0.728875	-0.888378	None
ENSMUSG00000021635	Rad17	3.58854	-0.487138	0.446119	-0.888378	HE-MA
ENSMUSG00000087190	D430001F17Rik	-4.22222	-0.474401	-2.11136	-0.884208	ME-MA
ENSMUSG00000091569	Gm8232	-3.05991	-0.474401	-1.73078	-0.884208	ME-MA
ENSMUSG00000044744	1700001G17Rik	0	-0.474401	-0.728875	-0.884208	None
ENSMUSG00000075586	Gm11529	0	-0.474401	-0.728875	-0.884208	None
ENSMUSG00000080825	Gm14892	0	-0.474401	-0.728875	-0.884208	None
ENSMUSG00000097579	AC153591.1	0	-0.474401	-0.728875	-0.884208	None
uc011xbz.1	AB335823	0	-0.474401	-0.728875	-0.884208	None
ENSMUSG00000022299	Slc25a32	4.13865	-0.474401	0.62624	-0.884208	HE-MA
ENSMUSG00000091537	Tma7	7.80499	-0.474401	1.82671	-0.884208	HE-MA
ENSMUSG00000052419	2610001J05Rik	6.36487	-0.472905	1.35517	-0.883718	HE-MA
ENSMUSG00000085586	Gm11613	4.24043	-0.471209	0.659567	-0.883163	HE-MA
ENSMUSG00000083632	Gm11786	0	-0.468796	-0.728875	-0.882373	None
ENSMUSG00000097257	AC167537.1	0	-0.466387	-0.728875	-0.881584	None
ENSMUSG00000076882	Traj49	0	-0.464178	-0.728875	-0.880861	None
ENSMUSG00000090599	Gm20731	0	-0.464178	-0.728875	-0.880861	None
ENSMUSG00000058886	Deaf1	4.99938	-0.464178	0.908069	-0.880861	HE-MA
ENSMUSG00000092665	Gm22405	0	-0.461777	-0.728875	-0.880075	None
ENSMUSG00000027968	Larp7	4.30974	-0.461777	0.682261	-0.880075	HE-MA
ENSMUSG00000065565	Mir181a-1	0	-0.451642	-0.728875	-0.876756	None
ENSMUSG00000082174	Gm14877	0	-0.451642	-0.728875	-0.876756	None
ENSMUSG00000086558	Gm14223	0	-0.451642	-0.728875	-0.876756	None
ENSMUSG00000055024	Ep300	3.33278	-0.451642	0.362375	-0.876756	HE-MA
ENSMUSG00000095741	Rhox2f	0	-0.448292	-0.728875	-0.875659	None
ENSMUSG00000066772	Obox3	0	-0.446245	-0.728875	-0.874989	None
ENSMUSG00000028287	1700009N14Rik	0	-0.441372	-0.728875	-0.873393	None
ENSMUSG00000029536	Gatc	4.72561	-0.441372	0.818429	-0.873393	HE-MA
ENSMUSG00000085482	A230083N12Rik	-1.48208	-0.435893	-1.21415	-0.871599	ME-MA
ENSMUSG00000086774	Gm11915	0	-0.435893	-0.728875	-0.871599	None
ENSMUSG00000090379	Gm8229	0	-0.435893	-0.728875	-0.871599	None
ENSMUSG00000097562	AC116589.1	0	-0.435893	-0.728875	-0.871599	None
ENSMUSG00000097562	Gm26639	0	-0.435893	-0.728875	-0.871599	None
uc009sjo.1	C87414	0	-0.430434	-0.728875	-0.869812	None
ENSMUSG00000082340	Gm11321	0	-0.429032	-0.728875	-0.869353	None
ENSMUSG00000086315	4930555J06Rik	0	-0.429032	-0.728875	-0.869353	None
ENSMUSG00000086315	Arl4aos	0	-0.429032	-0.728875	-0.869353	None
ENSMUSG00000096127	Gm14625	0	-0.428201	-0.728875	-0.869081	None
ENSMUSG00000097444	AL671335.1	0	-0.425938	-0.728875	-0.86834	None
ENSMUSG00000065424	Mir9-2	0	-0.423599	-0.728875	-0.867574	None
ENSMUSG00000096755	Gm20746	0	-0.423599	-0.728875	-0.867574	None
ENSMUSG00000096755	Ftl1-ps2	0	-0.423599	-0.728875	-0.867574	None
ENSMUSG00000090795	Gm7346	0	-0.421265	-0.728875	-0.86681	None
ENSMUSG00000058355	Abce1	6.72434	-0.421265	1.47287	-0.86681	HE-MA
ENSMUSG00000086968	4933431E20Rik	5.12968	-0.419973	0.950733	-0.866387	HE-MA
uc008dhj.2	DQ550102	0	-0.419124	-0.728875	-0.866109	None
ENSMUSG00000085433	Gm16001	2.1388	-0.415586	-0.0285696	-0.86495	HE-MA
ENSMUSG00000039646	Vasn	2.21942	-0.411036	-0.00217101	-0.863461	HE-MA
ENSMUSG00000094578	Gm3187	-4.11213	-0.40486	-2.07531	-0.861438	ME-MA
ENSMUSG00000040396	Abhd13	3.23769	-0.404205	0.33124	-0.861224	HE-MA
ENSMUSG00000096878	Gm21655	-3.85258	-0.403723	-1.99032	-0.861066	ME-MA
ENSMUSG00000096878	Gm21083	-3.85258	-0.403723	-1.99032	-0.861066	ME-MA
ENSMUSG00000096435	Gm9049	0	-0.403723	-0.728875	-0.861066	None
ENSMUSG00000044018	Mrpl50	5.20815	-0.403723	0.976425	-0.861066	HE-MA
ENSMUSG00000020803	Txndc17	7.42468	-0.403522	1.70218	-0.861	HE-MA
ENSMUSG00000089749	Gm11357	0	-0.401421	-0.728875	-0.860312	None
uc007fgf.1	AK006239	0	-0.401421	-0.728875	-0.860312	None
ENSMUSG00000071769	Rhox3h	0	-0.398386	-0.728875	-0.859318	None
ENSMUSG00000039086	Ss18l1	2.88789	-0.398386	0.216704	-0.859318	HE-MA
ENSMUSG00000095220	Gm23560	0	-0.397013	-0.728875	-0.858869	None
ENSMUSG00000058186	Gm13242	-3.33251	-0.393894	-1.82004	-0.857848	ME-MA
ENSMUSG00000058186	Zfp980	-3.33251	-0.393894	-1.82004	-0.857848	ME-MA
ENSMUSG00000074436	Defa-ps18	0	-0.3917	-0.728875	-0.857129	None
ENSMUSG00000081357	Xlr4e-ps	0	-0.3917	-0.728875	-0.857129	None
ENSMUSG00000086197	Gm13976	0	-0.3917	-0.728875	-0.857129	None
ENSMUSG00000098133	AUTS2	0	-0.3917	-0.728875	-0.857129	None
uc011xkg.2	AB337363	0	-0.3917	-0.728875	-0.857129	None
ENSMUSG00000038374	Rbm8a	5.51646	-0.3917	1.07738	-0.857129	HE-MA
ENSMUSG00000096958	AL627077.1	0	-0.389416	-0.728875	-0.856382	None
uc029rby.1	AB339665	0	-0.389416	-0.728875	-0.856382	None
uc029sag.1	DQ569689	0	-0.389416	-0.728875	-0.856382	None
ENSMUSG00000078500	Gm13235	-5.0352	-0.388369	-2.37755	-0.856039	ME-MA
ENSMUSG00000078500	Zfp986	-5.0352	-0.388369	-2.37755	-0.856039	ME-MA
ENSMUSG00000059820	AU019823	2.76708	-0.385471	0.177147	-0.85509	HE-MA
ENSMUSG00000059820	Nkapd1	2.76708	-0.385471	0.177147	-0.85509	HE-MA
ENSMUSG00000054450	Gm9945	0	-0.382044	-0.728875	-0.853968	None
ENSMUSG00000092522	Gm20389	0	-0.364788	-0.728875	-0.848317	None
uc009qgv.1	DQ553502	0	-0.364788	-0.728875	-0.848317	None
ENSMUSG00000025002	Cyp2c55	-4.18668	-0.360491	-2.09972	-0.84691	ME-MA
ENSMUSG00000097557	AC136453.1	-1.99935	-0.360491	-1.38352	-0.84691	ME-MA
ENSMUSG00000097557	C130060C02Rik	-1.99935	-0.360491	-1.38352	-0.84691	ME-MA
ENSMUSG00000069268	Hist1h2bf	0	-0.360491	-0.728875	-0.84691	None
ENSMUSG00000069268	H2bc7	0	-0.360491	-0.728875	-0.84691	None
ENSMUSG00000072963	Gm10447	0	-0.360491	-0.728875	-0.84691	None
ENSMUSG00000079005	Gm14147	0	-0.360491	-0.728875	-0.84691	None
ENSMUSG00000082663	Trav13-3	0	-0.360491	-0.728875	-0.84691	None
ENSMUSG00000086828	Gm15579	0	-0.360491	-0.728875	-0.84691	None
ENSMUSG00000096046	Gm24969	0	-0.360491	-0.728875	-0.84691	None
uc008bke.2	DQ702939	0	-0.360491	-0.728875	-0.84691	None
ENSMUSG00000038535	Zfp280d	3.69955	-0.360491	0.482465	-0.84691	HE-MA
ENSMUSG00000009927	Rps25	8.43156	-0.358256	2.03186	-0.846179	HE-MA
ENSMUSG00000079265	Gm8257	0	-0.357876	-0.728875	-0.846055	None
ENSMUSG00000095300	Gm906	-5.3611	-0.353083	-2.48426	-0.844485	ME-MA
uc029uvb.1	DQ721128	0	-0.353083	-0.728875	-0.844485	None
ENSMUSG00000006717	Acot13	6.40496	-0.353083	1.3683	-0.844485	HE-MA
ENSMUSG00000041035	Dpcd	6.41903	-0.353083	1.3729	-0.844485	HE-MA
ENSMUSG00000041035	Gm17018	6.41903	-0.353083	1.3729	-0.844485	HE-MA
ENSMUSG00000041791	Capza3	0	-0.348821	-0.728875	-0.843089	None
ENSMUSG00000091255	Speer4e	0	-0.348821	-0.728875	-0.843089	None
ENSMUSG00000091470	Gm17159	0	-0.348821	-0.728875	-0.843089	None
ENSMUSG00000093981	Gm24862	0	-0.348821	-0.728875	-0.843089	None
ENSMUSG00000025645	Ccdc51	2.81967	-0.348821	0.194366	-0.843089	HE-MA
ENSMUSG00000028085	Pet112	2.86664	-0.341759	0.209747	-0.840777	HE-MA
ENSMUSG00000028085	Gatb	2.86664	-0.341759	0.209747	-0.840777	HE-MA
ENSMUSG00000030867	Plk1	-1.05483	-0.334149	-1.07426	-0.838285	ME-MA
ENSMUSG00000092632	Gm26383	0	-0.334149	-0.728875	-0.838285	None
ENSMUSG00000098144	RP23-416A5.2	0	-0.334149	-0.728875	-0.838285	None
ENSMUSG00000098144	1700029N11Rik	0	-0.334149	-0.728875	-0.838285	None
ENSMUSG00000079006	Gm14151	0	-0.333147	-0.728875	-0.837957	None
ENSMUSG00000087223	4930442L01Rik	0	-0.327754	-0.728875	-0.836192	None
ENSMUSG00000090023	Gm16302	0	-0.327754	-0.728875	-0.836192	None
uc008djp.1	DQ692328	0	-0.327754	-0.728875	-0.836192	None
ENSMUSG00000066000	2610305D13Rik	3.13914	-0.325688	0.298972	-0.835515	HE-MA
ENSMUSG00000066000	Zfp979	3.13914	-0.325688	0.298972	-0.835515	HE-MA
ENSMUSG00000076908	Traj21	0	-0.32487	-0.728875	-0.835247	None
ENSMUSG00000083704	Gm13153	0	-0.32487	-0.728875	-0.835247	None
ENSMUSG00000095310	Gm25463	0	-0.32487	-0.728875	-0.835247	None
uc009csq.2	2610306M01Rik	0	-0.32487	-0.728875	-0.835247	None
ENSMUSG00000097174	AC101790.1	-2.11144	-0.322689	-1.42022	-0.834533	ME-MA
ENSMUSG00000097174	Gm4890	-2.11144	-0.322689	-1.42022	-0.834533	ME-MA
ENSMUSG00000042433	E230019M04Rik	0	-0.322689	-0.728875	-0.834533	None
ENSMUSG00000042433	Pih1h3b	0	-0.322689	-0.728875	-0.834533	None
ENSMUSG00000071493	Vmn1r208	0	-0.322689	-0.728875	-0.834533	None
ENSMUSG00000081184	Gm12685	0	-0.322689	-0.728875	-0.834533	None
ENSMUSG00000095637	Gm21608	0	-0.322689	-0.728875	-0.834533	None
uc009qpm.1	AK039014	0	-0.322689	-0.728875	-0.834533	None
ENSMUSG00000083961	Gm13725	0	-0.318516	-0.728875	-0.833167	None
ENSMUSG00000034189	Hsdl1	6.63715	-0.318516	1.44432	-0.833167	HE-MA
ENSMUSG00000022354	Ndufb9	7.91998	-0.318516	1.86436	-0.833167	HE-MA
ENSMUSG00000044475	Ascc1	4.82116	-0.313895	0.849715	-0.831654	HE-MA
ENSMUSG00000092848	Gm23263	0	-0.31132	-0.728875	-0.830811	None
ENSMUSG00000094622	Gm3055	2.81687	-0.31132	0.193452	-0.830811	HE-MA
ENSMUSG00000096967	RP23-61D6.4	-1.62759	-0.307271	-1.2618	-0.829485	ME-MA
ENSMUSG00000096967	Gm26621	-1.62759	-0.307271	-1.2618	-0.829485	ME-MA
ENSMUSG00000076236	Mir682	0	-0.307179	-0.728875	-0.829455	None
ENSMUSG00000000171	Sdhd	7.48804	-0.307179	1.72293	-0.829455	HE-MA
ENSMUSG00000061517	Sox21	0	-0.303446	-0.728875	-0.828232	None
ENSMUSG00000039545	4930524L23Rik	-2.87866	-0.302431	-1.67143	-0.8279	ME-MA
ENSMUSG00000039545	Flicr	-2.87866	-0.302431	-1.67143	-0.8279	ME-MA
ENSMUSG00000084948	1700061H18Rik	0	-0.300132	-0.728875	-0.827147	None
ENSMUSG00000095031	Gm22348	0	-0.299165	-0.728875	-0.826831	None
ENSMUSG00000026510	Trp53bp2	2.92064	-0.299165	0.227428	-0.826831	HE-MA
ENSMUSG00000008482	Rnf151	-4.28112	-0.292923	-2.13064	-0.824787	ME-MA
ENSMUSG00000083797	Gm13800	0	-0.292923	-0.728875	-0.824787	None
ENSMUSG00000089885	Gm16296	0	-0.292923	-0.728875	-0.824787	None
ENSMUSG00000096366	Gm13240	0	-0.292923	-0.728875	-0.824787	None
ENSMUSG00000041429	Nthl1	1.53364	-0.292923	-0.226715	-0.824787	HE-MA
ENSMUSG00000092200	Tnxa	0	-0.287979	-0.728875	-0.823168	None
uc029vsp.1	E330014E10Rik	0	-0.287979	-0.728875	-0.823168	None
ENSMUSG00000024666	Tmem138	2.93782	-0.287979	0.233055	-0.823168	HE-MA
ENSMUSG00000024242	Map4k3	4.73068	-0.287979	0.820088	-0.823168	HE-MA
ENSMUSG00000029447	Cct6a	8.08291	-0.287979	1.91771	-0.823168	HE-MA
ENSMUSG00000087437	Gm13112	0	-0.28594	-0.728875	-0.8225	None
ENSMUSG00000086430	4930551O13Rik	0	-0.283904	-0.728875	-0.821834	None
uc009fiw.1	AK132898	0	-0.283904	-0.728875	-0.821834	None
ENSMUSG00000032673	Prorsd1	1.80618	-0.283226	-0.13748	-0.821612	HE-MA
ENSMUSG00000091619	Gm3625	0	-0.281785	-0.728875	-0.82114	None
ENSMUSG00000093824	Gm24799	0	-0.281785	-0.728875	-0.82114	None
ENSMUSG00000094268	Ighd5-8	0	-0.281785	-0.728875	-0.82114	None
ENSMUSG00000085037	4933421O10Rik	1.73335	-0.281785	-0.161327	-0.82114	HE-MA
ENSMUSG00000086411	Gm14236	2.65711	-0.281785	0.141141	-0.82114	HE-MA
ENSMUSG00000053353	2310001K24Rik	0	-0.263758	-0.728875	-0.815237	None
uc007shw.1	DQ557218	0	-0.261668	-0.728875	-0.814553	None
ENSMUSG00000030037	Mrpl53	6.24627	-0.259921	1.31634	-0.813981	HE-MA
ENSMUSG00000097387	AC105947.1	-5.60091	-0.258913	-2.56278	-0.813651	ME-MA
ENSMUSG00000097387	4930563E18Rik	-5.60091	-0.258913	-2.56278	-0.813651	ME-MA
ENSMUSG00000097915	AC161812.1	0.610032	-0.258913	-0.529133	-0.813651	None
ENSMUSG00000097915	A330009N23Rik	0.610032	-0.258913	-0.529133	-0.813651	None
ENSMUSG00000085315	A430018G15Rik	1.42916	-0.258913	-0.260925	-0.813651	HE-MA
uc029qzx.1	AB352304	0	-0.25683	-0.728875	-0.812969	None
ENSMUSG00000075265	Gm10818	0	-0.252842	-0.728875	-0.811663	None
ENSMUSG00000075265	Tnk2os	0	-0.252842	-0.728875	-0.811663	None
uc029rbh.1	AB337379	0	-0.252842	-0.728875	-0.811663	None
uc029wae.1	DQ550346	0	-0.252842	-0.728875	-0.811663	None
ENSMUSG00000097155	AC161371.1	0	-0.24407	-0.728875	-0.808791	None
ENSMUSG00000097155	Gm26511	0	-0.24407	-0.728875	-0.808791	None
ENSMUSG00000051758	4930544M13Rik	-3.72628	-0.242008	-1.94897	-0.808116	ME-MA
ENSMUSG00000091140	Gm17124	0	-0.242008	-0.728875	-0.808116	None
ENSMUSG00000096665	Gm22861	0	-0.242008	-0.728875	-0.808116	None
ENSMUSG00000017188	Coa3	6.94537	-0.240081	1.54524	-0.807485	HE-MA
ENSMUSG00000012483	Rpa3	4.14155	-0.232762	0.627191	-0.805088	HE-MA
ENSMUSG00000079034	Gm8300	0	-0.230421	-0.728875	-0.804322	None
ENSMUSG00000039221	Rpl22l1	7.40827	-0.230421	1.69681	-0.804322	HE-MA
ENSMUSG00000032551	1110059G10Rik	4.69687	-0.229334	0.809019	-0.803966	HE-MA
ENSMUSG00000090341	Gm17217	0	-0.228378	-0.728875	-0.803653	None
ENSMUSG00000016427	Ndufa1	8.2941	-0.228378	1.98686	-0.803653	HE-MA
ENSMUSG00000021499	Catsper3	-1.47642	-0.227662	-1.2123	-0.803419	ME-MA
uc009cuj.2	DQ702222	0	-0.224468	-0.728875	-0.802373	None
ENSMUSG00000063550	Nup98	4.39889	-0.224468	0.71145	-0.802373	HE-MA
ENSMUSG00000091378	Gm4219	-3.57279	-0.22365	-1.89871	-0.802105	ME-MA
ENSMUSG00000093956	Gm24497	-0.710054	-0.22365	-0.961368	-0.802105	ME-MA
ENSMUSG00000091968	Gm17115	-0.380517	-0.22365	-0.853468	-0.802105	ME-MA
ENSMUSG00000086468	2900053O20Rik	-0.540026	-0.222144	-0.905696	-0.801612	ME-MA
ENSMUSG00000086468	Etaa1os	-0.540026	-0.222144	-0.905696	-0.801612	ME-MA
ENSMUSG00000086657	4921530L18Rik	-1.34602	-0.219753	-1.1696	-0.800829	ME-MA
ENSMUSG00000086657	Stamos	-1.34602	-0.219753	-1.1696	-0.800829	ME-MA
ENSMUSG00000088052	Gm26152	0	-0.219753	-0.728875	-0.800829	None
ENSMUSG00000054894	Atp5s	5.71887	-0.219753	1.14365	-0.800829	HE-MA
ENSMUSG00000054894	Dmac2l	5.71887	-0.219753	1.14365	-0.800829	HE-MA
ENSMUSG00000026032	Ndufb3	8.19231	-0.219753	1.95353	-0.800829	HE-MA
ENSMUSG00000081311	Gm12197	0	-0.213845	-0.728875	-0.798894	None
ENSMUSG00000068184	Ndufaf2	5.99587	-0.211179	1.23435	-0.798022	HE-MA
ENSMUSG00000092559	Gm20475	0	-0.209164	-0.728875	-0.797362	None
ENSMUSG00000092060	Bend4	2.81447	-0.209164	0.192665	-0.797362	HE-MA
uc009jnu.1	AK006348	0	-0.207151	-0.728875	-0.796703	None
ENSMUSG00000094717	Gm22821	0	-0.205306	-0.728875	-0.796098	None
ENSMUSG00000037001	Zfp39	0.849363	-0.205306	-0.450769	-0.796098	None
ENSMUSG00000095404	Gm25584	0	-0.200477	-0.728875	-0.794517	None
ENSMUSG00000032513	Gorasp1	4.6714	-0.200477	0.800678	-0.794517	HE-MA
ENSMUSG00000083727	Gm11887	0	-0.192017	-0.728875	-0.791747	None
ENSMUSG00000085944	1700003D09Rik	0	-0.192017	-0.728875	-0.791747	None
ENSMUSG00000092309	4930518C09Rik	0	-0.192017	-0.728875	-0.791747	None
ENSMUSG00000095931	Vmn1r159	0	-0.192017	-0.728875	-0.791747	None
ENSMUSG00000085196	Gm14963	-4.16323	-0.190028	-2.09204	-0.791096	ME-MA
ENSMUSG00000071770	Rhox4e	0	-0.190028	-0.728875	-0.791096	None
ENSMUSG00000095221	Gm23561	0	-0.190028	-0.728875	-0.791096	None
ENSMUSG00000085175	Gm11423	-0.40597	-0.185424	-0.861802	-0.789588	ME-MA
ENSMUSG00000097189	AC093317.1	0	-0.185424	-0.728875	-0.789588	None
ENSMUSG00000097189	Gm26594	0	-0.185424	-0.728875	-0.789588	None
ENSMUSG00000021130	Galnt16	3.18141	-0.185424	0.312813	-0.789588	HE-MA
ENSMUSG00000093340	Gm26117	0	-0.181628	-0.728875	-0.788346	None
ENSMUSG00000095091	Gm23660	0	-0.181628	-0.728875	-0.788346	None
ENSMUSG00000097152	AC161348.1	0	-0.181628	-0.728875	-0.788346	None
ENSMUSG00000022023	Wbp4	5.94692	-0.181628	1.21832	-0.788346	HE-MA
ENSMUSG00000081626	Gm14369	0	-0.180285	-0.728875	-0.787906	None
ENSMUSG00000035666	Gtf3c4	3.96706	-0.174168	0.570055	-0.785903	HE-MA
uc029say.1	DQ569100	0	-0.173106	-0.728875	-0.785555	None
ENSMUSG00000089716	Gm6264	0	-0.171935	-0.728875	-0.785172	None
uc007can.2	DQ717209	0	-0.171314	-0.728875	-0.784969	None
ENSMUSG00000062929	Cfl2	8.5322	-0.171314	2.06482	-0.784969	HE-MA
ENSMUSG00000087565	Gm14662	-1.94872	-0.168555	-1.36694	-0.784065	ME-MA
ENSMUSG00000033219	Gm9758	-2.92943	-0.164533	-1.68806	-0.782748	ME-MA
ENSMUSG00000087561	Gm11608	0	-0.16388	-0.728875	-0.782534	None
ENSMUSG00000094979	Gm25253	0	-0.162852	-0.728875	-0.782198	None
uc029vdi.1	Gm7819	0	-0.162852	-0.728875	-0.782198	None
ENSMUSG00000093974	Gm23357	0	-0.160279	-0.728875	-0.781355	None
ENSMUSG00000027285	Haus2	4.81835	-0.160162	0.848796	-0.781317	HE-MA
ENSMUSG00000091122	Gm8247	0	-0.15881	-0.728875	-0.780874	None
ENSMUSG00000082442	Gm12686	0	-0.158334	-0.728875	-0.780718	None
ENSMUSG00000071252	2210408I21Rik	3.45392	-0.158334	0.40204	-0.780718	HE-MA
ENSMUSG00000096995	AC163357.1	1.05795	-0.152671	-0.382472	-0.778864	None
ENSMUSG00000096995	2810029C07Rik	1.05795	-0.152671	-0.382472	-0.778864	None
ENSMUSG00000034832	Tet3	2.11374	-0.152277	-0.0367742	-0.778735	HE-MA
ENSMUSG00000056209	Npm3	2.27447	-0.151746	0.015853	-0.778561	HE-MA
uc029rbw.1	AB339339	0	-0.150116	-0.728875	-0.778028	None
ENSMUSG00000091952	Gm17709	-3.23462	-0.148184	-1.78799	-0.777395	ME-MA
ENSMUSG00000096677	Gm24518	0	-0.148184	-0.728875	-0.777395	None
ENSMUSG00000021079	Timm9	5.5069	-0.148184	1.07424	-0.777395	HE-MA
ENSMUSG00000097504	AC166052.1	0	-0.144485	-0.728875	-0.776184	None
ENSMUSG00000097504	4930516B21Rik	0	-0.144485	-0.728875	-0.776184	None
ENSMUSG00000038506	Dcun1d2	5.84735	-0.144485	1.18572	-0.776184	HE-MA
ENSMUSG00000083568	Gm12770	0	-0.141777	-0.728875	-0.775297	None
ENSMUSG00000096328	Gm26337	0	-0.141777	-0.728875	-0.775297	None
ENSMUSG00000090228	Gm16289	0	-0.136179	-0.728875	-0.773464	None
ENSMUSG00000096110	Gm26270	0	-0.136179	-0.728875	-0.773464	None
ENSMUSG00000062510	Nsl1	0.764252	-0.135412	-0.478637	-0.773213	None
uc029wey.1	AK076675	0	-0.134432	-0.728875	-0.772892	None
ENSMUSG00000082845	Gm13879	0	-0.131743	-0.728875	-0.772012	None
ENSMUSG00000038000	Acd	4.14403	-0.131743	0.628	-0.772012	HE-MA
ENSMUSG00000065567	Mir30c-2	0	-0.127321	-0.728875	-0.770564	None
ENSMUSG00000095734	Gm23767	0	-0.127321	-0.728875	-0.770564	None
ENSMUSG00000025353	Ormdl2	4.04619	-0.127321	0.595966	-0.770564	HE-MA
ENSMUSG00000085655	Gm15952	0.223184	-0.122391	-0.655798	-0.76895	None
ENSMUSG00000097179	AC129021.1	0	-0.121778	-0.728875	-0.768749	None
uc009kxe.1	AK019250	0	-0.121778	-0.728875	-0.768749	None
uc009qml.1	DQ558014	0	-0.121778	-0.728875	-0.768749	None
ENSMUSG00000028182	Lrriq3	0.631283	-0.121778	-0.522175	-0.768749	None
ENSMUSG00000078123	Gm5071	0	-0.119884	-0.728875	-0.768129	None
ENSMUSG00000056458	Stk30	1.82216	-0.11974	-0.132246	-0.768082	HE-MA
ENSMUSG00000056458	Mok	1.82216	-0.11974	-0.132246	-0.768082	HE-MA
ENSMUSG00000044966	Fbxo48	-1.58995	-0.118407	-1.24947	-0.767645	ME-MA
uc011wkd.2	AB345950	0	-0.118146	-0.728875	-0.76756	None
ENSMUSG00000021810	Ecd	5.09534	-0.113765	0.93949	-0.766125	HE-MA
uc007emv.1	DQ727096	0	-0.108275	-0.728875	-0.764328	None
ENSMUSG00000091725	Gm8220	0	-0.104831	-0.728875	-0.7632	None
ENSMUSG00000040693	Slco4c1	-1.21325	-0.10376	-1.12613	-0.762849	ME-MA
ENSMUSG00000082268	Vmn1r-ps120	0	-0.10376	-0.728875	-0.762849	None
ENSMUSG00000097689	RP24-422F20.2	0	-0.10376	-0.728875	-0.762849	None
ENSMUSG00000097689	4930471D02Rik	0	-0.10376	-0.728875	-0.762849	None
ENSMUSG00000033020	Polr2f	5.57401	-0.10376	1.09622	-0.762849	HE-MA
uc008idf.1	AK163333	0	-0.100173	-0.728875	-0.761675	None
ENSMUSG00000070841	Vmn2r34	0	-0.0994225	-0.728875	-0.761429	None
ENSMUSG00000076246	Gm22256	0	-0.0994225	-0.728875	-0.761429	None
ENSMUSG00000036315	Znrd1	4.35147	-0.0984146	0.695923	-0.761099	HE-MA
ENSMUSG00000087290	Gm15866	0	-0.0958465	-0.728875	-0.760258	None
ENSMUSG00000091686	4930471C04Rik	0	-0.0958465	-0.728875	-0.760258	None
uc008nbs.2	DQ691258	0	-0.0958465	-0.728875	-0.760258	None
uc008tda.1	DQ696944	0	-0.0958465	-0.728875	-0.760258	None
ENSMUSG00000054514	2610204G22Rik	-1.21959	-0.0949859	-1.12821	-0.759976	ME-MA
ENSMUSG00000054514	Atad3aos	-1.21959	-0.0949859	-1.12821	-0.759976	ME-MA
ENSMUSG00000028750	Pla2g2c	-5.70152	-0.0943166	-2.59572	-0.759757	ME-MA
ENSMUSG00000082211	Gm15299	0	-0.0939858	-0.728875	-0.759649	None
ENSMUSG00000082211	Defa27	0	-0.0939858	-0.728875	-0.759649	None
ENSMUSG00000050891	Tatdn1	4.54766	-0.0915328	0.760161	-0.758846	HE-MA
ENSMUSG00000085615	A330035P11Rik	-0.510172	-0.0889481	-0.895921	-0.757999	ME-MA
ENSMUSG00000097015	AC111120.1	-5.24396	-0.0861257	-2.4459	-0.757075	ME-MA
ENSMUSG00000097015	Gm26705	-5.24396	-0.0861257	-2.4459	-0.757075	ME-MA
ENSMUSG00000065105	Gm26130	0	-0.0861257	-0.728875	-0.757075	None
ENSMUSG00000084395	Gm15087	0	-0.0861257	-0.728875	-0.757075	None
ENSMUSG00000089976	Gm2389	0	-0.0861257	-0.728875	-0.757075	None
ENSMUSG00000094416	Gm3968	0	-0.0861257	-0.728875	-0.757075	None
ENSMUSG00000094416	Obox4-ps11	0	-0.0861257	-0.728875	-0.757075	None
ENSMUSG00000086287	Gm15972	0.859988	-0.0861257	-0.44729	-0.757075	None
uc009jnw.1	AK199184	0	-0.07647	-0.728875	-0.753914	None
ENSMUSG00000047260	Emc6	6.01328	-0.0763497	1.24005	-0.753874	HE-MA
uc007wuy.2	DQ703718	0	-0.0757211	-0.728875	-0.753669	None
ENSMUSG00000092392	Gm20546	-2.80492	-0.0738862	-1.64729	-0.753068	ME-MA
ENSMUSG00000065537	Mir132	0	-0.0703729	-0.728875	-0.751917	None
ENSMUSG00000082848	Gm16066	-1.75311	-0.0685448	-1.30289	-0.751319	ME-MA
ENSMUSG00000085207	Gm11767	-0.964606	-0.0661346	-1.04472	-0.75053	ME-MA
ENSMUSG00000065404	Mir201	0	-0.0661346	-0.728875	-0.75053	None
ENSMUSG00000093797	Gm5329	0	-0.0661346	-0.728875	-0.75053	None
uc007qmu.2	DQ685120	0	-0.0661346	-0.728875	-0.75053	None
ENSMUSG00000092641	Gm23563	0	-0.0643118	-0.728875	-0.749933	None
ENSMUSG00000079457	Gm7609	-4.87227	-0.063472	-2.3242	-0.749658	ME-MA
ENSMUSG00000088354	Gm24012	0	-0.0608217	-0.728875	-0.74879	None
ENSMUSG00000097019	AL772170.1	0	-0.0608217	-0.728875	-0.74879	None
ENSMUSG00000021486	Prelid1	8.06325	-0.0608217	1.91127	-0.74879	HE-MA
ENSMUSG00000046000	Naa11	0	-0.0566113	-0.728875	-0.747411	None
ENSMUSG00000078038	Mir881	0	-0.0531398	-0.728875	-0.746275	None
uc009edd.2	DQ691480	0	-0.0487941	-0.728875	-0.744852	None
uc012drn.1	Vmn1r79	0	-0.0464167	-0.728875	-0.744073	None
ENSMUSG00000080330	Gm22468	0	-0.0435446	-0.728875	-0.743133	None
ENSMUSG00000024254	Abcg8	-3.64156	-0.0429847	-1.92123	-0.74295	ME-MA
ENSMUSG00000070563	Spaca4	0	-0.0411758	-0.728875	-0.742357	None
ENSMUSG00000055676	Gm5069	3.10151	-0.0411758	0.286652	-0.742357	HE-MA
ENSMUSG00000073471	Rsph3a	5.50812	-0.0411758	1.07464	-0.742357	HE-MA
ENSMUSG00000085250	Gm15234	-3.96018	-0.0393843	-2.02556	-0.741771	ME-MA
ENSMUSG00000096615	Trav11	0	-0.0393843	-0.728875	-0.741771	None
ENSMUSG00000035443	Thyn1	5.75306	-0.0393843	1.15484	-0.741771	HE-MA
ENSMUSG00000091605	Gm8256	0	-0.0370223	-0.728875	-0.740997	None
ENSMUSG00000089682	Bcl2l2	6.97172	-0.0362657	1.55387	-0.74075	HE-MA
ENSMUSG00000074420	Gm10693	0	-0.0359539	-0.728875	-0.740648	None
ENSMUSG00000093155	Gm25035	0	-0.0352359	-0.728875	-0.740413	None
uc009sco.1	AK085969	0	-0.0318153	-0.728875	-0.739293	None
ENSMUSG00000002825	Qtrt1	2.841	-0.0318153	0.20135	-0.739293	HE-MA
ENSMUSG00000036023	Parp2	3.78885	-0.0318153	0.511706	-0.739293	HE-MA
ENSMUSG00000042118	Bhmt2	-2.64091	-0.0300354	-1.59359	-0.73871	ME-MA
ENSMUSG00000090462	1700091H14Rik	0	-0.0300354	-0.728875	-0.73871	None
ENSMUSG00000002379	Ndufa11	8.60307	-0.0266271	2.08802	-0.737594	HE-MA
ENSMUSG00000085970	Gm15643	0	-0.0200262	-0.728875	-0.735432	None
ENSMUSG00000095334	Gm21984	-2.41962	-0.0176768	-1.52113	-0.734663	ME-MA
ENSMUSG00000085151	1110018N20Rik	3.44729	-0.0171267	0.399868	-0.734483	HE-MA
ENSMUSG00000083673	Vmn1r-ps111	0	-0.0148801	-0.728875	-0.733747	None
ENSMUSG00000096232	0610012G03Rik	0	-0.0108015	-0.728875	-0.732412	None
ENSMUSG00000033029	1700088E04Rik	1.3886	-0.0108015	-0.274208	-0.732412	HE-MA
ENSMUSG00000031482	Slc25a15	2.89449	-0.0090473	0.218867	-0.731838	HE-MA
ENSMUSG00000092055	Gm7925	0	-0.00743834	-0.728875	-0.731311	None
ENSMUSG00000095415	Trav7n-6	0	-0.00743834	-0.728875	-0.731311	None
ENSMUSG00000085407	1700095J03Rik	0.0269893	-0.00743834	-0.720038	-0.731311	None
ENSMUSG00000037801	Iqch	-3.04494	-0.000914842	-1.72588	-0.729175	ME-MA
ENSMUSG00000090627	Gm8356	0	-0.000335477	-0.728875	-0.728985	None
ENSMUSG00000115388	Eppk1	-9.33538	0	-3.78555	-0.728875	ME-MA
ENSMUSG00000116879	Gm49794	-9.25855	0	-3.7604	-0.728875	ME-MA
ENSMUSG00000117815	Gm50166	-8.63523	0	-3.5563	-0.728875	ME-MA
ENSMUSG00000107352	Gm43660	-8.16146	0	-3.40118	-0.728875	ME-MA
ENSMUSG00000099732	Gm17752	-8.08073	0	-3.37474	-0.728875	ME-MA
ENSMUSG00000108276	Gm36640	-7.80594	0	-3.28477	-0.728875	ME-MA
ENSMUSG00000105445	Gm42972	-7.71836	0	-3.25609	-0.728875	ME-MA
ENSMUSG00000104211	Gm37985	-7.69875	0	-3.24967	-0.728875	ME-MA
ENSMUSG00000106247	Gm43720	-7.69815	0	-3.24948	-0.728875	ME-MA
ENSMUSG00000116597	Gm536	-7.66967	0	-3.24015	-0.728875	ME-MA
ENSMUSG00000108448	Gm21269	-7.66615	0	-3.239	-0.728875	ME-MA
ENSMUSG00000103976	Gm37677	-7.66556	0	-3.23881	-0.728875	ME-MA
ENSMUSG00000109154	Gm44822	-7.66264	0	-3.23785	-0.728875	ME-MA
ENSMUSG00000108752	Gm45191	-7.61869	0	-3.22346	-0.728875	ME-MA
ENSMUSG00000105985	Gm42993	-7.52829	0	-3.19386	-0.728875	ME-MA
ENSMUSG00000115801	AC160336.1	-7.52625	0	-3.19319	-0.728875	ME-MA
ENSMUSG00000102856	Gm37084	-7.51583	0	-3.18978	-0.728875	ME-MA
ENSMUSG00000111841	Gm20745	-7.47479	0	-3.17634	-0.728875	ME-MA
ENSMUSG00000106826	Gm42583	-7.456	0	-3.17019	-0.728875	ME-MA
ENSMUSG00000114623	Gm34788	-7.39775	0	-3.15112	-0.728875	ME-MA
ENSMUSG00000115834	Gm10385	-7.37618	0	-3.14405	-0.728875	ME-MA
ENSMUSG00000104292	Gm38042	-7.34786	0	-3.13478	-0.728875	ME-MA
ENSMUSG00000111649	Gm48945	-7.3308	0	-3.1292	-0.728875	ME-MA
ENSMUSG00000109449	Olfr1280	-7.32918	0	-3.12866	-0.728875	ME-MA
ENSMUSG00000113684	Gm48418	-7.32347	0	-3.12679	-0.728875	ME-MA
ENSMUSG00000103168	Gm30948	-7.28959	0	-3.1157	-0.728875	ME-MA
ENSMUSG00000109028	Gm35842	-7.27656	0	-3.11143	-0.728875	ME-MA
ENSMUSG00000115044	Gm48978	-7.25517	0	-3.10443	-0.728875	ME-MA
ENSMUSG00000103694	Gm37530	-7.24792	0	-3.10206	-0.728875	ME-MA
ENSMUSG00000108282	Gm44317	-7.24303	0	-3.10045	-0.728875	ME-MA
ENSMUSG00000114083	Gm47860	-7.21382	0	-3.09089	-0.728875	ME-MA
ENSMUSG00000105011	Gm43210	-7.17766	0	-3.07905	-0.728875	ME-MA
ENSMUSG00000111390	Gm48796	-7.17529	0	-3.07828	-0.728875	ME-MA
ENSMUSG00000111703	Gm47161	-7.15397	0	-3.0713	-0.728875	ME-MA
ENSMUSG00000107577	Gm44103	-7.14871	0	-3.06957	-0.728875	ME-MA
ENSMUSG00000104415	Gm37069	-7.14305	0	-3.06772	-0.728875	ME-MA
ENSMUSG00000112947	Gm47493	-7.14149	0	-3.06721	-0.728875	ME-MA
ENSMUSG00000106443	Gm42702	-7.13776	0	-3.06599	-0.728875	ME-MA
ENSMUSG00000112943	Gm18983	-7.13533	0	-3.06519	-0.728875	ME-MA
ENSMUSG00000102140	Gm38058	-7.12683	0	-3.06241	-0.728875	ME-MA
ENSMUSG00000113189	B020018J22Rik	-7.12603	0	-3.06215	-0.728875	ME-MA
ENSMUSG00000108394	Gm45477	-7.09374	0	-3.05158	-0.728875	ME-MA
ENSMUSG00000112349	Gm48132	-7.08249	0	-3.04789	-0.728875	ME-MA
ENSMUSG00000111000	Gm47108	-7.0743	0	-3.04521	-0.728875	ME-MA
ENSMUSG00000116842	Gm49588	-7.07294	0	-3.04476	-0.728875	ME-MA
ENSMUSG00000104331	Gm38284	-7.07061	0	-3.044	-0.728875	ME-MA
ENSMUSG00000109194	Gm44570	-7.07029	0	-3.0439	-0.728875	ME-MA
ENSMUSG00000115200	Gm46516	-7.0679	0	-3.04311	-0.728875	ME-MA
ENSMUSG00000108957	Gm45235	-7.04854	0	-3.03678	-0.728875	ME-MA
ENSMUSG00000111602	Gm32014	-7.04606	0	-3.03596	-0.728875	ME-MA
ENSMUSG00000104358	Gm37127	-7.03202	0	-3.03137	-0.728875	ME-MA
ENSMUSG00000106386	Gm42991	-7.02405	0	-3.02876	-0.728875	ME-MA
ENSMUSG00000113090	Gm48190	-7.01438	0	-3.02559	-0.728875	ME-MA
ENSMUSG00000114267	Gm48600	-7.00849	0	-3.02366	-0.728875	ME-MA
ENSMUSG00000105861	Gm43508	-7.00206	0	-3.02156	-0.728875	ME-MA
ENSMUSG00000112255	Gm47594	-6.99898	0	-3.02055	-0.728875	ME-MA
ENSMUSG00000111116	Gm48065	-6.99849	0	-3.02039	-0.728875	ME-MA
ENSMUSG00000103924	Gm37895	-6.98606	0	-3.01632	-0.728875	ME-MA
ENSMUSG00000113065	Gm48870	-6.98156	0	-3.01484	-0.728875	ME-MA
ENSMUSG00000113978	Gm48260	-6.98138	0	-3.01478	-0.728875	ME-MA
ENSMUSG00000117641	Gm46641	-6.97937	0	-3.01413	-0.728875	ME-MA
ENSMUSG00000102893	Gm37855	-6.97271	0	-3.01195	-0.728875	ME-MA
ENSMUSG00000111917	Gm48793	-6.95805	0	-3.00715	-0.728875	ME-MA
ENSMUSG00000115656	4930556J02Rik	-6.95435	0	-3.00593	-0.728875	ME-MA
ENSMUSG00000102317	Gm37628	-6.93668	0	-3.00015	-0.728875	ME-MA
ENSMUSG00000114999	Gm7962	-6.9358	0	-2.99986	-0.728875	ME-MA
ENSMUSG00000110382	Gm29895	-6.93574	0	-2.99984	-0.728875	ME-MA
ENSMUSG00000107804	Gm44439	-6.93163	0	-2.99849	-0.728875	ME-MA
ENSMUSG00000109775	Gm45297	-6.92869	0	-2.99753	-0.728875	ME-MA
ENSMUSG00000103984	Gm37447	-6.91819	0	-2.99409	-0.728875	ME-MA
ENSMUSG00000117599	Gm49971	-6.91534	0	-2.99316	-0.728875	ME-MA
ENSMUSG00000106862	Gm42811	-6.90932	0	-2.99119	-0.728875	ME-MA
ENSMUSG00000108520	Gm44684	-6.89838	0	-2.98761	-0.728875	ME-MA
ENSMUSG00000105519	E430021H15Rik	-6.86963	0	-2.9782	-0.728875	ME-MA
ENSMUSG00000108572	Gm44883	-6.86806	0	-2.97768	-0.728875	ME-MA
ENSMUSG00000104312	Gm37912	-6.86548	0	-2.97683	-0.728875	ME-MA
ENSMUSG00000111008	Gm31562	-6.86363	0	-2.97623	-0.728875	ME-MA
ENSMUSG00000102151	Gm37472	-6.85214	0	-2.97247	-0.728875	ME-MA
ENSMUSG00000104388	Gm37033	-6.85153	0	-2.97227	-0.728875	ME-MA
ENSMUSG00000103818	Gm38009	-6.84405	0	-2.96982	-0.728875	ME-MA
ENSMUSG00000102960	Gm37943	-6.832	0	-2.96587	-0.728875	ME-MA
ENSMUSG00000094145	Vmn2r20	-6.82779	0	-2.96449	-0.728875	ME-MA
ENSMUSG00000117029	Gm36201	-6.82397	0	-2.96324	-0.728875	ME-MA
ENSMUSG00000104763	9830132P13Rik	-6.82359	0	-2.96312	-0.728875	ME-MA
ENSMUSG00000115816	Gm34589	-6.81593	0	-2.96061	-0.728875	ME-MA
ENSMUSG00000117000	Gm32509	-6.81382	0	-2.95992	-0.728875	ME-MA
ENSMUSG00000099478	Gm28370	-6.8046	0	-2.9569	-0.728875	ME-MA
ENSMUSG00000107810	Gm18609	-6.79549	0	-2.95392	-0.728875	ME-MA
ENSMUSG00000114970	Gm49069	-6.78325	0	-2.94991	-0.728875	ME-MA
ENSMUSG00000111155	Gm47197	-6.76745	0	-2.94474	-0.728875	ME-MA
ENSMUSG00000110660	Gm5362	-6.7663	0	-2.94436	-0.728875	ME-MA
ENSMUSG00000109726	Gm45638	-6.75836	0	-2.94176	-0.728875	ME-MA
ENSMUSG00000097084	FOXL1	-6.75612	0	-2.94103	-0.728875	ME-MA
ENSMUSG00000105864	Gm10484	-6.74933	0	-2.9388	-0.728875	ME-MA
ENSMUSG00000115975	Gm49526	-6.74793	0	-2.93835	-0.728875	ME-MA
ENSMUSG00000107606	Gm43873	-6.74788	0	-2.93833	-0.728875	ME-MA
ENSMUSG00000102904	Gm38265	-6.73953	0	-2.9356	-0.728875	ME-MA
ENSMUSG00000106457	Gm42585	-6.73103	0	-2.93281	-0.728875	ME-MA
ENSMUSG00000109314	Gm44699	-6.72802	0	-2.93183	-0.728875	ME-MA
ENSMUSG00000105282	Gm42981	-6.70722	0	-2.92501	-0.728875	ME-MA
ENSMUSG00000117891	Gm41764	-6.6994	0	-2.92245	-0.728875	ME-MA
ENSMUSG00000109921	Gm33326	-6.68438	0	-2.91754	-0.728875	ME-MA
ENSMUSG00000102287	Gm37003	-6.68206	0	-2.91678	-0.728875	ME-MA
ENSMUSG00000109422	Gm45174	-6.67556	0	-2.91465	-0.728875	ME-MA
ENSMUSG00000102581	Gm37443	-6.67119	0	-2.91322	-0.728875	ME-MA
ENSMUSG00000109574	B230206I08Rik	-6.67036	0	-2.91295	-0.728875	ME-MA
ENSMUSG00000107624	Gm44005	-6.66732	0	-2.91195	-0.728875	ME-MA
ENSMUSG00000114959	G630093K05Rik	-6.66366	0	-2.91075	-0.728875	ME-MA
ENSMUSG00000103345	Gm10723	-6.66132	0	-2.90999	-0.728875	ME-MA
ENSMUSG00000107719	Gm43937	-6.66093	0	-2.90986	-0.728875	ME-MA
ENSMUSG00000104132	Gm36952	-6.65942	0	-2.90937	-0.728875	ME-MA
ENSMUSG00000110462	Gm35572	-6.65918	0	-2.90929	-0.728875	ME-MA
ENSMUSG00000108022	Gm7298	-6.65884	0	-2.90918	-0.728875	ME-MA
ENSMUSG00000114787	4930455M05Rik	-6.65002	0	-2.90629	-0.728875	ME-MA
ENSMUSG00000108189	Gm43887	-6.64882	0	-2.90589	-0.728875	ME-MA
ENSMUSG00000107546	Gm20560	-6.64112	0	-2.90337	-0.728875	ME-MA
ENSMUSG00000109789	Gm2033	-6.63265	0	-2.9006	-0.728875	ME-MA
ENSMUSG00000108145	Gm38811	-6.62698	0	-2.89874	-0.728875	ME-MA
ENSMUSG00000105822	Gm42969	-6.61987	0	-2.89641	-0.728875	ME-MA
ENSMUSG00000106940	Gm42930	-6.61887	0	-2.89609	-0.728875	ME-MA
ENSMUSG00000116581	Gm46565	-6.61878	0	-2.89606	-0.728875	ME-MA
ENSMUSG00000102570	Gm37968	-6.61732	0	-2.89558	-0.728875	ME-MA
ENSMUSG00000102401	Gm37864	-6.61232	0	-2.89394	-0.728875	ME-MA
ENSMUSG00000102659	Gm37077	-6.60075	0	-2.89015	-0.728875	ME-MA
ENSMUSG00000110894	Gm48335	-6.59664	0	-2.88881	-0.728875	ME-MA
ENSMUSG00000101429	BC055402	-6.59214	0	-2.88733	-0.728875	ME-MA
ENSMUSG00000112112	Gm48508	-6.58321	0	-2.88441	-0.728875	ME-MA
ENSMUSG00000108238	Gm43984	-6.5775	0	-2.88254	-0.728875	ME-MA
ENSMUSG00000113795	Gm48119	-6.5747	0	-2.88163	-0.728875	ME-MA
ENSMUSG00000105328	Gm43180	-6.57049	0	-2.88025	-0.728875	ME-MA
ENSMUSG00000103354	Gm38083	-6.56475	0	-2.87837	-0.728875	ME-MA
ENSMUSG00000117780	Gm3734	-6.56129	0	-2.87723	-0.728875	ME-MA
ENSMUSG00000109239	Gm45176	-6.56084	0	-2.87709	-0.728875	ME-MA
ENSMUSG00000110282	B930086L07Rik	-6.55553	0	-2.87535	-0.728875	ME-MA
ENSMUSG00000110914	Gm48611	-6.55513	0	-2.87522	-0.728875	ME-MA
ENSMUSG00000103591	Gm38365	-6.55196	0	-2.87418	-0.728875	ME-MA
ENSMUSG00000107835	Gm43999	-6.54248	0	-2.87107	-0.728875	ME-MA
ENSMUSG00000074268	Amy2a5	-6.5405	0	-2.87043	-0.728875	ME-MA
ENSMUSG00000115620	Gm45924	-6.53728	0	-2.86937	-0.728875	ME-MA
ENSMUSG00000110498	A630001O12Rik	-6.53274	0	-2.86788	-0.728875	ME-MA
ENSMUSG00000103560	Gm38070	-6.52559	0	-2.86554	-0.728875	ME-MA
ENSMUSG00000111045	Gm47598	-6.52187	0	-2.86433	-0.728875	ME-MA
ENSMUSG00000103209	Gm37331	-6.50999	0	-2.86044	-0.728875	ME-MA
ENSMUSG00000102448	Gm37101	-6.49516	0	-2.85558	-0.728875	ME-MA
ENSMUSG00000115715	Gm33936	-6.48897	0	-2.85355	-0.728875	ME-MA
ENSMUSG00000105686	Gm35394	-6.48328	0	-2.85169	-0.728875	ME-MA
ENSMUSG00000094004	Gm5128	-6.47342	0	-2.84846	-0.728875	ME-MA
ENSMUSG00000116657	Gm49774	-6.47141	0	-2.84781	-0.728875	ME-MA
ENSMUSG00000103867	9630010A21Rik	-6.45596	0	-2.84275	-0.728875	ME-MA
ENSMUSG00000104109	Gm30292	-6.45394	0	-2.84208	-0.728875	ME-MA
ENSMUSG00000108195	Gm44415	-6.44118	0	-2.83791	-0.728875	ME-MA
ENSMUSG00000106491	Gm42446	-6.43222	0	-2.83497	-0.728875	ME-MA
ENSMUSG00000104396	Gm37959	-6.42832	0	-2.8337	-0.728875	ME-MA
ENSMUSG00000111570	Gm32335	-6.42708	0	-2.83329	-0.728875	ME-MA
ENSMUSG00000093820	Vmn2r21	-6.42547	0	-2.83276	-0.728875	ME-MA
ENSMUSG00000107495	Gm44215	-6.42423	0	-2.83236	-0.728875	ME-MA
ENSMUSG00000114646	Gm47888	-6.42324	0	-2.83203	-0.728875	ME-MA
ENSMUSG00000109193	Gm39027	-6.42118	0	-2.83136	-0.728875	ME-MA
ENSMUSG00000105579	Gm43251	-6.41866	0	-2.83053	-0.728875	ME-MA
ENSMUSG00000113404	Gm48622	-6.41669	0	-2.82989	-0.728875	ME-MA
ENSMUSG00000103114	Gm32200	-6.41197	0	-2.82834	-0.728875	ME-MA
ENSMUSG00000111308	Gm48710	-6.4116	0	-2.82822	-0.728875	ME-MA
ENSMUSG00000112248	Gm47910	-6.40723	0	-2.82679	-0.728875	ME-MA
ENSMUSG00000113998	Gm40909	-6.39832	0	-2.82387	-0.728875	ME-MA
ENSMUSG00000112576	Gm47621	-6.39585	0	-2.82306	-0.728875	ME-MA
ENSMUSG00000105946	Gm43776	-6.39261	0	-2.822	-0.728875	ME-MA
ENSMUSG00000107042	4921513H07Rik	-6.38967	0	-2.82104	-0.728875	ME-MA
ENSMUSG00000104027	Gm37211	-6.38239	0	-2.81866	-0.728875	ME-MA
ENSMUSG00000111151	Gm5120	-6.38214	0	-2.81858	-0.728875	ME-MA
ENSMUSG00000109721	Gm45280	-6.37798	0	-2.81721	-0.728875	ME-MA
ENSMUSG00000105218	Gm38413	-6.3769	0	-2.81686	-0.728875	ME-MA
ENSMUSG00000104184	Gm37818	-6.37414	0	-2.81596	-0.728875	ME-MA
ENSMUSG00000117146	Fut4-ps1	-6.37315	0	-2.81563	-0.728875	ME-MA
ENSMUSG00000101262	Gm8326	-6.37215	0	-2.8153	-0.728875	ME-MA
ENSMUSG00000111806	Gm47403	-6.37108	0	-2.81495	-0.728875	ME-MA
ENSMUSG00000112135	Gm9029	-6.36794	0	-2.81392	-0.728875	ME-MA
ENSMUSG00000113864	Gm48381	-6.36734	0	-2.81373	-0.728875	ME-MA
ENSMUSG00000098509	Rgs21	-6.36587	0	-2.81325	-0.728875	ME-MA
ENSMUSG00000103657	Gm37204	-6.365	0	-2.81296	-0.728875	ME-MA
ENSMUSG00000103916	Gm38071	-6.36124	0	-2.81173	-0.728875	ME-MA
ENSMUSG00000107841	Gm44185	-6.35583	0	-2.80996	-0.728875	ME-MA
ENSMUSG00000106310	Gm43523	-6.35324	0	-2.80911	-0.728875	ME-MA
ENSMUSG00000096729	Gm13695	-6.34884	0	-2.80767	-0.728875	ME-MA
ENSMUSG00000105993	Tex13c2	-6.34825	0	-2.80748	-0.728875	ME-MA
ENSMUSG00000107947	Gm44438	-6.34504	0	-2.80643	-0.728875	ME-MA
ENSMUSG00000111539	Gm48372	-6.34005	0	-2.80479	-0.728875	ME-MA
ENSMUSG00000108249	Gm43960	-6.33942	0	-2.80459	-0.728875	ME-MA
ENSMUSG00000111397	Gm48232	-6.33608	0	-2.80349	-0.728875	ME-MA
ENSMUSG00000105520	Gm42837	-6.33511	0	-2.80318	-0.728875	ME-MA
ENSMUSG00000107280	Gm9495	-6.33231	0	-2.80226	-0.728875	ME-MA
ENSMUSG00000108930	Gm10648	-6.33022	0	-2.80158	-0.728875	ME-MA
ENSMUSG00000112917	Gm47331	-6.31636	0	-2.79704	-0.728875	ME-MA
ENSMUSG00000114091	Gm40655	-6.31548	0	-2.79675	-0.728875	ME-MA
ENSMUSG00000106518	Gm42759	-6.31456	0	-2.79645	-0.728875	ME-MA
ENSMUSG00000101210	Gm28720	-6.30297	0	-2.79265	-0.728875	ME-MA
ENSMUSG00000099877	Pinc	-6.30134	0	-2.79212	-0.728875	ME-MA
ENSMUSG00000118316	Gm31908	-6.28813	0	-2.78779	-0.728875	ME-MA
ENSMUSG00000114118	Gm48829	-6.28719	0	-2.78748	-0.728875	ME-MA
ENSMUSG00000104443	4932442E05Rik	-6.2858	0	-2.78703	-0.728875	ME-MA
ENSMUSG00000109145	Gm20744	-6.28538	0	-2.78689	-0.728875	ME-MA
ENSMUSG00000111129	Gm47542	-6.28265	0	-2.786	-0.728875	ME-MA
ENSMUSG00000104283	Gm37459	-6.27109	0	-2.78221	-0.728875	ME-MA
ENSMUSG00000055370	Gm9968	-6.27094	0	-2.78217	-0.728875	ME-MA
ENSMUSG00000113589	Gm48374	-6.27016	0	-2.78191	-0.728875	ME-MA
ENSMUSG00000113007	Gm8700	-6.26901	0	-2.78153	-0.728875	ME-MA
ENSMUSG00000108200	Gm43931	-6.26783	0	-2.78115	-0.728875	ME-MA
ENSMUSG00000114665	Lncbate6	-6.26313	0	-2.77961	-0.728875	ME-MA
ENSMUSG00000102407	Gm37862	-6.25293	0	-2.77627	-0.728875	ME-MA
ENSMUSG00000117239	Gpr31c	-6.25279	0	-2.77622	-0.728875	ME-MA
ENSMUSG00000101268	2010310C07Rik	-6.24682	0	-2.77427	-0.728875	ME-MA
ENSMUSG00000112955	Gm48889	-6.24653	0	-2.77417	-0.728875	ME-MA
ENSMUSG00000102764	Gm37183	-6.24565	0	-2.77389	-0.728875	ME-MA
ENSMUSG00000102240	Gm37717	-6.23972	0	-2.77194	-0.728875	ME-MA
ENSMUSG00000112616	Gm47434	-6.23899	0	-2.7717	-0.728875	ME-MA
ENSMUSG00000117541	Gm50048	-6.23649	0	-2.77088	-0.728875	ME-MA
ENSMUSG00000103646	Gm37706	-6.23471	0	-2.7703	-0.728875	ME-MA
ENSMUSG00000103443	Gm37132	-6.23283	0	-2.76969	-0.728875	ME-MA
ENSMUSG00000116655	Gm35455	-6.23221	0	-2.76948	-0.728875	ME-MA
ENSMUSG00000104822	Gm42967	-6.23167	0	-2.76931	-0.728875	ME-MA
ENSMUSG00000103216	Gm37248	-6.21969	0	-2.76538	-0.728875	ME-MA
ENSMUSG00000103080	Gm38123	-6.21729	0	-2.7646	-0.728875	ME-MA
ENSMUSG00000108290	Gm44120	-6.21478	0	-2.76378	-0.728875	ME-MA
ENSMUSG00000105453	Gm43702	-6.21432	0	-2.76363	-0.728875	ME-MA
ENSMUSG00000105762	Gm43605	-6.20862	0	-2.76176	-0.728875	ME-MA
ENSMUSG00000111546	Gm47050	-6.20677	0	-2.76115	-0.728875	ME-MA
ENSMUSG00000110685	Gm5373	-6.20446	0	-2.7604	-0.728875	ME-MA
ENSMUSG00000115691	Gm48914	-6.20085	0	-2.75922	-0.728875	ME-MA
ENSMUSG00000097372	AC117232.1	-6.2005	0	-2.7591	-0.728875	ME-MA
ENSMUSG00000097372	Gm26876	-6.2005	0	-2.7591	-0.728875	ME-MA
ENSMUSG00000104433	Gm37426	-6.19891	0	-2.75858	-0.728875	ME-MA
ENSMUSG00000113941	Gm35755	-6.19834	0	-2.75839	-0.728875	ME-MA
ENSMUSG00000102080	Gm5092	-6.19778	0	-2.75821	-0.728875	ME-MA
ENSMUSG00000102989	Gm38318	-6.19221	0	-2.75639	-0.728875	ME-MA
ENSMUSG00000096834	Gm15127	-6.18975	0	-2.75558	-0.728875	ME-MA
ENSMUSG00000110903	Gm47857	-6.18561	0	-2.75423	-0.728875	ME-MA
ENSMUSG00000104655	Gm43317	-6.18453	0	-2.75387	-0.728875	ME-MA
ENSMUSG00000113342	AA414992	-6.18002	0	-2.7524	-0.728875	ME-MA
ENSMUSG00000104860	Gm42510	-6.17682	0	-2.75135	-0.728875	ME-MA
ENSMUSG00000106507	Gm43056	-6.17009	0	-2.74914	-0.728875	ME-MA
ENSMUSG00000117870	Gm41792	-6.16977	0	-2.74904	-0.728875	ME-MA
ENSMUSG00000115129	Gm48916	-6.16701	0	-2.74813	-0.728875	ME-MA
ENSMUSG00000114501	Gm48582	-6.16535	0	-2.74759	-0.728875	ME-MA
ENSMUSG00000103926	Gm37894	-6.16345	0	-2.74697	-0.728875	ME-MA
ENSMUSG00000117534	Gm20161	-6.16325	0	-2.7469	-0.728875	ME-MA
ENSMUSG00000116010	Gm36026	-6.16235	0	-2.74661	-0.728875	ME-MA
ENSMUSG00000117126	Gm49924	-6.16232	0	-2.7466	-0.728875	ME-MA
ENSMUSG00000103085	Gm38120	-6.16187	0	-2.74645	-0.728875	ME-MA
ENSMUSG00000102321	Gm37792	-6.16042	0	-2.74598	-0.728875	ME-MA
ENSMUSG00000111923	Gm34777	-6.13621	0	-2.73805	-0.728875	ME-MA
ENSMUSG00000103006	4933417C20Rik	-6.13266	0	-2.73689	-0.728875	ME-MA
ENSMUSG00000117121	Gm49902	-6.13171	0	-2.73658	-0.728875	ME-MA
ENSMUSG00000110737	4930444F02Rik	-6.12535	0	-2.7345	-0.728875	ME-MA
ENSMUSG00000104187	Gm37820	-6.12277	0	-2.73365	-0.728875	ME-MA
ENSMUSG00000106896	G630022F23Rik	-6.12106	0	-2.73309	-0.728875	ME-MA
ENSMUSG00000104966	Gm43273	-6.11869	0	-2.73231	-0.728875	ME-MA
ENSMUSG00000087022	9130024F11Rik	-6.11805	0	-2.73211	-0.728875	ME-MA
ENSMUSG00000107214	4930500F04Rik	-6.11212	0	-2.73016	-0.728875	ME-MA
ENSMUSG00000110661	Gm31805	-6.11162	0	-2.73	-0.728875	ME-MA
ENSMUSG00000109156	Gm45194	-6.11136	0	-2.72991	-0.728875	ME-MA
ENSMUSG00000102664	Gm38380	-6.10244	0	-2.72699	-0.728875	ME-MA
ENSMUSG00000104240	Gm36858	-6.10125	0	-2.7266	-0.728875	ME-MA
ENSMUSG00000106178	Gm42987	-6.09766	0	-2.72543	-0.728875	ME-MA
ENSMUSG00000103693	Gm37529	-6.09539	0	-2.72468	-0.728875	ME-MA
ENSMUSG00000099625	Gm29325	-6.09489	0	-2.72452	-0.728875	ME-MA
ENSMUSG00000106501	Gm42711	-6.0922	0	-2.72364	-0.728875	ME-MA
ENSMUSG00000115144	Gm7968	-6.07534	0	-2.71812	-0.728875	ME-MA
ENSMUSG00000100658	F730311O21Rik	-6.06774	0	-2.71563	-0.728875	ME-MA
ENSMUSG00000110333	Gm45861	-6.06764	0	-2.7156	-0.728875	ME-MA
ENSMUSG00000103761	Gm37859	-6.06703	0	-2.7154	-0.728875	ME-MA
ENSMUSG00000117943	Gm50403	-6.06683	0	-2.71533	-0.728875	ME-MA
ENSMUSG00000110400	Gm45416	-6.06037	0	-2.71322	-0.728875	ME-MA
ENSMUSG00000112106	Gm47026	-6.05979	0	-2.71303	-0.728875	ME-MA
ENSMUSG00000103556	Gm38215	-6.05928	0	-2.71286	-0.728875	ME-MA
ENSMUSG00000112226	Gm48786	-6.05202	0	-2.71048	-0.728875	ME-MA
ENSMUSG00000103563	8030445P17Rik	-6.051	0	-2.71015	-0.728875	ME-MA
ENSMUSG00000102672	Gm37105	-6.05087	0	-2.71011	-0.728875	ME-MA
ENSMUSG00000115275	9630050E16Rik	-6.04778	0	-2.7091	-0.728875	ME-MA
ENSMUSG00000106054	Gm43623	-6.04346	0	-2.70768	-0.728875	ME-MA
ENSMUSG00000117399	Gm19689	-6.03495	0	-2.7049	-0.728875	ME-MA
ENSMUSG00000103577	9330162B11Rik	-6.03344	0	-2.7044	-0.728875	ME-MA
ENSMUSG00000108060	4921529L05Rik	-6.0249	0	-2.7016	-0.728875	ME-MA
ENSMUSG00000107750	Gm44013	-6.02446	0	-2.70146	-0.728875	ME-MA
ENSMUSG00000107178	Gm42531	-6.02386	0	-2.70127	-0.728875	ME-MA
ENSMUSG00000107966	Gm44001	-6.02258	0	-2.70085	-0.728875	ME-MA
ENSMUSG00000107240	Gm43231	-6.02221	0	-2.70072	-0.728875	ME-MA
ENSMUSG00000113698	Gm47987	-6.01937	0	-2.69979	-0.728875	ME-MA
ENSMUSG00000112652	4921516A02Rik	-6.01208	0	-2.69741	-0.728875	ME-MA
ENSMUSG00000113211	4921525O09Rik	-6.01075	0	-2.69697	-0.728875	ME-MA
ENSMUSG00000107117	Gm43842	-6.0092	0	-2.69646	-0.728875	ME-MA
ENSMUSG00000107226	Gm43594	-6.00679	0	-2.69567	-0.728875	ME-MA
ENSMUSG00000038210	Hoxa11	-6.00111	0	-2.69381	-0.728875	ME-MA
ENSMUSG00000106290	Gm43429	-6.0004	0	-2.69358	-0.728875	ME-MA
ENSMUSG00000115518	Gm10791	-5.99831	0	-2.6929	-0.728875	ME-MA
ENSMUSG00000104454	Gm37827	-5.99465	0	-2.6917	-0.728875	ME-MA
ENSMUSG00000105602	Gm10636	-5.99346	0	-2.69131	-0.728875	ME-MA
ENSMUSG00000103349	Gm36888	-5.99303	0	-2.69117	-0.728875	ME-MA
ENSMUSG00000115718	Gm49179	-5.98942	0	-2.68999	-0.728875	ME-MA
ENSMUSG00000106086	Lef1os1	-5.98262	0	-2.68776	-0.728875	ME-MA
ENSMUSG00000104324	Gm37320	-5.9825	0	-2.68772	-0.728875	ME-MA
ENSMUSG00000104667	Gm4961	-5.98001	0	-2.68691	-0.728875	ME-MA
ENSMUSG00000108161	Gm32914	-5.97962	0	-2.68678	-0.728875	ME-MA
ENSMUSG00000102973	E430014B02Rik	-5.9794	0	-2.68671	-0.728875	ME-MA
ENSMUSG00000104527	Gm37332	-5.97241	0	-2.68442	-0.728875	ME-MA
ENSMUSG00000117494	Gm49970	-5.96702	0	-2.68265	-0.728875	ME-MA
ENSMUSG00000110362	Gm45554	-5.96146	0	-2.68083	-0.728875	ME-MA
ENSMUSG00000098609	Anxa11os	-5.96131	0	-2.68078	-0.728875	ME-MA
ENSMUSG00000116238	Gm49413	-5.96	0	-2.68035	-0.728875	ME-MA
ENSMUSG00000108040	Gm43900	-5.95551	0	-2.67888	-0.728875	ME-MA
ENSMUSG00000108954	Gm44901	-5.9548	0	-2.67865	-0.728875	ME-MA
ENSMUSG00000115647	Gm49265	-5.95119	0	-2.67747	-0.728875	ME-MA
ENSMUSG00000116831	Gm30505	-5.95033	0	-2.67719	-0.728875	ME-MA
ENSMUSG00000108092	Gm44189	-5.94843	0	-2.67656	-0.728875	ME-MA
ENSMUSG00000102319	Gm37626	-5.94665	0	-2.67598	-0.728875	ME-MA
ENSMUSG00000117930	Gm50436	-5.9381	0	-2.67318	-0.728875	ME-MA
ENSMUSG00000114474	Gm34388	-5.93621	0	-2.67257	-0.728875	ME-MA
ENSMUSG00000104044	Gm37566	-5.93442	0	-2.67198	-0.728875	ME-MA
ENSMUSG00000105063	Gm43488	-5.93398	0	-2.67183	-0.728875	ME-MA
ENSMUSG00000115264	Gm49260	-5.93169	0	-2.67108	-0.728875	ME-MA
ENSMUSG00000103348	Gm37053	-5.9267	0	-2.66945	-0.728875	ME-MA
ENSMUSG00000103561	Gm38069	-5.9267	0	-2.66945	-0.728875	ME-MA
ENSMUSG00000108526	Gm45828	-5.92668	0	-2.66944	-0.728875	ME-MA
ENSMUSG00000109051	Gm44913	-5.92343	0	-2.66838	-0.728875	ME-MA
ENSMUSG00000103701	Gm10728	-5.92334	0	-2.66835	-0.728875	ME-MA
ENSMUSG00000104064	Gm37956	-5.91947	0	-2.66708	-0.728875	ME-MA
ENSMUSG00000112021	Gm30346	-5.91453	0	-2.66547	-0.728875	ME-MA
ENSMUSG00000109807	Gm45244	-5.90885	0	-2.66361	-0.728875	ME-MA
ENSMUSG00000113770	1700019C18Rik	-5.90706	0	-2.66302	-0.728875	ME-MA
ENSMUSG00000102224	4930447F24Rik	-5.90695	0	-2.66298	-0.728875	ME-MA
ENSMUSG00000103506	Gm38376	-5.9064	0	-2.6628	-0.728875	ME-MA
ENSMUSG00000100586	Vmn1r90	-5.89981	0	-2.66065	-0.728875	ME-MA
ENSMUSG00000104777	Gm4865	-5.89491	0	-2.65904	-0.728875	ME-MA
ENSMUSG00000104315	Gm37906	-5.89474	0	-2.65899	-0.728875	ME-MA
ENSMUSG00000104239	Gm37588	-5.89425	0	-2.65883	-0.728875	ME-MA
ENSMUSG00000117570	Gm38410	-5.89154	0	-2.65794	-0.728875	ME-MA
ENSMUSG00000116639	Gm49730	-5.8882	0	-2.65684	-0.728875	ME-MA
ENSMUSG00000104576	F830115B05Rik	-5.88661	0	-2.65632	-0.728875	ME-MA
ENSMUSG00000110591	Gm31371	-5.8847	0	-2.6557	-0.728875	ME-MA
ENSMUSG00000100457	D830032E09Rik	-5.88373	0	-2.65538	-0.728875	ME-MA
ENSMUSG00000105514	Gm42913	-5.88181	0	-2.65475	-0.728875	ME-MA
ENSMUSG00000108912	E230020D15Rik	-5.87544	0	-2.65267	-0.728875	ME-MA
ENSMUSG00000104363	Gm38081	-5.87541	0	-2.65266	-0.728875	ME-MA
ENSMUSG00000115955	9530056E24Rik	-5.87482	0	-2.65246	-0.728875	ME-MA
ENSMUSG00000114965	Gm47906	-5.87025	0	-2.65097	-0.728875	ME-MA
ENSMUSG00000111918	Gm47624	-5.86921	0	-2.65063	-0.728875	ME-MA
ENSMUSG00000106427	Gm42820	-5.8668	0	-2.64984	-0.728875	ME-MA
ENSMUSG00000104503	Gm37738	-5.86568	0	-2.64947	-0.728875	ME-MA
ENSMUSG00000114957	Gm47316	-5.86352	0	-2.64876	-0.728875	ME-MA
ENSMUSG00000107498	Gm44240	-5.85564	0	-2.64619	-0.728875	ME-MA
ENSMUSG00000105974	Gm43318	-5.85445	0	-2.64579	-0.728875	ME-MA
ENSMUSG00000105816	D030025E07Rik	-5.85306	0	-2.64534	-0.728875	ME-MA
ENSMUSG00000112275	Gm47078	-5.85225	0	-2.64507	-0.728875	ME-MA
ENSMUSG00000100813	Gm28874	-5.85136	0	-2.64478	-0.728875	ME-MA
ENSMUSG00000100277	1810053B23Rik	-5.85095	0	-2.64465	-0.728875	ME-MA
ENSMUSG00000107012	4930528J11Rik	-5.84621	0	-2.6431	-0.728875	ME-MA
ENSMUSG00000113898	Gm19144	-5.84593	0	-2.643	-0.728875	ME-MA
ENSMUSG00000112458	Gm40773	-5.84333	0	-2.64215	-0.728875	ME-MA
ENSMUSG00000108081	Gm44026	-5.83966	0	-2.64095	-0.728875	ME-MA
ENSMUSG00000108132	Gm44175	-5.83724	0	-2.64016	-0.728875	ME-MA
ENSMUSG00000102243	Gm37718	-5.83411	0	-2.63914	-0.728875	ME-MA
ENSMUSG00000114465	Gm19139	-5.83052	0	-2.63796	-0.728875	ME-MA
ENSMUSG00000111765	Gm10635	-5.82959	0	-2.63766	-0.728875	ME-MA
ENSMUSG00000118330	Gm30042	-5.8264	0	-2.63661	-0.728875	ME-MA
ENSMUSG00000105558	Gm5855	-5.82422	0	-2.63589	-0.728875	ME-MA
ENSMUSG00000078139	AK157302	-5.8222	0	-2.63523	-0.728875	ME-MA
ENSMUSG00000106757	Gm43482	-5.81791	0	-2.63383	-0.728875	ME-MA
ENSMUSG00000115137	Gm34794	-5.81593	0	-2.63318	-0.728875	ME-MA
ENSMUSG00000108175	Gm16499	-5.8152	0	-2.63294	-0.728875	ME-MA
ENSMUSG00000108984	Gm44916	-5.81376	0	-2.63247	-0.728875	ME-MA
[truncated: 43,496 more rows]

## Sheet: HE-HA_GO
Category	Term	Term Name	Count	%	PValue	Genes	List Total	Pop Hits	Pop Total	Fold Enrichment	Bonferroni	Benjamini	FDR
GOTERM_BP_DIRECT	GO:0015031	protein transport	336	4.72043	1.42693e-21	ENSMUSG00000025351, ENSMUSG00000049562, ENSMUSG00000019906, ENSMUSG00000027534, ENSMUSG00000025235, ENSMUSG00000025354, ENSMUSG00000001143, ENSMUSG00000042364, ENSMUSG00000040188, ENSMUSG00000002910, ENSMUSG00000038301, ENSMUSG00000033419, ENSMUSG00000010097, ENSMUSG00000016637, ENSMUSG00000031479, ENSMUSG00000039637, ENSMUSG00000073678, ENSMUSG00000054364, ENSMUSG00000039509, ENSMUSG00000025340,…	6498	638	18797	1.52345	1.39825e-17	1.39811e-17	1.37728e-17
GOTERM_BP_DIRECT	GO:0030036	actin cytoskeleton organization	129	1.81231	1.0728e-17	ENSMUSG00000034227, ENSMUSG00000029430, ENSMUSG00000029674, ENSMUSG00000055044, ENSMUSG00000074364, ENSMUSG00000020580, ENSMUSG00000024143, ENSMUSG00000020186, ENSMUSG00000004530, ENSMUSG00000028868, ENSMUSG00000021279, ENSMUSG00000028745, ENSMUSG00000005103, ENSMUSG00000018012, ENSMUSG00000021798, ENSMUSG00000042121, ENSMUSG00000015143, ENSMUSG00000020745, ENSMUSG00000020900, ENSMUSG00000030707,…	6498	200	18797	1.86581	1.05124e-13	5.25567e-14	5.17736e-14
GOTERM_BP_DIRECT	GO:0006915	apoptotic process	327	4.59399	4.61101e-16	ENSMUSG00000032440, ENSMUSG00000027893, ENSMUSG00000078566, ENSMUSG00000018819, ENSMUSG00000024382, ENSMUSG00000048232, ENSMUSG00000020340, ENSMUSG00000017291, ENSMUSG00000058392, ENSMUSG00000044303, ENSMUSG00000022763, ENSMUSG00000021559, ENSMUSG00000045078, ENSMUSG00000013483, ENSMUSG00000063065, ENSMUSG00000020108, ENSMUSG00000024826, ENSMUSG00000019461, ENSMUSG00000038545, ENSMUSG00000028191,…	6498	657	18797	1.43976	4.35163e-12	1.50596e-12	1.48352e-12
GOTERM_BP_DIRECT	GO:0016310	phosphorylation	311	4.3692	2.81061e-15	ENSMUSG00000034744, ENSMUSG00000024383, ENSMUSG00000032440, ENSMUSG00000023050, ENSMUSG00000024142, ENSMUSG00000020580, ENSMUSG00000028862, ENSMUSG00000017291, ENSMUSG00000026207, ENSMUSG00000025239, ENSMUSG00000042249, ENSMUSG00000025357, ENSMUSG00000025236, ENSMUSG00000035390, ENSMUSG00000021559, ENSMUSG00000063065, ENSMUSG00000025915, ENSMUSG00000024948, ENSMUSG00000074886, ENSMUSG00000050310,…	6498	625	18797	1.43943	2.71977e-11	6.88458e-12	6.782e-12
GOTERM_BP_DIRECT	GO:0006886	intracellular protein transport	165	2.31807	8.108e-13	ENSMUSG00000028581, ENSMUSG00000030662, ENSMUSG00000031078, ENSMUSG00000048076, ENSMUSG00000060992, ENSMUSG00000029434, ENSMUSG00000042249, ENSMUSG00000026721, ENSMUSG00000041670, ENSMUSG00000020986, ENSMUSG00000019066, ENSMUSG00000039234, ENSMUSG00000039232, ENSMUSG00000038301, ENSMUSG00000016637, ENSMUSG00000036644, ENSMUSG00000054364, ENSMUSG00000034216, ENSMUSG00000058569, ENSMUSG00000028173,…	6498	301	18797	1.58572	7.94499e-09	1.58884e-09	1.56517e-09
GOTERM_BP_DIRECT	GO:0016477	cell migration	170	2.38831	1.46531e-12	ENSMUSG00000050271, ENSMUSG00000031990, ENSMUSG00000030660, ENSMUSG00000025351, ENSMUSG00000054196, ENSMUSG00000000290, ENSMUSG00000028583, ENSMUSG00000004655, ENSMUSG00000024143, ENSMUSG00000023972, ENSMUSG00000024304, ENSMUSG00000025239, ENSMUSG00000004530, ENSMUSG00000002233, ENSMUSG00000021279, ENSMUSG00000047139, ENSMUSG00000070047, ENSMUSG00000063063, ENSMUSG00000020745, ENSMUSG00000045991,…	6498	314	18797	1.56613	1.43582e-08	2.39286e-09	2.3572e-09
GOTERM_BP_DIRECT	GO:0007399	nervous system development	226	3.17505	3.06188e-12	ENSMUSG00000028064, ENSMUSG00000004891, ENSMUSG00000069729, ENSMUSG00000059361, ENSMUSG00000022883, ENSMUSG00000044548, ENSMUSG00000029712, ENSMUSG00000042369, ENSMUSG00000035390, ENSMUSG00000062098, ENSMUSG00000046167, ENSMUSG00000024826, ENSMUSG00000048482, ENSMUSG00000063632, ENSMUSG00000025223, ENSMUSG00000024256, ENSMUSG00000027763, ENSMUSG00000028059, ENSMUSG00000042599, ENSMUSG00000026317,…	6498	447	18797	1.46255	3.00034e-08	4.28576e-09	4.2219e-09
GOTERM_BP_DIRECT	GO:0045893	positive regulation of transcription, DNA-templated	342	4.80472	9.89899e-12	ENSMUSG00000003680, ENSMUSG00000055200, ENSMUSG00000008575, ENSMUSG00000024383, ENSMUSG00000023050, ENSMUSG00000024140, ENSMUSG00000023055, ENSMUSG00000069729, ENSMUSG00000026563, ENSMUSG00000044303, ENSMUSG00000022521, ENSMUSG00000029833, ENSMUSG00000040187, ENSMUSG00000022528, ENSMUSG00000037570, ENSMUSG00000039990, ENSMUSG00000024947, ENSMUSG00000017724, ENSMUSG00000041390, ENSMUSG00000031358,…	6498	735	18797	1.34601	9.7e-08	1.21238e-08	1.19431e-08
GOTERM_BP_DIRECT	GO:0016192	vesicle-mediated transport	152	2.13543	1.28563e-11	ENSMUSG00000032202, ENSMUSG00000027255, ENSMUSG00000048076, ENSMUSG00000049562, ENSMUSG00000024261, ENSMUSG00000060992, ENSMUSG00000029434, ENSMUSG00000024941, ENSMUSG00000020986, ENSMUSG00000039232, ENSMUSG00000030304, ENSMUSG00000014177, ENSMUSG00000016637, ENSMUSG00000019986, ENSMUSG00000034216, ENSMUSG00000025340, ENSMUSG00000027882, ENSMUSG00000062421, ENSMUSG00000062542, ENSMUSG00000029428,…	6498	279	18797	1.57597	1.25979e-07	1.39963e-08	1.37877e-08
GOTERM_BP_DIRECT	GO:0006468	protein phosphorylation	299	4.20062	1.02158e-10	ENSMUSG00000024383, ENSMUSG00000032440, ENSMUSG00000023050, ENSMUSG00000020580, ENSMUSG00000028862, ENSMUSG00000017291, ENSMUSG00000024941, ENSMUSG00000060477, ENSMUSG00000026207, ENSMUSG00000042249, ENSMUSG00000029833, ENSMUSG00000035390, ENSMUSG00000021559, ENSMUSG00000063065, ENSMUSG00000025915, ENSMUSG00000024948, ENSMUSG00000074886, ENSMUSG00000031478, ENSMUSG00000033885, ENSMUSG00000032312,…	6498	639	18797	1.35357	1.00105e-06	1.00094e-07	9.86029e-08
GOTERM_BP_DIRECT	GO:0006897	endocytosis	117	1.64372	2.63582e-10	ENSMUSG00000032322, ENSMUSG00000030660, ENSMUSG00000006276, ENSMUSG00000031078, ENSMUSG00000034902, ENSMUSG00000024381, ENSMUSG00000074364, ENSMUSG00000000058, ENSMUSG00000024143, ENSMUSG00000022089, ENSMUSG00000003200, ENSMUSG00000028868, ENSMUSG00000026721, ENSMUSG00000042364, ENSMUSG00000039110, ENSMUSG00000038301, ENSMUSG00000052698, ENSMUSG00000034226, ENSMUSG00000025340, ENSMUSG00000024096,…	6498	208	18797	1.62716	2.58283e-06	2.3478e-07	2.31281e-07
GOTERM_BP_DIRECT	GO:0018105	peptidyl-serine phosphorylation	103	1.44704	6.18906e-10	ENSMUSG00000008730, ENSMUSG00000032440, ENSMUSG00000023050, ENSMUSG00000020580, ENSMUSG00000005469, ENSMUSG00000035390, ENSMUSG00000063065, ENSMUSG00000025915, ENSMUSG00000021959, ENSMUSG00000050310, ENSMUSG00000026393, ENSMUSG00000016528, ENSMUSG00000048482, ENSMUSG00000027646, ENSMUSG00000001034, ENSMUSG00000002409, ENSMUSG00000021701, ENSMUSG00000053436, ENSMUSG00000021948, ENSMUSG00000016526,…	6498	179	18797	1.66454	6.06464e-06	5.05337e-07	4.97807e-07
GOTERM_BP_DIRECT	GO:0032869	cellular response to insulin stimulus	72	1.01152	7.63295e-10	ENSMUSG00000004056, ENSMUSG00000028982, ENSMUSG00000003721, ENSMUSG00000026641, ENSMUSG00000024143, ENSMUSG00000038024, ENSMUSG00000037894, ENSMUSG00000031834, ENSMUSG00000033685, ENSMUSG00000074272, ENSMUSG00000026270, ENSMUSG00000060803, ENSMUSG00000032350, ENSMUSG00000026031, ENSMUSG00000040618, ENSMUSG00000021062, ENSMUSG00000025586, ENSMUSG00000024891, ENSMUSG00000021340, ENSMUSG00000033083,…	6498	113	18797	1.84316	7.4795e-06	5.72374e-07	5.63845e-07
GOTERM_BP_DIRECT	GO:0006629	lipid metabolic process	328	4.60804	8.17845e-10	ENSMUSG00000039519, ENSMUSG00000032561, ENSMUSG00000059486, ENSMUSG00000027890, ENSMUSG00000031591, ENSMUSG00000027533, ENSMUSG00000025232, ENSMUSG00000021670, ENSMUSG00000056091, ENSMUSG00000025357, ENSMUSG00000044788, ENSMUSG00000026688, ENSMUSG00000022525, ENSMUSG00000038541, ENSMUSG00000030703, ENSMUSG00000035953, ENSMUSG00000060803, ENSMUSG00000025465, ENSMUSG00000024132, ENSMUSG00000020333,…	6498	722	18797	1.31415	8.01403e-06	5.72374e-07	5.63845e-07
GOTERM_BP_DIRECT	GO:0032436	positive regulation of proteasomal ubiquitin-dependent protein catabolic process	53	0.744591	3.61188e-09	ENSMUSG00000029397, ENSMUSG00000053581, ENSMUSG00000024182, ENSMUSG00000022280, ENSMUSG00000025234, ENSMUSG00000020184, ENSMUSG00000026203, ENSMUSG00000022400, ENSMUSG00000040782, ENSMUSG00000038068, ENSMUSG00000074247, ENSMUSG00000032405, ENSMUSG00000074922, ENSMUSG00000006362, ENSMUSG00000032350, ENSMUSG00000028452, ENSMUSG00000022150, ENSMUSG00000022674, ENSMUSG00000000142, ENSMUSG00000022037,…	6498	77	18797	1.9911	3.53922e-05	2.35928e-06	2.32413e-06
GOTERM_BP_DIRECT	GO:0008360	regulation of cell shape	90	1.2644	4.48906e-09	ENSMUSG00000050271, ENSMUSG00000032366, ENSMUSG00000028064, ENSMUSG00000036606, ENSMUSG00000034868, ENSMUSG00000052298, ENSMUSG00000025195, ENSMUSG00000028583, ENSMUSG00000058230, ENSMUSG00000029636, ENSMUSG00000049521, ENSMUSG00000024143, ENSMUSG00000026640, ENSMUSG00000022443, ENSMUSG00000025239, ENSMUSG00000041598, ENSMUSG00000046768, ENSMUSG00000002233, ENSMUSG00000024621, ENSMUSG00000005103,…	6498	155	18797	1.67965	4.39873e-05	2.74899e-06	2.70802e-06
GOTERM_BP_DIRECT	GO:0010976	positive regulation of neuron projection development	102	1.43299	7.78878e-09	ENSMUSG00000019194, ENSMUSG00000023972, ENSMUSG00000008734, ENSMUSG00000047139, ENSMUSG00000018411, ENSMUSG00000042082, ENSMUSG00000059409, ENSMUSG00000019986, ENSMUSG00000034579, ENSMUSG00000031980, ENSMUSG00000036913, ENSMUSG00000048482, ENSMUSG00000026031, ENSMUSG00000025586, ENSMUSG00000002489, ENSMUSG00000024772, ENSMUSG00000024256, ENSMUSG00000024777, ENSMUSG00000020333, ENSMUSG00000029426,…	6498	183	18797	1.61234	7.63194e-05	4.48909e-06	4.4222e-06
GOTERM_BP_DIRECT	GO:0048511	rhythmic process	88	1.2363	1.26335e-08	ENSMUSG00000029992, ENSMUSG00000042207, ENSMUSG00000024740, ENSMUSG00000020580, ENSMUSG00000028820, ENSMUSG00000042406, ENSMUSG00000022124, ENSMUSG00000026646, ENSMUSG00000029238, ENSMUSG00000043535, ENSMUSG00000004455, ENSMUSG00000022521, ENSMUSG00000025958, ENSMUSG00000040187, ENSMUSG00000040463, ENSMUSG00000039231, ENSMUSG00000050199, ENSMUSG00000033004, ENSMUSG00000038418, ENSMUSG00000035509,…	6498	153	18797	1.6638	0.000123788	6.87684e-06	6.77437e-06
GOTERM_BP_DIRECT	GO:0043065	positive regulation of apoptotic process	187	2.62714	2.88876e-08	ENSMUSG00000006673, ENSMUSG00000026283, ENSMUSG00000029433, ENSMUSG00000013921, ENSMUSG00000027490, ENSMUSG00000078566, ENSMUSG00000029670, ENSMUSG00000040749, ENSMUSG00000024381, ENSMUSG00000024382, ENSMUSG00000006435, ENSMUSG00000058392, ENSMUSG00000044303, ENSMUSG00000048756, ENSMUSG00000063229, ENSMUSG00000024789, ENSMUSG00000001707, ENSMUSG00000021559, ENSMUSG00000024947, ENSMUSG00000031639,…	6498	388	18797	1.39418	0.00028303	1.48969e-05	1.46749e-05
GOTERM_BP_DIRECT	GO:0006397	mRNA processing	177	2.48665	4.03327e-08	ENSMUSG00000001383, ENSMUSG00000029279, ENSMUSG00000044709, ENSMUSG00000024384, ENSMUSG00000031590, ENSMUSG00000032040, ENSMUSG00000025872, ENSMUSG00000029439, ENSMUSG00000005469, ENSMUSG00000060475, ENSMUSG00000022000, ENSMUSG00000029038, ENSMUSG00000058392, ENSMUSG00000021431, ENSMUSG00000020464, ENSMUSG00000024268, ENSMUSG00000021039, ENSMUSG00000046441, ENSMUSG00000063919, ENSMUSG00000033760,…	6498	365	18797	1.40278	0.000395142	1.9759e-05	1.94646e-05
GOTERM_BP_DIRECT	GO:2000045	regulation of G1/S transition of mitotic cell cycle	41	0.576004	4.39485e-08	ENSMUSG00000030584, ENSMUSG00000027490, ENSMUSG00000007880, ENSMUSG00000032187, ENSMUSG00000027671, ENSMUSG00000028583, ENSMUSG00000032481, ENSMUSG00000096472, ENSMUSG00000069729, ENSMUSG00000020263, ENSMUSG00000044303, ENSMUSG00000020167, ENSMUSG00000029712, ENSMUSG00000023018, ENSMUSG00000028949, ENSMUSG00000024921, ENSMUSG00000020644, ENSMUSG00000040760, ENSMUSG00000069089, ENSMUSG00000024947,…	6498	57	18797	2.08074	0.000430558	2.05051e-05	2.01996e-05
GOTERM_BP_DIRECT	GO:0043161	proteasome-mediated ubiquitin-dependent protein catabolic process	109	1.53133	4.86301e-08	ENSMUSG00000040749, ENSMUSG00000005625, ENSMUSG00000025873, ENSMUSG00000026203, ENSMUSG00000022124, ENSMUSG00000040102, ENSMUSG00000022365, ENSMUSG00000022400, ENSMUSG00000071533, ENSMUSG00000021832, ENSMUSG00000045078, ENSMUSG00000038780, ENSMUSG00000017843, ENSMUSG00000039911, ENSMUSG00000058446, ENSMUSG00000028452, ENSMUSG00000028577, ENSMUSG00000021144, ENSMUSG00000020696, ENSMUSG00000021301,…	6498	204	18797	1.54563	0.000476412	2.16581e-05	2.13353e-05
GOTERM_BP_DIRECT	GO:0007409	axonogenesis	70	0.983422	5.55779e-08	ENSMUSG00000033214, ENSMUSG00000028064, ENSMUSG00000002274, ENSMUSG00000034902, ENSMUSG00000027254, ENSMUSG00000053024, ENSMUSG00000024068, ENSMUSG00000028664, ENSMUSG00000029512, ENSMUSG00000043811, ENSMUSG00000044667, ENSMUSG00000043733, ENSMUSG00000025958, ENSMUSG00000035390, ENSMUSG00000018411, ENSMUSG00000026923, ENSMUSG00000063063, ENSMUSG00000039233, ENSMUSG00000020900, ENSMUSG00000022607,…	6498	117	18797	1.7307	0.00054446	2.36762e-05	2.33234e-05
GOTERM_BP_DIRECT	GO:0050804	modulation of synaptic transmission	78	1.09581	7.12095e-08	ENSMUSG00000031673, ENSMUSG00000054477, ENSMUSG00000032086, ENSMUSG00000032482, ENSMUSG00000002997, ENSMUSG00000005469, ENSMUSG00000001985, ENSMUSG00000024304, ENSMUSG00000044667, ENSMUSG00000024789, ENSMUSG00000041078, ENSMUSG00000022602, ENSMUSG00000020745, ENSMUSG00000063065, ENSMUSG00000038587, ENSMUSG00000032601, ENSMUSG00000033885, ENSMUSG00000034656, ENSMUSG00000038738, ENSMUSG00000048482,…	6498	135	18797	1.67136	0.000697539	2.90713e-05	2.86381e-05
GOTERM_BP_DIRECT	GO:0090630	activation of GTPase activity	65	0.913178	7.96482e-08	ENSMUSG00000034227, ENSMUSG00000004056, ENSMUSG00000063506, ENSMUSG00000030583, ENSMUSG00000040945, ENSMUSG00000004530, ENSMUSG00000026721, ENSMUSG00000041351, ENSMUSG00000022568, ENSMUSG00000038860, ENSMUSG00000071176, ENSMUSG00000037410, ENSMUSG00000018736, ENSMUSG00000039678, ENSMUSG00000036246, ENSMUSG00000036644, ENSMUSG00000036885, ENSMUSG00000055013, ENSMUSG00000032356, ENSMUSG00000033763,…	6498	107	18797	1.75727	0.000780168	3.12157e-05	3.07506e-05
GOTERM_BP_DIRECT	GO:0032092	positive regulation of protein binding	58	0.814836	1.2382e-07	ENSMUSG00000029430, ENSMUSG00000031751, ENSMUSG00000004451, ENSMUSG00000054196, ENSMUSG00000029550, ENSMUSG00000044548, ENSMUSG00000025437, ENSMUSG00000022365, ENSMUSG00000022205, ENSMUSG00000024349, ENSMUSG00000022329, ENSMUSG00000024947, ENSMUSG00000030309, ENSMUSG00000031511, ENSMUSG00000018909, ENSMUSG00000060802, ENSMUSG00000002489, ENSMUSG00000029869, ENSMUSG00000026596, ENSMUSG00000059291,…	6498	93	18797	1.80407	0.00121258	4.66612e-05	4.59659e-05
GOTERM_BP_DIRECT	GO:0035556	intracellular signal transduction	201	2.82383	1.55144e-07	ENSMUSG00000024383, ENSMUSG00000020580, ENSMUSG00000017291, ENSMUSG00000060477, ENSMUSG00000025357, ENSMUSG00000044786, ENSMUSG00000035390, ENSMUSG00000021559, ENSMUSG00000063065, ENSMUSG00000025915, ENSMUSG00000024948, ENSMUSG00000036246, ENSMUSG00000032312, ENSMUSG00000026430, ENSMUSG00000016528, ENSMUSG00000059495, ENSMUSG00000002489, ENSMUSG00000026311, ENSMUSG00000028059, ENSMUSG00000021662,…	6498	430	18797	1.35219	0.0015191	5.63e-05	5.54611e-05
GOTERM_BP_DIRECT	GO:0045944	positive regulation of transcription from RNA polymerase II promoter	511	7.17898	1.89411e-07	ENSMUSG00000023170, ENSMUSG00000019907, ENSMUSG00000041959, ENSMUSG00000024140, ENSMUSG00000023055, ENSMUSG00000004897, ENSMUSG00000024143, ENSMUSG00000058392, ENSMUSG00000026204, ENSMUSG00000037570, ENSMUSG00000017724, ENSMUSG00000039759, ENSMUSG00000004661, ENSMUSG00000038418, ENSMUSG00000025580, ENSMUSG00000027765, ENSMUSG00000026434, ENSMUSG00000063632, ENSMUSG00000025223, ENSMUSG00000024497,…	6498	1234	18797	1.19788	0.00185431	6.62802e-05	6.52926e-05
GOTERM_BP_DIRECT	GO:0098974	postsynaptic actin cytoskeleton organization	21	0.295027	3.12014e-07	ENSMUSG00000029684, ENSMUSG00000026341, ENSMUSG00000029580, ENSMUSG00000026782, ENSMUSG00000048076, ENSMUSG00000052397, ENSMUSG00000020580, ENSMUSG00000028488, ENSMUSG00000022212, ENSMUSG00000028868, ENSMUSG00000025555, ENSMUSG00000042700, ENSMUSG00000020476, ENSMUSG00000001847, ENSMUSG00000018012, ENSMUSG00000020900, ENSMUSG00000038453, ENSMUSG00000038473, ENSMUSG00000032827, ENSMUSG00000034675,…	6498	23	18797	2.64119	0.00305275	0.000105418	0.000103847
GOTERM_BP_DIRECT	GO:0000226	microtubule cytoskeleton organization	79	1.10986	3.33927e-07	ENSMUSG00000033257, ENSMUSG00000057666, ENSMUSG00000027254, ENSMUSG00000053024, ENSMUSG00000058672, ENSMUSG00000026202, ENSMUSG00000026885, ENSMUSG00000025235, ENSMUSG00000017291, ENSMUSG00000022442, ENSMUSG00000048799, ENSMUSG00000058070, ENSMUSG00000040389, ENSMUSG00000039230, ENSMUSG00000018411, ENSMUSG00000039233, ENSMUSG00000020745, ENSMUSG00000022607, ENSMUSG00000018736, ENSMUSG00000037013,…	6498	141	18797	1.62075	0.0032668	0.000107786	0.00010618
GOTERM_BP_DIRECT	GO:0030335	positive regulation of cell migration	133	1.8685	3.41026e-07	ENSMUSG00000028064, ENSMUSG00000032562, ENSMUSG00000028583, ENSMUSG00000004655, ENSMUSG00000028864, ENSMUSG00000020580, ENSMUSG00000002233, ENSMUSG00000028228, ENSMUSG00000024789, ENSMUSG00000045991, ENSMUSG00000038264, ENSMUSG00000030707, ENSMUSG00000035273, ENSMUSG00000004936, ENSMUSG00000039239, ENSMUSG00000055723, ENSMUSG00000034855, ENSMUSG00000030530, ENSMUSG00000032035, ENSMUSG00000027087,…	6498	267	18797	1.44095	0.00333613	0.000107786	0.00010618
GOTERM_BP_DIRECT	GO:0072659	protein localization to plasma membrane	92	1.2925	3.94418e-07	ENSMUSG00000049281, ENSMUSG00000004056, ENSMUSG00000027293, ENSMUSG00000079056, ENSMUSG00000033530, ENSMUSG00000030341, ENSMUSG00000024065, ENSMUSG00000041959, ENSMUSG00000074364, ENSMUSG00000027692, ENSMUSG00000020580, ENSMUSG00000023175, ENSMUSG00000026442, ENSMUSG00000024304, ENSMUSG00000021112, ENSMUSG00000025875, ENSMUSG00000068798, ENSMUSG00000039470, ENSMUSG00000042761, ENSMUSG00000020986,…	6498	171	18797	1.55633	0.00385744	0.000119994	0.000118206
GOTERM_BP_DIRECT	GO:0006470	protein dephosphorylation	81	1.13796	4.04144e-07	ENSMUSG00000007564, ENSMUSG00000019907, ENSMUSG00000041836, ENSMUSG00000033295, ENSMUSG00000028788, ENSMUSG00000027698, ENSMUSG00000026204, ENSMUSG00000043733, ENSMUSG00000004455, ENSMUSG00000042121, ENSMUSG00000046442, ENSMUSG00000059409, ENSMUSG00000017843, ENSMUSG00000093803, ENSMUSG00000032477, ENSMUSG00000033323, ENSMUSG00000034613, ENSMUSG00000003099, ENSMUSG00000029147, ENSMUSG00000055493,…	6498	146	18797	1.60487	0.00395237	0.000119994	0.000118206
GOTERM_BP_DIRECT	GO:0006888	ER to Golgi vesicle-mediated transport	67	0.941276	4.38127e-07	ENSMUSG00000057069, ENSMUSG00000024068, ENSMUSG00000002279, ENSMUSG00000056050, ENSMUSG00000001143, ENSMUSG00000000374, ENSMUSG00000045795, ENSMUSG00000020149, ENSMUSG00000020986, ENSMUSG00000039234, ENSMUSG00000047694, ENSMUSG00000030304, ENSMUSG00000030588, ENSMUSG00000073678, ENSMUSG00000030298, ENSMUSG00000058569, ENSMUSG00000024091, ENSMUSG00000032353, ENSMUSG00000014748, ENSMUSG00000028452,…	6498	115	18797	1.68533	0.00428401	0.000126258	0.000124377
GOTERM_BP_DIRECT	GO:0007420	brain development	139	1.9528	5.10366e-07	ENSMUSG00000034227, ENSMUSG00000032047, ENSMUSG00000028184, ENSMUSG00000015709, ENSMUSG00000008575, ENSMUSG00000004891, ENSMUSG00000032440, ENSMUSG00000053024, ENSMUSG00000024261, ENSMUSG00000026442, ENSMUSG00000027894, ENSMUSG00000006435, ENSMUSG00000024304, ENSMUSG00000043733, ENSMUSG00000022125, ENSMUSG00000040220, ENSMUSG00000020900, ENSMUSG00000020108, ENSMUSG00000024947, ENSMUSG00000030307,…	6498	283	18797	1.42081	0.00498859	0.000142873	0.000140744
GOTERM_BP_DIRECT	GO:0006325	chromatin organization	160	2.24782	7.78843e-07	ENSMUSG00000026283, ENSMUSG00000004099, ENSMUSG00000029279, ENSMUSG00000007880, ENSMUSG00000049164, ENSMUSG00000022360, ENSMUSG00000029670, ENSMUSG00000069729, ENSMUSG00000026603, ENSMUSG00000008855, ENSMUSG00000049327, ENSMUSG00000021156, ENSMUSG00000029712, ENSMUSG00000023852, ENSMUSG00000022521, ENSMUSG00000047777, ENSMUSG00000024789, ENSMUSG00000066456, ENSMUSG00000037570, ENSMUSG00000024947,…	6498	336	18797	1.37749	0.00760284	0.000211975	0.000208817
GOTERM_BP_DIRECT	GO:0051726	regulation of cell cycle	134	1.88255	8.68351e-07	ENSMUSG00000026283, ENSMUSG00000028580, ENSMUSG00000027490, ENSMUSG00000029670, ENSMUSG00000024381, ENSMUSG00000014859, ENSMUSG00000023572, ENSMUSG00000020184, ENSMUSG00000005469, ENSMUSG00000055041, ENSMUSG00000022124, ENSMUSG00000020464, ENSMUSG00000044303, ENSMUSG00000004895, ENSMUSG00000017561, ENSMUSG00000040463, ENSMUSG00000037570, ENSMUSG00000004936, ENSMUSG00000039474, ENSMUSG00000075334,…	6498	273	18797	1.41988	0.00847288	0.000229949	0.000226522
GOTERM_BP_DIRECT	GO:0032922	circadian regulation of gene expression	47	0.660298	1.12903e-06	ENSMUSG00000048490, ENSMUSG00000029992, ENSMUSG00000029334, ENSMUSG00000014956, ENSMUSG00000023110, ENSMUSG00000042745, ENSMUSG00000062115, ENSMUSG00000042406, ENSMUSG00000005886, ENSMUSG00000029238, ENSMUSG00000028800, ENSMUSG00000004455, ENSMUSG00000070544, ENSMUSG00000040187, ENSMUSG00000020644, ENSMUSG00000040463, ENSMUSG00000020889, ENSMUSG00000050199, ENSMUSG00000054611, ENSMUSG00000055866,…	6498	74	18797	1.83728	0.0110024	0.000291111	0.000286773
GOTERM_BP_DIRECT	GO:0016236	macroautophagy	32	0.449564	1.28114e-06	ENSMUSG00000030660, ENSMUSG00000056692, ENSMUSG00000042628, ENSMUSG00000029512, ENSMUSG00000041236, ENSMUSG00000046404, ENSMUSG00000038160, ENSMUSG00000021619, ENSMUSG00000031812, ENSMUSG00000031950, ENSMUSG00000062906, ENSMUSG00000032571, ENSMUSG00000028991, ENSMUSG00000028452, ENSMUSG00000062762, ENSMUSG00000028577, ENSMUSG00000024413, ENSMUSG00000005413, ENSMUSG00000021124, ENSMUSG00000027602,…	6498	44	18797	2.10381	0.0124754	0.000321862	0.000317066
GOTERM_BP_DIRECT	GO:2000300	regulation of synaptic vesicle exocytosis	52	0.730542	1.41754e-06	ENSMUSG00000029030, ENSMUSG00000032086, ENSMUSG00000032482, ENSMUSG00000070687, ENSMUSG00000045038, ENSMUSG00000041670, ENSMUSG00000039114, ENSMUSG00000011877, ENSMUSG00000034216, ENSMUSG00000036438, ENSMUSG00000058248, ENSMUSG00000027765, ENSMUSG00000024211, ENSMUSG00000030093, ENSMUSG00000063239, ENSMUSG00000024897, ENSMUSG00000019433, ENSMUSG00000027805, ENSMUSG00000017132, ENSMUSG00000019790,…	6498	85	18797	1.76967	0.0137945	0.000347227	0.000342053
GOTERM_BP_DIRECT	GO:0050770	regulation of axonogenesis	22	0.309076	1.79893e-06	ENSMUSG00000034656, ENSMUSG00000030110, ENSMUSG00000053046, ENSMUSG00000058230, ENSMUSG00000026235, ENSMUSG00000060012, ENSMUSG00000030093, ENSMUSG00000022781, ENSMUSG00000028664, ENSMUSG00000024304, ENSMUSG00000027954, ENSMUSG00000042700, ENSMUSG00000095139, ENSMUSG00000026728, ENSMUSG00000026959, ENSMUSG00000047712, ENSMUSG00000022812, ENSMUSG00000035390, ENSMUSG00000024969, ENSMUSG00000005958,…	6498	26	18797	2.4477	0.0174733	0.000429902	0.000423496
GOTERM_BP_DIRECT	GO:0031175	neuron projection development	93	1.30655	3.39904e-06	ENSMUSG00000053024, ENSMUSG00000019194, ENSMUSG00000021032, ENSMUSG00000022044, ENSMUSG00000020340, ENSMUSG00000025876, ENSMUSG00000029512, ENSMUSG00000022324, ENSMUSG00000040389, ENSMUSG00000026728, ENSMUSG00000026849, ENSMUSG00000018012, ENSMUSG00000020423, ENSMUSG00000047139, ENSMUSG00000018411, ENSMUSG00000038264, ENSMUSG00000071531, ENSMUSG00000020900, ENSMUSG00000018736, ENSMUSG00000038982,…	6498	180	18797	1.49458	0.0327587	0.00078168	0.000770032
GOTERM_BP_DIRECT	GO:0045892	negative regulation of transcription, DNA-templated	279	3.91964	3.43052e-06	ENSMUSG00000004099, ENSMUSG00000006715, ENSMUSG00000022760, ENSMUSG00000025239, ENSMUSG00000049327, ENSMUSG00000044303, ENSMUSG00000039081, ENSMUSG00000029833, ENSMUSG00000046962, ENSMUSG00000022528, ENSMUSG00000024826, ENSMUSG00000024947, ENSMUSG00000022529, ENSMUSG00000041390, ENSMUSG00000025223, ENSMUSG00000028975, ENSMUSG00000026313, ENSMUSG00000026796, ENSMUSG00000027646, ENSMUSG00000020453,…	6498	646	18797	1.24934	0.033057	0.00078168	0.000770032
GOTERM_BP_DIRECT	GO:0050821	protein stabilization	100	1.40489	3.8689e-06	ENSMUSG00000024780, ENSMUSG00000021270, ENSMUSG00000027775, ENSMUSG00000044303, ENSMUSG00000006676, ENSMUSG00000039474, ENSMUSG00000032431, ENSMUSG00000024014, ENSMUSG00000002763, ENSMUSG00000049734, ENSMUSG00000021149, ENSMUSG00000027805, ENSMUSG00000020458, ENSMUSG00000021548, ENSMUSG00000019471, ENSMUSG00000011114, ENSMUSG00000032383, ENSMUSG00000026021, ENSMUSG00000061981, ENSMUSG00000041417,…	6498	197	18797	1.46839	0.0372018	0.000861535	0.000848697
GOTERM_BP_DIRECT	GO:0006914	autophagy	102	1.43299	4.13902e-06	ENSMUSG00000029434, ENSMUSG00000019861, ENSMUSG00000038028, ENSMUSG00000042082, ENSMUSG00000034216, ENSMUSG00000028211, ENSMUSG00000029020, ENSMUSG00000028452, ENSMUSG00000024773, ENSMUSG00000024410, ENSMUSG00000061455, ENSMUSG00000048489, ENSMUSG00000024413, ENSMUSG00000047126, ENSMUSG00000054409, ENSMUSG00000066621, ENSMUSG00000038375, ENSMUSG00000037204, ENSMUSG00000055069, ENSMUSG00000026781,…	6498	202	18797	1.46069	0.0397469	0.000901203	0.000887774
GOTERM_BP_DIRECT	GO:0016055	Wnt signaling pathway	114	1.60157	4.37945e-06	ENSMUSG00000030782, ENSMUSG00000031751, ENSMUSG00000029671, ENSMUSG00000023055, ENSMUSG00000002996, ENSMUSG00000023972, ENSMUSG00000044548, ENSMUSG00000018012, ENSMUSG00000004934, ENSMUSG00000021319, ENSMUSG00000034462, ENSMUSG00000037852, ENSMUSG00000074886, ENSMUSG00000031119, ENSMUSG00000051920, ENSMUSG00000030772, ENSMUSG00000028173, ENSMUSG00000025223, ENSMUSG00000030093, ENSMUSG00000027004,…	6498	231	18797	1.42758	0.0420065	0.000932822	0.000918922
GOTERM_BP_DIRECT	GO:0006813	potassium ion transport	74	1.03962	5.02701e-06	ENSMUSG00000040907, ENSMUSG00000079056, ENSMUSG00000056258, ENSMUSG00000054477, ENSMUSG00000040901, ENSMUSG00000042529, ENSMUSG00000028420, ENSMUSG00000044708, ENSMUSG00000004655, ENSMUSG00000027895, ENSMUSG00000001027, ENSMUSG00000042604, ENSMUSG00000047976, ENSMUSG00000063142, ENSMUSG00000001901, ENSMUSG00000034462, ENSMUSG00000009907, ENSMUSG00000037579, ENSMUSG00000017765, ENSMUSG00000028051,…	6498	137	18797	1.5625	0.0480662	0.00104797	0.00103236
GOTERM_BP_DIRECT	GO:0007010	cytoskeleton organization	70	0.983422	5.31594e-06	ENSMUSG00000036966, ENSMUSG00000030583, ENSMUSG00000024142, ENSMUSG00000032482, ENSMUSG00000018819, ENSMUSG00000027692, ENSMUSG00000025432, ENSMUSG00000029636, ENSMUSG00000025239, ENSMUSG00000028745, ENSMUSG00000061601, ENSMUSG00000026728, ENSMUSG00000022602, ENSMUSG00000037013, ENSMUSG00000031833, ENSMUSG00000050310, ENSMUSG00000055805, ENSMUSG00000038546, ENSMUSG00000026271, ENSMUSG00000024290,…	6498	128	18797	1.58197	0.0507576	0.00108512	0.00106895
GOTERM_BP_DIRECT	GO:0034198	cellular response to amino acid starvation	33	0.463613	5.68255e-06	ENSMUSG00000041638, ENSMUSG00000053684, ENSMUSG00000033253, ENSMUSG00000023990, ENSMUSG00000042406, ENSMUSG00000022462, ENSMUSG00000042742, ENSMUSG00000029512, ENSMUSG00000042447, ENSMUSG00000005102, ENSMUSG00000020289, ENSMUSG00000024423, ENSMUSG00000025737, ENSMUSG00000026628, ENSMUSG00000015165, ENSMUSG00000063065, ENSMUSG00000031959, ENSMUSG00000032009, ENSMUSG00000033685, ENSMUSG00000024493,…	6498	48	18797	1.98876	0.0541616	0.00112132	0.00110461
GOTERM_BP_DIRECT	GO:0006511	ubiquitin-dependent protein catabolic process	132	1.85445	5.81205e-06	ENSMUSG00000029397, ENSMUSG00000031751, ENSMUSG00000055720, ENSMUSG00000040749, ENSMUSG00000048232, ENSMUSG00000025234, ENSMUSG00000020184, ENSMUSG00000048234, ENSMUSG00000005501, ENSMUSG00000029798, ENSMUSG00000024425, ENSMUSG00000006676, ENSMUSG00000022400, ENSMUSG00000040462, ENSMUSG00000023977, ENSMUSG00000060073, ENSMUSG00000038780, ENSMUSG00000036241, ENSMUSG00000038545, ENSMUSG00000034342,…	6498	276	18797	1.38348	0.055361	0.00112132	0.00110461
GOTERM_BP_DIRECT	GO:0000122	negative regulation of transcription from RNA polymerase II promoter	418	5.87244	5.83664e-06	ENSMUSG00000023170, ENSMUSG00000025231, ENSMUSG00000024381, ENSMUSG00000024260, ENSMUSG00000024140, ENSMUSG00000004897, ENSMUSG00000049327, ENSMUSG00000029832, ENSMUSG00000035397, ENSMUSG00000037214, ENSMUSG00000038418, ENSMUSG00000048481, ENSMUSG00000040857, ENSMUSG00000063632, ENSMUSG00000025223, ENSMUSG00000024498, ENSMUSG00000026313, ENSMUSG00000049577, ENSMUSG00000029705, ENSMUSG00000048249,…	6498	1016	18797	1.19012	0.0555886	0.00112132	0.00110461
GOTERM_BP_DIRECT	GO:0071456	cellular response to hypoxia	67	0.941276	7.20361e-06	ENSMUSG00000028063, ENSMUSG00000079055, ENSMUSG00000027490, ENSMUSG00000078566, ENSMUSG00000024142, ENSMUSG00000025473, ENSMUSG00000049001, ENSMUSG00000024140, ENSMUSG00000004655, ENSMUSG00000020184, ENSMUSG00000026646, ENSMUSG00000020661, ENSMUSG00000048756, ENSMUSG00000045038, ENSMUSG00000021831, ENSMUSG00000026923, ENSMUSG00000045994, ENSMUSG00000039231, ENSMUSG00000014776, ENSMUSG00000038028,…	6498	122	18797	1.58863	0.0681547	0.00135733	0.0013371
GOTERM_BP_DIRECT	GO:0007411	axon guidance	96	1.34869	7.87473e-06	ENSMUSG00000028780, ENSMUSG00000028064, ENSMUSG00000026121, ENSMUSG00000052133, ENSMUSG00000053024, ENSMUSG00000050272, ENSMUSG00000019194, ENSMUSG00000026764, ENSMUSG00000058230, ENSMUSG00000023175, ENSMUSG00000028664, ENSMUSG00000026442, ENSMUSG00000020340, ENSMUSG00000022883, ENSMUSG00000025876, ENSMUSG00000025437, ENSMUSG00000022324, ENSMUSG00000043811, ENSMUSG00000024621, ENSMUSG00000019467,…	6498	190	18797	1.46159	0.0742627	0.00145578	0.00143409
GOTERM_BP_DIRECT	GO:0016567	protein ubiquitination	198	2.78168	8.04929e-06	ENSMUSG00000029397, ENSMUSG00000052299, ENSMUSG00000040749, ENSMUSG00000048232, ENSMUSG00000028986, ENSMUSG00000025234, ENSMUSG00000040502, ENSMUSG00000022761, ENSMUSG00000022400, ENSMUSG00000048911, ENSMUSG00000029833, ENSMUSG00000023977, ENSMUSG00000038780, ENSMUSG00000038545, ENSMUSG00000038784, ENSMUSG00000056537, ENSMUSG00000026554, ENSMUSG00000025103, ENSMUSG00000026311, ENSMUSG00000026799,…	6498	443	18797	1.29292	0.0758448	0.0014605	0.00143874
GOTERM_BP_DIRECT	GO:0007015	actin filament organization	79	1.10986	1.1115e-05	ENSMUSG00000032366, ENSMUSG00000039959, ENSMUSG00000037815, ENSMUSG00000048076, ENSMUSG00000028464, ENSMUSG00000025432, ENSMUSG00000004530, ENSMUSG00000041995, ENSMUSG00000002233, ENSMUSG00000022565, ENSMUSG00000018012, ENSMUSG00000015143, ENSMUSG00000045795, ENSMUSG00000070047, ENSMUSG00000041112, ENSMUSG00000063063, ENSMUSG00000030707, ENSMUSG00000031955, ENSMUSG00000039637, ENSMUSG00000031799,…	6498	151	18797	1.51342	0.103195	0.00198009	0.00195059
GOTERM_BP_DIRECT	GO:0008286	insulin receptor signaling pathway	43	0.604102	1.18159e-05	ENSMUSG00000004056, ENSMUSG00000024241, ENSMUSG00000055485, ENSMUSG00000032481, ENSMUSG00000028121, ENSMUSG00000000058, ENSMUSG00000031490, ENSMUSG00000024143, ENSMUSG00000041417, ENSMUSG00000024122, ENSMUSG00000001729, ENSMUSG00000040760, ENSMUSG00000038485, ENSMUSG00000063065, ENSMUSG00000007827, ENSMUSG00000004936, ENSMUSG00000018736, ENSMUSG00000037112, ENSMUSG00000031834, ENSMUSG00000031955,…	6498	70	18797	1.77697	0.109333	0.00206736	0.00203655
GOTERM_BP_DIRECT	GO:0043524	negative regulation of neuron apoptotic process	96	1.34869	1.36328e-05	ENSMUSG00000021190, ENSMUSG00000004891, ENSMUSG00000027298, ENSMUSG00000025473, ENSMUSG00000049001, ENSMUSG00000023011, ENSMUSG00000034708, ENSMUSG00000004897, ENSMUSG00000007888, ENSMUSG00000020423, ENSMUSG00000024789, ENSMUSG00000030707, ENSMUSG00000039474, ENSMUSG00000034460, ENSMUSG00000036442, ENSMUSG00000051367, ENSMUSG00000034579, ENSMUSG00000007653, ENSMUSG00000018909, ENSMUSG00000034656,…	6498	192	18797	1.44637	0.125051	0.00232199	0.00228739
GOTERM_BP_DIRECT	GO:0006979	response to oxidative stress	74	1.03962	1.37452e-05	ENSMUSG00000042808, ENSMUSG00000023094, ENSMUSG00000024382, ENSMUSG00000024140, ENSMUSG00000025950, ENSMUSG00000020022, ENSMUSG00000026849, ENSMUSG00000042682, ENSMUSG00000003849, ENSMUSG00000021831, ENSMUSG00000024789, ENSMUSG00000004936, ENSMUSG00000031714, ENSMUSG00000018339, ENSMUSG00000032802, ENSMUSG00000054676, ENSMUSG00000059734, ENSMUSG00000028890, ENSMUSG00000028691, ENSMUSG00000005354,…	6498	140	18797	1.52902	0.126013	0.00232199	0.00228739
GOTERM_BP_DIRECT	GO:0010977	negative regulation of neuron projection development	51	0.716493	1.54596e-05	ENSMUSG00000050271, ENSMUSG00000020184, ENSMUSG00000024501, ENSMUSG00000043811, ENSMUSG00000026728, ENSMUSG00000020467, ENSMUSG00000020745, ENSMUSG00000022528, ENSMUSG00000055725, ENSMUSG00000039313, ENSMUSG00000018217, ENSMUSG00000038668, ENSMUSG00000037855, ENSMUSG00000026074, ENSMUSG00000035901, ENSMUSG00000060802, ENSMUSG00000056222, ENSMUSG00000022150, ENSMUSG00000026235, ENSMUSG00000026433,…	6498	88	18797	1.67647	0.140573	0.00256734	0.00252909
GOTERM_BP_DIRECT	GO:0007049	cell cycle	274	3.8494	1.65451e-05	ENSMUSG00000059248, ENSMUSG00000032562, ENSMUSG00000029394, ENSMUSG00000028066, ENSMUSG00000006715, ENSMUSG00000042129, ENSMUSG00000060475, ENSMUSG00000022089, ENSMUSG00000021671, ENSMUSG00000040860, ENSMUSG00000049327, ENSMUSG00000044303, ENSMUSG00000042364, ENSMUSG00000035390, ENSMUSG00000024943, ENSMUSG00000044783, ENSMUSG00000063065, ENSMUSG00000037214, ENSMUSG00000029161, ENSMUSG00000031478,…	6498	644	18797	1.23076	0.149667	0.00270182	0.00266156
GOTERM_BP_DIRECT	GO:0018107	peptidyl-threonine phosphorylation	43	0.604102	1.92942e-05	ENSMUSG00000008730, ENSMUSG00000027030, ENSMUSG00000032440, ENSMUSG00000027177, ENSMUSG00000023050, ENSMUSG00000013629, ENSMUSG00000046707, ENSMUSG00000029516, ENSMUSG00000020580, ENSMUSG00000000532, ENSMUSG00000048895, ENSMUSG00000005469, ENSMUSG00000024122, ENSMUSG00000003068, ENSMUSG00000029512, ENSMUSG00000021279, ENSMUSG00000001729, ENSMUSG00000037012, ENSMUSG00000004936, ENSMUSG00000057329,…	6498	71	18797	1.75194	0.172268	0.00309909	0.00305291
GOTERM_BP_DIRECT	GO:0071526	semaphorin-plexin signaling pathway	27	0.37932	2.13945e-05	ENSMUSG00000028780, ENSMUSG00000030123, ENSMUSG00000028064, ENSMUSG00000036606, ENSMUSG00000026121, ENSMUSG00000052133, ENSMUSG00000025132, ENSMUSG00000030084, ENSMUSG00000021451, ENSMUSG00000026640, ENSMUSG00000001847, ENSMUSG00000001227, ENSMUSG00000038264, ENSMUSG00000034066, ENSMUSG00000074785, ENSMUSG00000057969, ENSMUSG00000034684, ENSMUSG00000019647, ENSMUSG00000027200, ENSMUSG00000029121,…	6498	38	18797	2.05537	0.189129	0.00338101	0.00333063
GOTERM_BP_DIRECT	GO:0050885	neuromuscular process controlling balance	39	0.547907	2.57582e-05	ENSMUSG00000009681, ENSMUSG00000025232, ENSMUSG00000028224, ENSMUSG00000025579, ENSMUSG00000049625, ENSMUSG00000000594, ENSMUSG00000022840, ENSMUSG00000022623, ENSMUSG00000018012, ENSMUSG00000014592, ENSMUSG00000020886, ENSMUSG00000025318, ENSMUSG00000020745, ENSMUSG00000020900, ENSMUSG00000063142, ENSMUSG00000022208, ENSMUSG00000031996, ENSMUSG00000030302, ENSMUSG00000034656, ENSMUSG00000033565,…	6498	63	18797	1.79074	0.223072	0.00400602	0.00394632
GOTERM_BP_DIRECT	GO:0002931	response to ischemia	40	0.561956	3.92395e-05	ENSMUSG00000074064, ENSMUSG00000029470, ENSMUSG00000032462, ENSMUSG00000024241, ENSMUSG00000049001, ENSMUSG00000023011, ENSMUSG00000021591, ENSMUSG00000020580, ENSMUSG00000069729, ENSMUSG00000031490, ENSMUSG00000022521, ENSMUSG00000024621, ENSMUSG00000003849, ENSMUSG00000024927, ENSMUSG00000037012, ENSMUSG00000014599, ENSMUSG00000031934, ENSMUSG00000014776, ENSMUSG00000038028, ENSMUSG00000050953,…	6498	66	18797	1.75317	0.31922	0.00600733	0.00591781
GOTERM_BP_DIRECT	GO:0007269	neurotransmitter secretion	24	0.337173	4.07426e-05	ENSMUSG00000059602, ENSMUSG00000027273, ENSMUSG00000034799, ENSMUSG00000027162, ENSMUSG00000056553, ENSMUSG00000027882, ENSMUSG00000026452, ENSMUSG00000024261, ENSMUSG00000019906, ENSMUSG00000030093, ENSMUSG00000004113, ENSMUSG00000023017, ENSMUSG00000003872, ENSMUSG00000028657, ENSMUSG00000041670, ENSMUSG00000025889, ENSMUSG00000035390, ENSMUSG00000004626, ENSMUSG00000037386, ENSMUSG00000029071,…	6498	33	18797	2.10381	0.329174	0.00614148	0.00604997
GOTERM_BP_DIRECT	GO:0000045	autophagosome assembly	39	0.547907	4.23503e-05	ENSMUSG00000028243, ENSMUSG00000079477, ENSMUSG00000025173, ENSMUSG00000029578, ENSMUSG00000041895, ENSMUSG00000029512, ENSMUSG00000027739, ENSMUSG00000038160, ENSMUSG00000024349, ENSMUSG00000020149, ENSMUSG00000047554, ENSMUSG00000030847, ENSMUSG00000019969, ENSMUSG00000032308, ENSMUSG00000031812, ENSMUSG00000031950, ENSMUSG00000030055, ENSMUSG00000055493, ENSMUSG00000007891, ENSMUSG00000028211,…	6498	64	18797	1.76276	0.339659	0.0062871	0.00619341
GOTERM_BP_DIRECT	GO:0065003	macromolecular complex assembly	63	0.88508	4.39996e-05	ENSMUSG00000007564, ENSMUSG00000024182, ENSMUSG00000002190, ENSMUSG00000020184, ENSMUSG00000006715, ENSMUSG00000022561, ENSMUSG00000022841, ENSMUSG00000061887, ENSMUSG00000041670, ENSMUSG00000024308, ENSMUSG00000000738, ENSMUSG00000037890, ENSMUSG00000022528, ENSMUSG00000063065, ENSMUSG00000020109, ENSMUSG00000037649, ENSMUSG00000038738, ENSMUSG00000028975, ENSMUSG00000002489, ENSMUSG00000026478,…	6498	118	18797	1.54443	0.350246	0.00643445	0.00633857
GOTERM_BP_DIRECT	GO:0030163	protein catabolic process	64	0.899129	5.49216e-05	ENSMUSG00000063904, ENSMUSG00000024182, ENSMUSG00000002395, ENSMUSG00000040749, ENSMUSG00000026883, ENSMUSG00000027894, ENSMUSG00000024942, ENSMUSG00000024425, ENSMUSG00000029833, ENSMUSG00000021477, ENSMUSG00000026249, ENSMUSG00000022400, ENSMUSG00000003849, ENSMUSG00000021832, ENSMUSG00000023977, ENSMUSG00000026923, ENSMUSG00000033933, ENSMUSG00000026270, ENSMUSG00000007891, ENSMUSG00000022111,…	6498	121	18797	1.53004	0.416197	0.00791356	0.00779564
GOTERM_BP_DIRECT	GO:0034599	cellular response to oxidative stress	49	0.688396	6.34567e-05	ENSMUSG00000066735, ENSMUSG00000026520, ENSMUSG00000042406, ENSMUSG00000020464, ENSMUSG00000048756, ENSMUSG00000043535, ENSMUSG00000041671, ENSMUSG00000003849, ENSMUSG00000019782, ENSMUSG00000013089, ENSMUSG00000032802, ENSMUSG00000031584, ENSMUSG00000001751, ENSMUSG00000029428, ENSMUSG00000002688, ENSMUSG00000029467, ENSMUSG00000049734, ENSMUSG00000039782, ENSMUSG00000021948, ENSMUSG00000074796,…	6498	87	18797	1.62924	0.46304	0.00901086	0.00887659
GOTERM_BP_DIRECT	GO:0006338	chromatin remodeling	84	1.18011	6.45777e-05	ENSMUSG00000030584, ENSMUSG00000029279, ENSMUSG00000007880, ENSMUSG00000026484, ENSMUSG00000032481, ENSMUSG00000042207, ENSMUSG00000069729, ENSMUSG00000026646, ENSMUSG00000029712, ENSMUSG00000023852, ENSMUSG00000028949, ENSMUSG00000023018, ENSMUSG00000040463, ENSMUSG00000021514, ENSMUSG00000037570, ENSMUSG00000024947, ENSMUSG00000024826, ENSMUSG00000037013, ENSMUSG00000019948, ENSMUSG00000031954,…	6498	169	18797	1.43781	0.468907	0.00903903	0.00890434
GOTERM_BP_DIRECT	GO:0006417	regulation of translation	75	1.05367	7.54824e-05	ENSMUSG00000026360, ENSMUSG00000033499, ENSMUSG00000004056, ENSMUSG00000028580, ENSMUSG00000057666, ENSMUSG00000041638, ENSMUSG00000023051, ENSMUSG00000026483, ENSMUSG00000007603, ENSMUSG00000006435, ENSMUSG00000048756, ENSMUSG00000021476, ENSMUSG00000005102, ENSMUSG00000024423, ENSMUSG00000028708, ENSMUSG00000022204, ENSMUSG00000020743, ENSMUSG00000064030, ENSMUSG00000021559, ENSMUSG00000037331,…	6498	148	18797	1.46591	0.522733	0.0102239	0.0100716
GOTERM_BP_DIRECT	GO:0006974	cellular response to DNA damage stimulus	220	3.09076	7.59444e-05	ENSMUSG00000024142, ENSMUSG00000024382, ENSMUSG00000017291, ENSMUSG00000022400, ENSMUSG00000024824, ENSMUSG00000035390, ENSMUSG00000024943, ENSMUSG00000028629, ENSMUSG00000020228, ENSMUSG00000037570, ENSMUSG00000063065, ENSMUSG00000024947, ENSMUSG00000038544, ENSMUSG00000056899, ENSMUSG00000038425, ENSMUSG00000006288, ENSMUSG00000078671, ENSMUSG00000016528, ENSMUSG00000025583, ENSMUSG00000026434,…	6498	514	18797	1.23814	0.52489	0.0102239	0.0100716
GOTERM_BP_DIRECT	GO:0031398	positive regulation of protein ubiquitination	47	0.660298	7.72167e-05	ENSMUSG00000029397, ENSMUSG00000028086, ENSMUSG00000028581, ENSMUSG00000024182, ENSMUSG00000032000, ENSMUSG00000019927, ENSMUSG00000026203, ENSMUSG00000063802, ENSMUSG00000024425, ENSMUSG00000021750, ENSMUSG00000022365, ENSMUSG00000020486, ENSMUSG00000026864, ENSMUSG00000020366, ENSMUSG00000070520, ENSMUSG00000047731, ENSMUSG00000009291, ENSMUSG00000018572, ENSMUSG00000039474, ENSMUSG00000038984,…	6498	83	18797	1.63806	0.530776	0.0102239	0.0100716
GOTERM_BP_DIRECT	GO:0009267	cellular response to starvation	47	0.660298	7.72167e-05	ENSMUSG00000031451, ENSMUSG00000004451, ENSMUSG00000030660, ENSMUSG00000042628, ENSMUSG00000025173, ENSMUSG00000021690, ENSMUSG00000023990, ENSMUSG00000022463, ENSMUSG00000025437, ENSMUSG00000029578, ENSMUSG00000041895, ENSMUSG00000005102, ENSMUSG00000041236, ENSMUSG00000021477, ENSMUSG00000038160, ENSMUSG00000020525, ENSMUSG00000032309, ENSMUSG00000037035, ENSMUSG00000035992, ENSMUSG00000031812,…	6498	83	18797	1.63806	0.530776	0.0102239	0.0100716
GOTERM_BP_DIRECT	GO:0070301	cellular response to hydrogen peroxide	42	0.590053	8.20869e-05	ENSMUSG00000055148, ENSMUSG00000078566, ENSMUSG00000024087, ENSMUSG00000059363, ENSMUSG00000001642, ENSMUSG00000004655, ENSMUSG00000041415, ENSMUSG00000024942, ENSMUSG00000026822, ENSMUSG00000044303, ENSMUSG00000024620, ENSMUSG00000043535, ENSMUSG00000024423, ENSMUSG00000021215, ENSMUSG00000003849, ENSMUSG00000018476, ENSMUSG00000009292, ENSMUSG00000024927, ENSMUSG00000018537, ENSMUSG00000031616,…	6498	72	18797	1.68743	0.552645	0.0107238	0.010564
GOTERM_BP_DIRECT	GO:0040008	regulation of growth	46	0.646249	8.51232e-05	ENSMUSG00000054452, ENSMUSG00000031451, ENSMUSG00000032440, ENSMUSG00000056153, ENSMUSG00000027671, ENSMUSG00000026185, ENSMUSG00000029670, ENSMUSG00000027011, ENSMUSG00000032482, ENSMUSG00000049401, ENSMUSG00000026883, ENSMUSG00000022781, ENSMUSG00000021750, ENSMUSG00000023951, ENSMUSG00000021752, ENSMUSG00000062270, ENSMUSG00000070520, ENSMUSG00000038485, ENSMUSG00000020427, ENSMUSG00000021957,…	6498	81	18797	1.64279	0.56576	0.0109742	0.0108106
GOTERM_BP_DIRECT	GO:0008631	intrinsic apoptotic signaling pathway in response to oxidative stress	16	0.224782	9.69283e-05	ENSMUSG00000029433, ENSMUSG00000029455, ENSMUSG00000024087, ENSMUSG00000006494, ENSMUSG00000052253, ENSMUSG00000063410, ENSMUSG00000063856, ENSMUSG00000071369, ENSMUSG00000018411, ENSMUSG00000024789, ENSMUSG00000006818, ENSMUSG00000035199, ENSMUSG00000034485, ENSMUSG00000051234, ENSMUSG00000036986, ENSMUSG00000057329	6498	19	18797	2.43599	0.6132	0.0123338	0.01215
GOTERM_BP_DIRECT	GO:0009306	protein secretion	33	0.463613	0.000107552	ENSMUSG00000032202, ENSMUSG00000054277, ENSMUSG00000032583, ENSMUSG00000032340, ENSMUSG00000002279, ENSMUSG00000026389, ENSMUSG00000056050, ENSMUSG00000028643, ENSMUSG00000050908, ENSMUSG00000079592, ENSMUSG00000015243, ENSMUSG00000020964, ENSMUSG00000019066, ENSMUSG00000020745, ENSMUSG00000016933, ENSMUSG00000014177, ENSMUSG00000036943, ENSMUSG00000013539, ENSMUSG00000004044, ENSMUSG00000023460,…	6498	53	18797	1.80114	0.651446	0.0135102	0.0133089
GOTERM_BP_DIRECT	GO:0048813	dendrite morphogenesis	32	0.449564	0.000115052	ENSMUSG00000033214, ENSMUSG00000028161, ENSMUSG00000050272, ENSMUSG00000029571, ENSMUSG00000022261, ENSMUSG00000025630, ENSMUSG00000003269, ENSMUSG00000020580, ENSMUSG00000027797, ENSMUSG00000044548, ENSMUSG00000025555, ENSMUSG00000001847, ENSMUSG00000024924, ENSMUSG00000063063, ENSMUSG00000062098, ENSMUSG00000025959, ENSMUSG00000020827, ENSMUSG00000039852, ENSMUSG00000019843, ENSMUSG00000034656,…	6498	51	18797	1.81505	0.676144	0.0142693	0.0140567
GOTERM_BP_DIRECT	GO:0060997	dendritic spine morphogenesis	17	0.238831	0.000118043	ENSMUSG00000038608, ENSMUSG00000029684, ENSMUSG00000029245, ENSMUSG00000038738, ENSMUSG00000022240, ENSMUSG00000030093, ENSMUSG00000028664, ENSMUSG00000006699, ENSMUSG00000025885, ENSMUSG00000022623, ENSMUSG00000020886, ENSMUSG00000001833, ENSMUSG00000005958, ENSMUSG00000013663, ENSMUSG00000029071, ENSMUSG00000030505, ENSMUSG00000037855	6498	21	18797	2.34174	0.6855	0.0144573	0.0142419
GOTERM_BP_DIRECT	GO:0071364	cellular response to epidermal growth factor stimulus	31	0.435516	0.000122664	ENSMUSG00000042745, ENSMUSG00000045817, ENSMUSG00000026883, ENSMUSG00000062312, ENSMUSG00000024122, ENSMUSG00000043733, ENSMUSG00000001506, ENSMUSG00000044786, ENSMUSG00000001729, ENSMUSG00000042680, ENSMUSG00000016933, ENSMUSG00000011877, ENSMUSG00000056201, ENSMUSG00000060803, ENSMUSG00000032078, ENSMUSG00000026031, ENSMUSG00000028771, ENSMUSG00000022150, ENSMUSG00000032293, ENSMUSG00000025584,…	6498	49	18797	1.8301	0.699424	0.0148378	0.0146167
GOTERM_BP_DIRECT	GO:0032091	negative regulation of protein binding	46	0.646249	0.000125876	ENSMUSG00000054452, ENSMUSG00000004451, ENSMUSG00000004891, ENSMUSG00000032185, ENSMUSG00000026383, ENSMUSG00000023010, ENSMUSG00000042745, ENSMUSG00000026203, ENSMUSG00000042569, ENSMUSG00000020681, ENSMUSG00000025437, ENSMUSG00000044548, ENSMUSG00000022346, ENSMUSG00000044303, ENSMUSG00000045932, ENSMUSG00000023118, ENSMUSG00000001729, ENSMUSG00000002658, ENSMUSG00000053205, ENSMUSG00000016256,…	6498	82	18797	1.62275	0.708739	0.0150407	0.0148165
GOTERM_BP_DIRECT	GO:0016311	dephosphorylation	61	0.856982	0.000142422	ENSMUSG00000054474, ENSMUSG00000041836, ENSMUSG00000032561, ENSMUSG00000033295, ENSMUSG00000028788, ENSMUSG00000026204, ENSMUSG00000043733, ENSMUSG00000020422, ENSMUSG00000042121, ENSMUSG00000039431, ENSMUSG00000030946, ENSMUSG00000030269, ENSMUSG00000054237, ENSMUSG00000055493, ENSMUSG00000059895, ENSMUSG00000034616, ENSMUSG00000028771, ENSMUSG00000002963, ENSMUSG00000029500, ENSMUSG00000006127,…	6498	117	18797	1.50818	0.752338	0.0159861	0.0157478
GOTERM_BP_DIRECT	GO:1900026	positive regulation of substrate adhesion-dependent cell spreading	28	0.393369	0.000145005	ENSMUSG00000006134, ENSMUSG00000033335, ENSMUSG00000041959, ENSMUSG00000032482, ENSMUSG00000025130, ENSMUSG00000006699, ENSMUSG00000027239, ENSMUSG00000044447, ENSMUSG00000001847, ENSMUSG00000022425, ENSMUSG00000018012, ENSMUSG00000020689, ENSMUSG00000021338, ENSMUSG00000035273, ENSMUSG00000037712, ENSMUSG00000019920, ENSMUSG00000058325, ENSMUSG00000033088, ENSMUSG00000024395, ENSMUSG00000022150,…	6498	43	18797	1.88364	0.758529	0.0159861	0.0157478
GOTERM_BP_DIRECT	GO:0048147	negative regulation of fibroblast proliferation	28	0.393369	0.000145005	ENSMUSG00000026283, ENSMUSG00000026361, ENSMUSG00000026883, ENSMUSG00000024661, ENSMUSG00000022346, ENSMUSG00000024521, ENSMUSG00000024921, ENSMUSG00000001964, ENSMUSG00000006818, ENSMUSG00000024947, ENSMUSG00000031838, ENSMUSG00000039456, ENSMUSG00000035873, ENSMUSG00000060803, ENSMUSG00000028211, ENSMUSG00000002028, ENSMUSG00000001076, ENSMUSG00000007655, ENSMUSG00000003873, ENSMUSG00000040374,…	6498	43	18797	1.88364	0.758529	0.0159861	0.0157478
GOTERM_BP_DIRECT	GO:0030010	establishment of cell polarity	28	0.393369	0.000145005	ENSMUSG00000006134, ENSMUSG00000028063, ENSMUSG00000031990, ENSMUSG00000029053, ENSMUSG00000053046, ENSMUSG00000021270, ENSMUSG00000003068, ENSMUSG00000026504, ENSMUSG00000047712, ENSMUSG00000035390, ENSMUSG00000024969, ENSMUSG00000039637, ENSMUSG00000031478, ENSMUSG00000031016, ENSMUSG00000056201, ENSMUSG00000026494, ENSMUSG00000030093, ENSMUSG00000064302, ENSMUSG00000005533, ENSMUSG00000001750,…	6498	43	18797	1.88364	0.758529	0.0159861	0.0157478
GOTERM_BP_DIRECT	GO:0006357	regulation of transcription from RNA polymerase II promoter	612	8.59792	0.000145229	ENSMUSG00000023170, ENSMUSG00000049321, ENSMUSG00000024140, ENSMUSG00000004897, ENSMUSG00000026563, ENSMUSG00000049327, ENSMUSG00000024026, ENSMUSG00000029832, ENSMUSG00000029712, ENSMUSG00000071256, ENSMUSG00000017724, ENSMUSG00000035397, ENSMUSG00000037214, ENSMUSG00000074405, ENSMUSG00000074406, ENSMUSG00000004661, ENSMUSG00000038418, ENSMUSG00000048481, ENSMUSG00000040857, ENSMUSG00000026434,…	6498	1576	18797	1.12332	0.759058	0.0159861	0.0157478
GOTERM_BP_DIRECT	GO:0048814	regulation of dendrite morphogenesis	19	0.266929	0.000149063	ENSMUSG00000036306, ENSMUSG00000050132, ENSMUSG00000022261, ENSMUSG00000027692, ENSMUSG00000066129, ENSMUSG00000027950, ENSMUSG00000021451, ENSMUSG00000022883, ENSMUSG00000003068, ENSMUSG00000024589, ENSMUSG00000042700, ENSMUSG00000021301, ENSMUSG00000068748, ENSMUSG00000026959, ENSMUSG00000022812, ENSMUSG00000051615, ENSMUSG00000091519, ENSMUSG00000032216, ENSMUSG00000032303	6498	25	18797	2.19848	0.767944	0.0159861	0.0157478
GOTERM_BP_DIRECT	GO:0070316	regulation of G0 to G1 transition	19	0.266929	0.000149063	ENSMUSG00000030584, ENSMUSG00000007880, ENSMUSG00000029580, ENSMUSG00000032187, ENSMUSG00000027671, ENSMUSG00000029681, ENSMUSG00000032481, ENSMUSG00000069729, ENSMUSG00000021221, ENSMUSG00000029712, ENSMUSG00000025369, ENSMUSG00000073802, ENSMUSG00000000902, ENSMUSG00000028949, ENSMUSG00000023018, ENSMUSG00000024921, ENSMUSG00000024826, ENSMUSG00000078619, ENSMUSG00000033237	6498	25	18797	2.19848	0.767944	0.0159861	0.0157478
GOTERM_BP_DIRECT	GO:0021987	cerebral cortex development	48	0.674347	0.000149373	ENSMUSG00000006134, ENSMUSG00000040907, ENSMUSG00000078566, ENSMUSG00000058672, ENSMUSG00000084883, ENSMUSG00000028645, ENSMUSG00000041415, ENSMUSG00000025235, ENSMUSG00000022462, ENSMUSG00000000214, ENSMUSG00000024304, ENSMUSG00000021112, ENSMUSG00000048799, ENSMUSG00000024587, ENSMUSG00000027239, ENSMUSG00000040389, ENSMUSG00000001761, ENSMUSG00000045136, ENSMUSG00000020745, ENSMUSG00000062098,…	6498	87	18797	1.59599	0.768649	0.0159861	0.0157478
GOTERM_BP_DIRECT	GO:0006986	response to unfolded protein	35	0.491711	0.000150743	ENSMUSG00000006673, ENSMUSG00000055401, ENSMUSG00000054455, ENSMUSG00000021270, ENSMUSG00000027230, ENSMUSG00000023010, ENSMUSG00000027313, ENSMUSG00000025873, ENSMUSG00000026883, ENSMUSG00000020484, ENSMUSG00000022365, ENSMUSG00000043019, ENSMUSG00000029657, ENSMUSG00000046404, ENSMUSG00000025935, ENSMUSG00000015461, ENSMUSG00000025757, ENSMUSG00000024807, ENSMUSG00000090877, ENSMUSG00000030104,…	6498	58	18797	1.74562	0.771735	0.0159861	0.0157478
GOTERM_BP_DIRECT	GO:0050772	positive regulation of axonogenesis	27	0.37932	0.000151735	ENSMUSG00000030123, ENSMUSG00000036606, ENSMUSG00000002274, ENSMUSG00000032064, ENSMUSG00000030084, ENSMUSG00000021451, ENSMUSG00000026640, ENSMUSG00000003068, ENSMUSG00000022883, ENSMUSG00000022860, ENSMUSG00000004936, ENSMUSG00000033419, ENSMUSG00000074785, ENSMUSG00000030447, ENSMUSG00000027660, ENSMUSG00000055254, ENSMUSG00000002489, ENSMUSG00000026277, ENSMUSG00000022055, ENSMUSG00000029765,…	6498	41	18797	1.90497	0.773943	0.0159861	0.0157478
GOTERM_BP_DIRECT	GO:0030833	regulation of actin filament polymerization	27	0.37932	0.000151735	ENSMUSG00000031078, ENSMUSG00000024043, ENSMUSG00000024101, ENSMUSG00000020340, ENSMUSG00000001946, ENSMUSG00000039031, ENSMUSG00000020589, ENSMUSG00000030707, ENSMUSG00000040260, ENSMUSG00000032827, ENSMUSG00000037552, ENSMUSG00000030447, ENSMUSG00000031834, ENSMUSG00000038524, ENSMUSG00000029465, ENSMUSG00000030691, ENSMUSG00000018293, ENSMUSG00000027944, ENSMUSG00000029622, ENSMUSG00000006304,…	6498	41	18797	1.90497	0.773943	0.0159861	0.0157478
GOTERM_BP_DIRECT	GO:0048041	focal adhesion assembly	22	0.309076	0.000167842	ENSMUSG00000031673, ENSMUSG00000031078, ENSMUSG00000032011, ENSMUSG00000040945, ENSMUSG00000059456, ENSMUSG00000022580, ENSMUSG00000059981, ENSMUSG00000041729, ENSMUSG00000027087, ENSMUSG00000009681, ENSMUSG00000029528, ENSMUSG00000024122, ENSMUSG00000027646, ENSMUSG00000025006, ENSMUSG00000015143, ENSMUSG00000045795, ENSMUSG00000031523, ENSMUSG00000033855, ENSMUSG00000019889, ENSMUSG00000033985,…	6498	31	18797	2.05291	0.806953	0.0174948	0.0172342
GOTERM_BP_DIRECT	GO:0007264	small GTPase mediated signal transduction	56	0.786738	0.000178448	ENSMUSG00000024143, ENSMUSG00000028945, ENSMUSG00000025558, ENSMUSG00000009621, ENSMUSG00000046768, ENSMUSG00000002233, ENSMUSG00000039031, ENSMUSG00000018012, ENSMUSG00000068798, ENSMUSG00000041354, ENSMUSG00000036882, ENSMUSG00000030824, ENSMUSG00000034226, ENSMUSG00000031511, ENSMUSG00000054364, ENSMUSG00000032356, ENSMUSG00000030134, ENSMUSG00000089809, ENSMUSG00000058325, ENSMUSG00000032198,…	6498	106	18797	1.52824	0.826012	0.0182586	0.0179865
GOTERM_BP_DIRECT	GO:0051649	establishment of localization in cell	97	1.36274	0.000178896	ENSMUSG00000031596, ENSMUSG00000034107, ENSMUSG00000031993, ENSMUSG00000056258, ENSMUSG00000031075, ENSMUSG00000053024, ENSMUSG00000044708, ENSMUSG00000004655, ENSMUSG00000023571, ENSMUSG00000040860, ENSMUSG00000021313, ENSMUSG00000040220, ENSMUSG00000020745, ENSMUSG00000030707, ENSMUSG00000038301, ENSMUSG00000034462, ENSMUSG00000030302, ENSMUSG00000025340, ENSMUSG00000027765, ENSMUSG00000062300,…	6498	205	18797	1.36876	0.826774	0.0182586	0.0179865
GOTERM_BP_DIRECT	GO:0034976	response to endoplasmic reticulum stress	49	0.688396	0.000192579	ENSMUSG00000006673, ENSMUSG00000026483, ENSMUSG00000023010, ENSMUSG00000042406, ENSMUSG00000005102, ENSMUSG00000006676, ENSMUSG00000021831, ENSMUSG00000040462, ENSMUSG00000022769, ENSMUSG00000039474, ENSMUSG00000031834, ENSMUSG00000018217, ENSMUSG00000032356, ENSMUSG00000013858, ENSMUSG00000075000, ENSMUSG00000002083, ENSMUSG00000020571, ENSMUSG00000009630, ENSMUSG00000042632, ENSMUSG00000048249,…	6498	90	18797	1.57493	0.848515	0.0194525	0.0191626
GOTERM_BP_DIRECT	GO:0006606	protein import into nucleus	58	0.814836	0.000197011	ENSMUSG00000029430, ENSMUSG00000030662, ENSMUSG00000028063, ENSMUSG00000008450, ENSMUSG00000020263, ENSMUSG00000026923, ENSMUSG00000022329, ENSMUSG00000009470, ENSMUSG00000002319, ENSMUSG00000034300, ENSMUSG00000016477, ENSMUSG00000030298, ENSMUSG00000039509, ENSMUSG00000055334, ENSMUSG00000033365, ENSMUSG00000031980, ENSMUSG00000003731, ENSMUSG00000021025, ENSMUSG00000042590, ENSMUSG00000036992,…	6498	111	18797	1.51152	0.854953	0.0196944	0.0194009
GOTERM_BP_DIRECT	GO:0001934	positive regulation of protein phosphorylation	120	1.68587	0.000198994	ENSMUSG00000013921, ENSMUSG00000029394, ENSMUSG00000021270, ENSMUSG00000028864, ENSMUSG00000020580, ENSMUSG00000022122, ENSMUSG00000024660, ENSMUSG00000008734, ENSMUSG00000042249, ENSMUSG00000005102, ENSMUSG00000038264, ENSMUSG00000013483, ENSMUSG00000063065, ENSMUSG00000024096, ENSMUSG00000027765, ENSMUSG00000027523, ENSMUSG00000028458, ENSMUSG00000028698, ENSMUSG00000025584, ENSMUSG00000042632,…	6498	263	18797	1.31988	0.857745	0.0196944	0.0194009
GOTERM_BP_DIRECT	GO:0048488	synaptic vesicle endocytosis	31	0.435516	0.000205648	ENSMUSG00000033335, ENSMUSG00000008036, ENSMUSG00000024381, ENSMUSG00000034708, ENSMUSG00000007207, ENSMUSG00000028488, ENSMUSG00000027438, ENSMUSG00000022841, ENSMUSG00000022568, ENSMUSG00000047139, ENSMUSG00000020368, ENSMUSG00000021314, ENSMUSG00000022789, ENSMUSG00000037373, ENSMUSG00000033419, ENSMUSG00000033855, ENSMUSG00000029580, ENSMUSG00000026452, ENSMUSG00000051790, ENSMUSG00000041685,…	6498	50	18797	1.7935	0.866727	0.020054	0.0197552
GOTERM_BP_DIRECT	GO:0071407	cellular response to organic cyclic compound	41	0.576004	0.000206722	ENSMUSG00000028163, ENSMUSG00000004056, ENSMUSG00000027398, ENSMUSG00000024087, ENSMUSG00000026185, ENSMUSG00000028766, ENSMUSG00000026104, ENSMUSG00000027796, ENSMUSG00000022781, ENSMUSG00000005148, ENSMUSG00000025217, ENSMUSG00000024349, ENSMUSG00000068798, ENSMUSG00000001729, ENSMUSG00000030528, ENSMUSG00000006519, ENSMUSG00000035199, ENSMUSG00000032902, ENSMUSG00000003031, ENSMUSG00000004043,…	6498	72	18797	1.64725	0.868121	0.020054	0.0197552
GOTERM_BP_DIRECT	GO:0008654	phospholipid biosynthetic process	36	0.50576	0.000217934	ENSMUSG00000002250, ENSMUSG00000032540, ENSMUSG00000027134, ENSMUSG00000004270, ENSMUSG00000028420, ENSMUSG00000025495, ENSMUSG00000058793, ENSMUSG00000029330, ENSMUSG00000024981, ENSMUSG00000023452, ENSMUSG00000060675, ENSMUSG00000026922, ENSMUSG00000041653, ENSMUSG00000026623, ENSMUSG00000025137, ENSMUSG00000020646, ENSMUSG00000030275, ENSMUSG00000005615, ENSMUSG00000000301, ENSMUSG00000001211,…	6498	61	18797	1.70719	0.881846	0.0208841	0.0205729
GOTERM_BP_DIRECT	GO:0090263	positive regulation of canonical Wnt signaling pathway	57	0.800787	0.000219541	ENSMUSG00000058756, ENSMUSG00000078202, ENSMUSG00000023972, ENSMUSG00000044548, ENSMUSG00000008734, ENSMUSG00000041995, ENSMUSG00000001506, ENSMUSG00000038260, ENSMUSG00000040260, ENSMUSG00000021319, ENSMUSG00000030309, ENSMUSG00000050199, ENSMUSG00000051920, ENSMUSG00000047090, ENSMUSG00000028173, ENSMUSG00000028452, ENSMUSG00000027363, ENSMUSG00000006800, ENSMUSG00000020692, ENSMUSG00000022112,…	6498	109	18797	1.51272	0.883693	0.0208841	0.0205729
GOTERM_BP_DIRECT	GO:0007613	memory	61	0.856982	0.000259064	ENSMUSG00000040907, ENSMUSG00000079055, ENSMUSG00000039519, ENSMUSG00000021190, ENSMUSG00000027254, ENSMUSG00000032086, ENSMUSG00000024261, ENSMUSG00000022681, ENSMUSG00000000214, ENSMUSG00000023017, ENSMUSG00000042644, ENSMUSG00000001507, ENSMUSG00000025958, ENSMUSG00000018411, ENSMUSG00000025318, ENSMUSG00000052135, ENSMUSG00000033854, ENSMUSG00000060924, ENSMUSG00000048482, ENSMUSG00000020091,…	6498	119	18797	1.48283	0.921046	0.0243765	0.0240133
GOTERM_BP_DIRECT	GO:1902004	positive regulation of beta-amyloid formation	16	0.224782	0.000263257	ENSMUSG00000057177, ENSMUSG00000001280, ENSMUSG00000024030, ENSMUSG00000026235, ENSMUSG00000020580, ENSMUSG00000002985, ENSMUSG00000042846, ENSMUSG00000026944, ENSMUSG00000027954, ENSMUSG00000022433, ENSMUSG00000022037, ENSMUSG00000024927, ENSMUSG00000020009, ENSMUSG00000036298, ENSMUSG00000030525, ENSMUSG00000039934	6498	20	18797	2.31419	0.924226	0.0243765	0.0240133
GOTERM_BP_DIRECT	GO:0006351	transcription, DNA-templated	78	1.09581	0.000263718	ENSMUSG00000038628, ENSMUSG00000027490, ENSMUSG00000004099, ENSMUSG00000055044, ENSMUSG00000005148, ENSMUSG00000029313, ENSMUSG00000049800, ENSMUSG00000026843, ENSMUSG00000063065, ENSMUSG00000015501, ENSMUSG00000037214, ENSMUSG00000033813, ENSMUSG00000035236, ENSMUSG00000016477, ENSMUSG00000037138, ENSMUSG00000031783, ENSMUSG00000028890, ENSMUSG00000054321, ENSMUSG00000005198, ENSMUSG00000006362,…	6498	160	18797	1.41021	0.924567	0.0243765	0.0240133
GOTERM_BP_DIRECT	GO:0071277	cellular response to calcium ion	49	0.688396	0.000271913	ENSMUSG00000021190, ENSMUSG00000024261, ENSMUSG00000028785, ENSMUSG00000024743, ENSMUSG00000046329, ENSMUSG00000028228, ENSMUSG00000034462, ENSMUSG00000030865, ENSMUSG00000058248, ENSMUSG00000062542, ENSMUSG00000021340, ENSMUSG00000029106, ENSMUSG00000027849, ENSMUSG00000021868, ENSMUSG00000035064, ENSMUSG00000037242, ENSMUSG00000031902, ENSMUSG00000037049, ENSMUSG00000030536, ENSMUSG00000035864,…	6498	91	18797	1.55763	0.93039	0.0248991	0.0245281
GOTERM_BP_DIRECT	GO:0032956	regulation of actin cytoskeleton organization	45	0.6322	0.000292994	ENSMUSG00000024142, ENSMUSG00000059981, ENSMUSG00000032064, ENSMUSG00000058230, ENSMUSG00000040249, ENSMUSG00000020580, ENSMUSG00000048895, ENSMUSG00000028962, ENSMUSG00000023277, ENSMUSG00000017291, ENSMUSG00000021750, ENSMUSG00000002233, ENSMUSG00000024620, ENSMUSG00000017144, ENSMUSG00000001847, ENSMUSG00000039031, ENSMUSG00000018012, ENSMUSG00000020689, ENSMUSG00000000915, ENSMUSG00000030707,…	6498	82	18797	1.58748	0.943384	0.0265811	0.026185
GOTERM_BP_DIRECT	GO:1990090	cellular response to nerve growth factor stimulus	25	0.351222	0.00029724	ENSMUSG00000027490, ENSMUSG00000042745, ENSMUSG00000061762, ENSMUSG00000048756, ENSMUSG00000026864, ENSMUSG00000068798, ENSMUSG00000001729, ENSMUSG00000022528, ENSMUSG00000035770, ENSMUSG00000034342, ENSMUSG00000033039, ENSMUSG00000026496, ENSMUSG00000049076, ENSMUSG00000027363, ENSMUSG00000025162, ENSMUSG00000055254, ENSMUSG00000024772, ENSMUSG00000027500, ENSMUSG00000022892, ENSMUSG00000005952,…	6498	38	18797	1.90312	0.945692	0.0267188	0.0263207
GOTERM_BP_DIRECT	GO:0006631	fatty acid metabolic process	94	1.3206	0.000303337	ENSMUSG00000032763, ENSMUSG00000032047, ENSMUSG00000028223, ENSMUSG00000025153, ENSMUSG00000028145, ENSMUSG00000031591, ENSMUSG00000024981, ENSMUSG00000032281, ENSMUSG00000002997, ENSMUSG00000024781, ENSMUSG00000000214, ENSMUSG00000026003, ENSMUSG00000022244, ENSMUSG00000048755, ENSMUSG00000029513, ENSMUSG00000027932, ENSMUSG00000024664, ENSMUSG00000024665, ENSMUSG00000026644, ENSMUSG00000044788,…	6498	200	18797	1.35959	0.948843	0.0269861	0.0265839
GOTERM_BP_DIRECT	GO:0007179	transforming growth factor beta receptor signaling pathway	51	0.716493	0.000305792	ENSMUSG00000032440, ENSMUSG00000000058, ENSMUSG00000020263, ENSMUSG00000024940, ENSMUSG00000043013, ENSMUSG00000025958, ENSMUSG00000045991, ENSMUSG00000022607, ENSMUSG00000039910, ENSMUSG00000039239, ENSMUSG00000034612, ENSMUSG00000029860, ENSMUSG00000024098, ENSMUSG00000021065, ENSMUSG00000007613, ENSMUSG00000021540, ENSMUSG00000023047, ENSMUSG00000027646, ENSMUSG00000017376, ENSMUSG00000002603,…	6498	96	18797	1.53677	0.950059	0.0269861	0.0265839
GOTERM_BP_DIRECT	GO:0007163	establishment or maintenance of cell polarity	32	0.449564	0.000308475	ENSMUSG00000037815, ENSMUSG00000056214, ENSMUSG00000026341, ENSMUSG00000024143, ENSMUSG00000006699, ENSMUSG00000046768, ENSMUSG00000002233, ENSMUSG00000017144, ENSMUSG00000001847, ENSMUSG00000018012, ENSMUSG00000070047, ENSMUSG00000044641, ENSMUSG00000021338, ENSMUSG00000033419, ENSMUSG00000050357, ENSMUSG00000054855, ENSMUSG00000019920, ENSMUSG00000034226, ENSMUSG00000054364, ENSMUSG00000030770,…	6498	53	18797	1.74656	0.951355	0.0269861	0.0265839
GOTERM_BP_DIRECT	GO:0045807	positive regulation of endocytosis	23	0.323124	0.000321186	ENSMUSG00000033335, ENSMUSG00000028161, ENSMUSG00000013921, ENSMUSG00000025351, ENSMUSG00000048076, ENSMUSG00000024381, ENSMUSG00000022150, ENSMUSG00000024294, ENSMUSG00000040249, ENSMUSG00000002985, ENSMUSG00000022443, ENSMUSG00000007655, ENSMUSG00000029106, ENSMUSG00000025468, ENSMUSG00000021314, ENSMUSG00000025889, ENSMUSG00000051439, ENSMUSG00000020659, ENSMUSG00000035064, ENSMUSG00000037049,…	6498	34	18797	1.95685	0.957054	0.0278494	0.0274344
GOTERM_BP_DIRECT	GO:0006919	activation of cysteine-type endopeptidase activity involved in apoptotic process	44	0.618151	0.000325317	ENSMUSG00000028581, ENSMUSG00000028282, ENSMUSG00000039959, ENSMUSG00000029433, ENSMUSG00000056054, ENSMUSG00000048376, ENSMUSG00000028128, ENSMUSG00000026104, ENSMUSG00000024066, ENSMUSG00000022883, ENSMUSG00000022346, ENSMUSG00000044303, ENSMUSG00000056071, ENSMUSG00000024521, ENSMUSG00000021576, ENSMUSG00000024789, ENSMUSG00000000915, ENSMUSG00000036781, ENSMUSG00000014771, ENSMUSG00000032965,…	6498	80	18797	1.591	0.958758	0.0279601	0.0275435
GOTERM_BP_DIRECT	GO:0010592	positive regulation of lamellipodium assembly	21	0.295027	0.000333929	ENSMUSG00000033940, ENSMUSG00000033335, ENSMUSG00000056201, ENSMUSG00000026341, ENSMUSG00000026782, ENSMUSG00000029581, ENSMUSG00000028991, ENSMUSG00000023075, ENSMUSG00000021270, ENSMUSG00000025432, ENSMUSG00000004655, ENSMUSG00000026313, ENSMUSG00000020152, ENSMUSG00000023277, ENSMUSG00000041417, ENSMUSG00000006699, ENSMUSG00000006304, ENSMUSG00000028868, ENSMUSG00000001847, ENSMUSG00000030447,…	6498	30	18797	2.02492	0.962097	0.0281306	0.0277115
GOTERM_BP_DIRECT	GO:0016925	protein sumoylation	21	0.295027	0.000333929	ENSMUSG00000037868, ENSMUSG00000022391, ENSMUSG00000028101, ENSMUSG00000026021, ENSMUSG00000026896, ENSMUSG00000003226, ENSMUSG00000007207, ENSMUSG00000005566, ENSMUSG00000020265, ENSMUSG00000020232, ENSMUSG00000025423, ENSMUSG00000041164, ENSMUSG00000038260, ENSMUSG00000015120, ENSMUSG00000004934, ENSMUSG00000042197, ENSMUSG00000007817, ENSMUSG00000020738, ENSMUSG00000032405, ENSMUSG00000039989,…	6498	30	18797	2.02492	0.962097	0.0281306	0.0277115
GOTERM_BP_DIRECT	GO:0043433	negative regulation of sequence-specific DNA binding transcription factor activity	47	0.660298	0.000336552	ENSMUSG00000057522, ENSMUSG00000058756, ENSMUSG00000031451, ENSMUSG00000027490, ENSMUSG00000026484, ENSMUSG00000026021, ENSMUSG00000042745, ENSMUSG00000048776, ENSMUSG00000060477, ENSMUSG00000043991, ENSMUSG00000020644, ENSMUSG00000022528, ENSMUSG00000024947, ENSMUSG00000021319, ENSMUSG00000039474, ENSMUSG00000052534, ENSMUSG00000031930, ENSMUSG00000056216, ENSMUSG00000032744, ENSMUSG00000032501,…	6498	87	18797	1.56274	0.963059	0.0281306	0.0277115
GOTERM_BP_DIRECT	GO:0001843	neural tube closure	53	0.744591	0.000338785	ENSMUSG00000036606, ENSMUSG00000026121, ENSMUSG00000007880, ENSMUSG00000025231, ENSMUSG00000028266, ENSMUSG00000058230, ENSMUSG00000020580, ENSMUSG00000008859, ENSMUSG00000025235, ENSMUSG00000005469, ENSMUSG00000023972, ENSMUSG00000022568, ENSMUSG00000017009, ENSMUSG00000032965, ENSMUSG00000028191, ENSMUSG00000039910, ENSMUSG00000039239, ENSMUSG00000005034, ENSMUSG00000027164, ENSMUSG00000026596,…	6498	101	18797	1.51797	0.963859	0.0281306	0.0277115
GOTERM_BP_DIRECT	GO:0034613	cellular protein localization	49	0.688396	0.000379424	ENSMUSG00000029430, ENSMUSG00000034227, ENSMUSG00000028063, ENSMUSG00000059248, ENSMUSG00000037815, ENSMUSG00000025351, ENSMUSG00000022285, ENSMUSG00000027378, ENSMUSG00000024941, ENSMUSG00000021112, ENSMUSG00000022565, ENSMUSG00000001946, ENSMUSG00000047976, ENSMUSG00000040220, ENSMUSG00000021959, ENSMUSG00000046240, ENSMUSG00000019986, ENSMUSG00000048285, ENSMUSG00000026596, ENSMUSG00000000142,…	6498	92	18797	1.5407	0.975734	0.0312403	0.0307748
GOTERM_BP_DIRECT	GO:0000165	MAPK cascade	57	0.800787	0.000400784	ENSMUSG00000027692, ENSMUSG00000061288, ENSMUSG00000017291, ENSMUSG00000043535, ENSMUSG00000045038, ENSMUSG00000044786, ENSMUSG00000020427, ENSMUSG00000063065, ENSMUSG00000024947, ENSMUSG00000022607, ENSMUSG00000031639, ENSMUSG00000004936, ENSMUSG00000031714, ENSMUSG00000020827, ENSMUSG00000037499, ENSMUSG00000026074, ENSMUSG00000031980, ENSMUSG00000058444, ENSMUSG00000059456, ENSMUSG00000022194,…	6498	111	18797	1.48546	0.980318	0.032724	0.0322364
GOTERM_BP_DIRECT	GO:0008380	RNA splicing	125	1.75611	0.000434821	ENSMUSG00000001383, ENSMUSG00000029279, ENSMUSG00000044709, ENSMUSG00000024384, ENSMUSG00000031590, ENSMUSG00000032040, ENSMUSG00000025872, ENSMUSG00000029439, ENSMUSG00000060475, ENSMUSG00000022000, ENSMUSG00000058392, ENSMUSG00000021431, ENSMUSG00000024268, ENSMUSG00000021039, ENSMUSG00000063919, ENSMUSG00000033760, ENSMUSG00000027881, ENSMUSG00000025982, ENSMUSG00000029427, ENSMUSG00000024498,…	6498	280	18797	1.2914	0.985902	0.0352097	0.034685
GOTERM_BP_DIRECT	GO:0045444	fat cell differentiation	50	0.702445	0.000469438	ENSMUSG00000030782, ENSMUSG00000013921, ENSMUSG00000053024, ENSMUSG00000025235, ENSMUSG00000020189, ENSMUSG00000022722, ENSMUSG00000022807, ENSMUSG00000052214, ENSMUSG00000032405, ENSMUSG00000054434, ENSMUSG00000031755, ENSMUSG00000051177, ENSMUSG00000024338, ENSMUSG00000020538, ENSMUSG00000031668, ENSMUSG00000054720, ENSMUSG00000037325, ENSMUSG00000039419, ENSMUSG00000022141, ENSMUSG00000003228,…	6498	95	18797	1.52249	0.989959	0.0377013	0.0371395
GOTERM_BP_DIRECT	GO:0044829	positive regulation by host of viral genome replication	10	0.140489	0.000483495	ENSMUSG00000024091, ENSMUSG00000054455, ENSMUSG00000026880, ENSMUSG00000032383, ENSMUSG00000026434, ENSMUSG00000015656, ENSMUSG00000033628, ENSMUSG00000037742, ENSMUSG00000027465, ENSMUSG00000034653	6498	10	18797	2.89274	0.991252	0.0384173	0.0378448
GOTERM_BP_DIRECT	GO:0043066	negative regulation of apoptotic process	252	3.54032	0.000486196	ENSMUSG00000078566, ENSMUSG00000024142, ENSMUSG00000059363, ENSMUSG00000004655, ENSMUSG00000028864, ENSMUSG00000021670, ENSMUSG00000024026, ENSMUSG00000021559, ENSMUSG00000013483, ENSMUSG00000050310, ENSMUSG00000034612, ENSMUSG00000001151, ENSMUSG00000060803, ENSMUSG00000048482, ENSMUSG00000035828, ENSMUSG00000022194, ENSMUSG00000024014, ENSMUSG00000026796, ENSMUSG00000005514, ENSMUSG00000021540,…	6498	613	18797	1.18918	0.99148	0.0384173	0.0378448
GOTERM_BP_DIRECT	GO:0001921	positive regulation of receptor recycling	14	0.196684	0.000509299	ENSMUSG00000032231, ENSMUSG00000057530, ENSMUSG00000022150, ENSMUSG00000010609, ENSMUSG00000026433, ENSMUSG00000049115, ENSMUSG00000029126, ENSMUSG00000028955, ENSMUSG00000042105, ENSMUSG00000022568, ENSMUSG00000025889, ENSMUSG00000019969, ENSMUSG00000032812, ENSMUSG00000071317	6498	17	18797	2.38225	0.993207	0.0392922	0.0387067
GOTERM_BP_DIRECT	GO:0006103	2-oxoglutarate metabolic process	14	0.196684	0.000509299	ENSMUSG00000032279, ENSMUSG00000030541, ENSMUSG00000031672, ENSMUSG00000061474, ENSMUSG00000025950, ENSMUSG00000026664, ENSMUSG00000004789, ENSMUSG00000027406, ENSMUSG00000040213, ENSMUSG00000020664, ENSMUSG00000020456, ENSMUSG00000021913, ENSMUSG00000031700, ENSMUSG00000025190	6498	17	18797	2.38225	0.993207	0.0392922	0.0387067
GOTERM_BP_DIRECT	GO:0032469	endoplasmic reticulum calcium ion homeostasis	14	0.196684	0.000509299	ENSMUSG00000033287, ENSMUSG00000010609, ENSMUSG00000023010, ENSMUSG00000021143, ENSMUSG00000029467, ENSMUSG00000022564, ENSMUSG00000042682, ENSMUSG00000039474, ENSMUSG00000053819, ENSMUSG00000019969, ENSMUSG00000052428, ENSMUSG00000030102, ENSMUSG00000036986, ENSMUSG00000057329	6498	17	18797	2.38225	0.993207	0.0392922	0.0387067
GOTERM_BP_DIRECT	GO:0043085	positive regulation of catalytic activity	25	0.351222	0.000520448	ENSMUSG00000059363, ENSMUSG00000021032, ENSMUSG00000022982, ENSMUSG00000006699, ENSMUSG00000041477, ENSMUSG00000022346, ENSMUSG00000028789, ENSMUSG00000026826, ENSMUSG00000019969, ENSMUSG00000057329, ENSMUSG00000032114, ENSMUSG00000031980, ENSMUSG00000031760, ENSMUSG00000032375, ENSMUSG00000010609, ENSMUSG00000029468, ENSMUSG00000007655, ENSMUSG00000021962, ENSMUSG00000066043, ENSMUSG00000015656,…	6498	39	18797	1.85432	0.993911	0.0398387	0.039245
GOTERM_BP_DIRECT	GO:0001755	neural crest cell migration	31	0.435516	0.000531596	ENSMUSG00000028780, ENSMUSG00000028064, ENSMUSG00000029576, ENSMUSG00000026121, ENSMUSG00000052133, ENSMUSG00000022122, ENSMUSG00000021451, ENSMUSG00000004530, ENSMUSG00000001761, ENSMUSG00000001227, ENSMUSG00000038264, ENSMUSG00000057969, ENSMUSG00000034684, ENSMUSG00000019647, ENSMUSG00000019966, ENSMUSG00000056201, ENSMUSG00000030110, ENSMUSG00000027200, ENSMUSG00000063531, ENSMUSG00000042258,…	6498	52	18797	1.72452	0.994541	0.0403766	0.0397749
GOTERM_BP_DIRECT	GO:0001933	negative regulation of protein phosphorylation	54	0.75864	0.000556541	ENSMUSG00000054793, ENSMUSG00000026483, ENSMUSG00000024066, ENSMUSG00000026883, ENSMUSG00000028664, ENSMUSG00000004530, ENSMUSG00000041995, ENSMUSG00000024423, ENSMUSG00000068154, ENSMUSG00000020427, ENSMUSG00000024947, ENSMUSG00000055725, ENSMUSG00000019823, ENSMUSG00000018909, ENSMUSG00000003099, ENSMUSG00000034538, ENSMUSG00000025340, ENSMUSG00000057672, ENSMUSG00000032076, ENSMUSG00000006127,…	6498	105	18797	1.48769	0.995725	0.0419461	0.041321
GOTERM_BP_DIRECT	GO:0006486	protein glycosylation	66	0.927227	0.000583697	ENSMUSG00000017929, ENSMUSG00000013846, ENSMUSG00000024064, ENSMUSG00000030062, ENSMUSG00000002279, ENSMUSG00000070284, ENSMUSG00000056091, ENSMUSG00000043019, ENSMUSG00000022686, ENSMUSG00000020346, ENSMUSG00000045994, ENSMUSG00000047379, ENSMUSG00000091387, ENSMUSG00000039037, ENSMUSG00000039357, ENSMUSG00000056812, ENSMUSG00000079442, ENSMUSG00000004383, ENSMUSG00000026110, ENSMUSG00000052584,…	6498	134	18797	1.42478	0.996725	0.0433273	0.0426817
GOTERM_BP_DIRECT	GO:0045732	positive regulation of protein catabolic process	48	0.674347	0.000583712	ENSMUSG00000024182, ENSMUSG00000010517, ENSMUSG00000052397, ENSMUSG00000079477, ENSMUSG00000021270, ENSMUSG00000026142, ENSMUSG00000024740, ENSMUSG00000027598, ENSMUSG00000026883, ENSMUSG00000003541, ENSMUSG00000024589, ENSMUSG00000041058, ENSMUSG00000024425, ENSMUSG00000044548, ENSMUSG00000042303, ENSMUSG00000009291, ENSMUSG00000038780, ENSMUSG00000043154, ENSMUSG00000050332, ENSMUSG00000031930,…	6498	91	18797	1.52584	0.996725	0.0433273	0.0426817
GOTERM_BP_DIRECT	GO:0022008	neurogenesis	53	0.744591	0.000621045	ENSMUSG00000008575, ENSMUSG00000048799, ENSMUSG00000022125, ENSMUSG00000062098, ENSMUSG00000039116, ENSMUSG00000051367, ENSMUSG00000074006, ENSMUSG00000038668, ENSMUSG00000039509, ENSMUSG00000053398, ENSMUSG00000056222, ENSMUSG00000001751, ENSMUSG00000025103, ENSMUSG00000044857, ENSMUSG00000029104, ENSMUSG00000044017, ENSMUSG00000028933, ENSMUSG00000021587, ENSMUSG00000044254, ENSMUSG00000017491,…	6498	103	18797	1.4885	0.997729	0.0454869	0.0448091
GOTERM_BP_DIRECT	GO:0034765	regulation of ion transmembrane transport	70	0.983422	0.000622091	ENSMUSG00000049281, ENSMUSG00000079056, ENSMUSG00000056258, ENSMUSG00000042529, ENSMUSG00000026880, ENSMUSG00000044708, ENSMUSG00000007041, ENSMUSG00000019194, ENSMUSG00000069806, ENSMUSG00000027895, ENSMUSG00000001027, ENSMUSG00000042604, ENSMUSG00000021991, ENSMUSG00000024589, ENSMUSG00000048677, ENSMUSG00000022843, ENSMUSG00000047976, ENSMUSG00000063142, ENSMUSG00000020704, ENSMUSG00000034462,…	6498	144	18797	1.40619	0.997752	0.0454869	0.0448091
GOTERM_BP_DIRECT	GO:0010718	positive regulation of epithelial to mesenchymal transition	29	0.407418	0.000633437	ENSMUSG00000030782, ENSMUSG00000028480, ENSMUSG00000027398, ENSMUSG00000032440, ENSMUSG00000028583, ENSMUSG00000085795, ENSMUSG00000028249, ENSMUSG00000024563, ENSMUSG00000021253, ENSMUSG00000027239, ENSMUSG00000001506, ENSMUSG00000026923, ENSMUSG00000063382, ENSMUSG00000022607, ENSMUSG00000039239, ENSMUSG00000037712, ENSMUSG00000029003, ENSMUSG00000028991, ENSMUSG00000022150, ENSMUSG00000021360,…	6498	48	18797	1.74769	0.997989	0.0459735	0.0452884
GOTERM_BP_DIRECT	GO:0043393	regulation of protein binding	20	0.280978	0.000654701	ENSMUSG00000029287, ENSMUSG00000029430, ENSMUSG00000030272, ENSMUSG00000032020, ENSMUSG00000010609, ENSMUSG00000026313, ENSMUSG00000022892, ENSMUSG00000020098, ENSMUSG00000007613, ENSMUSG00000006699, ENSMUSG00000008855, ENSMUSG00000027646, ENSMUSG00000028949, ENSMUSG00000042156, ENSMUSG00000001018, ENSMUSG00000022637, ENSMUSG00000019969, ENSMUSG00000031996, ENSMUSG00000036712, ENSMUSG00000017776	6498	29	18797	1.99499	0.998367	0.0471674	0.0464645
GOTERM_BP_DIRECT	GO:0045022	early endosome to late endosome transport	18	0.25288	0.000666729	ENSMUSG00000033885, ENSMUSG00000032571, ENSMUSG00000079477, ENSMUSG00000058486, ENSMUSG00000027534, ENSMUSG00000044465, ENSMUSG00000038195, ENSMUSG00000022505, ENSMUSG00000038970, ENSMUSG00000045374, ENSMUSG00000036057, ENSMUSG00000033628, ENSMUSG00000052566, ENSMUSG00000031667, ENSMUSG00000037526, ENSMUSG00000076617, ENSMUSG00000017831, ENSMUSG00000038844	6498	25	18797	2.08277	0.998549	0.0476833	0.0469727
GOTERM_BP_DIRECT	GO:0014070	response to organic cyclic compound	43	0.604102	0.000725602	ENSMUSG00000032047, ENSMUSG00000028163, ENSMUSG00000029455, ENSMUSG00000071076, ENSMUSG00000042228, ENSMUSG00000028127, ENSMUSG00000025950, ENSMUSG00000022122, ENSMUSG00000004113, ENSMUSG00000044303, ENSMUSG00000021477, ENSMUSG00000020423, ENSMUSG00000000957, ENSMUSG00000018796, ENSMUSG00000019960, ENSMUSG00000024900, ENSMUSG00000063063, ENSMUSG00000022528, ENSMUSG00000021814, ENSMUSG00000039059,…	6498	80	18797	1.55485	0.999185	0.0515177	0.0507501
GOTERM_BP_DIRECT	GO:1901216	positive regulation of neuron death	32	0.449564	0.0007473	ENSMUSG00000006057, ENSMUSG00000009406, ENSMUSG00000050132, ENSMUSG00000021250, ENSMUSG00000042429, ENSMUSG00000061762, ENSMUSG00000026822, ENSMUSG00000042121, ENSMUSG00000018411, ENSMUSG00000020108, ENSMUSG00000026509, ENSMUSG00000031537, ENSMUSG00000019843, ENSMUSG00000036887, ENSMUSG00000038418, ENSMUSG00000026496, ENSMUSG00000029361, ENSMUSG00000028991, ENSMUSG00000021285, ENSMUSG00000022892,…	6498	55	18797	1.68305	0.999341	0.0523909	0.0516103
GOTERM_BP_DIRECT	GO:0045647	negative regulation of erythrocyte differentiation	11	0.154538	0.000753942	ENSMUSG00000004043, ENSMUSG00000021127, ENSMUSG00000044786, ENSMUSG00000052040, ENSMUSG00000038253, ENSMUSG00000025223, ENSMUSG00000074622, ENSMUSG00000034201, ENSMUSG00000020919, ENSMUSG00000034059, ENSMUSG00000032698	6498	12	18797	2.65167	0.999383	0.0523909	0.0516103
GOTERM_BP_DIRECT	GO:0021955	central nervous system neuron axonogenesis	11	0.154538	0.000753942	ENSMUSG00000017929, ENSMUSG00000056124, ENSMUSG00000023944, ENSMUSG00000022607, ENSMUSG00000021270, ENSMUSG00000018736, ENSMUSG00000058230, ENSMUSG00000013663, ENSMUSG00000027950, ENSMUSG00000030314, ENSMUSG00000021662	6498	12	18797	2.65167	0.999383	0.0523909	0.0516103
GOTERM_BP_DIRECT	GO:0046777	protein autophosphorylation	89	1.25035	0.000768712	ENSMUSG00000027298, ENSMUSG00000023050, ENSMUSG00000029471, ENSMUSG00000027692, ENSMUSG00000042724, ENSMUSG00000061288, ENSMUSG00000005469, ENSMUSG00000000532, ENSMUSG00000017291, ENSMUSG00000029512, ENSMUSG00000024620, ENSMUSG00000005102, ENSMUSG00000024621, ENSMUSG00000029833, ENSMUSG00000028708, ENSMUSG00000021115, ENSMUSG00000024789, ENSMUSG00000020700, ENSMUSG00000021559, ENSMUSG00000022607,…	6498	192	18797	1.3409	0.999466	0.0530412	0.0522508
GOTERM_BP_DIRECT	GO:0071805	potassium ion transmembrane transport	61	0.856982	0.000777698	ENSMUSG00000079056, ENSMUSG00000056258, ENSMUSG00000054477, ENSMUSG00000040901, ENSMUSG00000028420, ENSMUSG00000044708, ENSMUSG00000027895, ENSMUSG00000042604, ENSMUSG00000047976, ENSMUSG00000063142, ENSMUSG00000001901, ENSMUSG00000034462, ENSMUSG00000037579, ENSMUSG00000033854, ENSMUSG00000017765, ENSMUSG00000036438, ENSMUSG00000028051, ENSMUSG00000058248, ENSMUSG00000059852, ENSMUSG00000007097,…	6498	123	18797	1.43461	0.999511	0.0532859	0.0524919
GOTERM_BP_DIRECT	GO:0050808	synapse organization	42	0.590053	0.000808529	ENSMUSG00000079055, ENSMUSG00000028184, ENSMUSG00000037519, ENSMUSG00000058056, ENSMUSG00000022240, ENSMUSG00000026442, ENSMUSG00000061665, ENSMUSG00000044548, ENSMUSG00000027799, ENSMUSG00000061601, ENSMUSG00000022623, ENSMUSG00000018411, ENSMUSG00000024647, ENSMUSG00000037032, ENSMUSG00000019969, ENSMUSG00000030525, ENSMUSG00000030302, ENSMUSG00000052911, ENSMUSG00000032589, ENSMUSG00000036887,…	6498	78	18797	1.55763	0.999639	0.0549925	0.054173
GOTERM_BP_DIRECT	GO:0006811	ion transport	245	3.44198	0.000815977	ENSMUSG00000059363, ENSMUSG00000001027, ENSMUSG00000027895, ENSMUSG00000042246, ENSMUSG00000021313, ENSMUSG00000037579, ENSMUSG00000028051, ENSMUSG00000027765, ENSMUSG00000025221, ENSMUSG00000022199, ENSMUSG00000028973, ENSMUSG00000063873, ENSMUSG00000023169, ENSMUSG00000020331, ENSMUSG00000020334, ENSMUSG00000008590, ENSMUSG00000058975, ENSMUSG00000030000, ENSMUSG00000025572, ENSMUSG00000025212,…	6498	599	18797	1.18317	0.999664	0.0549925	0.054173
GOTERM_BP_DIRECT	GO:0001764	neuron migration	74	1.03962	0.000819443	ENSMUSG00000031592, ENSMUSG00000027298, ENSMUSG00000053024, ENSMUSG00000058672, ENSMUSG00000021270, ENSMUSG00000049001, ENSMUSG00000025235, ENSMUSG00000029512, ENSMUSG00000022324, ENSMUSG00000001507, ENSMUSG00000018411, ENSMUSG00000020745, ENSMUSG00000020900, ENSMUSG00000037251, ENSMUSG00000020108, ENSMUSG00000022607, ENSMUSG00000018736, ENSMUSG00000050953, ENSMUSG00000028373, ENSMUSG00000032036,…	6498	155	18797	1.38105	0.999675	0.0549925	0.054173
GOTERM_BP_DIRECT	GO:0048167	regulation of synaptic plasticity	35	0.491711	0.00082769	ENSMUSG00000036306, ENSMUSG00000027254, ENSMUSG00000033396, ENSMUSG00000032086, ENSMUSG00000022240, ENSMUSG00000042406, ENSMUSG00000020681, ENSMUSG00000040640, ENSMUSG00000042700, ENSMUSG00000041670, ENSMUSG00000022623, ENSMUSG00000035390, ENSMUSG00000020524, ENSMUSG00000025318, ENSMUSG00000022208, ENSMUSG00000019969, ENSMUSG00000031538, ENSMUSG00000037992, ENSMUSG00000030302, ENSMUSG00000018634,…	6498	62	18797	1.633	0.999701	0.0551681	0.054346
GOTERM_BP_DIRECT	GO:0042752	regulation of circadian rhythm	38	0.533858	0.000877377	ENSMUSG00000028086, ENSMUSG00000014956, ENSMUSG00000042207, ENSMUSG00000024740, ENSMUSG00000028820, ENSMUSG00000020580, ENSMUSG00000041459, ENSMUSG00000022124, ENSMUSG00000025217, ENSMUSG00000029238, ENSMUSG00000004455, ENSMUSG00000020366, ENSMUSG00000021775, ENSMUSG00000025958, ENSMUSG00000020644, ENSMUSG00000020889, ENSMUSG00000021938, ENSMUSG00000050697, ENSMUSG00000033712, ENSMUSG00000054611,…	6498	69	18797	1.5931	0.999816	0.0580847	0.0572192
GOTERM_BP_DIRECT	GO:0031397	negative regulation of protein ubiquitination	34	0.477662	0.000916962	ENSMUSG00000031652, ENSMUSG00000028643, ENSMUSG00000041736, ENSMUSG00000060216, ENSMUSG00000025138, ENSMUSG00000045038, ENSMUSG00000024901, ENSMUSG00000038160, ENSMUSG00000071655, ENSMUSG00000001729, ENSMUSG00000020844, ENSMUSG00000021958, ENSMUSG00000090877, ENSMUSG00000030505, ENSMUSG00000039313, ENSMUSG00000034686, ENSMUSG00000055866, ENSMUSG00000019843, ENSMUSG00000018909, ENSMUSG00000076431,…	6498	60	18797	1.63922	0.999875	0.0602979	0.0593994
GOTERM_BP_DIRECT	GO:0007568	aging	79	1.10986	0.000937948	ENSMUSG00000031751, ENSMUSG00000037815, ENSMUSG00000032485, ENSMUSG00000079017, ENSMUSG00000032440, ENSMUSG00000025195, ENSMUSG00000000290, ENSMUSG00000001663, ENSMUSG00000021591, ENSMUSG00000022122, ENSMUSG00000020661, ENSMUSG00000044303, ENSMUSG00000024620, ENSMUSG00000048756, ENSMUSG00000003849, ENSMUSG00000018774, ENSMUSG00000063063, ENSMUSG00000063065, ENSMUSG00000039952, ENSMUSG00000019943,…	6498	168	18797	1.36027	0.999898	0.0608511	0.0599444
GOTERM_BP_DIRECT	GO:2000463	positive regulation of excitatory postsynaptic potential	24	0.337173	0.000944006	ENSMUSG00000003352, ENSMUSG00000038738, ENSMUSG00000029053, ENSMUSG00000059456, ENSMUSG00000051790, ENSMUSG00000030093, ENSMUSG00000022892, ENSMUSG00000007207, ENSMUSG00000000120, ENSMUSG00000041670, ENSMUSG00000022623, ENSMUSG00000026959, ENSMUSG00000024858, ENSMUSG00000042121, ENSMUSG00000020886, ENSMUSG00000022812, ENSMUSG00000038530, ENSMUSG00000037386, ENSMUSG00000036473, ENSMUSG00000013663,…	6498	38	18797	1.82699	0.999904	0.0608511	0.0599444
GOTERM_BP_DIRECT	GO:0009058	biosynthetic process	24	0.337173	0.000944006	ENSMUSG00000030088, ENSMUSG00000031672, ENSMUSG00000025153, ENSMUSG00000033021, ENSMUSG00000020072, ENSMUSG00000033096, ENSMUSG00000005615, ENSMUSG00000070284, ENSMUSG00000021273, ENSMUSG00000006378, ENSMUSG00000021036, ENSMUSG00000009566, ENSMUSG00000040213, ENSMUSG00000025137, ENSMUSG00000020256, ENSMUSG00000022546, ENSMUSG00000021468, ENSMUSG00000042751, ENSMUSG00000001755, ENSMUSG00000040272,…	6498	38	18797	1.82699	0.999904	0.0608511	0.0599444
GOTERM_BP_DIRECT	GO:0042391	regulation of membrane potential	59	0.828885	0.00096732	ENSMUSG00000031075, ENSMUSG00000044708, ENSMUSG00000001985, ENSMUSG00000024589, ENSMUSG00000023017, ENSMUSG00000038260, ENSMUSG00000020664, ENSMUSG00000041670, ENSMUSG00000047976, ENSMUSG00000063142, ENSMUSG00000001901, ENSMUSG00000020704, ENSMUSG00000037579, ENSMUSG00000007653, ENSMUSG00000034656, ENSMUSG00000028051, ENSMUSG00000058248, ENSMUSG00000061576, ENSMUSG00000060961, ENSMUSG00000005357,…	6498	119	18797	1.43421	0.999924	0.0619464	0.0610234
GOTERM_BP_DIRECT	GO:1901653	cellular response to peptide	12	0.168587	0.000976707	ENSMUSG00000020653, ENSMUSG00000028163, ENSMUSG00000029178, ENSMUSG00000030087, ENSMUSG00000001729, ENSMUSG00000055148, ENSMUSG00000031075, ENSMUSG00000031906, ENSMUSG00000019054, ENSMUSG00000042745, ENSMUSG00000005148, ENSMUSG00000038976	6498	14	18797	2.47949	0.999931	0.0621414	0.0612154
GOTERM_BP_DIRECT	GO:0005975	carbohydrate metabolic process	96	1.34869	0.00100626	ENSMUSG00000017929, ENSMUSG00000033059, ENSMUSG00000004056, ENSMUSG00000005142, ENSMUSG00000057666, ENSMUSG00000026000, ENSMUSG00000028189, ENSMUSG00000028980, ENSMUSG00000029119, ENSMUSG00000026005, ENSMUSG00000025232, ENSMUSG00000043019, ENSMUSG00000025236, ENSMUSG00000024026, ENSMUSG00000063229, ENSMUSG00000025512, ENSMUSG00000004455, ENSMUSG00000023456, ENSMUSG00000023019, ENSMUSG00000045994,…	6498	211	18797	1.31613	0.999948	0.0629712	0.0620329
GOTERM_BP_DIRECT	GO:0050919	negative chemotaxis	23	0.323124	0.00101235	ENSMUSG00000028780, ENSMUSG00000028064, ENSMUSG00000026121, ENSMUSG00000027200, ENSMUSG00000025020, ENSMUSG00000027087, ENSMUSG00000063531, ENSMUSG00000021451, ENSMUSG00000043811, ENSMUSG00000000627, ENSMUSG00000025969, ENSMUSG00000025207, ENSMUSG00000020689, ENSMUSG00000040254, ENSMUSG00000001227, ENSMUSG00000038264, ENSMUSG00000045287, ENSMUSG00000030539, ENSMUSG00000057969, ENSMUSG00000050199,…	6498	36	18797	1.84814	0.999951	0.0629712	0.0620329
GOTERM_BP_DIRECT	GO:0070050	neuron cellular homeostasis	23	0.323124	0.00101235	ENSMUSG00000034656, ENSMUSG00000027254, ENSMUSG00000027562, ENSMUSG00000027298, ENSMUSG00000028573, ENSMUSG00000029571, ENSMUSG00000004843, ENSMUSG00000010609, ENSMUSG00000022892, ENSMUSG00000017291, ENSMUSG00000029467, ENSMUSG00000022454, ENSMUSG00000029723, ENSMUSG00000021665, ENSMUSG00000026959, ENSMUSG00000001018, ENSMUSG00000019969, ENSMUSG00000020827, ENSMUSG00000050697, ENSMUSG00000030302,…	6498	36	18797	1.84814	0.999951	0.0629712	0.0620329
GOTERM_BP_DIRECT	GO:0043966	histone H3 acetylation	33	0.463613	0.00101546	ENSMUSG00000003680, ENSMUSG00000026283, ENSMUSG00000032187, ENSMUSG00000042506, ENSMUSG00000027751, ENSMUSG00000026563, ENSMUSG00000022387, ENSMUSG00000020387, ENSMUSG00000020167, ENSMUSG00000041215, ENSMUSG00000021738, ENSMUSG00000078348, ENSMUSG00000035356, ENSMUSG00000029265, ENSMUSG00000031540, ENSMUSG00000059995, ENSMUSG00000063952, ENSMUSG00000001632, ENSMUSG00000020893, ENSMUSG00000025049,…	6498	58	18797	1.64587	0.999953	0.0629712	0.0620329
GOTERM_BP_DIRECT	GO:0007030	Golgi organization	55	0.772689	0.00115284	ENSMUSG00000021192, ENSMUSG00000060671, ENSMUSG00000029516, ENSMUSG00000001143, ENSMUSG00000020149, ENSMUSG00000038545, ENSMUSG00000039637, ENSMUSG00000031511, ENSMUSG00000059811, ENSMUSG00000013539, ENSMUSG00000058569, ENSMUSG00000032353, ENSMUSG00000030055, ENSMUSG00000001751, ENSMUSG00000026433, ENSMUSG00000061455, ENSMUSG00000046519, ENSMUSG00000002688, ENSMUSG00000029104, ENSMUSG00000047126,…	6498	110	18797	1.44637	0.999988	0.0709604	0.069903
GOTERM_BP_DIRECT	GO:0008104	protein localization	79	1.10986	0.00115877	ENSMUSG00000029430, ENSMUSG00000034227, ENSMUSG00000028063, ENSMUSG00000037815, ENSMUSG00000038903, ENSMUSG00000025351, ENSMUSG00000024382, ENSMUSG00000025235, ENSMUSG00000022089, ENSMUSG00000027378, ENSMUSG00000024941, ENSMUSG00000040860, ENSMUSG00000021112, ENSMUSG00000029512, ENSMUSG00000022565, ENSMUSG00000001946, ENSMUSG00000022568, ENSMUSG00000047976, ENSMUSG00000040220, ENSMUSG00000021959,…	6498	169	18797	1.35223	0.999988	0.0709604	0.069903
GOTERM_BP_DIRECT	GO:0046326	positive regulation of glucose import	27	0.37932	0.00119437	ENSMUSG00000004056, ENSMUSG00000030087, ENSMUSG00000023571, ENSMUSG00000024143, ENSMUSG00000026525, ENSMUSG00000020189, ENSMUSG00000043733, ENSMUSG00000068798, ENSMUSG00000001729, ENSMUSG00000040760, ENSMUSG00000052751, ENSMUSG00000030168, ENSMUSG00000032652, ENSMUSG00000026270, ENSMUSG00000025220, ENSMUSG00000029020, ENSMUSG00000066800, ENSMUSG00000005534, ENSMUSG00000025006, ENSMUSG00000018166,…	6498	45	18797	1.73564	0.999992	0.0726593	0.0715766
GOTERM_BP_DIRECT	GO:0010595	positive regulation of endothelial cell migration	35	0.491711	0.00120599	ENSMUSG00000036427, ENSMUSG00000039936, ENSMUSG00000032462, ENSMUSG00000034708, ENSMUSG00000020580, ENSMUSG00000041415, ENSMUSG00000023175, ENSMUSG00000026822, ENSMUSG00000023951, ENSMUSG00000021576, ENSMUSG00000001847, ENSMUSG00000001729, ENSMUSG00000020689, ENSMUSG00000038387, ENSMUSG00000001768, ENSMUSG00000018593, ENSMUSG00000036585, ENSMUSG00000015305, ENSMUSG00000031955, ENSMUSG00000054364,…	6498	63	18797	1.60708	0.999993	0.0726593	0.0715766
GOTERM_BP_DIRECT	GO:0035307	positive regulation of protein dephosphorylation	20	0.280978	0.00120876	ENSMUSG00000006498, ENSMUSG00000036438, ENSMUSG00000029550, ENSMUSG00000019370, ENSMUSG00000032171, ENSMUSG00000042429, ENSMUSG00000001175, ENSMUSG00000029501, ENSMUSG00000028756, ENSMUSG00000023118, ENSMUSG00000014592, ENSMUSG00000026626, ENSMUSG00000002603, ENSMUSG00000021948, ENSMUSG00000037049, ENSMUSG00000031523, ENSMUSG00000059409, ENSMUSG00000037754, ENSMUSG00000039515, ENSMUSG00000071866	6498	30	18797	1.92849	0.999993	0.0726593	0.0715766
GOTERM_BP_DIRECT	GO:0045860	positive regulation of protein kinase activity	41	0.576004	0.00125513	ENSMUSG00000024182, ENSMUSG00000031451, ENSMUSG00000026187, ENSMUSG00000023050, ENSMUSG00000020381, ENSMUSG00000048895, ENSMUSG00000026024, ENSMUSG00000002699, ENSMUSG00000027339, ENSMUSG00000008734, ENSMUSG00000090071, ENSMUSG00000060216, ENSMUSG00000025737, ENSMUSG00000017386, ENSMUSG00000003948, ENSMUSG00000024924, ENSMUSG00000027937, ENSMUSG00000068798, ENSMUSG00000022607, ENSMUSG00000062991,…	6498	77	18797	1.54029	0.999995	0.0745761	0.0734648
GOTERM_BP_DIRECT	GO:2000819	regulation of nucleotide-excision repair	19	0.266929	0.00126348	ENSMUSG00000030584, ENSMUSG00000007880, ENSMUSG00000029580, ENSMUSG00000032187, ENSMUSG00000027671, ENSMUSG00000029681, ENSMUSG00000032481, ENSMUSG00000069729, ENSMUSG00000021221, ENSMUSG00000029712, ENSMUSG00000025369, ENSMUSG00000066551, ENSMUSG00000000902, ENSMUSG00000028949, ENSMUSG00000023018, ENSMUSG00000024921, ENSMUSG00000024826, ENSMUSG00000078619, ENSMUSG00000033237	6498	28	18797	1.96293	0.999996	0.0745761	0.0734648
GOTERM_BP_DIRECT	GO:0033137	negative regulation of peptidyl-serine phosphorylation	19	0.266929	0.00126348	ENSMUSG00000032475, ENSMUSG00000026181, ENSMUSG00000055493, ENSMUSG00000021070, ENSMUSG00000029361, ENSMUSG00000028864, ENSMUSG00000066877, ENSMUSG00000022099, ENSMUSG00000006127, ENSMUSG00000027339, ENSMUSG00000007655, ENSMUSG00000003873, ENSMUSG00000042105, ENSMUSG00000050627, ENSMUSG00000024858, ENSMUSG00000020108, ENSMUSG00000034570, ENSMUSG00000013663, ENSMUSG00000055725	6498	28	18797	1.96293	0.999996	0.0745761	0.0734648
GOTERM_BP_DIRECT	GO:0044344	cellular response to fibroblast growth factor stimulus	18	0.25288	0.00130701	ENSMUSG00000031574, ENSMUSG00000033730, ENSMUSG00000005087, ENSMUSG00000028124, ENSMUSG00000032350, ENSMUSG00000049001, ENSMUSG00000020170, ENSMUSG00000042207, ENSMUSG00000045817, ENSMUSG00000023034, ENSMUSG00000061731, ENSMUSG00000043535, ENSMUSG00000001506, ENSMUSG00000021127, ENSMUSG00000044786, ENSMUSG00000042046, ENSMUSG00000030536, ENSMUSG00000031548	6498	26	18797	2.00266	0.999997	0.0766829	0.0755402
GOTERM_BP_DIRECT	GO:0031929	TOR signaling	16	0.224782	0.00133941	ENSMUSG00000039419, ENSMUSG00000020091, ENSMUSG00000025583, ENSMUSG00000024142, ENSMUSG00000028991, ENSMUSG00000028495, ENSMUSG00000031490, ENSMUSG00000040843, ENSMUSG00000024830, ENSMUSG00000023755, ENSMUSG00000039662, ENSMUSG00000021109, ENSMUSG00000037331, ENSMUSG00000035992, ENSMUSG00000050310, ENSMUSG00000034105	6498	22	18797	2.10381	0.999998	0.0781161	0.0769521
GOTERM_BP_DIRECT	GO:0090090	negative regulation of canonical Wnt signaling pathway	65	0.913178	0.0013495	ENSMUSG00000024182, ENSMUSG00000031751, ENSMUSG00000054196, ENSMUSG00000026883, ENSMUSG00000024304, ENSMUSG00000044548, ENSMUSG00000025239, ENSMUSG00000048756, ENSMUSG00000070643, ENSMUSG00000026923, ENSMUSG00000022329, ENSMUSG00000021319, ENSMUSG00000040183, ENSMUSG00000043252, ENSMUSG00000021959, ENSMUSG00000030772, ENSMUSG00000038418, ENSMUSG00000031661, ENSMUSG00000022150, ENSMUSG00000027004,…	6498	135	18797	1.3928	0.999998	0.0782392	0.0770733
GOTERM_BP_DIRECT	GO:0030968	endoplasmic reticulum unfolded protein response	30	0.421467	0.00137503	ENSMUSG00000006673, ENSMUSG00000031751, ENSMUSG00000054455, ENSMUSG00000027230, ENSMUSG00000042406, ENSMUSG00000020484, ENSMUSG00000022365, ENSMUSG00000005102, ENSMUSG00000025237, ENSMUSG00000026864, ENSMUSG00000046404, ENSMUSG00000026628, ENSMUSG00000041594, ENSMUSG00000021831, ENSMUSG00000015461, ENSMUSG00000040462, ENSMUSG00000039474, ENSMUSG00000039615, ENSMUSG00000038648, ENSMUSG00000070348,…	6498	52	18797	1.66889	0.999999	0.0792453	0.0780645
GOTERM_BP_DIRECT	GO:0042981	regulation of apoptotic process	102	1.43299	0.00138303	ENSMUSG00000036526, ENSMUSG00000029670, ENSMUSG00000021270, ENSMUSG00000048232, ENSMUSG00000060477, ENSMUSG00000021277, ENSMUSG00000029833, ENSMUSG00000024789, ENSMUSG00000013483, ENSMUSG00000022769, ENSMUSG00000019461, ENSMUSG00000038545, ENSMUSG00000050953, ENSMUSG00000032965, ENSMUSG00000028191, ENSMUSG00000039239, ENSMUSG00000034855, ENSMUSG00000032035, ENSMUSG00000038418, ENSMUSG00000031980,…	6498	228	18797	1.29412	0.999999	0.0792453	0.0780645
GOTERM_BP_DIRECT	GO:0034446	substrate adhesion-dependent cell spreading	33	0.463613	0.00148987	ENSMUSG00000029576, ENSMUSG00000027298, ENSMUSG00000027954, ENSMUSG00000001847, ENSMUSG00000026109, ENSMUSG00000020149, ENSMUSG00000020689, ENSMUSG00000041075, ENSMUSG00000052911, ENSMUSG00000071317, ENSMUSG00000037712, ENSMUSG00000031023, ENSMUSG00000033420, ENSMUSG00000030770, ENSMUSG00000036718, ENSMUSG00000027087, ENSMUSG00000026478, ENSMUSG00000029528, ENSMUSG00000027009, ENSMUSG00000039270,…	6498	59	18797	1.61797	1	0.0847364	0.0834738
GOTERM_BP_DIRECT	GO:0001701	in utero embryonic development	144	2.02304	0.00149616	ENSMUSG00000015709, ENSMUSG00000032440, ENSMUSG00000005580, ENSMUSG00000029394, ENSMUSG00000027655, ENSMUSG00000028224, ENSMUSG00000026207, ENSMUSG00000024268, ENSMUSG00000020346, ENSMUSG00000091780, ENSMUSG00000022528, ENSMUSG00000020900, ENSMUSG00000019188, ENSMUSG00000039234, ENSMUSG00000018537, ENSMUSG00000050953, ENSMUSG00000032602, ENSMUSG00000039910, ENSMUSG00000034612, ENSMUSG00000001151,…	6498	337	18797	1.23607	1	0.0847364	0.0834738
GOTERM_BP_DIRECT	GO:0045429	positive regulation of nitric oxide biosynthetic process	29	0.407418	0.00151936	ENSMUSG00000033335, ENSMUSG00000004056, ENSMUSG00000055148, ENSMUSG00000027398, ENSMUSG00000076441, ENSMUSG00000021270, ENSMUSG00000000290, ENSMUSG00000025533, ENSMUSG00000020366, ENSMUSG00000024789, ENSMUSG00000001729, ENSMUSG00000006818, ENSMUSG00000034462, ENSMUSG00000031980, ENSMUSG00000003032, ENSMUSG00000028194, ENSMUSG00000059456, ENSMUSG00000028991, ENSMUSG00000022892, ENSMUSG00000005952,…	6498	50	18797	1.67779	1	0.0855559	0.0842811
GOTERM_BP_DIRECT	GO:0030032	lamellipodium assembly	24	0.337173	0.00155287	ENSMUSG00000032475, ENSMUSG00000037509, ENSMUSG00000025085, ENSMUSG00000029636, ENSMUSG00000066877, ENSMUSG00000029528, ENSMUSG00000022099, ENSMUSG00000021990, ENSMUSG00000028868, ENSMUSG00000009621, ENSMUSG00000028745, ENSMUSG00000001847, ENSMUSG00000022438, ENSMUSG00000045795, ENSMUSG00000021338, ENSMUSG00000021823, ENSMUSG00000030447, ENSMUSG00000030733, ENSMUSG00000025809, ENSMUSG00000032735,…	6498	39	18797	1.78015	1	0.0869379	0.0856425
GOTERM_BP_DIRECT	GO:0006816	calcium ion transport	70	0.983422	0.00156165	ENSMUSG00000079055, ENSMUSG00000029470, ENSMUSG00000003161, ENSMUSG00000069806, ENSMUSG00000021991, ENSMUSG00000048677, ENSMUSG00000023017, ENSMUSG00000042644, ENSMUSG00000038260, ENSMUSG00000021313, ENSMUSG00000042682, ENSMUSG00000039156, ENSMUSG00000030707, ENSMUSG00000034462, ENSMUSG00000030987, ENSMUSG00000019943, ENSMUSG00000030302, ENSMUSG00000031997, ENSMUSG00000030102, ENSMUSG00000034656,…	6498	148	18797	1.36819	1	0.0869379	0.0856425
GOTERM_BP_DIRECT	GO:0008285	negative regulation of cell proliferation	178	2.5007	0.00163157	ENSMUSG00000026283, ENSMUSG00000028063, ENSMUSG00000008575, ENSMUSG00000032440, ENSMUSG00000025352, ENSMUSG00000028583, ENSMUSG00000000058, ENSMUSG00000026203, ENSMUSG00000024661, ENSMUSG00000026603, ENSMUSG00000006435, ENSMUSG00000022883, ENSMUSG00000044303, ENSMUSG00000029833, ENSMUSG00000039081, ENSMUSG00000046447, ENSMUSG00000024789, ENSMUSG00000001707, ENSMUSG00000037573, ENSMUSG00000024947,…	6498	427	18797	1.20587	1	0.0903168	0.088971
GOTERM_BP_DIRECT	GO:0007416	synapse assembly	35	0.491711	0.00172636	ENSMUSG00000006134, ENSMUSG00000030123, ENSMUSG00000030000, ENSMUSG00000041936, ENSMUSG00000050272, ENSMUSG00000008153, ENSMUSG00000041014, ENSMUSG00000024304, ENSMUSG00000025555, ENSMUSG00000061601, ENSMUSG00000022623, ENSMUSG00000018411, ENSMUSG00000020524, ENSMUSG00000039470, ENSMUSG00000024647, ENSMUSG00000062991, ENSMUSG00000041592, ENSMUSG00000020704, ENSMUSG00000013663, ENSMUSG00000066392,…	6498	64	18797	1.58197	1	0.0950275	0.0936115
GOTERM_BP_DIRECT	GO:0051272	positive regulation of cellular component movement	10	0.140489	0.00183648	ENSMUSG00000057337, ENSMUSG00000032035, ENSMUSG00000022508, ENSMUSG00000054808, ENSMUSG00000052593, ENSMUSG00000028583, ENSMUSG00000042228, ENSMUSG00000007613, ENSMUSG00000020919, ENSMUSG00000023951	6498	11	18797	2.62976	1	0.0999657	0.0984761
GOTERM_BP_DIRECT	GO:0018401	peptidyl-proline hydroxylation to 4-hydroxy-L-proline	10	0.140489	0.00183648	ENSMUSG00000021831, ENSMUSG00000057069, ENSMUSG00000019916, ENSMUSG00000018906, ENSMUSG00000025130, ENSMUSG00000051048, ENSMUSG00000058709, ENSMUSG00000031987, ENSMUSG00000035105, ENSMUSG00000006675	6498	11	18797	2.62976	1	0.0999657	0.0984761
GOTERM_BP_DIRECT	GO:0055085	transmembrane transport	187	2.62714	0.00187659	ENSMUSG00000031596, ENSMUSG00000034107, ENSMUSG00000056258, ENSMUSG00000031075, ENSMUSG00000027010, ENSMUSG00000004655, ENSMUSG00000027775, ENSMUSG00000001027, ENSMUSG00000027895, ENSMUSG00000022003, ENSMUSG00000046329, ENSMUSG00000041313, ENSMUSG00000042644, ENSMUSG00000038260, ENSMUSG00000021313, ENSMUSG00000022404, ENSMUSG00000020744, ENSMUSG00000032849, ENSMUSG00000034462, ENSMUSG00000038267,…	6498	452	18797	1.19677	1	0.101585	0.100071
GOTERM_BP_DIRECT	GO:0032418	lysosome localization	21	0.295027	0.00197021	ENSMUSG00000001482, ENSMUSG00000029571, ENSMUSG00000002059, ENSMUSG00000023990, ENSMUSG00000062376, ENSMUSG00000002017, ENSMUSG00000029434, ENSMUSG00000022443, ENSMUSG00000024862, ENSMUSG00000028917, ENSMUSG00000042992, ENSMUSG00000001018, ENSMUSG00000063077, ENSMUSG00000018736, ENSMUSG00000020859, ENSMUSG00000074811, ENSMUSG00000030534, ENSMUSG00000030105, ENSMUSG00000031840, ENSMUSG00000034247,…	6498	33	18797	1.84083	1	0.105487	0.103915
GOTERM_BP_DIRECT	GO:0045454	cell redox homeostasis	21	0.295027	0.00197021	ENSMUSG00000011877, ENSMUSG00000031068, ENSMUSG00000005354, ENSMUSG00000028691, ENSMUSG00000031584, ENSMUSG00000032350, ENSMUSG00000057069, ENSMUSG00000020250, ENSMUSG00000025453, ENSMUSG00000028367, ENSMUSG00000063856, ENSMUSG00000024997, ENSMUSG00000026701, ENSMUSG00000020664, ENSMUSG00000003849, ENSMUSG00000021831, ENSMUSG00000000811, ENSMUSG00000058709, ENSMUSG00000075700, ENSMUSG00000038615,…	6498	33	18797	1.84083	1	0.105487	0.103915
GOTERM_BP_DIRECT	GO:0007266	Rho protein signal transduction	33	0.463613	0.00214462	ENSMUSG00000030220, ENSMUSG00000025132, ENSMUSG00000028583, ENSMUSG00000058230, ENSMUSG00000020580, ENSMUSG00000049521, ENSMUSG00000020121, ENSMUSG00000006699, ENSMUSG00000041598, ENSMUSG00000046768, ENSMUSG00000001507, ENSMUSG00000022508, ENSMUSG00000031616, ENSMUSG00000038604, ENSMUSG00000039713, ENSMUSG00000038816, ENSMUSG00000031442, ENSMUSG00000024290, ENSMUSG00000059495, ENSMUSG00000032491,…	6498	60	18797	1.591	1	0.113476	0.111785
GOTERM_BP_DIRECT	GO:0031648	protein destabilization	33	0.463613	0.00214462	ENSMUSG00000028086, ENSMUSG00000040749, ENSMUSG00000026361, ENSMUSG00000042745, ENSMUSG00000020184, ENSMUSG00000016181, ENSMUSG00000020484, ENSMUSG00000022124, ENSMUSG00000025217, ENSMUSG00000022365, ENSMUSG00000044303, ENSMUSG00000022521, ENSMUSG00000037075, ENSMUSG00000020889, ENSMUSG00000030966, ENSMUSG00000086784, ENSMUSG00000074884, ENSMUSG00000004364, ENSMUSG00000020271, ENSMUSG00000029104,…	6498	60	18797	1.591	1	0.113476	0.111785
GOTERM_BP_DIRECT	GO:0007612	learning	39	0.547907	0.00215417	ENSMUSG00000033676, ENSMUSG00000005442, ENSMUSG00000039419, ENSMUSG00000079055, ENSMUSG00000038848, ENSMUSG00000008892, ENSMUSG00000053024, ENSMUSG00000062014, ENSMUSG00000022240, ENSMUSG00000002997, ENSMUSG00000027950, ENSMUSG00000028664, ENSMUSG00000000214, ENSMUSG00000005102, ENSMUSG00000022623, ENSMUSG00000021314, ENSMUSG00000020402, ENSMUSG00000025318, ENSMUSG00000022602, ENSMUSG00000022208,…	6498	74	18797	1.52455	1	0.113476	0.111785
GOTERM_BP_DIRECT	GO:0040011	locomotion	11	0.154538	0.0022495	ENSMUSG00000022623, ENSMUSG00000025318, ENSMUSG00000007097, ENSMUSG00000032360, ENSMUSG00000019194, ENSMUSG00000019969, ENSMUSG00000010609, ENSMUSG00000022055, ENSMUSG00000034684, ENSMUSG00000030302, ENSMUSG00000005103	6498	13	18797	2.4477	1	0.117237	0.11549
GOTERM_BP_DIRECT	GO:0016024	CDP-diacylglycerol biosynthetic process	11	0.154538	0.0022495	ENSMUSG00000024978, ENSMUSG00000058793, ENSMUSG00000029330, ENSMUSG00000023827, ENSMUSG00000034254, ENSMUSG00000030316, ENSMUSG00000031545, ENSMUSG00000026922, ENSMUSG00000054469, ENSMUSG00000001211, ENSMUSG00000031467	6498	13	18797	2.4477	1	0.117237	0.11549
GOTERM_BP_DIRECT	GO:0006364	rRNA processing	72	1.01152	0.00238753	ENSMUSG00000032288, ENSMUSG00000027133, ENSMUSG00000031590, ENSMUSG00000028187, ENSMUSG00000042729, ENSMUSG00000001785, ENSMUSG00000029715, ENSMUSG00000025794, ENSMUSG00000058392, ENSMUSG00000023971, ENSMUSG00000024785, ENSMUSG00000044303, ENSMUSG00000025995, ENSMUSG00000039231, ENSMUSG00000060152, ENSMUSG00000028907, ENSMUSG00000039356, ENSMUSG00000030423, ENSMUSG00000035754, ENSMUSG00000028010,…	6498	155	18797	1.34372	1	0.120442	0.118647
GOTERM_BP_DIRECT	GO:0032456	endocytic recycling	32	0.449564	0.00239034	ENSMUSG00000027293, ENSMUSG00000024065, ENSMUSG00000074364, ENSMUSG00000028385, ENSMUSG00000028007, ENSMUSG00000024101, ENSMUSG00000049866, ENSMUSG00000044864, ENSMUSG00000037098, ENSMUSG00000019804, ENSMUSG00000022808, ENSMUSG00000030982, ENSMUSG00000033039, ENSMUSG00000026470, ENSMUSG00000036718, ENSMUSG00000049076, ENSMUSG00000017639, ENSMUSG00000024772, ENSMUSG00000027522, ENSMUSG00000026696,…	6498	58	18797	1.59599	1	0.120442	0.118647
GOTERM_BP_DIRECT	GO:0070534	protein K63-linked ubiquitination	32	0.449564	0.00239034	ENSMUSG00000028086, ENSMUSG00000057143, ENSMUSG00000074781, ENSMUSG00000027011, ENSMUSG00000029110, ENSMUSG00000027598, ENSMUSG00000021277, ENSMUSG00000026942, ENSMUSG00000044303, ENSMUSG00000024901, ENSMUSG00000017386, ENSMUSG00000043279, ENSMUSG00000020802, ENSMUSG00000035890, ENSMUSG00000014074, ENSMUSG00000030966, ENSMUSG00000078923, ENSMUSG00000031930, ENSMUSG00000039615, ENSMUSG00000070327,…	6498	58	18797	1.59599	1	0.120442	0.118647
GOTERM_BP_DIRECT	GO:0051496	positive regulation of stress fiber assembly	32	0.449564	0.00239034	ENSMUSG00000032366, ENSMUSG00000029674, ENSMUSG00000026181, ENSMUSG00000041959, ENSMUSG00000020580, ENSMUSG00000040964, ENSMUSG00000061762, ENSMUSG00000021253, ENSMUSG00000006699, ENSMUSG00000002233, ENSMUSG00000020388, ENSMUSG00000001847, ENSMUSG00000021338, ENSMUSG00000046442, ENSMUSG00000071176, ENSMUSG00000017009, ENSMUSG00000055447, ENSMUSG00000037712, ENSMUSG00000038668, ENSMUSG00000022091,…	6498	58	18797	1.59599	1	0.120442	0.118647
GOTERM_BP_DIRECT	GO:0048843	negative regulation of axon extension involved in axon guidance	18	0.25288	0.00239704	ENSMUSG00000028780, ENSMUSG00000028064, ENSMUSG00000026121, ENSMUSG00000027200, ENSMUSG00000052133, ENSMUSG00000025020, ENSMUSG00000063531, ENSMUSG00000021451, ENSMUSG00000000627, ENSMUSG00000025207, ENSMUSG00000040254, ENSMUSG00000001227, ENSMUSG00000038264, ENSMUSG00000030539, ENSMUSG00000057969, ENSMUSG00000034684, ENSMUSG00000019647, ENSMUSG00000038777	6498	27	18797	1.92849	1	0.120442	0.118647
GOTERM_BP_DIRECT	GO:0030031	cell projection assembly	18	0.25288	0.00239704	ENSMUSG00000033763, ENSMUSG00000030770, ENSMUSG00000002565, ENSMUSG00000024143, ENSMUSG00000020340, ENSMUSG00000000489, ENSMUSG00000006699, ENSMUSG00000046768, ENSMUSG00000009621, ENSMUSG00000001847, ENSMUSG00000018012, ENSMUSG00000022438, ENSMUSG00000026879, ENSMUSG00000039960, ENSMUSG00000056737, ENSMUSG00000073982, ENSMUSG00000030447, ENSMUSG00000034226	6498	27	18797	1.92849	1	0.120442	0.118647
GOTERM_BP_DIRECT	GO:0072583	clathrin-dependent endocytosis	18	0.25288	0.00239704	ENSMUSG00000008036, ENSMUSG00000039959, ENSMUSG00000030691, ENSMUSG00000028478, ENSMUSG00000041685, ENSMUSG00000028528, ENSMUSG00000060279, ENSMUSG00000022841, ENSMUSG00000042105, ENSMUSG00000073725, ENSMUSG00000047547, ENSMUSG00000020368, ENSMUSG00000047126, ENSMUSG00000002957, ENSMUSG00000070000, ENSMUSG00000033419, ENSMUSG00000033855, ENSMUSG00000039735	6498	27	18797	1.92849	1	0.120442	0.118647
GOTERM_BP_DIRECT	GO:0006623	protein targeting to vacuole	12	0.168587	0.00251523	ENSMUSG00000078908, ENSMUSG00000003581, ENSMUSG00000033653, ENSMUSG00000032583, ENSMUSG00000032571, ENSMUSG00000035284, ENSMUSG00000066278, ENSMUSG00000043614, ENSMUSG00000020198, ENSMUSG00000020220, ENSMUSG00000048832, ENSMUSG00000041236	6498	15	18797	2.31419	1	0.124957	0.123095
GOTERM_BP_DIRECT	GO:0019076	viral release from host cell	12	0.168587	0.00251523	ENSMUSG00000041000, ENSMUSG00000024091, ENSMUSG00000054455, ENSMUSG00000031729, ENSMUSG00000066278, ENSMUSG00000079477, ENSMUSG00000033916, ENSMUSG00000004843, ENSMUSG00000000058, ENSMUSG00000024740, ENSMUSG00000024892, ENSMUSG00000000275	6498	15	18797	2.31419	1	0.124957	0.123095
GOTERM_BP_DIRECT	GO:0007626	locomotory behavior	57	0.800787	0.00252516	ENSMUSG00000050272, ENSMUSG00000025630, ENSMUSG00000062014, ENSMUSG00000025232, ENSMUSG00000000214, ENSMUSG00000008734, ENSMUSG00000022489, ENSMUSG00000040389, ENSMUSG00000022840, ENSMUSG00000013089, ENSMUSG00000031996, ENSMUSG00000030302, ENSMUSG00000011877, ENSMUSG00000048240, ENSMUSG00000001751, ENSMUSG00000060166, ENSMUSG00000024897, ENSMUSG00000029104, ENSMUSG00000021665, ENSMUSG00000018900,…	6498	118	18797	1.39734	1	0.124957	0.123095
GOTERM_BP_DIRECT	GO:0007623	circadian rhythm	50	0.702445	0.00259612	ENSMUSG00000039519, ENSMUSG00000042406, ENSMUSG00000029238, ENSMUSG00000043535, ENSMUSG00000025958, ENSMUSG00000049409, ENSMUSG00000040187, ENSMUSG00000063142, ENSMUSG00000046321, ENSMUSG00000053907, ENSMUSG00000050199, ENSMUSG00000050558, ENSMUSG00000033760, ENSMUSG00000048482, ENSMUSG00000055254, ENSMUSG00000007617, ENSMUSG00000023087, ENSMUSG00000020572, ENSMUSG00000020893, ENSMUSG00000062867,…	6498	101	18797	1.43205	1	0.127823	0.125918
GOTERM_BP_DIRECT	GO:1901214	regulation of neuron death	16	0.224782	0.00262342	ENSMUSG00000050132, ENSMUSG00000026433, ENSMUSG00000043999, ENSMUSG00000002985, ENSMUSG00000026812, ENSMUSG00000004267, ENSMUSG00000022037, ENSMUSG00000025889, ENSMUSG00000035042, ENSMUSG00000034891, ENSMUSG00000031987, ENSMUSG00000029392, ENSMUSG00000030525, ENSMUSG00000016256, ENSMUSG00000030314, ENSMUSG00000055723	6498	23	18797	2.01234	1	0.127882	0.125976
GOTERM_BP_DIRECT	GO:0007413	axonal fasciculation	16	0.224782	0.00262342	ENSMUSG00000033585, ENSMUSG00000053024, ENSMUSG00000058230, ENSMUSG00000023473, ENSMUSG00000048895, ENSMUSG00000028664, ENSMUSG00000042401, ENSMUSG00000022762, ENSMUSG00000027997, ENSMUSG00000068748, ENSMUSG00000050947, ENSMUSG00000044288, ENSMUSG00000020458, ENSMUSG00000039542, ENSMUSG00000023915, ENSMUSG00000005958	6498	23	18797	2.01234	1	0.127882	0.125976
GOTERM_BP_DIRECT	GO:0098761	cellular response to interleukin-7	13	0.182636	0.00265961	ENSMUSG00000006134, ENSMUSG00000007850, ENSMUSG00000026192, ENSMUSG00000028530, ENSMUSG00000018819, ENSMUSG00000025130, ENSMUSG00000004897, ENSMUSG00000063524, ENSMUSG00000028426, ENSMUSG00000066551, ENSMUSG00000019433, ENSMUSG00000024966, ENSMUSG00000028639	6498	17	18797	2.21209	1	0.12891	0.126989
GOTERM_BP_DIRECT	GO:0007097	nuclear migration	15	0.210733	0.00269161	ENSMUSG00000028063, ENSMUSG00000018707, ENSMUSG00000024590, ENSMUSG00000025020, ENSMUSG00000020271, ENSMUSG00000096054, ENSMUSG00000028851, ENSMUSG00000006699, ENSMUSG00000044700, ENSMUSG00000020733, ENSMUSG00000020745, ENSMUSG00000020900, ENSMUSG00000062075, ENSMUSG00000022607, ENSMUSG00000031865	6498	21	18797	2.06624	1	0.12891	0.126989
GOTERM_BP_DIRECT	GO:0070507	regulation of microtubule cytoskeleton organization	23	0.323124	0.00270797	ENSMUSG00000056267, ENSMUSG00000024290, ENSMUSG00000041936, ENSMUSG00000032064, ENSMUSG00000041205, ENSMUSG00000048895, ENSMUSG00000064302, ENSMUSG00000017291, ENSMUSG00000021750, ENSMUSG00000048537, ENSMUSG00000029657, ENSMUSG00000044433, ENSMUSG00000018411, ENSMUSG00000022812, ENSMUSG00000024856, ENSMUSG00000028518, ENSMUSG00000034292, ENSMUSG00000020745, ENSMUSG00000024969, ENSMUSG00000050697,…	6498	38	18797	1.75087	1	0.12891	0.126989
GOTERM_BP_DIRECT	GO:0048870	cell motility	23	0.323124	0.00270797	ENSMUSG00000053560, ENSMUSG00000033940, ENSMUSG00000056201, ENSMUSG00000032035, ENSMUSG00000037815, ENSMUSG00000031078, ENSMUSG00000029580, ENSMUSG00000029581, ENSMUSG00000022272, ENSMUSG00000052593, ENSMUSG00000026131, ENSMUSG00000007613, ENSMUSG00000022565, ENSMUSG00000016494, ENSMUSG00000001847, ENSMUSG00000040220, ENSMUSG00000041112, ENSMUSG00000017670, ENSMUSG00000020758, ENSMUSG00000004936,…	6498	38	18797	1.75087	1	0.12891	0.126989
GOTERM_BP_DIRECT	GO:2000060	positive regulation of protein ubiquitination involved in ubiquitin-dependent protein catabolic process	14	0.196684	0.00271028	ENSMUSG00000028086, ENSMUSG00000024182, ENSMUSG00000028581, ENSMUSG00000036913, ENSMUSG00000059456, ENSMUSG00000028452, ENSMUSG00000020265, ENSMUSG00000022037, ENSMUSG00000037075, ENSMUSG00000022607, ENSMUSG00000038780, ENSMUSG00000039089, ENSMUSG00000013663, ENSMUSG00000032309	6498	19	18797	2.13149	1	0.12891	0.126989
GOTERM_BP_DIRECT	GO:0045773	positive regulation of axon extension	27	0.37932	0.00279205	ENSMUSG00000006057, ENSMUSG00000029674, ENSMUSG00000015605, ENSMUSG00000038708, ENSMUSG00000059363, ENSMUSG00000040249, ENSMUSG00000023277, ENSMUSG00000018411, ENSMUSG00000038264, ENSMUSG00000020745, ENSMUSG00000038780, ENSMUSG00000018736, ENSMUSG00000030447, ENSMUSG00000051149, ENSMUSG00000002985, ENSMUSG00000005610, ENSMUSG00000025885, ENSMUSG00000020476, ENSMUSG00000041362, ENSMUSG00000022812,…	6498	47	18797	1.66178	1	0.132157	0.130188
GOTERM_BP_DIRECT	GO:0060548	negative regulation of cell death	56	0.786738	0.00281367	ENSMUSG00000078566, ENSMUSG00000029671, ENSMUSG00000029110, ENSMUSG00000040940, ENSMUSG00000024621, ENSMUSG00000024423, ENSMUSG00000024789, ENSMUSG00000026923, ENSMUSG00000038467, ENSMUSG00000009907, ENSMUSG00000032475, ENSMUSG00000003099, ENSMUSG00000034659, ENSMUSG00000029103, ENSMUSG00000048482, ENSMUSG00000029020, ENSMUSG00000032392, ENSMUSG00000063632, ENSMUSG00000025584, ENSMUSG00000002688,…	6498	116	18797	1.39649	1	0.13254	0.130565
GOTERM_BP_DIRECT	GO:0034605	cellular response to heat	30	0.421467	0.00296928	ENSMUSG00000031453, ENSMUSG00000005483, ENSMUSG00000056313, ENSMUSG00000031075, ENSMUSG00000030283, ENSMUSG00000021270, ENSMUSG00000026021, ENSMUSG00000042228, ENSMUSG00000005469, ENSMUSG00000021576, ENSMUSG00000030847, ENSMUSG00000036585, ENSMUSG00000090877, ENSMUSG00000020849, ENSMUSG00000001829, ENSMUSG00000039615, ENSMUSG00000032502, ENSMUSG00000018217, ENSMUSG00000027463, ENSMUSG00000026078,…	6498	54	18797	1.60708	1	0.139201	0.137127
GOTERM_BP_DIRECT	GO:0006281	DNA repair	161	2.26187	0.00299041	ENSMUSG00000061607, ENSMUSG00000024382, ENSMUSG00000026048, ENSMUSG00000061288, ENSMUSG00000017291, ENSMUSG00000028224, ENSMUSG00000027933, ENSMUSG00000022400, ENSMUSG00000024824, ENSMUSG00000028629, ENSMUSG00000024943, ENSMUSG00000039354, ENSMUSG00000037570, ENSMUSG00000038544, ENSMUSG00000038425, ENSMUSG00000006288, ENSMUSG00000028453, ENSMUSG00000025066, ENSMUSG00000028452, ENSMUSG00000026434,…	6498	387	18797	1.20344	1	0.139524	0.137445
GOTERM_BP_DIRECT	GO:0046627	negative regulation of insulin receptor signaling pathway	26	0.365271	0.00309581	ENSMUSG00000041836, ENSMUSG00000027398, ENSMUSG00000029053, ENSMUSG00000033295, ENSMUSG00000005621, ENSMUSG00000025417, ENSMUSG00000024927, ENSMUSG00000007827, ENSMUSG00000050697, ENSMUSG00000032702, ENSMUSG00000059316, ENSMUSG00000039804, ENSMUSG00000032475, ENSMUSG00000053113, ENSMUSG00000057177, ENSMUSG00000041168, ENSMUSG00000006127, ENSMUSG00000026778, ENSMUSG00000024539, ENSMUSG00000022812,…	6498	45	18797	1.67136	1	0.143757	0.141615
GOTERM_BP_DIRECT	GO:0031647	regulation of protein stability	48	0.674347	0.0032376	ENSMUSG00000017929, ENSMUSG00000032267, ENSMUSG00000028063, ENSMUSG00000002032, ENSMUSG00000026021, ENSMUSG00000042305, ENSMUSG00000048234, ENSMUSG00000041459, ENSMUSG00000059263, ENSMUSG00000020484, ENSMUSG00000024589, ENSMUSG00000005501, ENSMUSG00000044548, ENSMUSG00000021750, ENSMUSG00000022024, ENSMUSG00000044303, ENSMUSG00000029833, ENSMUSG00000006676, ENSMUSG00000018398, ENSMUSG00000025858,…	6498	97	18797	1.43146	1	0.149632	0.147402
GOTERM_BP_DIRECT	GO:0034504	protein localization to nucleus	29	0.407418	0.00330918	ENSMUSG00000028063, ENSMUSG00000022142, ENSMUSG00000004897, ENSMUSG00000020184, ENSMUSG00000028149, ENSMUSG00000027797, ENSMUSG00000003068, ENSMUSG00000020265, ENSMUSG00000041477, ENSMUSG00000027998, ENSMUSG00000001761, ENSMUSG00000026849, ENSMUSG00000001506, ENSMUSG00000026848, ENSMUSG00000002319, ENSMUSG00000034460, ENSMUSG00000035011, ENSMUSG00000051367, ENSMUSG00000020849, ENSMUSG00000033953,…	6498	52	18797	1.61326	1	0.150806	0.148559
GOTERM_BP_DIRECT	GO:0006665	sphingolipid metabolic process	29	0.407418	0.00330918	ENSMUSG00000030760, ENSMUSG00000017929, ENSMUSG00000028381, ENSMUSG00000030283, ENSMUSG00000009905, ENSMUSG00000031591, ENSMUSG00000044408, ENSMUSG00000040447, ENSMUSG00000021054, ENSMUSG00000049721, ENSMUSG00000023232, ENSMUSG00000000214, ENSMUSG00000000594, ENSMUSG00000021036, ENSMUSG00000024664, ENSMUSG00000006731, ENSMUSG00000029916, ENSMUSG00000056124, ENSMUSG00000061878, ENSMUSG00000023021,…	6498	52	18797	1.61326	1	0.150806	0.148559
GOTERM_BP_DIRECT	GO:0016575	histone deacetylation	29	0.407418	0.00330918	ENSMUSG00000080268, ENSMUSG00000042507, ENSMUSG00000027630, ENSMUSG00000008855, ENSMUSG00000028800, ENSMUSG00000062270, ENSMUSG00000036180, ENSMUSG00000024968, ENSMUSG00000037395, ENSMUSG00000022508, ENSMUSG00000037896, ENSMUSG00000012076, ENSMUSG00000031358, ENSMUSG00000034245, ENSMUSG00000035478, ENSMUSG00000062906, ENSMUSG00000026313, ENSMUSG00000025246, ENSMUSG00000021144, ENSMUSG00000021189,…	6498	52	18797	1.61326	1	0.150806	0.148559
GOTERM_BP_DIRECT	GO:0016197	endosomal transport	35	0.491711	0.00336619	ENSMUSG00000027273, ENSMUSG00000027293, ENSMUSG00000006276, ENSMUSG00000024065, ENSMUSG00000049562, ENSMUSG00000074364, ENSMUSG00000024101, ENSMUSG00000026024, ENSMUSG00000024067, ENSMUSG00000006699, ENSMUSG00000004530, ENSMUSG00000042364, ENSMUSG00000015243, ENSMUSG00000034560, ENSMUSG00000009907, ENSMUSG00000031479, ENSMUSG00000030105, ENSMUSG00000024772, ENSMUSG00000004567, ENSMUSG00000025422,…	6498	66	18797	1.53403	1	0.151991	0.149726
GOTERM_BP_DIRECT	GO:0007249	I-kappaB kinase/NF-kappaB signaling	35	0.491711	0.00336619	ENSMUSG00000059866, ENSMUSG00000028163, ENSMUSG00000036526, ENSMUSG00000032463, ENSMUSG00000027398, ENSMUSG00000020580, ENSMUSG00000000631, ENSMUSG00000022122, ENSMUSG00000060477, ENSMUSG00000008734, ENSMUSG00000049625, ENSMUSG00000046688, ENSMUSG00000001729, ENSMUSG00000024927, ENSMUSG00000031639, ENSMUSG00000031616, ENSMUSG00000031537, ENSMUSG00000028191, ENSMUSG00000018899, ENSMUSG00000019843,…	6498	66	18797	1.53403	1	0.151991	0.149726
GOTERM_BP_DIRECT	GO:0003151	outflow tract morphogenesis	32	0.449564	0.00338729	ENSMUSG00000006134, ENSMUSG00000028780, ENSMUSG00000030123, ENSMUSG00000032187, ENSMUSG00000032440, ENSMUSG00000022141, ENSMUSG00000028004, ENSMUSG00000040289, ENSMUSG00000023951, ENSMUSG00000022306, ENSMUSG00000026923, ENSMUSG00000022528, ENSMUSG00000020888, ENSMUSG00000051367, ENSMUSG00000019789, ENSMUSG00000032744, ENSMUSG00000039910, ENSMUSG00000039239, ENSMUSG00000029287, ENSMUSG00000001052,…	6498	59	18797	1.56894	1	0.152242	0.149973
GOTERM_BP_DIRECT	GO:0006469	negative regulation of protein kinase activity	40	0.561956	0.00351046	ENSMUSG00000031970, ENSMUSG00000026181, ENSMUSG00000032020, ENSMUSG00000027351, ENSMUSG00000027499, ENSMUSG00000028664, ENSMUSG00000024122, ENSMUSG00000021892, ENSMUSG00000021453, ENSMUSG00000044303, ENSMUSG00000022565, ENSMUSG00000046447, ENSMUSG00000001729, ENSMUSG00000046442, ENSMUSG00000019969, ENSMUSG00000051146, ENSMUSG00000039737, ENSMUSG00000030201, ENSMUSG00000032501, ENSMUSG00000074272,…	6498	78	18797	1.48345	1	0.157057	0.154717
GOTERM_BP_DIRECT	GO:0017156	calcium ion regulated exocytosis	20	0.280978	0.00353207	ENSMUSG00000034656, ENSMUSG00000026452, ENSMUSG00000051331, ENSMUSG00000032890, ENSMUSG00000024261, ENSMUSG00000052681, ENSMUSG00000062542, ENSMUSG00000007207, ENSMUSG00000049303, ENSMUSG00000024743, ENSMUSG00000028955, ENSMUSG00000004961, ENSMUSG00000020894, ENSMUSG00000027849, ENSMUSG00000026923, ENSMUSG00000001018, ENSMUSG00000037386, ENSMUSG00000030766, ENSMUSG00000031840, ENSMUSG00000035864	6498	32	18797	1.80796	1	0.157305	0.154961
GOTERM_BP_DIRECT	GO:2000781	positive regulation of double-strand break repair	24	0.337173	0.00379872	ENSMUSG00000030584, ENSMUSG00000007880, ENSMUSG00000029580, ENSMUSG00000032187, ENSMUSG00000074781, ENSMUSG00000028354, ENSMUSG00000027671, ENSMUSG00000029681, ENSMUSG00000032481, ENSMUSG00000069729, ENSMUSG00000021221, ENSMUSG00000022674, ENSMUSG00000041974, ENSMUSG00000029712, ENSMUSG00000025369, ENSMUSG00000000902, ENSMUSG00000028949, ENSMUSG00000023018, ENSMUSG00000024921, ENSMUSG00000036097,…	6498	41	18797	1.69331	1	0.168416	0.165906
GOTERM_BP_DIRECT	GO:0008361	regulation of cell size	18	0.25288	0.0041489	ENSMUSG00000029840, ENSMUSG00000024493, ENSMUSG00000025583, ENSMUSG00000038807, ENSMUSG00000028991, ENSMUSG00000014859, ENSMUSG00000058230, ENSMUSG00000032050, ENSMUSG00000026317, ENSMUSG00000009621, ENSMUSG00000087260, ENSMUSG00000001847, ENSMUSG00000025958, ENSMUSG00000020733, ENSMUSG00000031207, ENSMUSG00000050552, ENSMUSG00000030302, ENSMUSG00000037622	6498	28	18797	1.85962	1	0.182616	0.179894
GOTERM_BP_DIRECT	GO:0030433	ubiquitin-dependent ERAD pathway	41	0.576004	0.00415628	ENSMUSG00000031751, ENSMUSG00000055401, ENSMUSG00000010517, ENSMUSG00000002190, ENSMUSG00000025198, ENSMUSG00000025873, ENSMUSG00000026203, ENSMUSG00000022365, ENSMUSG00000000275, ENSMUSG00000026864, ENSMUSG00000006676, ENSMUSG00000046404, ENSMUSG00000020368, ENSMUSG00000021832, ENSMUSG00000040462, ENSMUSG00000016552, ENSMUSG00000020964, ENSMUSG00000024807, ENSMUSG00000020109, ENSMUSG00000004937,…	6498	81	18797	1.46422	1	0.182616	0.179894
GOTERM_BP_DIRECT	GO:0001666	response to hypoxia	90	1.2644	0.00432466	ENSMUSG00000078485, ENSMUSG00000015709, ENSMUSG00000032485, ENSMUSG00000078566, ENSMUSG00000032440, ENSMUSG00000055044, ENSMUSG00000024382, ENSMUSG00000024140, ENSMUSG00000026641, ENSMUSG00000021032, ENSMUSG00000000214, ENSMUSG00000025239, ENSMUSG00000021313, ENSMUSG00000047139, ENSMUSG00000072941, ENSMUSG00000022407, ENSMUSG00000063142, ENSMUSG00000020108, ENSMUSG00000006519, ENSMUSG00000014776,…	6498	204	18797	1.27621	1	0.189113	0.186295
GOTERM_BP_DIRECT	GO:0048812	neuron projection morphogenesis	43	0.604102	0.00435097	ENSMUSG00000033335, ENSMUSG00000039419, ENSMUSG00000031078, ENSMUSG00000053046, ENSMUSG00000059981, ENSMUSG00000027692, ENSMUSG00000061288, ENSMUSG00000022263, ENSMUSG00000041415, ENSMUSG00000027797, ENSMUSG00000026883, ENSMUSG00000026024, ENSMUSG00000024044, ENSMUSG00000017291, ENSMUSG00000001847, ENSMUSG00000035390, ENSMUSG00000004936, ENSMUSG00000020827, ENSMUSG00000032846, ENSMUSG00000050953,…	6498	86	18797	1.44637	1	0.189113	0.186295
GOTERM_BP_DIRECT	GO:0042552	myelination	38	0.533858	0.00439669	ENSMUSG00000030760, ENSMUSG00000039419, ENSMUSG00000079055, ENSMUSG00000031990, ENSMUSG00000027375, ENSMUSG00000025232, ENSMUSG00000049721, ENSMUSG00000062312, ENSMUSG00000026442, ENSMUSG00000044345, ENSMUSG00000024527, ENSMUSG00000062078, ENSMUSG00000036560, ENSMUSG00000023915, ENSMUSG00000013663, ENSMUSG00000039116, ENSMUSG00000018217, ENSMUSG00000051469, ENSMUSG00000031775, ENSMUSG00000019843,…	6498	74	18797	1.48546	1	0.189113	0.186295
GOTERM_BP_DIRECT	GO:0086100	endothelin receptor signaling pathway	9	0.12644	0.00440067	ENSMUSG00000006134, ENSMUSG00000059456, ENSMUSG00000024639, ENSMUSG00000028121, ENSMUSG00000051367, ENSMUSG00000034781, ENSMUSG00000031616, ENSMUSG00000022122, ENSMUSG00000031955	6498	10	18797	2.60346	1	0.189113	0.186295
GOTERM_BP_DIRECT	GO:0048679	regulation of axon regeneration	9	0.12644	0.00440067	ENSMUSG00000003032, ENSMUSG00000032340, ENSMUSG00000052593, ENSMUSG00000033295, ENSMUSG00000004936, ENSMUSG00000013663, ENSMUSG00000032913, ENSMUSG00000063410, ENSMUSG00000035027	6498	10	18797	2.60346	1	0.189113	0.186295
GOTERM_BP_DIRECT	GO:0043547	positive regulation of GTPase activity	84	1.18011	0.00462994	ENSMUSG00000056413, ENSMUSG00000041959, ENSMUSG00000024381, ENSMUSG00000058230, ENSMUSG00000000058, ENSMUSG00000028149, ENSMUSG00000025558, ENSMUSG00000043811, ENSMUSG00000026721, ENSMUSG00000042364, ENSMUSG00000041351, ENSMUSG00000021314, ENSMUSG00000068798, ENSMUSG00000035151, ENSMUSG00000004936, ENSMUSG00000018736, ENSMUSG00000031511, ENSMUSG00000032356, ENSMUSG00000026074, ENSMUSG00000030134,…	6498	189	18797	1.28566	1	0.197882	0.194934
GOTERM_BP_DIRECT	GO:0017157	regulation of exocytosis	22	0.309076	0.00464512	ENSMUSG00000033595, ENSMUSG00000023460, ENSMUSG00000021062, ENSMUSG00000008859, ENSMUSG00000007207, ENSMUSG00000048677, ENSMUSG00000020132, ENSMUSG00000020671, ENSMUSG00000020486, ENSMUSG00000003411, ENSMUSG00000020894, ENSMUSG00000024511, ENSMUSG00000061601, ENSMUSG00000027739, ENSMUSG00000021700, ENSMUSG00000072214, ENSMUSG00000019066, ENSMUSG00000037386, ENSMUSG00000019790, ENSMUSG00000022829,…	6498	37	18797	1.72001	1	0.197882	0.194934
GOTERM_BP_DIRECT	GO:0034644	cellular response to UV	32	0.449564	0.00471566	ENSMUSG00000028086, ENSMUSG00000038806, ENSMUSG00000031652, ENSMUSG00000032267, ENSMUSG00000060938, ENSMUSG00000026142, ENSMUSG00000024740, ENSMUSG00000004655, ENSMUSG00000041417, ENSMUSG00000059263, ENSMUSG00000005102, ENSMUSG00000022521, ENSMUSG00000020366, ENSMUSG00000022400, ENSMUSG00000022545, ENSMUSG00000073616, ENSMUSG00000070520, ENSMUSG00000014074, ENSMUSG00000038644, ENSMUSG00000019889,…	6498	60	18797	1.54279	1	0.200017	0.197037
GOTERM_BP_DIRECT	GO:0046330	positive regulation of JNK cascade	51	0.716493	0.00483804	ENSMUSG00000024182, ENSMUSG00000052253, ENSMUSG00000027692, ENSMUSG00000029671, ENSMUSG00000061288, ENSMUSG00000026883, ENSMUSG00000017291, ENSMUSG00000021277, ENSMUSG00000000296, ENSMUSG00000027339, ENSMUSG00000038065, ENSMUSG00000022329, ENSMUSG00000031639, ENSMUSG00000040183, ENSMUSG00000024948, ENSMUSG00000020827, ENSMUSG00000026074, ENSMUSG00000059456, ENSMUSG00000051177, ENSMUSG00000027164,…	6498	106	18797	1.39179	1	0.204324	0.201279
GOTERM_BP_DIRECT	GO:0042176	regulation of protein catabolic process	15	0.210733	0.00505796	ENSMUSG00000030530, ENSMUSG00000010517, ENSMUSG00000020290, ENSMUSG00000025371, ENSMUSG00000058486, ENSMUSG00000043923, ENSMUSG00000026411, ENSMUSG00000020184, ENSMUSG00000006998, ENSMUSG00000044734, ENSMUSG00000020634, ENSMUSG00000039470, ENSMUSG00000055116, ENSMUSG00000051029, ENSMUSG00000011179	6498	22	18797	1.97232	1	0.211076	0.207931
GOTERM_BP_DIRECT	GO:0051016	barbed-end actin filament capping	15	0.210733	0.00505796	ENSMUSG00000030000, ENSMUSG00000025432, ENSMUSG00000025026, ENSMUSG00000002565, ENSMUSG00000032050, ENSMUSG00000066877, ENSMUSG00000023277, ENSMUSG00000022451, ENSMUSG00000029106, ENSMUSG00000024236, ENSMUSG00000028745, ENSMUSG00000026879, ENSMUSG00000002812, ENSMUSG00000056737, ENSMUSG00000015733	6498	22	18797	1.97232	1	0.211076	0.207931
GOTERM_BP_DIRECT	GO:0008090	retrograde axonal transport	10	0.140489	0.00508409	ENSMUSG00000018707, ENSMUSG00000001018, ENSMUSG00000020745, ENSMUSG00000026131, ENSMUSG00000042757, ENSMUSG00000018736, ENSMUSG00000020271, ENSMUSG00000022055, ENSMUSG00000022982, ENSMUSG00000032589	6498	12	18797	2.41061	1	0.211076	0.207931
GOTERM_BP_DIRECT	GO:0098885	modification of postsynaptic actin cytoskeleton	10	0.140489	0.00508409	ENSMUSG00000027805, ENSMUSG00000056201, ENSMUSG00000063063, ENSMUSG00000031078, ENSMUSG00000020900, ENSMUSG00000021061, ENSMUSG00000029636, ENSMUSG00000018293, ENSMUSG00000061751, ENSMUSG00000029544	6498	12	18797	2.41061	1	0.211076	0.207931
GOTERM_BP_DIRECT	GO:1990138	neuron projection extension	21	0.295027	0.00512762	ENSMUSG00000004892, ENSMUSG00000048482, ENSMUSG00000037708, ENSMUSG00000052133, ENSMUSG00000029053, ENSMUSG00000030084, ENSMUSG00000002489, ENSMUSG00000027009, ENSMUSG00000020387, ENSMUSG00000005102, ENSMUSG00000029723, ENSMUSG00000024621, ENSMUSG00000024423, ENSMUSG00000022636, ENSMUSG00000047787, ENSMUSG00000044287, ENSMUSG00000018736, ENSMUSG00000051379, ENSMUSG00000039114, ENSMUSG00000036158,…	6498	35	18797	1.73564	1	0.211985	0.208826
GOTERM_BP_DIRECT	GO:0045663	positive regulation of myoblast differentiation	28	0.393369	0.00528523	ENSMUSG00000007880, ENSMUSG00000032187, ENSMUSG00000027671, ENSMUSG00000023075, ENSMUSG00000032481, ENSMUSG00000069729, ENSMUSG00000041417, ENSMUSG00000029712, ENSMUSG00000023018, ENSMUSG00000028949, ENSMUSG00000024921, ENSMUSG00000020427, ENSMUSG00000024926, ENSMUSG00000037752, ENSMUSG00000033237, ENSMUSG00000005893, ENSMUSG00000076431, ENSMUSG00000029580, ENSMUSG00000051177, ENSMUSG00000021221,…	6498	51	18797	1.58817	1	0.216455	0.21323
GOTERM_BP_DIRECT	GO:0061136	regulation of proteasomal protein catabolic process	14	0.196684	0.00530203	ENSMUSG00000055493, ENSMUSG00000078652, ENSMUSG00000020282, ENSMUSG00000005469, ENSMUSG00000002985, ENSMUSG00000063856, ENSMUSG00000025217, ENSMUSG00000003279, ENSMUSG00000028669, ENSMUSG00000022216, ENSMUSG00000032855, ENSMUSG00000033405, ENSMUSG00000038615, ENSMUSG00000030059	6498	20	18797	2.02492	1	0.216455	0.21323
GOTERM_BP_DIRECT	GO:0031669	cellular response to nutrient levels	14	0.196684	0.00530203	ENSMUSG00000005354, ENSMUSG00000025583, ENSMUSG00000024142, ENSMUSG00000028991, ENSMUSG00000067713, ENSMUSG00000029512, ENSMUSG00000021750, ENSMUSG00000029513, ENSMUSG00000018774, ENSMUSG00000028518, ENSMUSG00000050697, ENSMUSG00000050310, ENSMUSG00000038205, ENSMUSG00000036106	6498	20	18797	2.02492	1	0.216455	0.21323
GOTERM_BP_DIRECT	GO:0060317	cardiac epithelial to mesenchymal transition	11	0.154538	0.00543148	ENSMUSG00000029287, ENSMUSG00000028041, ENSMUSG00000026923, ENSMUSG00000020458, ENSMUSG00000029671, ENSMUSG00000007613, ENSMUSG00000019789, ENSMUSG00000026833, ENSMUSG00000032744, ENSMUSG00000040289, ENSMUSG00000039239	6498	14	18797	2.27286	1	0.218072	0.214822
GOTERM_BP_DIRECT	GO:0061462	protein localization to lysosome	11	0.154538	0.00543148	ENSMUSG00000087260, ENSMUSG00000073725, ENSMUSG00000028581, ENSMUSG00000020458, ENSMUSG00000053684, ENSMUSG00000033253, ENSMUSG00000006021, ENSMUSG00000027775, ENSMUSG00000050552, ENSMUSG00000036622, ENSMUSG00000036206	6498	14	18797	2.27286	1	0.218072	0.214822
GOTERM_BP_DIRECT	GO:1901215	negative regulation of neuron death	41	0.576004	0.00544269	ENSMUSG00000033676, ENSMUSG00000032340, ENSMUSG00000021194, ENSMUSG00000025477, ENSMUSG00000061762, ENSMUSG00000021178, ENSMUSG00000027239, ENSMUSG00000023951, ENSMUSG00000001761, ENSMUSG00000016494, ENSMUSG00000025958, ENSMUSG00000038187, ENSMUSG00000029819, ENSMUSG00000038467, ENSMUSG00000014599, ENSMUSG00000034342, ENSMUSG00000038028, ENSMUSG00000037499, ENSMUSG00000030102, ENSMUSG00000057329,…	6498	82	18797	1.44637	1	0.218072	0.214822
GOTERM_BP_DIRECT	GO:0010812	negative regulation of cell-substrate adhesion	13	0.182636	0.00547516	ENSMUSG00000031465, ENSMUSG00000056222, ENSMUSG00000041729, ENSMUSG00000021360, ENSMUSG00000040249, ENSMUSG00000022099, ENSMUSG00000068748, ENSMUSG00000001506, ENSMUSG00000039230, ENSMUSG00000026923, ENSMUSG00000068220, ENSMUSG00000024947, ENSMUSG00000041075	6498	18	18797	2.0892	1	0.218072	0.214822
GOTERM_BP_DIRECT	GO:0001841	neural tube formation	13	0.182636	0.00547516	ENSMUSG00000076431, ENSMUSG00000024294, ENSMUSG00000016619, ENSMUSG00000063632, ENSMUSG00000001632, ENSMUSG00000021466, ENSMUSG00000060733, ENSMUSG00000022329, ENSMUSG00000038593, ENSMUSG00000017858, ENSMUSG00000038564, ENSMUSG00000030652, ENSMUSG00000039910	6498	18	18797	2.0892	1	0.218072	0.214822
GOTERM_BP_DIRECT	GO:2000649	regulation of sodium ion transmembrane transporter activity	13	0.182636	0.00547516	ENSMUSG00000049281, ENSMUSG00000032892, ENSMUSG00000059412, ENSMUSG00000019194, ENSMUSG00000057092, ENSMUSG00000066705, ENSMUSG00000009687, ENSMUSG00000050627, ENSMUSG00000022523, ENSMUSG00000036570, ENSMUSG00000046480, ENSMUSG00000036578, ENSMUSG00000018965	6498	18	18797	2.0892	1	0.218072	0.214822
GOTERM_BP_DIRECT	GO:0033235	positive regulation of protein sumoylation	12	0.168587	0.0055369	ENSMUSG00000041241, ENSMUSG00000028101, ENSMUSG00000004934, ENSMUSG00000028133, ENSMUSG00000020738, ENSMUSG00000034472, ENSMUSG00000026313, ENSMUSG00000052752, ENSMUSG00000032405, ENSMUSG00000025139, ENSMUSG00000044303, ENSMUSG00000052833	6498	16	18797	2.16955	1	0.218752	0.215493
GOTERM_BP_DIRECT	GO:0070498	interleukin-1-mediated signaling pathway	12	0.168587	0.0055369	ENSMUSG00000059866, ENSMUSG00000038418, ENSMUSG00000026072, ENSMUSG00000027398, ENSMUSG00000024927, ENSMUSG00000021180, ENSMUSG00000063065, ENSMUSG00000051177, ENSMUSG00000027164, ENSMUSG00000031537, ENSMUSG00000060477, ENSMUSG00000025139	6498	16	18797	2.16955	1	0.218752	0.215493
GOTERM_BP_DIRECT	GO:0000209	protein polyubiquitination	82	1.15201	0.00560274	ENSMUSG00000024182, ENSMUSG00000031751, ENSMUSG00000057143, ENSMUSG00000022280, ENSMUSG00000027011, ENSMUSG00000025234, ENSMUSG00000024589, ENSMUSG00000040102, ENSMUSG00000047539, ENSMUSG00000044303, ENSMUSG00000020387, ENSMUSG00000022400, ENSMUSG00000040423, ENSMUSG00000024901, ENSMUSG00000003849, ENSMUSG00000028309, ENSMUSG00000038780, ENSMUSG00000020307, ENSMUSG00000038068, ENSMUSG00000036241,…	6498	185	18797	1.28219	1	0.219958	0.21668
GOTERM_BP_DIRECT	GO:0006506	GPI anchor biosynthetic process	20	0.280978	0.00565173	ENSMUSG00000028454, ENSMUSG00000041958, ENSMUSG00000029263, ENSMUSG00000021120, ENSMUSG00000042737, ENSMUSG00000010607, ENSMUSG00000022561, ENSMUSG00000045625, ENSMUSG00000026810, ENSMUSG00000062526, ENSMUSG00000050229, ENSMUSG00000043257, ENSMUSG00000039047, ENSMUSG00000043162, ENSMUSG00000025728, ENSMUSG00000039611, ENSMUSG00000021629, ENSMUSG00000073678, ENSMUSG00000038208, ENSMUSG00000017721	6498	33	18797	1.75317	1	0.219958	0.21668
GOTERM_BP_DIRECT	GO:0070059	intrinsic apoptotic signaling pathway in response to endoplasmic reticulum stress	24	0.337173	0.00567967	ENSMUSG00000057522, ENSMUSG00000006673, ENSMUSG00000053046, ENSMUSG00000024392, ENSMUSG00000002083, ENSMUSG00000023010, ENSMUSG00000027313, ENSMUSG00000026883, ENSMUSG00000042406, ENSMUSG00000020484, ENSMUSG00000024521, ENSMUSG00000003873, ENSMUSG00000071369, ENSMUSG00000042682, ENSMUSG00000021831, ENSMUSG00000022812, ENSMUSG00000028914, ENSMUSG00000024807, ENSMUSG00000020715, ENSMUSG00000032715,…	6498	42	18797	1.65299	1	0.219958	0.21668
GOTERM_BP_DIRECT	GO:0010634	positive regulation of epithelial cell migration	24	0.337173	0.00567967	ENSMUSG00000026181, ENSMUSG00000058325, ENSMUSG00000028480, ENSMUSG00000032440, ENSMUSG00000026383, ENSMUSG00000004655, ENSMUSG00000018293, ENSMUSG00000064302, ENSMUSG00000061762, ENSMUSG00000021893, ENSMUSG00000027646, ENSMUSG00000044447, ENSMUSG00000045038, ENSMUSG00000022425, ENSMUSG00000001507, ENSMUSG00000020458, ENSMUSG00000067336, ENSMUSG00000021109, ENSMUSG00000022607, ENSMUSG00000004508,…	6498	42	18797	1.65299	1	0.219958	0.21668
GOTERM_BP_DIRECT	GO:0006906	vesicle fusion	24	0.337173	0.00567967	ENSMUSG00000026470, ENSMUSG00000027273, ENSMUSG00000024261, ENSMUSG00000027457, ENSMUSG00000027522, ENSMUSG00000000058, ENSMUSG00000029428, ENSMUSG00000061455, ENSMUSG00000007207, ENSMUSG00000024743, ENSMUSG00000041488, ENSMUSG00000021124, ENSMUSG00000028955, ENSMUSG00000020894, ENSMUSG00000000001, ENSMUSG00000030707, ENSMUSG00000010392, ENSMUSG00000039232, ENSMUSG00000036499, ENSMUSG00000030337,…	6498	42	18797	1.65299	1	0.219958	0.21668
GOTERM_BP_DIRECT	GO:0006633	fatty acid biosynthetic process	38	0.533858	0.00582681	ENSMUSG00000027195, ENSMUSG00000029059, ENSMUSG00000074064, ENSMUSG00000025153, ENSMUSG00000032262, ENSMUSG00000015090, ENSMUSG00000028127, ENSMUSG00000071072, ENSMUSG00000048755, ENSMUSG00000029513, ENSMUSG00000024664, ENSMUSG00000021696, ENSMUSG00000026820, ENSMUSG00000024665, ENSMUSG00000044788, ENSMUSG00000050737, ENSMUSG00000037071, ENSMUSG00000030869, ENSMUSG00000050697, ENSMUSG00000032527,…	6498	75	18797	1.46565	1	0.224768	0.221419
GOTERM_BP_DIRECT	GO:0051260	protein homooligomerization	59	0.828885	0.00610735	ENSMUSG00000036526, ENSMUSG00000027293, ENSMUSG00000024065, ENSMUSG00000024068, ENSMUSG00000027895, ENSMUSG00000042604, ENSMUSG00000020464, ENSMUSG00000021752, ENSMUSG00000022205, ENSMUSG00000047976, ENSMUSG00000046688, ENSMUSG00000018411, ENSMUSG00000022602, ENSMUSG00000026608, ENSMUSG00000028191, ENSMUSG00000070327, ENSMUSG00000059811, ENSMUSG00000079003, ENSMUSG00000033287, ENSMUSG00000059852,…	6498	127	18797	1.34387	1	0.234666	0.231169
GOTERM_BP_DIRECT	GO:0048168	regulation of neuronal synaptic plasticity	19	0.266929	0.00621794	ENSMUSG00000031574, ENSMUSG00000032356, ENSMUSG00000037428, ENSMUSG00000037868, ENSMUSG00000054477, ENSMUSG00000053024, ENSMUSG00000025586, ENSMUSG00000028664, ENSMUSG00000001847, ENSMUSG00000026959, ENSMUSG00000025889, ENSMUSG00000020886, ENSMUSG00000022812, ENSMUSG00000039470, ENSMUSG00000025318, ENSMUSG00000022602, ENSMUSG00000024617, ENSMUSG00000033208, ENSMUSG00000050321	6498	31	18797	1.77297	1	0.236137	0.232618
GOTERM_BP_DIRECT	GO:0030148	sphingolipid biosynthetic process	19	0.266929	0.00621794	ENSMUSG00000056124, ENSMUSG00000027035, ENSMUSG00000032262, ENSMUSG00000009905, ENSMUSG00000023021, ENSMUSG00000008206, ENSMUSG00000021036, ENSMUSG00000021696, ENSMUSG00000022686, ENSMUSG00000038150, ENSMUSG00000041220, ENSMUSG00000021468, ENSMUSG00000063275, ENSMUSG00000033629, ENSMUSG00000006390, ENSMUSG00000038633, ENSMUSG00000035376, ENSMUSG00000032349, ENSMUSG00000030314	6498	31	18797	1.77297	1	0.236137	0.232618
GOTERM_BP_DIRECT	GO:0060828	regulation of canonical Wnt signaling pathway	19	0.266929	0.00621794	ENSMUSG00000024182, ENSMUSG00000085795, ENSMUSG00000022240, ENSMUSG00000024286, ENSMUSG00000023972, ENSMUSG00000021464, ENSMUSG00000025217, ENSMUSG00000044548, ENSMUSG00000021986, ENSMUSG00000027803, ENSMUSG00000001964, ENSMUSG00000046034, ENSMUSG00000040260, ENSMUSG00000024639, ENSMUSG00000041075, ENSMUSG00000019969, ENSMUSG00000034121, ENSMUSG00000030956, ENSMUSG00000050332	6498	31	18797	1.77297	1	0.236137	0.232618
GOTERM_BP_DIRECT	GO:0016579	protein deubiquitination	42	0.590053	0.00630426	ENSMUSG00000028560, ENSMUSG00000053483, ENSMUSG00000032267, ENSMUSG00000029592, ENSMUSG00000042506, ENSMUSG00000059263, ENSMUSG00000025437, ENSMUSG00000005501, ENSMUSG00000026502, ENSMUSG00000020124, ENSMUSG00000006676, ENSMUSG00000046404, ENSMUSG00000022867, ENSMUSG00000024767, ENSMUSG00000022426, ENSMUSG00000090115, ENSMUSG00000054814, ENSMUSG00000030107, ENSMUSG00000051306, ENSMUSG00000029640,…	6498	85	18797	1.42935	1	0.238491	0.234937
GOTERM_BP_DIRECT	GO:0045597	positive regulation of cell differentiation	37	0.519809	0.00652484	ENSMUSG00000030584, ENSMUSG00000007880, ENSMUSG00000032187, ENSMUSG00000015605, ENSMUSG00000027671, ENSMUSG00000032481, ENSMUSG00000069729, ENSMUSG00000027796, ENSMUSG00000029712, ENSMUSG00000023018, ENSMUSG00000028949, ENSMUSG00000024789, ENSMUSG00000024921, ENSMUSG00000052837, ENSMUSG00000068154, ENSMUSG00000024947, ENSMUSG00000004936, ENSMUSG00000033237, ENSMUSG00000029580, ENSMUSG00000053113,…	6498	73	18797	1.46618	1	0.245886	0.242222
GOTERM_BP_DIRECT	GO:0008152	metabolic process	82	1.15201	0.00661146	ENSMUSG00000033059, ENSMUSG00000005142, ENSMUSG00000004099, ENSMUSG00000025153, ENSMUSG00000028189, ENSMUSG00000059486, ENSMUSG00000028980, ENSMUSG00000029119, ENSMUSG00000024068, ENSMUSG00000040820, ENSMUSG00000021273, ENSMUSG00000021196, ENSMUSG00000005667, ENSMUSG00000025232, ENSMUSG00000047454, ENSMUSG00000071650, ENSMUSG00000037012, ENSMUSG00000033857, ENSMUSG00000070327, ENSMUSG00000004383,…	6498	186	18797	1.27529	1	0.248196	0.244497
GOTERM_BP_DIRECT	GO:0030308	negative regulation of cell growth	62	0.871031	0.0066704	ENSMUSG00000055200, ENSMUSG00000096472, ENSMUSG00000026203, ENSMUSG00000056493, ENSMUSG00000000532, ENSMUSG00000026883, ENSMUSG00000049800, ENSMUSG00000044303, ENSMUSG00000026249, ENSMUSG00000041153, ENSMUSG00000017561, ENSMUSG00000030309, ENSMUSG00000045193, ENSMUSG00000039313, ENSMUSG00000029161, ENSMUSG00000050953, ENSMUSG00000039239, ENSMUSG00000036206, ENSMUSG00000031980, ENSMUSG00000008384,…	6498	135	18797	1.32852	1	0.249453	0.245735
GOTERM_BP_DIRECT	GO:0032880	regulation of protein localization	54	0.75864	0.00681724	ENSMUSG00000057143, ENSMUSG00000021270, ENSMUSG00000026203, ENSMUSG00000024304, ENSMUSG00000048799, ENSMUSG00000026721, ENSMUSG00000034460, ENSMUSG00000051367, ENSMUSG00000033933, ENSMUSG00000031951, ENSMUSG00000026470, ENSMUSG00000033004, ENSMUSG00000027363, ENSMUSG00000028458, ENSMUSG00000024256, ENSMUSG00000026878, ENSMUSG00000021466, ENSMUSG00000022433, ENSMUSG00000000303, ENSMUSG00000039662,…	6498	115	18797	1.35833	1	0.253312	0.249537
GOTERM_BP_DIRECT	GO:0035924	cellular response to vascular endothelial growth factor stimulus	18	0.25288	0.00682531	ENSMUSG00000033730, ENSMUSG00000061878, ENSMUSG00000001240, ENSMUSG00000016528, ENSMUSG00000026883, ENSMUSG00000002688, ENSMUSG00000023034, ENSMUSG00000020484, ENSMUSG00000022114, ENSMUSG00000023951, ENSMUSG00000001729, ENSMUSG00000026923, ENSMUSG00000052957, ENSMUSG00000024927, ENSMUSG00000020715, ENSMUSG00000053436, ENSMUSG00000031714, ENSMUSG00000019647	6498	29	18797	1.79549	1	0.253312	0.249537
GOTERM_BP_DIRECT	GO:0010498	proteasomal protein catabolic process	22	0.309076	0.00703807	ENSMUSG00000014769, ENSMUSG00000056153, ENSMUSG00000024392, ENSMUSG00000028452, ENSMUSG00000005779, ENSMUSG00000024740, ENSMUSG00000026750, ENSMUSG00000021024, ENSMUSG00000024521, ENSMUSG00000028954, ENSMUSG00000069744, ENSMUSG00000024338, ENSMUSG00000024735, ENSMUSG00000028837, ENSMUSG00000060073, ENSMUSG00000020889, ENSMUSG00000039100, ENSMUSG00000031897, ENSMUSG00000033933, ENSMUSG00000030850,…	6498	38	18797	1.67474	1	0.25731	0.253476
GOTERM_BP_DIRECT	GO:0048008	platelet-derived growth factor receptor signaling pathway	22	0.309076	0.00703807	ENSMUSG00000032220, ENSMUSG00000009681, ENSMUSG00000024750, ENSMUSG00000020097, ENSMUSG00000026596, ENSMUSG00000000489, ENSMUSG00000024620, ENSMUSG00000027777, ENSMUSG00000028019, ENSMUSG00000043733, ENSMUSG00000024789, ENSMUSG00000020689, ENSMUSG00000031906, ENSMUSG00000031538, ENSMUSG00000013663, ENSMUSG00000031714, ENSMUSG00000030536, ENSMUSG00000032515, ENSMUSG00000031955, ENSMUSG00000033855,…	6498	38	18797	1.67474	1	0.25731	0.253476
GOTERM_BP_DIRECT	GO:0000422	mitophagy	22	0.309076	0.00703807	ENSMUSG00000025040, ENSMUSG00000026270, ENSMUSG00000029592, ENSMUSG00000025173, ENSMUSG00000028385, ENSMUSG00000028165, ENSMUSG00000028007, ENSMUSG00000024773, ENSMUSG00000029512, ENSMUSG00000040410, ENSMUSG00000029578, ENSMUSG00000041895, ENSMUSG00000044303, ENSMUSG00000027602, ENSMUSG00000028756, ENSMUSG00000038160, ENSMUSG00000038295, ENSMUSG00000019054, ENSMUSG00000031812, ENSMUSG00000018567,…	6498	38	18797	1.67474	1	0.25731	0.253476
GOTERM_BP_DIRECT	GO:1905606	regulation of presynapse assembly	22	0.309076	0.00703807	ENSMUSG00000033214, ENSMUSG00000034912, ENSMUSG00000036957, ENSMUSG00000008153, ENSMUSG00000051790, ENSMUSG00000058571, ENSMUSG00000030093, ENSMUSG00000022892, ENSMUSG00000042846, ENSMUSG00000048304, ENSMUSG00000025555, ENSMUSG00000043557, ENSMUSG00000025889, ENSMUSG00000022514, ENSMUSG00000024647, ENSMUSG00000044674, ENSMUSG00000045045, ENSMUSG00000062991, ENSMUSG00000060780, ENSMUSG00000031119,…	6498	38	18797	1.67474	1	0.25731	0.253476
GOTERM_BP_DIRECT	GO:0000082	G1/S transition of mitotic cell cycle	36	0.50576	0.00730859	ENSMUSG00000028680, ENSMUSG00000028161, ENSMUSG00000027490, ENSMUSG00000027552, ENSMUSG00000041238, ENSMUSG00000096472, ENSMUSG00000031490, ENSMUSG00000000532, ENSMUSG00000022346, ENSMUSG00000044303, ENSMUSG00000017561, ENSMUSG00000021959, ENSMUSG00000034165, ENSMUSG00000032405, ENSMUSG00000016477, ENSMUSG00000070348, ENSMUSG00000057329, ENSMUSG00000003031, ENSMUSG00000032477, ENSMUSG00000057897,…	6498	71	18797	1.46674	1	0.266036	0.262072
GOTERM_BP_DIRECT	GO:0009410	response to xenobiotic stimulus	128	1.79826	0.00733107	ENSMUSG00000040907, ENSMUSG00000015709, ENSMUSG00000004099, ENSMUSG00000032440, ENSMUSG00000021270, ENSMUSG00000008855, ENSMUSG00000044303, ENSMUSG00000048756, ENSMUSG00000003849, ENSMUSG00000038541, ENSMUSG00000030307, ENSMUSG00000038028, ENSMUSG00000039239, ENSMUSG00000005354, ENSMUSG00000048482, ENSMUSG00000025583, ENSMUSG00000027523, ENSMUSG00000000982, ENSMUSG00000026313, ENSMUSG00000040613,…	6498	307	18797	1.20609	1	0.266036	0.262072
GOTERM_BP_DIRECT	GO:0007193	adenylate cyclase-inhibiting G-protein coupled receptor signaling pathway	28	0.393369	0.00741936	ENSMUSG00000032562, ENSMUSG00000042429, ENSMUSG00000024462, ENSMUSG00000040009, ENSMUSG00000028004, ENSMUSG00000022840, ENSMUSG00000026424, ENSMUSG00000070687, ENSMUSG00000021536, ENSMUSG00000067586, ENSMUSG00000031659, ENSMUSG00000031616, ENSMUSG00000038587, ENSMUSG00000050511, ENSMUSG00000038668, ENSMUSG00000039904, ENSMUSG00000027584, ENSMUSG00000039809, ENSMUSG00000027765, ENSMUSG00000024211,…	6498	52	18797	1.55763	1	0.268247	0.26425
GOTERM_BP_DIRECT	GO:0051247	positive regulation of protein metabolic process	17	0.238831	0.00747071	ENSMUSG00000055148, ENSMUSG00000031980, ENSMUSG00000003032, ENSMUSG00000029840, ENSMUSG00000058444, ENSMUSG00000059456, ENSMUSG00000030093, ENSMUSG00000022892, ENSMUSG00000049115, ENSMUSG00000001034, ENSMUSG00000021025, ENSMUSG00000060601, ENSMUSG00000001729, ENSMUSG00000002603, ENSMUSG00000039474, ENSMUSG00000014599, ENSMUSG00000030525	6498	27	18797	1.82135	1	0.26911	0.2651
GOTERM_BP_DIRECT	GO:0051301	cell division	162	2.27592	0.00775089	ENSMUSG00000029430, ENSMUSG00000059248, ENSMUSG00000011589, ENSMUSG00000032562, ENSMUSG00000029554, ENSMUSG00000028066, ENSMUSG00000008859, ENSMUSG00000022089, ENSMUSG00000024660, ENSMUSG00000040102, ENSMUSG00000049327, ENSMUSG00000066979, ENSMUSG00000042364, ENSMUSG00000047777, ENSMUSG00000027937, ENSMUSG00000024943, ENSMUSG00000020745, ENSMUSG00000032609, ENSMUSG00000022802, ENSMUSG00000024947,…	6498	398	18797	1.17745	1	0.27818	0.274035
GOTERM_BP_DIRECT	GO:0060999	positive regulation of dendritic spine development	21	0.295027	0.00782961	ENSMUSG00000056201, ENSMUSG00000038738, ENSMUSG00000030272, ENSMUSG00000048076, ENSMUSG00000028991, ENSMUSG00000051790, ENSMUSG00000034708, ENSMUSG00000024431, ENSMUSG00000002985, ENSMUSG00000005610, ENSMUSG00000006435, ENSMUSG00000021782, ENSMUSG00000022521, ENSMUSG00000020224, ENSMUSG00000001847, ENSMUSG00000022623, ENSMUSG00000032827, ENSMUSG00000019969, ENSMUSG00000052135, ENSMUSG00000035863,…	6498	36	18797	1.68743	1	0.278962	0.274805
GOTERM_BP_DIRECT	GO:0097352	autophagosome maturation	21	0.295027	0.00782961	ENSMUSG00000032571, ENSMUSG00000028452, ENSMUSG00000025371, ENSMUSG00000049288, ENSMUSG00000004843, ENSMUSG00000004567, ENSMUSG00000061455, ENSMUSG00000029434, ENSMUSG00000027602, ENSMUSG00000005312, ENSMUSG00000001018, ENSMUSG00000066621, ENSMUSG00000033916, ENSMUSG00000038467, ENSMUSG00000033628, ENSMUSG00000009907, ENSMUSG00000039840, ENSMUSG00000035354, ENSMUSG00000031812, ENSMUSG00000037526,…	6498	36	18797	1.68743	1	0.278962	0.274805
GOTERM_BP_DIRECT	GO:0007265	Ras protein signal transduction	40	0.561956	0.00788444	ENSMUSG00000032267, ENSMUSG00000004451, ENSMUSG00000004099, ENSMUSG00000024241, ENSMUSG00000034926, ENSMUSG00000028249, ENSMUSG00000008859, ENSMUSG00000005566, ENSMUSG00000029512, ENSMUSG00000026821, ENSMUSG00000022722, ENSMUSG00000018334, ENSMUSG00000022525, ENSMUSG00000038387, ENSMUSG00000014599, ENSMUSG00000032946, ENSMUSG00000019966, ENSMUSG00000059923, ENSMUSG00000073514, ENSMUSG00000055723,…	6498	81	18797	1.42851	1	0.279898	0.275727
GOTERM_BP_DIRECT	GO:0060271	cilium assembly	100	1.40489	0.00801319	ENSMUSG00000034227, ENSMUSG00000031592, ENSMUSG00000029790, ENSMUSG00000074364, ENSMUSG00000014859, ENSMUSG00000025235, ENSMUSG00000022364, ENSMUSG00000024424, ENSMUSG00000024667, ENSMUSG00000025758, ENSMUSG00000045991, ENSMUSG00000046562, ENSMUSG00000032849, ENSMUSG00000038301, ENSMUSG00000016637, ENSMUSG00000032965, ENSMUSG00000031755, ENSMUSG00000019986, ENSMUSG00000034579, ENSMUSG00000056267,…	6498	234	18797	1.23621	1	0.283441	0.279218
GOTERM_BP_DIRECT	GO:0008283	cell proliferation	142	1.99494	0.00810092	ENSMUSG00000008730, ENSMUSG00000008575, ENSMUSG00000032562, ENSMUSG00000025352, ENSMUSG00000028583, ENSMUSG00000000058, ENSMUSG00000024781, ENSMUSG00000028224, ENSMUSG00000022521, ENSMUSG00000048758, ENSMUSG00000022528, ENSMUSG00000020900, ENSMUSG00000024947, ENSMUSG00000037331, ENSMUSG00000004936, ENSMUSG00000039910, ENSMUSG00000028691, ENSMUSG00000031980, ENSMUSG00000026313, ENSMUSG00000007659,…	6498	345	18797	1.19063	1	0.285112	0.280864
GOTERM_BP_DIRECT	GO:0045943	positive regulation of transcription from RNA polymerase I promoter	16	0.224782	0.00814772	ENSMUSG00000029641, ENSMUSG00000032185, ENSMUSG00000025982, ENSMUSG00000020075, ENSMUSG00000042406, ENSMUSG00000062312, ENSMUSG00000054051, ENSMUSG00000025995, ENSMUSG00000025138, ENSMUSG00000040463, ENSMUSG00000041057, ENSMUSG00000002748, ENSMUSG00000020923, ENSMUSG00000031668, ENSMUSG00000050244, ENSMUSG00000017774	6498	25	18797	1.85135	1	0.285112	0.280864
GOTERM_BP_DIRECT	GO:0030837	negative regulation of actin filament polymerization	16	0.224782	0.00814772	ENSMUSG00000035407, ENSMUSG00000034616, ENSMUSG00000025235, ENSMUSG00000018293, ENSMUSG00000023277, ENSMUSG00000022451, ENSMUSG00000024942, ENSMUSG00000029106, ENSMUSG00000022378, ENSMUSG00000068566, ENSMUSG00000042099, ENSMUSG00000027805, ENSMUSG00000042121, ENSMUSG00000000915, ENSMUSG00000021948, ENSMUSG00000032702	6498	25	18797	1.85135	1	0.285112	0.280864
GOTERM_BP_DIRECT	GO:0014911	positive regulation of smooth muscle cell migration	24	0.337173	0.00826617	ENSMUSG00000032860, ENSMUSG00000038418, ENSMUSG00000031870, ENSMUSG00000027200, ENSMUSG00000024087, ENSMUSG00000028128, ENSMUSG00000026313, ENSMUSG00000000489, ENSMUSG00000006304, ENSMUSG00000005124, ENSMUSG00000024620, ENSMUSG00000027646, ENSMUSG00000022346, ENSMUSG00000020689, ENSMUSG00000021822, ENSMUSG00000027907, ENSMUSG00000022607, ENSMUSG00000035042, ENSMUSG00000053819, ENSMUSG00000039942,…	6498	43	18797	1.61455	1	0.288228	0.283933
GOTERM_BP_DIRECT	GO:0030336	negative regulation of cell migration	69	0.969373	0.00833496	ENSMUSG00000031673, ENSMUSG00000016918, ENSMUSG00000032366, ENSMUSG00000024260, ENSMUSG00000056050, ENSMUSG00000025277, ENSMUSG00000022883, ENSMUSG00000024501, ENSMUSG00000048756, ENSMUSG00000020189, ENSMUSG00000024544, ENSMUSG00000021910, ENSMUSG00000028309, ENSMUSG00000022607, ENSMUSG00000038387, ENSMUSG00000039952, ENSMUSG00000012076, ENSMUSG00000035236, ENSMUSG00000039910, ENSMUSG00000054364,…	6498	154	18797	1.2961	1	0.288942	0.284636
GOTERM_BP_DIRECT	GO:0006887	exocytosis	56	0.786738	0.00834563	ENSMUSG00000032202, ENSMUSG00000031993, ENSMUSG00000030660, ENSMUSG00000034902, ENSMUSG00000024261, ENSMUSG00000019906, ENSMUSG00000024101, ENSMUSG00000024663, ENSMUSG00000056050, ENSMUSG00000008859, ENSMUSG00000007207, ENSMUSG00000027978, ENSMUSG00000024743, ENSMUSG00000041670, ENSMUSG00000019066, ENSMUSG00000020900, ENSMUSG00000039232, ENSMUSG00000033615, ENSMUSG00000027162, ENSMUSG00000027882,…	6498	121	18797	1.33879	1	0.288942	0.284636
GOTERM_BP_DIRECT	GO:0021782	glial cell development	7	0.0983422	0.00838897	ENSMUSG00000076431, ENSMUSG00000053398, ENSMUSG00000001911, ENSMUSG00000036560, ENSMUSG00000063632, ENSMUSG00000000489, ENSMUSG00000068206	6498	7	18797	2.89274	1	0.289419	0.285107
GOTERM_BP_DIRECT	GO:0050965	detection of temperature stimulus involved in sensory perception of pain	15	0.210733	0.00884502	ENSMUSG00000034997, ENSMUSG00000002393, ENSMUSG00000031075, ENSMUSG00000042429, ENSMUSG00000061762, ENSMUSG00000005952, ENSMUSG00000060216, ENSMUSG00000027612, ENSMUSG00000047557, ENSMUSG00000038276, ENSMUSG00000045382, ENSMUSG00000039005, ENSMUSG00000035873, ENSMUSG00000034533, ENSMUSG00000034115	6498	23	18797	1.88657	1	0.304082	0.299551
GOTERM_BP_DIRECT	GO:0042307	positive regulation of protein import into nucleus	29	0.407418	0.00910206	ENSMUSG00000029430, ENSMUSG00000030662, ENSMUSG00000030341, ENSMUSG00000008450, ENSMUSG00000021270, ENSMUSG00000041459, ENSMUSG00000041417, ENSMUSG00000005566, ENSMUSG00000020484, ENSMUSG00000001761, ENSMUSG00000024604, ENSMUSG00000024789, ENSMUSG00000030847, ENSMUSG00000019969, ENSMUSG00000030865, ENSMUSG00000034485, ENSMUSG00000031834, ENSMUSG00000032078, ENSMUSG00000002688, ENSMUSG00000026778,…	6498	55	18797	1.52526	1	0.311825	0.307179
GOTERM_BP_DIRECT	GO:0042789	mRNA transcription from RNA polymerase II promoter	26	0.365271	0.0093238	ENSMUSG00000058756, ENSMUSG00000015846, ENSMUSG00000041959, ENSMUSG00000001280, ENSMUSG00000024140, ENSMUSG00000042406, ENSMUSG00000005886, ENSMUSG00000020783, ENSMUSG00000025958, ENSMUSG00000021779, ENSMUSG00000020647, ENSMUSG00000037992, ENSMUSG00000035356, ENSMUSG00000009733, ENSMUSG00000054321, ENSMUSG00000032231, ENSMUSG00000048100, ENSMUSG00000004040, ENSMUSG00000023980, ENSMUSG00000025049,…	6498	48	18797	1.5669	1	0.317203	0.312477
GOTERM_BP_DIRECT	GO:0008333	endosome to lysosome transport	26	0.365271	0.0093238	ENSMUSG00000079477, ENSMUSG00000024381, ENSMUSG00000027534, ENSMUSG00000029434, ENSMUSG00000021375, ENSMUSG00000041236, ENSMUSG00000049969, ENSMUSG00000044465, ENSMUSG00000034216, ENSMUSG00000033885, ENSMUSG00000054364, ENSMUSG00000023460, ENSMUSG00000028136, ENSMUSG00000052949, ENSMUSG00000038195, ENSMUSG00000001018, ENSMUSG00000022517, ENSMUSG00000043262, ENSMUSG00000068663, ENSMUSG00000052566,…	6498	48	18797	1.5669	1	0.317203	0.312477
GOTERM_BP_DIRECT	GO:0006414	translational elongation	14	0.196684	0.00954396	ENSMUSG00000055762, ENSMUSG00000007892, ENSMUSG00000027774, ENSMUSG00000023952, ENSMUSG00000042535, ENSMUSG00000071644, ENSMUSG00000073838, ENSMUSG00000035064, ENSMUSG00000078812, ENSMUSG00000016349, ENSMUSG00000037742, ENSMUSG00000019977, ENSMUSG00000034994, ENSMUSG00000033216	6498	21	18797	1.92849	1	0.323193	0.318377
GOTERM_BP_DIRECT	GO:0043154	negative regulation of cysteine-type endopeptidase activity involved in apoptotic process	36	0.50576	0.00956581	ENSMUSG00000036427, ENSMUSG00000004056, ENSMUSG00000005087, ENSMUSG00000031451, ENSMUSG00000034926, ENSMUSG00000028864, ENSMUSG00000020184, ENSMUSG00000096472, ENSMUSG00000004655, ENSMUSG00000023034, ENSMUSG00000059263, ENSMUSG00000023951, ENSMUSG00000060216, ENSMUSG00000001729, ENSMUSG00000090877, ENSMUSG00000014776, ENSMUSG00000035992, ENSMUSG00000019823, ENSMUSG00000018909, ENSMUSG00000031760,…	6498	72	18797	1.44637	1	0.323193	0.318377
GOTERM_BP_DIRECT	GO:0016239	positive regulation of macroautophagy	19	0.266929	0.00967121	ENSMUSG00000003131, ENSMUSG00000078566, ENSMUSG00000055493, ENSMUSG00000023460, ENSMUSG00000022051, ENSMUSG00000003435, ENSMUSG00000026812, ENSMUSG00000005413, ENSMUSG00000028756, ENSMUSG00000000001, ENSMUSG00000026930, ENSMUSG00000025737, ENSMUSG00000020115, ENSMUSG00000024349, ENSMUSG00000063253, ENSMUSG00000021109, ENSMUSG00000038332, ENSMUSG00000037331, ENSMUSG00000032009	6498	32	18797	1.71756	1	0.324515	0.31968
GOTERM_BP_DIRECT	GO:0006367	transcription initiation from RNA polymerase II promoter	19	0.266929	0.00967121	ENSMUSG00000003680, ENSMUSG00000054321, ENSMUSG00000028271, ENSMUSG00000024382, ENSMUSG00000023980, ENSMUSG00000025049, ENSMUSG00000043866, ENSMUSG00000028899, ENSMUSG00000028668, ENSMUSG00000020962, ENSMUSG00000002658, ENSMUSG00000021548, ENSMUSG00000055839, ENSMUSG00000069089, ENSMUSG00000067995, ENSMUSG00000071662, ENSMUSG00000037343, ENSMUSG00000030678, ENSMUSG00000051316	6498	32	18797	1.71756	1	0.324515	0.31968
GOTERM_BP_DIRECT	GO:0001558	regulation of cell growth	31	0.435516	0.00975677	ENSMUSG00000006134, ENSMUSG00000026283, ENSMUSG00000005087, ENSMUSG00000036529, ENSMUSG00000026185, ENSMUSG00000026361, ENSMUSG00000008153, ENSMUSG00000025213, ENSMUSG00000024044, ENSMUSG00000003068, ENSMUSG00000020484, ENSMUSG00000021750, ENSMUSG00000042289, ENSMUSG00000022525, ENSMUSG00000022503, ENSMUSG00000020427, ENSMUSG00000039953, ENSMUSG00000030421, ENSMUSG00000029003, ENSMUSG00000074272,…	6498	60	18797	1.49458	1	0.326269	0.321407
GOTERM_BP_DIRECT	GO:0048144	fibroblast proliferation	28	0.393369	0.0102144	ENSMUSG00000026283, ENSMUSG00000022682, ENSMUSG00000071072, ENSMUSG00000062270, ENSMUSG00000048758, ENSMUSG00000024921, ENSMUSG00000024947, ENSMUSG00000031616, ENSMUSG00000078789, ENSMUSG00000018678, ENSMUSG00000033940, ENSMUSG00000028691, ENSMUSG00000031980, ENSMUSG00000032253, ENSMUSG00000002028, ENSMUSG00000001076, ENSMUSG00000063856, ENSMUSG00000000120, ENSMUSG00000062248, ENSMUSG00000047407,…	6498	53	18797	1.52824	1	0.331271	0.326334
GOTERM_BP_DIRECT	GO:2000059	negative regulation of protein ubiquitination involved in ubiquitin-dependent protein catabolic process	13	0.182636	0.0102149	ENSMUSG00000026078, ENSMUSG00000025231, ENSMUSG00000010609, ENSMUSG00000045409, ENSMUSG00000046707, ENSMUSG00000061477, ENSMUSG00000006611, ENSMUSG00000044303, ENSMUSG00000059291, ENSMUSG00000004937, ENSMUSG00000019969, ENSMUSG00000074698, ENSMUSG00000036986	6498	19	18797	1.97924	1	0.331271	0.326334
GOTERM_BP_DIRECT	GO:1902430	negative regulation of beta-amyloid formation	13	0.182636	0.0102149	ENSMUSG00000024290, ENSMUSG00000024381, ENSMUSG00000055254, ENSMUSG00000032171, ENSMUSG00000021087, ENSMUSG00000049313, ENSMUSG00000002985, ENSMUSG00000022037, ENSMUSG00000024758, ENSMUSG00000020458, ENSMUSG00000038156, ENSMUSG00000030401, ENSMUSG00000035722	6498	19	18797	1.97924	1	0.331271	0.326334
GOTERM_BP_DIRECT	GO:0006913	nucleocytoplasmic transport	33	0.463613	0.010291	ENSMUSG00000029430, ENSMUSG00000024182, ENSMUSG00000033055, ENSMUSG00000034826, ENSMUSG00000008450, ENSMUSG00000016619, ENSMUSG00000054693, ENSMUSG00000022142, ENSMUSG00000003226, ENSMUSG00000066232, ENSMUSG00000002319, ENSMUSG00000052798, ENSMUSG00000017801, ENSMUSG00000032309, ENSMUSG00000038346, ENSMUSG00000032249, ENSMUSG00000030298, ENSMUSG00000039509, ENSMUSG00000033365, ENSMUSG00000053293,…	6498	65	18797	1.46862	1	0.331271	0.326334
GOTERM_BP_DIRECT	GO:0007289	spermatid nucleus differentiation	8	0.112391	0.0103388	ENSMUSG00000071359, ENSMUSG00000034910, ENSMUSG00000019861, ENSMUSG00000054717, ENSMUSG00000062300, ENSMUSG00000089911, ENSMUSG00000047824, ENSMUSG00000030059	6498	9	18797	2.57132	1	0.331271	0.326334
GOTERM_BP_DIRECT	GO:0060315	negative regulation of ryanodine-sensitive calcium-release channel activity	8	0.112391	0.0103388	ENSMUSG00000036438, ENSMUSG00000020635, ENSMUSG00000003161, ENSMUSG00000019370, ENSMUSG00000034462, ENSMUSG00000025068, ENSMUSG00000001175, ENSMUSG00000004035	6498	9	18797	2.57132	1	0.331271	0.326334
GOTERM_BP_DIRECT	GO:2000623	negative regulation of nuclear-transcribed mRNA catabolic process, nonsense-mediated decay	8	0.112391	0.0103388	ENSMUSG00000020576, ENSMUSG00000020358, ENSMUSG00000038398, ENSMUSG00000022283, ENSMUSG00000040613, ENSMUSG00000006019, ENSMUSG00000032423, ENSMUSG00000035139	6498	9	18797	2.57132	1	0.331271	0.326334
GOTERM_BP_DIRECT	GO:1990456	mitochondrion-ER tethering	8	0.112391	0.0103388	ENSMUSG00000036438, ENSMUSG00000027893, ENSMUSG00000019370, ENSMUSG00000010609, ENSMUSG00000021143, ENSMUSG00000029467, ENSMUSG00000001175, ENSMUSG00000074746	6498	9	18797	2.57132	1	0.331271	0.326334
GOTERM_BP_DIRECT	GO:0008088	axo-dendritic transport	8	0.112391	0.0103388	ENSMUSG00000018411, ENSMUSG00000033396, ENSMUSG00000022054, ENSMUSG00000022892, ENSMUSG00000029104, ENSMUSG00000021288, ENSMUSG00000024862, ENSMUSG00000032589	6498	9	18797	2.57132	1	0.331271	0.326334
GOTERM_BP_DIRECT	GO:1903298	negative regulation of hypoxia-induced intrinsic apoptotic signaling pathway	8	0.112391	0.0103388	ENSMUSG00000032462, ENSMUSG00000004936, ENSMUSG00000014776, ENSMUSG00000023010, ENSMUSG00000037369, ENSMUSG00000063524, ENSMUSG00000032115, ENSMUSG00000028756	6498	9	18797	2.57132	1	0.331271	0.326334
GOTERM_BP_DIRECT	GO:1903140	regulation of establishment of endothelial barrier	8	0.112391	0.0103388	ENSMUSG00000030341, ENSMUSG00000024290, ENSMUSG00000027398, ENSMUSG00000021823, ENSMUSG00000051177, ENSMUSG00000028403, ENSMUSG00000020580, ENSMUSG00000031537	6498	9	18797	2.57132	1	0.331271	0.326334
GOTERM_BP_DIRECT	GO:0007017	microtubule-based process	22	0.309076	0.0103459	ENSMUSG00000058672, ENSMUSG00000026202, ENSMUSG00000025410, ENSMUSG00000028447, ENSMUSG00000027433, ENSMUSG00000020483, ENSMUSG00000026585, ENSMUSG00000023004, ENSMUSG00000022420, ENSMUSG00000001473, ENSMUSG00000045007, ENSMUSG00000062380, ENSMUSG00000062591, ENSMUSG00000045136, ENSMUSG00000020745, ENSMUSG00000072235, ENSMUSG00000001525, ENSMUSG00000036752, ENSMUSG00000019726, ENSMUSG00000030137,…	6498	39	18797	1.6318	1	0.331271	0.326334
GOTERM_BP_DIRECT	GO:0008219	cell death	22	0.309076	0.0103459	ENSMUSG00000003031, ENSMUSG00000034997, ENSMUSG00000034656, ENSMUSG00000024091, ENSMUSG00000010517, ENSMUSG00000078566, ENSMUSG00000042724, ENSMUSG00000026024, ENSMUSG00000021133, ENSMUSG00000040212, ENSMUSG00000000142, ENSMUSG00000029468, ENSMUSG00000005413, ENSMUSG00000029821, ENSMUSG00000040390, ENSMUSG00000022505, ENSMUSG00000054509, ENSMUSG00000036158, ENSMUSG00000070934, ENSMUSG00000018217,…	6498	39	18797	1.6318	1	0.331271	0.326334
GOTERM_BP_DIRECT	GO:0051402	neuron apoptotic process	48	0.674347	0.0104398	ENSMUSG00000004891, ENSMUSG00000029433, ENSMUSG00000057666, ENSMUSG00000078566, ENSMUSG00000028289, ENSMUSG00000027298, ENSMUSG00000033396, ENSMUSG00000040749, ENSMUSG00000023011, ENSMUSG00000029516, ENSMUSG00000025375, ENSMUSG00000021253, ENSMUSG00000026864, ENSMUSG00000026826, ENSMUSG00000022307, ENSMUSG00000030707, ENSMUSG00000023915, ENSMUSG00000019969, ENSMUSG00000031536, ENSMUSG00000058638,…	6498	102	18797	1.36129	1	0.333189	0.328224
GOTERM_BP_DIRECT	GO:0010506	regulation of autophagy	35	0.491711	0.0107168	ENSMUSG00000055485, ENSMUSG00000028165, ENSMUSG00000020484, ENSMUSG00000048677, ENSMUSG00000025437, ENSMUSG00000025737, ENSMUSG00000022545, ENSMUSG00000018411, ENSMUSG00000025417, ENSMUSG00000003308, ENSMUSG00000038467, ENSMUSG00000032507, ENSMUSG00000030801, ENSMUSG00000032308, ENSMUSG00000035354, ENSMUSG00000031834, ENSMUSG00000037710, ENSMUSG00000057329, ENSMUSG00000025583, ENSMUSG00000032571,…	6498	70	18797	1.44637	1	0.334238	0.329258
GOTERM_BP_DIRECT	GO:0010906	regulation of glucose metabolic process	18	0.25288	0.0107343	ENSMUSG00000074064, ENSMUSG00000006494, ENSMUSG00000024431, ENSMUSG00000023571, ENSMUSG00000056493, ENSMUSG00000005886, ENSMUSG00000026457, ENSMUSG00000019577, ENSMUSG00000020427, ENSMUSG00000042010, ENSMUSG00000017493, ENSMUSG00000030802, ENSMUSG00000038615, ENSMUSG00000032238, ENSMUSG00000038967, ENSMUSG00000018500, ENSMUSG00000030763, ENSMUSG00000017446	6498	30	18797	1.73564	1	0.334238	0.329258
GOTERM_BP_DIRECT	GO:0035335	peptidyl-tyrosine dephosphorylation	18	0.25288	0.0107343	ENSMUSG00000024190, ENSMUSG00000055493, ENSMUSG00000027540, ENSMUSG00000028771, ENSMUSG00000032020, ENSMUSG00000033295, ENSMUSG00000032290, ENSMUSG00000043733, ENSMUSG00000068748, ENSMUSG00000024539, ENSMUSG00000053716, ENSMUSG00000019960, ENSMUSG00000069255, ENSMUSG00000037003, ENSMUSG00000034573, ENSMUSG00000030854, ENSMUSG00000013236, ENSMUSG00000034765	6498	30	18797	1.73564	1	0.334238	0.329258
GOTERM_BP_DIRECT	GO:0001935	endothelial cell proliferation	18	0.25288	0.0107343	ENSMUSG00000035725, ENSMUSG00000037936, ENSMUSG00000032462, ENSMUSG00000078202, ENSMUSG00000000058, ENSMUSG00000000489, ENSMUSG00000020484, ENSMUSG00000007613, ENSMUSG00000007655, ENSMUSG00000023951, ENSMUSG00000029019, ENSMUSG00000016494, ENSMUSG00000066551, ENSMUSG00000000957, ENSMUSG00000067336, ENSMUSG00000020715, ENSMUSG00000037214, ENSMUSG00000050666	6498	30	18797	1.73564	1	0.334238	0.329258
GOTERM_BP_DIRECT	GO:0007214	gamma-aminobutyric acid signaling pathway	18	0.25288	0.0107343	ENSMUSG00000007653, ENSMUSG00000033676, ENSMUSG00000034656, ENSMUSG00000032562, ENSMUSG00000048482, ENSMUSG00000010803, ENSMUSG00000055078, ENSMUSG00000039809, ENSMUSG00000024597, ENSMUSG00000024462, ENSMUSG00000042406, ENSMUSG00000026322, ENSMUSG00000000560, ENSMUSG00000036062, ENSMUSG00000046961, ENSMUSG00000017412, ENSMUSG00000038349, ENSMUSG00000038910	6498	30	18797	1.73564	1	0.334238	0.329258
GOTERM_BP_DIRECT	GO:0046855	inositol phosphate dephosphorylation	12	0.168587	0.0108119	ENSMUSG00000026617, ENSMUSG00000026925, ENSMUSG00000024525, ENSMUSG00000039431, ENSMUSG00000066324, ENSMUSG00000034570, ENSMUSG00000023805, ENSMUSG00000013663, ENSMUSG00000025477, ENSMUSG00000026102, ENSMUSG00000027531, ENSMUSG00000006127	6498	17	18797	2.04193	1	0.334238	0.329258
GOTERM_BP_DIRECT	GO:0003407	neural retina development	12	0.168587	0.0108119	ENSMUSG00000028949, ENSMUSG00000032187, ENSMUSG00000026463, ENSMUSG00000027671, ENSMUSG00000019969, ENSMUSG00000070570, ENSMUSG00000023175, ENSMUSG00000019935, ENSMUSG00000019943, ENSMUSG00000030302, ENSMUSG00000029863, ENSMUSG00000039239	6498	17	18797	2.04193	1	0.334238	0.329258
GOTERM_BP_DIRECT	GO:0061621	canonical glycolysis	12	0.168587	0.0108119	ENSMUSG00000030695, ENSMUSG00000036427, ENSMUSG00000057666, ENSMUSG00000037012, ENSMUSG00000032294, ENSMUSG00000021196, ENSMUSG00000056493, ENSMUSG00000004267, ENSMUSG00000020277, ENSMUSG00000063524, ENSMUSG00000062070, ENSMUSG00000023456	6498	17	18797	2.04193	1	0.334238	0.329258
GOTERM_BP_DIRECT	GO:0033120	positive regulation of RNA splicing	12	0.168587	0.0108119	ENSMUSG00000024604, ENSMUSG00000022897, ENSMUSG00000005198, ENSMUSG00000032078, ENSMUSG00000024095, ENSMUSG00000020715, ENSMUSG00000022462, ENSMUSG00000041417, ENSMUSG00000022332, ENSMUSG00000030435, ENSMUSG00000021476, ENSMUSG00000043535	6498	17	18797	2.04193	1	0.334238	0.329258
GOTERM_BP_DIRECT	GO:0045599	negative regulation of fat cell differentiation	30	0.421467	0.0109492	ENSMUSG00000030782, ENSMUSG00000024182, ENSMUSG00000023170, ENSMUSG00000027490, ENSMUSG00000027276, ENSMUSG00000022263, ENSMUSG00000045817, ENSMUSG00000029478, ENSMUSG00000005124, ENSMUSG00000023951, ENSMUSG00000022306, ENSMUSG00000006818, ENSMUSG00000007827, ENSMUSG00000001802, ENSMUSG00000049090, ENSMUSG00000030201, ENSMUSG00000037712, ENSMUSG00000006586, ENSMUSG00000095098, ENSMUSG00000061013,…	6498	58	18797	1.49624	1	0.334238	0.329258
GOTERM_BP_DIRECT	GO:0014823	response to activity	30	0.421467	0.0109492	ENSMUSG00000031574, ENSMUSG00000002250, ENSMUSG00000028124, ENSMUSG00000036707, ENSMUSG00000025651, ENSMUSG00000000214, ENSMUSG00000003068, ENSMUSG00000091780, ENSMUSG00000020689, ENSMUSG00000006818, ENSMUSG00000006519, ENSMUSG00000050697, ENSMUSG00000034342, ENSMUSG00000031465, ENSMUSG00000056201, ENSMUSG00000028393, ENSMUSG00000027187, ENSMUSG00000032350, ENSMUSG00000027984, ENSMUSG00000027665,…	6498	58	18797	1.49624	1	0.334238	0.329258
GOTERM_BP_DIRECT	GO:1903829	positive regulation of cellular protein localization	9	0.12644	0.0112385	ENSMUSG00000018411, ENSMUSG00000029334, ENSMUSG00000028518, ENSMUSG00000027254, ENSMUSG00000050697, ENSMUSG00000030536, ENSMUSG00000032336, ENSMUSG00000036712, ENSMUSG00000038976	6498	11	18797	2.36678	1	0.334238	0.329258
GOTERM_BP_DIRECT	GO:0045542	positive regulation of cholesterol biosynthetic process	9	0.12644	0.0112385	ENSMUSG00000059743, ENSMUSG00000032485, ENSMUSG00000032131, ENSMUSG00000020538, ENSMUSG00000024030, ENSMUSG00000036585, ENSMUSG00000022463, ENSMUSG00000005514, ENSMUSG00000003585	6498	11	18797	2.36678	1	0.334238	0.329258
GOTERM_BP_DIRECT	GO:0032933	SREBP signaling pathway	9	0.12644	0.0112385	ENSMUSG00000032485, ENSMUSG00000025198, ENSMUSG00000031483, ENSMUSG00000020538, ENSMUSG00000003721, ENSMUSG00000040964, ENSMUSG00000031668, ENSMUSG00000022463, ENSMUSG00000021670	6498	11	18797	2.36678	1	0.334238	0.329258
GOTERM_BP_DIRECT	GO:0048791	calcium ion-regulated exocytosis of neurotransmitter	11	0.154538	0.011264	ENSMUSG00000041670, ENSMUSG00000027273, ENSMUSG00000034656, ENSMUSG00000026452, ENSMUSG00000032890, ENSMUSG00000037386, ENSMUSG00000024261, ENSMUSG00000024743, ENSMUSG00000035864, ENSMUSG00000035226, ENSMUSG00000004961	6498	15	18797	2.12134	1	0.334238	0.329258
GOTERM_BP_DIRECT	GO:2000811	negative regulation of anoikis	11	0.154538	0.011264	ENSMUSG00000019577, ENSMUSG00000026923, ENSMUSG00000022607, ENSMUSG00000055254, ENSMUSG00000027665, ENSMUSG00000007659, ENSMUSG00000025809, ENSMUSG00000007655, ENSMUSG00000038612, ENSMUSG00000027646, ENSMUSG00000057329	6498	15	18797	2.12134	1	0.334238	0.329258
GOTERM_BP_DIRECT	GO:0090110	cargo loading into COPII-coated vesicle	11	0.154538	0.011264	ENSMUSG00000030298, ENSMUSG00000001052, ENSMUSG00000020149, ENSMUSG00000032485, ENSMUSG00000020986, ENSMUSG00000027429, ENSMUSG00000039234, ENSMUSG00000056050, ENSMUSG00000039367, ENSMUSG00000027465, ENSMUSG00000035325	6498	15	18797	2.12134	1	0.334238	0.329258
GOTERM_BP_DIRECT	GO:0042407	cristae formation	11	0.154538	0.011264	ENSMUSG00000024527, ENSMUSG00000005299, ENSMUSG00000071654, ENSMUSG00000022437, ENSMUSG00000030086, ENSMUSG00000049760, ENSMUSG00000031967, ENSMUSG00000035069, ENSMUSG00000053768, ENSMUSG00000039768, ENSMUSG00000052337	6498	15	18797	2.12134	1	0.334238	0.329258
GOTERM_BP_DIRECT	GO:0010917	negative regulation of mitochondrial membrane potential	11	0.154538	0.011264	ENSMUSG00000045038, ENSMUSG00000006057, ENSMUSG00000018411, ENSMUSG00000078566, ENSMUSG00000022051, ENSMUSG00000035199, ENSMUSG00000005952, ENSMUSG00000019853, ENSMUSG00000024521, ENSMUSG00000003873, ENSMUSG00000039328	6498	15	18797	2.12134	1	0.334238	0.329258
GOTERM_BP_DIRECT	GO:2001046	positive regulation of integrin-mediated signaling pathway	11	0.154538	0.011264	ENSMUSG00000024713, ENSMUSG00000025351, ENSMUSG00000002900, ENSMUSG00000022505, ENSMUSG00000024395, ENSMUSG00000022150, ENSMUSG00000026478, ENSMUSG00000022099, ENSMUSG00000019899, ENSMUSG00000052911, ENSMUSG00000019920	6498	15	18797	2.12134	1	0.334238	0.329258
GOTERM_BP_DIRECT	GO:0034315	regulation of Arp2/3 complex-mediated actin nucleation	11	0.154538	0.011264	ENSMUSG00000021338, ENSMUSG00000038650, ENSMUSG00000048076, ENSMUSG00000034560, ENSMUSG00000024101, ENSMUSG00000074513, ENSMUSG00000068206, ENSMUSG00000074238, ENSMUSG00000020056, ENSMUSG00000022211, ENSMUSG00000050357	6498	15	18797	2.12134	1	0.334238	0.329258
GOTERM_BP_DIRECT	GO:0043525	positive regulation of neuron apoptotic process	41	0.576004	0.0114616	ENSMUSG00000030341, ENSMUSG00000028289, ENSMUSG00000027398, ENSMUSG00000041936, ENSMUSG00000032086, ENSMUSG00000033295, ENSMUSG00000034708, ENSMUSG00000046949, ENSMUSG00000048895, ENSMUSG00000042406, ENSMUSG00000006699, ENSMUSG00000026822, ENSMUSG00000048756, ENSMUSG00000024521, ENSMUSG00000027997, ENSMUSG00000024500, ENSMUSG00000003849, ENSMUSG00000063142, ENSMUSG00000020307, ENSMUSG00000052752,…	6498	85	18797	1.39532	1	0.334238	0.329258
GOTERM_BP_DIRECT	GO:0034101	erythrocyte homeostasis	10	0.140489	0.0114619	ENSMUSG00000024182, ENSMUSG00000028691, ENSMUSG00000036427, ENSMUSG00000025290, ENSMUSG00000055148, ENSMUSG00000000690, ENSMUSG00000002602, ENSMUSG00000032293, ENSMUSG00000061787, ENSMUSG00000005413	6498	13	18797	2.22518	1	0.334238	0.329258
GOTERM_BP_DIRECT	GO:0032801	receptor catabolic process	10	0.140489	0.0114619	ENSMUSG00000037062, ENSMUSG00000021190, ENSMUSG00000002603, ENSMUSG00000032571, ENSMUSG00000038780, ENSMUSG00000031813, ENSMUSG00000035354, ENSMUSG00000024942, ENSMUSG00000032216, ENSMUSG00000038844	6498	13	18797	2.22518	1	0.334238	0.329258
GOTERM_BP_DIRECT	GO:0035493	SNARE complex assembly	10	0.140489	0.0114619	ENSMUSG00000027273, ENSMUSG00000046314, ENSMUSG00000025889, ENSMUSG00000026696, ENSMUSG00000035354, ENSMUSG00000030337, ENSMUSG00000007207, ENSMUSG00000028955, ENSMUSG00000050732, ENSMUSG00000020894	6498	13	18797	2.22518	1	0.334238	0.329258
GOTERM_BP_DIRECT	GO:1902807	negative regulation of cell cycle G1/S phase transition	10	0.140489	0.0114619	ENSMUSG00000003031, ENSMUSG00000073802, ENSMUSG00000052957, ENSMUSG00000006342, ENSMUSG00000026694, ENSMUSG00000037032, ENSMUSG00000024947, ENSMUSG00000013663, ENSMUSG00000096472, ENSMUSG00000074637	6498	13	18797	2.22518	1	0.334238	0.329258
GOTERM_BP_DIRECT	GO:0070262	peptidyl-serine dephosphorylation	10	0.140489	0.0114619	ENSMUSG00000007564, ENSMUSG00000003099, ENSMUSG00000024190, ENSMUSG00000032475, ENSMUSG00000026181, ENSMUSG00000028161, ENSMUSG00000038582, ENSMUSG00000022052, ENSMUSG00000029120, ENSMUSG00000024500	6498	13	18797	2.22518	1	0.334238	0.329258
GOTERM_BP_DIRECT	GO:0071786	endoplasmic reticulum tubular network organization	10	0.140489	0.0114619	ENSMUSG00000024758, ENSMUSG00000073639, ENSMUSG00000020458, ENSMUSG00000002395, ENSMUSG00000038555, ENSMUSG00000052852, ENSMUSG00000037720, ENSMUSG00000020671, ENSMUSG00000031953, ENSMUSG00000033589	6498	13	18797	2.22518	1	0.334238	0.329258
GOTERM_BP_DIRECT	GO:0007042	lysosomal lumen acidification	10	0.140489	0.0114619	ENSMUSG00000032245, ENSMUSG00000001018, ENSMUSG00000029571, ENSMUSG00000034708, ENSMUSG00000026411, ENSMUSG00000024121, ENSMUSG00000040713, ENSMUSG00000031007, ENSMUSG00000022125, ENSMUSG00000028657	6498	13	18797	2.22518	1	0.334238	0.329258
GOTERM_BP_DIRECT	GO:0000132	establishment of mitotic spindle orientation	21	0.295027	0.0115761	ENSMUSG00000032264, ENSMUSG00000028243, ENSMUSG00000048782, ENSMUSG00000066306, ENSMUSG00000027479, ENSMUSG00000020271, ENSMUSG00000028059, ENSMUSG00000027883, ENSMUSG00000029104, ENSMUSG00000022114, ENSMUSG00000029910, ENSMUSG00000026930, ENSMUSG00000022678, ENSMUSG00000020745, ENSMUSG00000024926, ENSMUSG00000039298, ENSMUSG00000018736, ENSMUSG00000039842, ENSMUSG00000025809, ENSMUSG00000050953,…	6498	37	18797	1.64182	1	0.335569	0.330568
GOTERM_BP_DIRECT	GO:1900182	positive regulation of protein localization to nucleus	21	0.295027	0.0115761	ENSMUSG00000026496, ENSMUSG00000028458, ENSMUSG00000000058, ENSMUSG00000025034, ENSMUSG00000033170, ENSMUSG00000003068, ENSMUSG00000020451, ENSMUSG00000000120, ENSMUSG00000061665, ENSMUSG00000044303, ENSMUSG00000027646, ENSMUSG00000087260, ENSMUSG00000038150, ENSMUSG00000001729, ENSMUSG00000027803, ENSMUSG00000002603, ENSMUSG00000031668, ENSMUSG00000014303, ENSMUSG00000039239, ENSMUSG00000037712,…	6498	37	18797	1.64182	1	0.335569	0.330568
GOTERM_BP_DIRECT	GO:0016485	protein processing	45	0.6322	0.0116176	ENSMUSG00000038806, ENSMUSG00000040605, ENSMUSG00000053024, ENSMUSG00000032086, ENSMUSG00000021193, ENSMUSG00000054693, ENSMUSG00000052593, ENSMUSG00000028128, ENSMUSG00000020087, ENSMUSG00000048776, ENSMUSG00000043635, ENSMUSG00000022346, ENSMUSG00000024527, ENSMUSG00000031835, ENSMUSG00000019969, ENSMUSG00000038564, ENSMUSG00000037852, ENSMUSG00000074622, ENSMUSG00000036545, ENSMUSG00000053626,…	6498	95	18797	1.37024	1	0.335779	0.330775
GOTERM_BP_DIRECT	GO:0006412	translation	119	1.67182	0.0117205	ENSMUSG00000057863, ENSMUSG00000028861, ENSMUSG00000022241, ENSMUSG00000049960, ENSMUSG00000027774, ENSMUSG00000028107, ENSMUSG00000048758, ENSMUSG00000022889, ENSMUSG00000001707, ENSMUSG00000073838, ENSMUSG00000043572, ENSMUSG00000037851, ENSMUSG00000079641, ENSMUSG00000024493, ENSMUSG00000012848, ENSMUSG00000072692, ENSMUSG00000024135, ENSMUSG00000003970, ENSMUSG00000003299, ENSMUSG00000040731,…	6498	287	18797	1.19943	1	0.337157	0.332133
GOTERM_BP_DIRECT	GO:0046854	phosphatidylinositol phosphorylation	24	0.337173	0.0117341	ENSMUSG00000039936, ENSMUSG00000033530, ENSMUSG00000030660, ENSMUSG00000032462, ENSMUSG00000053113, ENSMUSG00000056153, ENSMUSG00000036918, ENSMUSG00000027665, ENSMUSG00000028995, ENSMUSG00000028698, ENSMUSG00000026102, ENSMUSG00000027531, ENSMUSG00000041417, ENSMUSG00000025178, ENSMUSG00000003752, ENSMUSG00000026617, ENSMUSG00000024525, ENSMUSG00000066324, ENSMUSG00000038485, ENSMUSG00000020658,…	6498	44	18797	1.57786	1	0.337157	0.332133
GOTERM_BP_DIRECT	GO:0016601	Rac protein signal transduction	17	0.238831	0.0118998	ENSMUSG00000033940, ENSMUSG00000057315, ENSMUSG00000026782, ENSMUSG00000002489, ENSMUSG00000026024, ENSMUSG00000028868, ENSMUSG00000044447, ENSMUSG00000020476, ENSMUSG00000001847, ENSMUSG00000018012, ENSMUSG00000041112, ENSMUSG00000021910, ENSMUSG00000039960, ENSMUSG00000034066, ENSMUSG00000073982, ENSMUSG00000030447, ENSMUSG00000031841	6498	28	18797	1.7563	1	0.339925	0.334859
GOTERM_BP_DIRECT	GO:0035023	regulation of Rho protein signal transduction	17	0.238831	0.0118998	ENSMUSG00000032356, ENSMUSG00000030220, ENSMUSG00000025132, ENSMUSG00000052298, ENSMUSG00000032194, ENSMUSG00000009681, ENSMUSG00000004568, ENSMUSG00000028059, ENSMUSG00000021662, ENSMUSG00000024304, ENSMUSG00000066406, ENSMUSG00000019467, ENSMUSG00000071176, ENSMUSG00000021708, ENSMUSG00000032702, ENSMUSG00000031523, ENSMUSG00000059714	6498	28	18797	1.7563	1	0.339925	0.334859
GOTERM_BP_DIRECT	GO:0006282	regulation of DNA repair	29	0.407418	0.0122926	ENSMUSG00000028560, ENSMUSG00000003680, ENSMUSG00000027671, ENSMUSG00000042506, ENSMUSG00000027751, ENSMUSG00000026563, ENSMUSG00000003541, ENSMUSG00000025138, ENSMUSG00000037570, ENSMUSG00000039231, ENSMUSG00000021738, ENSMUSG00000042185, ENSMUSG00000078348, ENSMUSG00000035234, ENSMUSG00000030079, ENSMUSG00000059995, ENSMUSG00000021264, ENSMUSG00000047989, ENSMUSG00000025049, ENSMUSG00000043866,…	6498	56	18797	1.49802	1	0.350123	0.344906
GOTERM_BP_DIRECT	GO:0008203	cholesterol metabolic process	54	0.75864	0.0124865	ENSMUSG00000032245, ENSMUSG00000039519, ENSMUSG00000032485, ENSMUSG00000025198, ENSMUSG00000003721, ENSMUSG00000021273, ENSMUSG00000001467, ENSMUSG00000021670, ENSMUSG00000003123, ENSMUSG00000026600, ENSMUSG00000024588, ENSMUSG00000031835, ENSMUSG00000031996, ENSMUSG00000018217, ENSMUSG00000035237, ENSMUSG00000035953, ENSMUSG00000022351, ENSMUSG00000024413, ENSMUSG00000026317, ENSMUSG00000041544,…	6498	118	18797	1.32379	1	0.354616	0.349331
GOTERM_BP_DIRECT	GO:0006479	protein methylation	20	0.280978	0.0129533	ENSMUSG00000032178, ENSMUSG00000059851, ENSMUSG00000030350, ENSMUSG00000032185, ENSMUSG00000024360, ENSMUSG00000023110, ENSMUSG00000002017, ENSMUSG00000061589, ENSMUSG00000026603, ENSMUSG00000021311, ENSMUSG00000027404, ENSMUSG00000020423, ENSMUSG00000025956, ENSMUSG00000039662, ENSMUSG00000054823, ENSMUSG00000030505, ENSMUSG00000039345, ENSMUSG00000032579, ENSMUSG00000036478, ENSMUSG00000030763	6498	35	18797	1.65299	1	0.363657	0.358238
GOTERM_BP_DIRECT	GO:0030071	regulation of mitotic metaphase/anaphase transition	20	0.280978	0.0129533	ENSMUSG00000030584, ENSMUSG00000007880, ENSMUSG00000029580, ENSMUSG00000032187, ENSMUSG00000027671, ENSMUSG00000029681, ENSMUSG00000032481, ENSMUSG00000029176, ENSMUSG00000069729, ENSMUSG00000021221, ENSMUSG00000029712, ENSMUSG00000025369, ENSMUSG00000000902, ENSMUSG00000028949, ENSMUSG00000023018, ENSMUSG00000026749, ENSMUSG00000024921, ENSMUSG00000024826, ENSMUSG00000078619, ENSMUSG00000033237	6498	35	18797	1.65299	1	0.363657	0.358238
GOTERM_BP_DIRECT	GO:0045765	regulation of angiogenesis	20	0.280978	0.0129533	ENSMUSG00000031486, ENSMUSG00000030123, ENSMUSG00000031465, ENSMUSG00000032035, ENSMUSG00000028476, ENSMUSG00000059456, ENSMUSG00000029669, ENSMUSG00000042745, ENSMUSG00000001034, ENSMUSG00000027954, ENSMUSG00000021256, ENSMUSG00000022425, ENSMUSG00000038650, ENSMUSG00000022505, ENSMUSG00000023905, ENSMUSG00000031987, ENSMUSG00000031963, ENSMUSG00000037568, ENSMUSG00000037966, ENSMUSG00000039745	6498	35	18797	1.65299	1	0.363657	0.358238
GOTERM_BP_DIRECT	GO:0021510	spinal cord development	20	0.280978	0.0129533	ENSMUSG00000011658, ENSMUSG00000032078, ENSMUSG00000076431, ENSMUSG00000028134, ENSMUSG00000053398, ENSMUSG00000027671, ENSMUSG00000028991, ENSMUSG00000025020, ENSMUSG00000063632, ENSMUSG00000022055, ENSMUSG00000029712, ENSMUSG00000001729, ENSMUSG00000001911, ENSMUSG00000030847, ENSMUSG00000051817, ENSMUSG00000034462, ENSMUSG00000017417, ENSMUSG00000032855, ENSMUSG00000013236, ENSMUSG00000030400	6498	35	18797	1.65299	1	0.363657	0.358238
GOTERM_BP_DIRECT	GO:0036120	cellular response to platelet-derived growth factor stimulus	16	0.224782	0.0131709	ENSMUSG00000033763, ENSMUSG00000032050, ENSMUSG00000000489, ENSMUSG00000040354, ENSMUSG00000006304, ENSMUSG00000027646, ENSMUSG00000045038, ENSMUSG00000024835, ENSMUSG00000020689, ENSMUSG00000035385, ENSMUSG00000034342, ENSMUSG00000039005, ENSMUSG00000030536, ENSMUSG00000014932, ENSMUSG00000032006, ENSMUSG00000019843	6498	26	18797	1.78015	1	0.364562	0.359129
GOTERM_BP_DIRECT	GO:0008637	apoptotic mitochondrial changes	16	0.224782	0.0131709	ENSMUSG00000028124, ENSMUSG00000020085, ENSMUSG00000004446, ENSMUSG00000007659, ENSMUSG00000009630, ENSMUSG00000068921, ENSMUSG00000044303, ENSMUSG00000003873, ENSMUSG00000047139, ENSMUSG00000027937, ENSMUSG00000001729, ENSMUSG00000021868, ENSMUSG00000006818, ENSMUSG00000051234, ENSMUSG00000031633, ENSMUSG00000057329	6498	26	18797	1.78015	1	0.364562	0.359129
GOTERM_BP_DIRECT	GO:0000462	maturation of SSU-rRNA from tricistronic rRNA transcript (SSU-rRNA, 5.8S rRNA, LSU-rRNA)	16	0.224782	0.0131709	ENSMUSG00000040952, ENSMUSG00000016181, ENSMUSG00000023971, ENSMUSG00000061458, ENSMUSG00000022204, ENSMUSG00000041057, ENSMUSG00000070697, ENSMUSG00000024608, ENSMUSG00000020228, ENSMUSG00000032834, ENSMUSG00000032977, ENSMUSG00000050244, ENSMUSG00000029480, ENSMUSG00000035575, ENSMUSG00000030138, ENSMUSG00000030400	6498	26	18797	1.78015	1	0.364562	0.359129
GOTERM_BP_DIRECT	GO:0006509	membrane protein ectodomain proteolysis	16	0.224782	0.0131709	ENSMUSG00000032375, ENSMUSG00000040605, ENSMUSG00000032086, ENSMUSG00000052593, ENSMUSG00000054693, ENSMUSG00000010609, ENSMUSG00000021583, ENSMUSG00000027366, ENSMUSG00000022443, ENSMUSG00000029468, ENSMUSG00000026778, ENSMUSG00000039952, ENSMUSG00000019969, ENSMUSG00000032913, ENSMUSG00000015750, ENSMUSG00000011256	6498	26	18797	1.78015	1	0.364562	0.359129
GOTERM_BP_DIRECT	GO:0043967	histone H4 acetylation	23	0.323124	0.0131715	ENSMUSG00000005045, ENSMUSG00000026283, ENSMUSG00000030079, ENSMUSG00000029580, ENSMUSG00000029670, ENSMUSG00000027671, ENSMUSG00000020171, ENSMUSG00000020893, ENSMUSG00000020167, ENSMUSG00000027569, ENSMUSG00000047669, ENSMUSG00000024764, ENSMUSG00000029712, ENSMUSG00000062270, ENSMUSG00000047821, ENSMUSG00000037032, ENSMUSG00000039068, ENSMUSG00000020647, ENSMUSG00000024926, ENSMUSG00000045482,…	6498	42	18797	1.58412	1	0.364562	0.359129
GOTERM_BP_DIRECT	GO:0031532	actin cytoskeleton reorganization	33	0.463613	0.013464	ENSMUSG00000031078, ENSMUSG00000052397, ENSMUSG00000053046, ENSMUSG00000027692, ENSMUSG00000008859, ENSMUSG00000022443, ENSMUSG00000023972, ENSMUSG00000042700, ENSMUSG00000056071, ENSMUSG00000021279, ENSMUSG00000020388, ENSMUSG00000022565, ENSMUSG00000021118, ENSMUSG00000031714, ENSMUSG00000034066, ENSMUSG00000020827, ENSMUSG00000050310, ENSMUSG00000059923, ENSMUSG00000026270, ENSMUSG00000033420,…	6498	66	18797	1.44637	1	0.370562	0.36504
GOTERM_BP_DIRECT	GO:0009966	regulation of signal transduction	33	0.463613	0.013464	ENSMUSG00000028381, ENSMUSG00000052298, ENSMUSG00000052155, ENSMUSG00000027351, ENSMUSG00000058571, ENSMUSG00000025213, ENSMUSG00000000532, ENSMUSG00000003228, ENSMUSG00000021156, ENSMUSG00000024304, ENSMUSG00000042249, ENSMUSG00000041297, ENSMUSG00000045671, ENSMUSG00000034220, ENSMUSG00000031119, ENSMUSG00000074886, ENSMUSG00000025083, ENSMUSG00000029101, ENSMUSG00000030530, ENSMUSG00000039804,…	6498	66	18797	1.44637	1	0.370562	0.36504
GOTERM_BP_DIRECT	GO:0042147	retrograde transport, endosome to Golgi	37	0.519809	0.0141228	ENSMUSG00000079477, ENSMUSG00000024101, ENSMUSG00000040723, ENSMUSG00000022125, ENSMUSG00000010392, ENSMUSG00000020802, ENSMUSG00000035890, ENSMUSG00000022749, ENSMUSG00000034484, ENSMUSG00000032549, ENSMUSG00000014353, ENSMUSG00000030982, ENSMUSG00000034006, ENSMUSG00000026470, ENSMUSG00000035901, ENSMUSG00000029560, ENSMUSG00000002741, ENSMUSG00000027522, ENSMUSG00000026433, ENSMUSG00000056185,…	6498	76	18797	1.40831	1	0.387606	0.38183
GOTERM_BP_DIRECT	GO:0001889	liver development	47	0.660298	0.0143118	ENSMUSG00000015806, ENSMUSG00000009569, ENSMUSG00000032047, ENSMUSG00000009406, ENSMUSG00000032187, ENSMUSG00000076441, ENSMUSG00000001280, ENSMUSG00000027875, ENSMUSG00000028864, ENSMUSG00000029516, ENSMUSG00000020484, ENSMUSG00000027878, ENSMUSG00000025533, ENSMUSG00000009566, ENSMUSG00000043013, ENSMUSG00000026923, ENSMUSG00000045991, ENSMUSG00000022528, ENSMUSG00000024927, ENSMUSG00000006818,…	6498	101	18797	1.34612	1	0.390509	0.384691
GOTERM_BP_DIRECT	GO:0030512	negative regulation of transforming growth factor beta receptor signaling pathway	43	0.604102	0.0144261	ENSMUSG00000030782, ENSMUSG00000033335, ENSMUSG00000080268, ENSMUSG00000024260, ENSMUSG00000027351, ENSMUSG00000052593, ENSMUSG00000021096, ENSMUSG00000040249, ENSMUSG00000000058, ENSMUSG00000024122, ENSMUSG00000021253, ENSMUSG00000020484, ENSMUSG00000028800, ENSMUSG00000026864, ENSMUSG00000024544, ENSMUSG00000043013, ENSMUSG00000063382, ENSMUSG00000045991, ENSMUSG00000049907, ENSMUSG00000038780,…	6498	91	18797	1.3669	1	0.390509	0.384691
GOTERM_BP_DIRECT	GO:0042771	intrinsic apoptotic signaling pathway in response to DNA damage by p53 class mediator	19	0.266929	0.0144946	ENSMUSG00000032267, ENSMUSG00000008730, ENSMUSG00000034659, ENSMUSG00000028630, ENSMUSG00000004071, ENSMUSG00000024392, ENSMUSG00000002083, ENSMUSG00000024151, ENSMUSG00000041801, ENSMUSG00000023067, ENSMUSG00000024521, ENSMUSG00000021039, ENSMUSG00000030609, ENSMUSG00000025647, ENSMUSG00000030717, ENSMUSG00000020108, ENSMUSG00000036781, ENSMUSG00000017843, ENSMUSG00000036986	6498	33	18797	1.66551	1	0.390509	0.384691
GOTERM_BP_DIRECT	GO:0031032	actomyosin structure organization	19	0.266929	0.0144946	ENSMUSG00000024290, ENSMUSG00000048285, ENSMUSG00000049122, ENSMUSG00000026383, ENSMUSG00000024376, ENSMUSG00000029516, ENSMUSG00000020580, ENSMUSG00000000631, ENSMUSG00000028434, ENSMUSG00000024044, ENSMUSG00000022443, ENSMUSG00000027624, ENSMUSG00000004665, ENSMUSG00000021279, ENSMUSG00000027238, ENSMUSG00000030739, ENSMUSG00000020900, ENSMUSG00000053931, ENSMUSG00000019978	6498	33	18797	1.66551	1	0.390509	0.384691
GOTERM_BP_DIRECT	GO:0045821	positive regulation of glycolytic process	15	0.210733	0.0145475	ENSMUSG00000034997, ENSMUSG00000025583, ENSMUSG00000024142, ENSMUSG00000028991, ENSMUSG00000021482, ENSMUSG00000022892, ENSMUSG00000060961, ENSMUSG00000029468, ENSMUSG00000021255, ENSMUSG00000005534, ENSMUSG00000022346, ENSMUSG00000023019, ENSMUSG00000028518, ENSMUSG00000019969, ENSMUSG00000050697	6498	24	18797	1.80796	1	0.390509	0.384691
GOTERM_BP_DIRECT	GO:1900242	regulation of synaptic vesicle endocytosis	15	0.210733	0.0145475	ENSMUSG00000036438, ENSMUSG00000022092, ENSMUSG00000024290, ENSMUSG00000029580, ENSMUSG00000034902, ENSMUSG00000019370, ENSMUSG00000070570, ENSMUSG00000040722, ENSMUSG00000026696, ENSMUSG00000062202, ENSMUSG00000003200, ENSMUSG00000001175, ENSMUSG00000024743, ENSMUSG00000002365, ENSMUSG00000033419	6498	24	18797	1.80796	1	0.390509	0.384691
GOTERM_BP_DIRECT	GO:2000249	regulation of actin cytoskeleton reorganization	15	0.210733	0.0145475	ENSMUSG00000030220, ENSMUSG00000025132, ENSMUSG00000059456, ENSMUSG00000063531, ENSMUSG00000061665, ENSMUSG00000022211, ENSMUSG00000027878, ENSMUSG00000027239, ENSMUSG00000024621, ENSMUSG00000001946, ENSMUSG00000021338, ENSMUSG00000002603, ENSMUSG00000009292, ENSMUSG00000038650, ENSMUSG00000050357	6498	24	18797	1.80796	1	0.390509	0.384691
GOTERM_BP_DIRECT	GO:0006809	nitric oxide biosynthetic process	15	0.210733	0.0145475	ENSMUSG00000031596, ENSMUSG00000028194, ENSMUSG00000029470, ENSMUSG00000029361, ENSMUSG00000024087, ENSMUSG00000021270, ENSMUSG00000007655, ENSMUSG00000018042, ENSMUSG00000047123, ENSMUSG00000031904, ENSMUSG00000016206, ENSMUSG00000031924, ENSMUSG00000039005, ENSMUSG00000033735, ENSMUSG00000032238	6498	24	18797	1.80796	1	0.390509	0.384691
GOTERM_BP_DIRECT	GO:2001234	negative regulation of apoptotic signaling pathway	22	0.309076	0.0147915	ENSMUSG00000000282, ENSMUSG00000032562, ENSMUSG00000048482, ENSMUSG00000023011, ENSMUSG00000010609, ENSMUSG00000023010, ENSMUSG00000022564, ENSMUSG00000003873, ENSMUSG00000006301, ENSMUSG00000040687, ENSMUSG00000000001, ENSMUSG00000026739, ENSMUSG00000026826, ENSMUSG00000018697, ENSMUSG00000041420, ENSMUSG00000014301, ENSMUSG00000019969, ENSMUSG00000018537, ENSMUSG00000022619, ENSMUSG00000030678,…	6498	40	18797	1.591	1	0.395975	0.390075
GOTERM_BP_DIRECT	GO:0000381	regulation of alternative mRNA splicing, via spliceosome	34	0.477662	0.0155128	ENSMUSG00000006498, ENSMUSG00000055065, ENSMUSG00000064138, ENSMUSG00000025576, ENSMUSG00000060475, ENSMUSG00000024268, ENSMUSG00000028609, ENSMUSG00000028409, ENSMUSG00000015165, ENSMUSG00000035011, ENSMUSG00000074102, ENSMUSG00000039810, ENSMUSG00000054679, ENSMUSG00000032940, ENSMUSG00000027680, ENSMUSG00000033565, ENSMUSG00000028790, ENSMUSG00000032297, ENSMUSG00000063919, ENSMUSG00000025580,…	6498	69	18797	1.42541	1	0.413112	0.406956
GOTERM_BP_DIRECT	GO:0031623	receptor internalization	27	0.37932	0.0155159	ENSMUSG00000033335, ENSMUSG00000001240, ENSMUSG00000004451, ENSMUSG00000052397, ENSMUSG00000053024, ENSMUSG00000000290, ENSMUSG00000040249, ENSMUSG00000008859, ENSMUSG00000029512, ENSMUSG00000042249, ENSMUSG00000022841, ENSMUSG00000060216, ENSMUSG00000020524, ENSMUSG00000059923, ENSMUSG00000056515, ENSMUSG00000033981, ENSMUSG00000005534, ENSMUSG00000007655, ENSMUSG00000040016, ENSMUSG00000024858,…	6498	52	18797	1.502	1	0.413112	0.406956
GOTERM_BP_DIRECT	GO:0001525	angiogenesis	118	1.65777	0.016018	ENSMUSG00000028064, ENSMUSG00000063506, ENSMUSG00000031990, ENSMUSG00000025473, ENSMUSG00000024140, ENSMUSG00000023175, ENSMUSG00000028868, ENSMUSG00000028108, ENSMUSG00000068114, ENSMUSG00000018377, ENSMUSG00000068196, ENSMUSG00000033933, ENSMUSG00000070327, ENSMUSG00000054364, ENSMUSG00000031465, ENSMUSG00000030770, ENSMUSG00000027087, ENSMUSG00000029669, ENSMUSG00000030093, ENSMUSG00000001435,…	6498	287	18797	1.18935	1	0.419787	0.413532
GOTERM_BP_DIRECT	GO:0006998	nuclear envelope organization	14	0.196684	0.0160237	ENSMUSG00000028063, ENSMUSG00000036817, ENSMUSG00000024590, ENSMUSG00000048661, ENSMUSG00000022142, ENSMUSG00000044857, ENSMUSG00000044700, ENSMUSG00000038180, ENSMUSG00000026849, ENSMUSG00000030409, ENSMUSG00000062075, ENSMUSG00000032939, ENSMUSG00000031953, ENSMUSG00000033589	6498	22	18797	1.84083	1	0.419787	0.413532
GOTERM_BP_DIRECT	GO:0042274	ribosomal small subunit biogenesis	14	0.196684	0.0160237	ENSMUSG00000006333, ENSMUSG00000025290, ENSMUSG00000032288, ENSMUSG00000004561, ENSMUSG00000028495, ENSMUSG00000040952, ENSMUSG00000063457, ENSMUSG00000061477, ENSMUSG00000061787, ENSMUSG00000023971, ENSMUSG00000036160, ENSMUSG00000001569, ENSMUSG00000019814, ENSMUSG00000030400	6498	22	18797	1.84083	1	0.419787	0.413532
GOTERM_BP_DIRECT	GO:0061744	motor behavior	14	0.196684	0.0160237	ENSMUSG00000033676, ENSMUSG00000039419, ENSMUSG00000033396, ENSMUSG00000001751, ENSMUSG00000024431, ENSMUSG00000041329, ENSMUSG00000061731, ENSMUSG00000040389, ENSMUSG00000006731, ENSMUSG00000038150, ENSMUSG00000072235, ENSMUSG00000050697, ENSMUSG00000031865, ENSMUSG00000018217	6498	22	18797	1.84083	1	0.419787	0.413532
GOTERM_BP_DIRECT	GO:0006654	phosphatidic acid biosynthetic process	14	0.196684	0.0160237	ENSMUSG00000007950, ENSMUSG00000032540, ENSMUSG00000040479, ENSMUSG00000020593, ENSMUSG00000022861, ENSMUSG00000026922, ENSMUSG00000041653, ENSMUSG00000025357, ENSMUSG00000024978, ENSMUSG00000036095, ENSMUSG00000031808, ENSMUSG00000037062, ENSMUSG00000034254, ENSMUSG00000070738	6498	22	18797	1.84083	1	0.419787	0.413532
GOTERM_BP_DIRECT	GO:1903077	negative regulation of protein localization to plasma membrane	14	0.196684	0.0160237	ENSMUSG00000037519, ENSMUSG00000022150, ENSMUSG00000007659, ENSMUSG00000024143, ENSMUSG00000026344, ENSMUSG00000006301, ENSMUSG00000022841, ENSMUSG00000021224, ENSMUSG00000026626, ENSMUSG00000047126, ENSMUSG00000042761, ENSMUSG00000000303, ENSMUSG00000002603, ENSMUSG00000035247	6498	22	18797	1.84083	1	0.419787	0.413532
GOTERM_BP_DIRECT	GO:0099560	synaptic membrane adhesion	18	0.25288	0.0162186	ENSMUSG00000036957, ENSMUSG00000032076, ENSMUSG00000033295, ENSMUSG00000058571, ENSMUSG00000048304, ENSMUSG00000001507, ENSMUSG00000022514, ENSMUSG00000049939, ENSMUSG00000045045, ENSMUSG00000039385, ENSMUSG00000062991, ENSMUSG00000034275, ENSMUSG00000051379, ENSMUSG00000031119, ENSMUSG00000047085, ENSMUSG00000035566, ENSMUSG00000013236, ENSMUSG00000059857	6498	31	18797	1.67965	1	0.423758	0.417444
GOTERM_BP_DIRECT	GO:0007032	endosome organization	24	0.337173	0.0162755	ENSMUSG00000034216, ENSMUSG00000026470, ENSMUSG00000074582, ENSMUSG00000032560, ENSMUSG00000027363, ENSMUSG00000004843, ENSMUSG00000024101, ENSMUSG00000019173, ENSMUSG00000003269, ENSMUSG00000026024, ENSMUSG00000025178, ENSMUSG00000022257, ENSMUSG00000049969, ENSMUSG00000044134, ENSMUSG00000044465, ENSMUSG00000000711, ENSMUSG00000034560, ENSMUSG00000038301, ENSMUSG00000033628, ENSMUSG00000052566,…	6498	45	18797	1.54279	1	0.424115	0.417795
GOTERM_BP_DIRECT	GO:0000278	mitotic cell cycle	62	0.871031	0.0164634	ENSMUSG00000019907, ENSMUSG00000026484, ENSMUSG00000058672, ENSMUSG00000030061, ENSMUSG00000014859, ENSMUSG00000026202, ENSMUSG00000029516, ENSMUSG00000024660, ENSMUSG00000020661, ENSMUSG00000042364, ENSMUSG00000047777, ENSMUSG00000039230, ENSMUSG00000027937, ENSMUSG00000025758, ENSMUSG00000025912, ENSMUSG00000024947, ENSMUSG00000004936, ENSMUSG00000021918, ENSMUSG00000043091, ENSMUSG00000038619,…	6498	140	18797	1.28107	1	0.427364	0.420996
GOTERM_BP_DIRECT	GO:0019882	antigen processing and presentation	21	0.295027	0.0166183	ENSMUSG00000032202, ENSMUSG00000037649, ENSMUSG00000002059, ENSMUSG00000036908, ENSMUSG00000002983, ENSMUSG00000061232, ENSMUSG00000004207, ENSMUSG00000020198, ENSMUSG00000020671, ENSMUSG00000061731, ENSMUSG00000003411, ENSMUSG00000024610, ENSMUSG00000019478, ENSMUSG00000024338, ENSMUSG00000021700, ENSMUSG00000000711, ENSMUSG00000036594, ENSMUSG00000073421, ENSMUSG00000073411, ENSMUSG00000036943,…	6498	38	18797	1.59862	1	0.427364	0.420996
GOTERM_BP_DIRECT	GO:1904646	cellular response to beta-amyloid	21	0.295027	0.0166183	ENSMUSG00000034656, ENSMUSG00000040907, ENSMUSG00000021190, ENSMUSG00000026496, ENSMUSG00000032086, ENSMUSG00000022194, ENSMUSG00000026235, ENSMUSG00000040249, ENSMUSG00000022892, ENSMUSG00000005656, ENSMUSG00000028664, ENSMUSG00000005533, ENSMUSG00000000120, ENSMUSG00000027009, ENSMUSG00000048756, ENSMUSG00000026656, ENSMUSG00000022812, ENSMUSG00000019969, ENSMUSG00000039005, ENSMUSG00000050953,…	6498	38	18797	1.59862	1	0.427364	0.420996
GOTERM_BP_DIRECT	GO:0042594	response to starvation	21	0.295027	0.0166183	ENSMUSG00000032047, ENSMUSG00000062908, ENSMUSG00000013629, ENSMUSG00000040618, ENSMUSG00000027875, ENSMUSG00000024256, ENSMUSG00000056493, ENSMUSG00000047904, ENSMUSG00000029512, ENSMUSG00000048756, ENSMUSG00000019796, ENSMUSG00000022546, ENSMUSG00000044786, ENSMUSG00000019577, ENSMUSG00000023923, ENSMUSG00000022407, ENSMUSG00000015656, ENSMUSG00000029193, ENSMUSG00000034342, ENSMUSG00000030314,…	6498	38	18797	1.59862	1	0.427364	0.420996
GOTERM_BP_DIRECT	GO:0001975	response to amphetamine	21	0.295027	0.0166183	ENSMUSG00000026360, ENSMUSG00000036438, ENSMUSG00000028161, ENSMUSG00000061718, ENSMUSG00000019370, ENSMUSG00000025630, ENSMUSG00000023034, ENSMUSG00000000214, ENSMUSG00000001175, ENSMUSG00000024524, ENSMUSG00000026723, ENSMUSG00000022489, ENSMUSG00000023017, ENSMUSG00000026959, ENSMUSG00000026826, ENSMUSG00000038530, ENSMUSG00000031616, ENSMUSG00000030844, ENSMUSG00000058427, ENSMUSG00000038976,…	6498	38	18797	1.59862	1	0.427364	0.420996
GOTERM_BP_DIRECT	GO:0071320	cellular response to cAMP	31	0.435516	0.0169394	ENSMUSG00000031574, ENSMUSG00000079055, ENSMUSG00000052397, ENSMUSG00000024087, ENSMUSG00000076441, ENSMUSG00000026185, ENSMUSG00000004655, ENSMUSG00000023259, ENSMUSG00000000792, ENSMUSG00000026864, ENSMUSG00000042644, ENSMUSG00000021730, ENSMUSG00000023019, ENSMUSG00000068798, ENSMUSG00000037035, ENSMUSG00000034462, ENSMUSG00000030102, ENSMUSG00000028051, ENSMUSG00000052681, ENSMUSG00000032051,…	6498	62	18797	1.44637	1	0.434481	0.428007
GOTERM_BP_DIRECT	GO:1904754	positive regulation of vascular associated smooth muscle cell migration	13	0.182636	0.0175843	ENSMUSG00000031980, ENSMUSG00000026185, ENSMUSG00000040249, ENSMUSG00000020184, ENSMUSG00000000489, ENSMUSG00000022893, ENSMUSG00000001761, ENSMUSG00000044447, ENSMUSG00000021974, ENSMUSG00000042121, ENSMUSG00000024713, ENSMUSG00000030536, ENSMUSG00000030774	6498	20	18797	1.88028	1	0.448675	0.441989
GOTERM_BP_DIRECT	GO:0046827	positive regulation of protein export from nucleus	13	0.182636	0.0175843	ENSMUSG00000075284, ENSMUSG00000031451, ENSMUSG00000030272, ENSMUSG00000028333, ENSMUSG00000021096, ENSMUSG00000020184, ENSMUSG00000005469, ENSMUSG00000024604, ENSMUSG00000022812, ENSMUSG00000001964, ENSMUSG00000030847, ENSMUSG00000020849, ENSMUSG00000047281	6498	20	18797	1.88028	1	0.448675	0.441989
GOTERM_BP_DIRECT	GO:0030030	cell projection organization	86	1.2082	0.0176597	ENSMUSG00000034227, ENSMUSG00000031592, ENSMUSG00000029790, ENSMUSG00000024065, ENSMUSG00000014859, ENSMUSG00000025235, ENSMUSG00000022364, ENSMUSG00000027378, ENSMUSG00000040860, ENSMUSG00000024667, ENSMUSG00000028745, ENSMUSG00000013160, ENSMUSG00000022722, ENSMUSG00000037890, ENSMUSG00000022604, ENSMUSG00000009030, ENSMUSG00000046562, ENSMUSG00000055809, ENSMUSG00000038301, ENSMUSG00000031755,…	6498	203	18797	1.22549	1	0.449428	0.442731
GOTERM_BP_DIRECT	GO:0071363	cellular response to growth factor stimulus	37	0.519809	0.0178574	ENSMUSG00000031451, ENSMUSG00000027293, ENSMUSG00000026281, ENSMUSG00000032440, ENSMUSG00000052155, ENSMUSG00000000532, ENSMUSG00000023277, ENSMUSG00000062312, ENSMUSG00000021253, ENSMUSG00000000214, ENSMUSG00000028228, ENSMUSG00000025958, ENSMUSG00000021733, ENSMUSG00000001729, ENSMUSG00000001964, ENSMUSG00000018593, ENSMUSG00000059409, ENSMUSG00000030421, ENSMUSG00000050511, ENSMUSG00000031465,…	6498	77	18797	1.39002	1	0.453281	0.446527
GOTERM_BP_DIRECT	GO:0010508	positive regulation of autophagy	41	0.576004	0.0179185	ENSMUSG00000030660, ENSMUSG00000057143, ENSMUSG00000023990, ENSMUSG00000024286, ENSMUSG00000025034, ENSMUSG00000003068, ENSMUSG00000020484, ENSMUSG00000029512, ENSMUSG00000048756, ENSMUSG00000001761, ENSMUSG00000020289, ENSMUSG00000066551, ENSMUSG00000021559, ENSMUSG00000035273, ENSMUSG00000024926, ENSMUSG00000004936, ENSMUSG00000030966, ENSMUSG00000050697, ENSMUSG00000036206, ENSMUSG00000024290,…	6498	87	18797	1.36324	1	0.45354	0.446782
GOTERM_BP_DIRECT	GO:0006378	mRNA polyadenylation	17	0.238831	0.0181453	ENSMUSG00000006651, ENSMUSG00000036779, ENSMUSG00000027079, ENSMUSG00000027893, ENSMUSG00000026361, ENSMUSG00000022194, ENSMUSG00000022892, ENSMUSG00000041328, ENSMUSG00000029038, ENSMUSG00000024400, ENSMUSG00000029227, ENSMUSG00000023118, ENSMUSG00000071645, ENSMUSG00000041781, ENSMUSG00000042167, ENSMUSG00000034022, ENSMUSG00000053536	6498	29	18797	1.69574	1	0.45354	0.446782
GOTERM_BP_DIRECT	GO:0046856	phosphatidylinositol dephosphorylation	17	0.238831	0.0181453	ENSMUSG00000028221, ENSMUSG00000025240, ENSMUSG00000025477, ENSMUSG00000006127, ENSMUSG00000045934, ENSMUSG00000042105, ENSMUSG00000026925, ENSMUSG00000021987, ENSMUSG00000039431, ENSMUSG00000023805, ENSMUSG00000034570, ENSMUSG00000013663, ENSMUSG00000039458, ENSMUSG00000035078, ENSMUSG00000030522, ENSMUSG00000018401, ENSMUSG00000035953	6498	29	18797	1.69574	1	0.45354	0.446782
GOTERM_BP_DIRECT	GO:1902042	negative regulation of extrinsic apoptotic signaling pathway via death domain receptors	17	0.238831	0.0181453	ENSMUSG00000029474, ENSMUSG00000032463, ENSMUSG00000026031, ENSMUSG00000023011, ENSMUSG00000028864, ENSMUSG00000007659, ENSMUSG00000063856, ENSMUSG00000005413, ENSMUSG00000006301, ENSMUSG00000020696, ENSMUSG00000022812, ENSMUSG00000019850, ENSMUSG00000054717, ENSMUSG00000014776, ENSMUSG00000010751, ENSMUSG00000013698, ENSMUSG00000037613	6498	29	18797	1.69574	1	0.45354	0.446782
GOTERM_BP_DIRECT	GO:0048266	behavioral response to pain	17	0.238831	0.0181453	ENSMUSG00000034656, ENSMUSG00000039419, ENSMUSG00000079056, ENSMUSG00000029470, ENSMUSG00000028991, ENSMUSG00000067714, ENSMUSG00000041736, ENSMUSG00000024798, ENSMUSG00000005952, ENSMUSG00000042116, ENSMUSG00000022952, ENSMUSG00000001729, ENSMUSG00000026509, ENSMUSG00000034533, ENSMUSG00000034115, ENSMUSG00000048070, ENSMUSG00000018634	6498	29	18797	1.69574	1	0.45354	0.446782
GOTERM_BP_DIRECT	GO:0019915	lipid storage	17	0.238831	0.0181453	ENSMUSG00000028494, ENSMUSG00000004043, ENSMUSG00000048490, ENSMUSG00000024197, ENSMUSG00000025232, ENSMUSG00000007655, ENSMUSG00000022555, ENSMUSG00000000594, ENSMUSG00000006731, ENSMUSG00000021665, ENSMUSG00000020038, ENSMUSG00000068742, ENSMUSG00000025509, ENSMUSG00000030747, ENSMUSG00000020919, ENSMUSG00000037669, ENSMUSG00000033788	6498	29	18797	1.69574	1	0.45354	0.446782
GOTERM_BP_DIRECT	GO:0031663	lipopolysaccharide-mediated signaling pathway	23	0.323124	0.0183105	ENSMUSG00000005893, ENSMUSG00000027398, ENSMUSG00000027164, ENSMUSG00000042228, ENSMUSG00000000982, ENSMUSG00000026104, ENSMUSG00000060477, ENSMUSG00000022255, ENSMUSG00000049625, ENSMUSG00000021025, ENSMUSG00000045038, ENSMUSG00000021423, ENSMUSG00000025779, ENSMUSG00000001729, ENSMUSG00000051439, ENSMUSG00000002603, ENSMUSG00000063065, ENSMUSG00000047123, ENSMUSG00000035042, ENSMUSG00000035385,…	6498	43	18797	1.54728	1	0.453879	0.447115
GOTERM_BP_DIRECT	GO:0050796	regulation of insulin secretion	23	0.323124	0.0183105	ENSMUSG00000002250, ENSMUSG00000038619, ENSMUSG00000027398, ENSMUSG00000062542, ENSMUSG00000027984, ENSMUSG00000019082, ENSMUSG00000062995, ENSMUSG00000068206, ENSMUSG00000024743, ENSMUSG00000029238, ENSMUSG00000001750, ENSMUSG00000024208, ENSMUSG00000044288, ENSMUSG00000024900, ENSMUSG00000021647, ENSMUSG00000096146, ENSMUSG00000035042, ENSMUSG00000020538, ENSMUSG00000032902, ENSMUSG00000055116,…	6498	43	18797	1.54728	1	0.453879	0.447115
GOTERM_BP_DIRECT	GO:0048675	axon extension	23	0.323124	0.0183105	ENSMUSG00000029674, ENSMUSG00000033585, ENSMUSG00000048482, ENSMUSG00000052133, ENSMUSG00000015605, ENSMUSG00000033396, ENSMUSG00000021270, ENSMUSG00000024497, ENSMUSG00000027797, ENSMUSG00000026014, ENSMUSG00000029512, ENSMUSG00000029634, ENSMUSG00000000627, ENSMUSG00000018411, ENSMUSG00000022812, ENSMUSG00000023944, ENSMUSG00000038264, ENSMUSG00000021823, ENSMUSG00000029071, ENSMUSG00000031616,…	6498	43	18797	1.54728	1	0.453879	0.447115
GOTERM_BP_DIRECT	GO:0045600	positive regulation of fat cell differentiation	28	0.393369	0.0183441	ENSMUSG00000032185, ENSMUSG00000029330, ENSMUSG00000000552, ENSMUSG00000005148, ENSMUSG00000020484, ENSMUSG00000044548, ENSMUSG00000038260, ENSMUSG00000044786, ENSMUSG00000025958, ENSMUSG00000020644, ENSMUSG00000001729, ENSMUSG00000022329, ENSMUSG00000043252, ENSMUSG00000034997, ENSMUSG00000032652, ENSMUSG00000034957, ENSMUSG00000040711, ENSMUSG00000023087, ENSMUSG00000027004, ENSMUSG00000022111,…	6498	55	18797	1.47267	1	0.453879	0.447115
GOTERM_BP_DIRECT	GO:0060261	positive regulation of transcription initiation from RNA polymerase II promoter	30	0.421467	0.0190114	ENSMUSG00000028163, ENSMUSG00000015605, ENSMUSG00000061607, ENSMUSG00000015804, ENSMUSG00000054051, ENSMUSG00000022346, ENSMUSG00000021598, ENSMUSG00000022205, ENSMUSG00000019984, ENSMUSG00000020962, ENSMUSG00000003549, ENSMUSG00000022109, ENSMUSG00000031935, ENSMUSG00000038622, ENSMUSG00000012114, ENSMUSG00000054321, ENSMUSG00000048100, ENSMUSG00000023980, ENSMUSG00000020397, ENSMUSG00000002221,…	6498	60	18797	1.44637	1	0.469204	0.462212
GOTERM_BP_DIRECT	GO:0061709	reticulophagy	12	0.168587	0.0191983	ENSMUSG00000024349, ENSMUSG00000040813, ENSMUSG00000022270, ENSMUSG00000028385, ENSMUSG00000028007, ENSMUSG00000024773, ENSMUSG00000040359, ENSMUSG00000032308, ENSMUSG00000029512, ENSMUSG00000027746, ENSMUSG00000062963, ENSMUSG00000068290	6498	18	18797	1.92849	1	0.471442	0.464417
GOTERM_BP_DIRECT	GO:0047496	vesicle transport along microtubule	12	0.168587	0.0191983	ENSMUSG00000041609, ENSMUSG00000022678, ENSMUSG00000020149, ENSMUSG00000020745, ENSMUSG00000029053, ENSMUSG00000004936, ENSMUSG00000029757, ENSMUSG00000018736, ENSMUSG00000027347, ENSMUSG00000020271, ENSMUSG00000032536, ENSMUSG00000029104	6498	18	18797	1.92849	1	0.471442	0.464417
GOTERM_BP_DIRECT	GO:0070373	negative regulation of ERK1 and ERK2 cascade	40	0.561956	0.019972	ENSMUSG00000031530, ENSMUSG00000052397, ENSMUSG00000027351, ENSMUSG00000042228, ENSMUSG00000026883, ENSMUSG00000028664, ENSMUSG00000004558, ENSMUSG00000020484, ENSMUSG00000020044, ENSMUSG00000046447, ENSMUSG00000020400, ENSMUSG00000026628, ENSMUSG00000019960, ENSMUSG00000007827, ENSMUSG00000045671, ENSMUSG00000013663, ENSMUSG00000030525, ENSMUSG00000019647, ENSMUSG00000038546, ENSMUSG00000018909,…	6498	85	18797	1.36129	1	0.489213	0.481923
GOTERM_BP_DIRECT	GO:0010761	fibroblast migration	16	0.224782	0.020296	ENSMUSG00000055044, ENSMUSG00000024750, ENSMUSG00000004655, ENSMUSG00000020097, ENSMUSG00000021065, ENSMUSG00000000489, ENSMUSG00000044768, ENSMUSG00000044700, ENSMUSG00000027777, ENSMUSG00000022565, ENSMUSG00000020733, ENSMUSG00000037362, ENSMUSG00000039286, ENSMUSG00000030536, ENSMUSG00000018217, ENSMUSG00000036986	6498	27	18797	1.71421	1	0.494678	0.487307
GOTERM_BP_DIRECT	GO:2001222	regulation of neuron migration	16	0.224782	0.020296	ENSMUSG00000036606, ENSMUSG00000057897, ENSMUSG00000032340, ENSMUSG00000048385, ENSMUSG00000052593, ENSMUSG00000060257, ENSMUSG00000041362, ENSMUSG00000001847, ENSMUSG00000047414, ENSMUSG00000063063, ENSMUSG00000000303, ENSMUSG00000024617, ENSMUSG00000045382, ENSMUSG00000032913, ENSMUSG00000032846, ENSMUSG00000059857	6498	27	18797	1.71421	1	0.494678	0.487307
GOTERM_BP_DIRECT	GO:0060412	ventricular septum morphogenesis	22	0.309076	0.020613	ENSMUSG00000029287, ENSMUSG00000076431, ENSMUSG00000032440, ENSMUSG00000063632, ENSMUSG00000049577, ENSMUSG00000022883, ENSMUSG00000021067, ENSMUSG00000007613, ENSMUSG00000040289, ENSMUSG00000039191, ENSMUSG00000048109, ENSMUSG00000022306, ENSMUSG00000026923, ENSMUSG00000044674, ENSMUSG00000022528, ENSMUSG00000067336, ENSMUSG00000031987, ENSMUSG00000019789, ENSMUSG00000032744, ENSMUSG00000039239,…	6498	41	18797	1.5522	1	0.494749	0.487377
GOTERM_BP_DIRECT	GO:0001732	formation of cytoplasmic translation initiation complex	11	0.154538	0.0208091	ENSMUSG00000022336, ENSMUSG00000033047, ENSMUSG00000056076, ENSMUSG00000021282, ENSMUSG00000027236, ENSMUSG00000070319, ENSMUSG00000024991, ENSMUSG00000074656, ENSMUSG00000031029, ENSMUSG00000016554, ENSMUSG00000022312	6498	16	18797	1.98876	1	0.494749	0.487377
GOTERM_BP_DIRECT	GO:0006473	protein acetylation	11	0.154538	0.0208091	ENSMUSG00000027185, ENSMUSG00000026283, ENSMUSG00000061878, ENSMUSG00000028271, ENSMUSG00000031540, ENSMUSG00000030717, ENSMUSG00000089665, ENSMUSG00000024926, ENSMUSG00000000708, ENSMUSG00000029238, ENSMUSG00000022521	6498	16	18797	1.98876	1	0.494749	0.487377
GOTERM_BP_DIRECT	GO:0006044	N-acetylglucosamine metabolic process	11	0.154538	0.0208091	ENSMUSG00000021665, ENSMUSG00000034744, ENSMUSG00000057337, ENSMUSG00000025220, ENSMUSG00000033350, ENSMUSG00000029209, ENSMUSG00000052102, ENSMUSG00000042428, ENSMUSG00000036820, ENSMUSG00000031952, ENSMUSG00000037722	6498	16	18797	1.98876	1	0.494749	0.487377
GOTERM_BP_DIRECT	GO:0006996	organelle organization	11	0.154538	0.0208091	ENSMUSG00000026849, ENSMUSG00000020741, ENSMUSG00000041241, ENSMUSG00000024290, ENSMUSG00000057531, ENSMUSG00000021194, ENSMUSG00000029467, ENSMUSG00000030302, ENSMUSG00000027615, ENSMUSG00000030314, ENSMUSG00000074811	6498	16	18797	1.98876	1	0.494749	0.487377
GOTERM_BP_DIRECT	GO:0006636	unsaturated fatty acid biosynthetic process	11	0.154538	0.0208091	ENSMUSG00000041220, ENSMUSG00000037071, ENSMUSG00000032262, ENSMUSG00000006390, ENSMUSG00000032349, ENSMUSG00000010663, ENSMUSG00000036775, ENSMUSG00000025203, ENSMUSG00000021696, ENSMUSG00000024664, ENSMUSG00000024665	6498	16	18797	1.98876	1	0.494749	0.487377
GOTERM_BP_DIRECT	GO:0051497	negative regulation of stress fiber assembly	19	0.266929	0.0210078	ENSMUSG00000037519, ENSMUSG00000032232, ENSMUSG00000035407, ENSMUSG00000024043, ENSMUSG00000022580, ENSMUSG00000041729, ENSMUSG00000032194, ENSMUSG00000004568, ENSMUSG00000018293, ENSMUSG00000064302, ENSMUSG00000022781, ENSMUSG00000041417, ENSMUSG00000006127, ENSMUSG00000028868, ENSMUSG00000042099, ENSMUSG00000026109, ENSMUSG00000032827, ENSMUSG00000032812, ENSMUSG00000031523	6498	34	18797	1.61653	1	0.494749	0.487377
GOTERM_BP_DIRECT	GO:0043488	regulation of mRNA stability	19	0.266929	0.0210078	ENSMUSG00000027680, ENSMUSG00000028580, ENSMUSG00000038848, ENSMUSG00000007670, ENSMUSG00000024472, ENSMUSG00000023495, ENSMUSG00000045817, ENSMUSG00000066800, ENSMUSG00000069806, ENSMUSG00000042109, ENSMUSG00000021012, ENSMUSG00000040025, ENSMUSG00000040423, ENSMUSG00000042650, ENSMUSG00000026728, ENSMUSG00000021127, ENSMUSG00000044786, ENSMUSG00000047213, ENSMUSG00000008393	6498	34	18797	1.61653	1	0.494749	0.487377
GOTERM_BP_DIRECT	GO:0006418	tRNA aminoacylation for protein translation	19	0.266929	0.0210078	ENSMUSG00000038838, ENSMUSG00000024493, ENSMUSG00000026356, ENSMUSG00000022241, ENSMUSG00000068739, ENSMUSG00000022792, ENSMUSG00000040354, ENSMUSG00000004233, ENSMUSG00000024587, ENSMUSG00000029777, ENSMUSG00000028107, ENSMUSG00000026618, ENSMUSG00000046994, ENSMUSG00000043572, ENSMUSG00000030515, ENSMUSG00000037851, ENSMUSG00000056228, ENSMUSG00000035202, ENSMUSG00000019039	6498	34	18797	1.61653	1	0.494749	0.487377
GOTERM_BP_DIRECT	GO:1904706	negative regulation of vascular smooth muscle cell proliferation	19	0.266929	0.0210078	ENSMUSG00000003031, ENSMUSG00000032366, ENSMUSG00000031980, ENSMUSG00000060803, ENSMUSG00000029020, ENSMUSG00000021253, ENSMUSG00000004558, ENSMUSG00000023067, ENSMUSG00000020044, ENSMUSG00000005413, ENSMUSG00000024975, ENSMUSG00000007655, ENSMUSG00000026678, ENSMUSG00000000149, ENSMUSG00000006818, ENSMUSG00000013663, ENSMUSG00000024909, ENSMUSG00000054863, ENSMUSG00000052920	6498	34	18797	1.61653	1	0.494749	0.487377
GOTERM_BP_DIRECT	GO:0030041	actin filament polymerization	19	0.266929	0.0210078	ENSMUSG00000032322, ENSMUSG00000029684, ENSMUSG00000031078, ENSMUSG00000036718, ENSMUSG00000023094, ENSMUSG00000033066, ENSMUSG00000022021, ENSMUSG00000022353, ENSMUSG00000021750, ENSMUSG00000006304, ENSMUSG00000020056, ENSMUSG00000041842, ENSMUSG00000024456, ENSMUSG00000025429, ENSMUSG00000001847, ENSMUSG00000075705, ENSMUSG00000026879, ENSMUSG00000010154, ENSMUSG00000039637	6498	34	18797	1.61653	1	0.494749	0.487377
GOTERM_BP_DIRECT	GO:0010332	response to gamma radiation	19	0.266929	0.0210078	ENSMUSG00000026496, ENSMUSG00000040613, ENSMUSG00000054051, ENSMUSG00000063856, ENSMUSG00000022346, ENSMUSG00000028933, ENSMUSG00000003873, ENSMUSG00000049717, ENSMUSG00000006818, ENSMUSG00000024947, ENSMUSG00000039176, ENSMUSG00000035385, ENSMUSG00000050697, ENSMUSG00000034342, ENSMUSG00000031536, ENSMUSG00000038028, ENSMUSG00000058427, ENSMUSG00000036986, ENSMUSG00000057329	6498	34	18797	1.61653	1	0.494749	0.487377
GOTERM_BP_DIRECT	GO:0043551	regulation of phosphatidylinositol 3-kinase activity	6	0.0842933	0.0210564	ENSMUSG00000020901, ENSMUSG00000058486, ENSMUSG00000045374, ENSMUSG00000028698, ENSMUSG00000041417, ENSMUSG00000031834	6498	6	18797	2.89274	1	0.494749	0.487377
GOTERM_BP_DIRECT	GO:0030204	chondroitin sulfate metabolic process	6	0.0842933	0.0210564	ENSMUSG00000034612, ENSMUSG00000066324, ENSMUSG00000039497, ENSMUSG00000036356, ENSMUSG00000038702, ENSMUSG00000061731	6498	6	18797	2.89274	1	0.494749	0.487377
GOTERM_BP_DIRECT	GO:0035166	post-embryonic hemopoiesis	6	0.0842933	0.0210564	ENSMUSG00000032114, ENSMUSG00000024789, ENSMUSG00000019256, ENSMUSG00000003032, ENSMUSG00000032220, ENSMUSG00000003549	6498	6	18797	2.89274	1	0.494749	0.487377
GOTERM_BP_DIRECT	GO:0008630	intrinsic apoptotic signaling pathway in response to DNA damage	29	0.407418	0.0213461	ENSMUSG00000030341, ENSMUSG00000027490, ENSMUSG00000041417, ENSMUSG00000054051, ENSMUSG00000059263, ENSMUSG00000003541, ENSMUSG00000022346, ENSMUSG00000024521, ENSMUSG00000024824, ENSMUSG00000006818, ENSMUSG00000031536, ENSMUSG00000034485, ENSMUSG00000057329, ENSMUSG00000036986, ENSMUSG00000027660, ENSMUSG00000022194, ENSMUSG00000024151, ENSMUSG00000005370, ENSMUSG00000006360, ENSMUSG00000062762,…	6498	58	18797	1.44637	1	0.500356	0.4929
GOTERM_BP_DIRECT	GO:0007173	epidermal growth factor receptor signaling pathway	24	0.337173	0.0220932	ENSMUSG00000024241, ENSMUSG00000059456, ENSMUSG00000052593, ENSMUSG00000024486, ENSMUSG00000029999, ENSMUSG00000060275, ENSMUSG00000024122, ENSMUSG00000026596, ENSMUSG00000027646, ENSMUSG00000043733, ENSMUSG00000020467, ENSMUSG00000018166, ENSMUSG00000001729, ENSMUSG00000002603, ENSMUSG00000022607, ENSMUSG00000042680, ENSMUSG00000031714, ENSMUSG00000016933, ENSMUSG00000037104, ENSMUSG00000036158,…	6498	46	18797	1.50925	1	0.511442	0.503821
GOTERM_BP_DIRECT	GO:0043984	histone H4-K16 acetylation	10	0.140489	0.0223168	ENSMUSG00000037570, ENSMUSG00000026917, ENSMUSG00000030801, ENSMUSG00000066415, ENSMUSG00000002028, ENSMUSG00000031358, ENSMUSG00000022992, ENSMUSG00000018412, ENSMUSG00000010453, ENSMUSG00000047669	6498	14	18797	2.06624	1	0.511442	0.503821
GOTERM_BP_DIRECT	GO:0097320	plasma membrane tubulation	10	0.140489	0.0223168	ENSMUSG00000042364, ENSMUSG00000029684, ENSMUSG00000045795, ENSMUSG00000040276, ENSMUSG00000074364, ENSMUSG00000022089, ENSMUSG00000016664, ENSMUSG00000002365, ENSMUSG00000033039, ENSMUSG00000039735	6498	14	18797	2.06624	1	0.511442	0.503821
GOTERM_BP_DIRECT	GO:1902018	negative regulation of cilium assembly	10	0.140489	0.0223168	ENSMUSG00000021368, ENSMUSG00000033862, ENSMUSG00000011832, ENSMUSG00000028256, ENSMUSG00000021218, ENSMUSG00000022604, ENSMUSG00000028458, ENSMUSG00000052302, ENSMUSG00000020451, ENSMUSG00000002486	6498	14	18797	2.06624	1	0.511442	0.503821
GOTERM_BP_DIRECT	GO:0060674	placenta blood vessel development	10	0.140489	0.0223168	ENSMUSG00000048109, ENSMUSG00000030551, ENSMUSG00000007880, ENSMUSG00000053113, ENSMUSG00000004936, ENSMUSG00000034462, ENSMUSG00000037568, ENSMUSG00000032855, ENSMUSG00000027878, ENSMUSG00000021256	6498	14	18797	2.06624	1	0.511442	0.503821
GOTERM_BP_DIRECT	GO:0046839	phospholipid dephosphorylation	10	0.140489	0.0223168	ENSMUSG00000052151, ENSMUSG00000070366, ENSMUSG00000032908, ENSMUSG00000031570, ENSMUSG00000033342, ENSMUSG00000021759, ENSMUSG00000021054, ENSMUSG00000040563, ENSMUSG00000028517, ENSMUSG00000044667	6498	14	18797	2.06624	1	0.511442	0.503821
GOTERM_BP_DIRECT	GO:1903364	positive regulation of cellular protein catabolic process	10	0.140489	0.0223168	ENSMUSG00000009291, ENSMUSG00000019850, ENSMUSG00000010517, ENSMUSG00000052397, ENSMUSG00000021270, ENSMUSG00000032050, ENSMUSG00000030315, ENSMUSG00000031207, ENSMUSG00000050332, ENSMUSG00000044548	6498	14	18797	2.06624	1	0.511442	0.503821
GOTERM_BP_DIRECT	GO:0003214	cardiac left ventricle morphogenesis	10	0.140489	0.0223168	ENSMUSG00000021974, ENSMUSG00000026923, ENSMUSG00000019256, ENSMUSG00000032440, ENSMUSG00000057177, ENSMUSG00000037852, ENSMUSG00000028004, ENSMUSG00000019789, ENSMUSG00000039239, ENSMUSG00000039191	6498	14	18797	2.06624	1	0.511442	0.503821
GOTERM_BP_DIRECT	GO:0036503	ERAD pathway	10	0.140489	0.0223168	ENSMUSG00000020964, ENSMUSG00000037075, ENSMUSG00000053046, ENSMUSG00000024807, ENSMUSG00000020109, ENSMUSG00000028452, ENSMUSG00000026142, ENSMUSG00000019539, ENSMUSG00000022365, ENSMUSG00000019578	6498	14	18797	2.06624	1	0.511442	0.503821
GOTERM_BP_DIRECT	GO:0042149	cellular response to glucose starvation	37	0.519809	0.022341	ENSMUSG00000024042, ENSMUSG00000053684, ENSMUSG00000033253, ENSMUSG00000053046, ENSMUSG00000028645, ENSMUSG00000042406, ENSMUSG00000020484, ENSMUSG00000048756, ENSMUSG00000024521, ENSMUSG00000024423, ENSMUSG00000026864, ENSMUSG00000035390, ENSMUSG00000040463, ENSMUSG00000039231, ENSMUSG00000024926, ENSMUSG00000020407, ENSMUSG00000037112, ENSMUSG00000050697, ENSMUSG00000032009, ENSMUSG00000057329,…	6498	78	18797	1.3722	1	0.511442	0.503821
GOTERM_BP_DIRECT	GO:0007040	lysosome organization	26	0.365271	0.0231934	ENSMUSG00000030761, ENSMUSG00000032245, ENSMUSG00000032561, ENSMUSG00000033396, ENSMUSG00000029571, ENSMUSG00000034708, ENSMUSG00000023990, ENSMUSG00000025232, ENSMUSG00000025579, ENSMUSG00000048677, ENSMUSG00000022125, ENSMUSG00000015243, ENSMUSG00000044465, ENSMUSG00000031835, ENSMUSG00000019726, ENSMUSG00000034216, ENSMUSG00000028991, ENSMUSG00000001751, ENSMUSG00000040713, ENSMUSG00000026317,…	6498	51	18797	1.47473	1	0.523307	0.515509
GOTERM_BP_DIRECT	GO:0031333	negative regulation of protein complex assembly	21	0.295027	0.0232208	ENSMUSG00000005362, ENSMUSG00000029345, ENSMUSG00000029053, ENSMUSG00000028266, ENSMUSG00000031490, ENSMUSG00000049313, ENSMUSG00000042258, ENSMUSG00000006699, ENSMUSG00000029512, ENSMUSG00000022013, ENSMUSG00000027646, ENSMUSG00000074093, ENSMUSG00000026864, ENSMUSG00000024423, ENSMUSG00000022037, ENSMUSG00000040483, ENSMUSG00000022812, ENSMUSG00000024404, ENSMUSG00000034292, ENSMUSG00000050511,…	6498	39	18797	1.55763	1	0.523307	0.515509
GOTERM_BP_DIRECT	GO:0045746	negative regulation of Notch signaling pathway	21	0.295027	0.0232208	ENSMUSG00000028252, ENSMUSG00000018909, ENSMUSG00000028086, ENSMUSG00000056313, ENSMUSG00000078202, ENSMUSG00000027313, ENSMUSG00000026972, ENSMUSG00000006435, ENSMUSG00000040025, ENSMUSG00000040289, ENSMUSG00000021025, ENSMUSG00000049922, ENSMUSG00000021224, ENSMUSG00000000957, ENSMUSG00000037031, ENSMUSG00000022508, ENSMUSG00000036450, ENSMUSG00000035011, ENSMUSG00000038533, ENSMUSG00000019789,…	6498	39	18797	1.55763	1	0.523307	0.515509
GOTERM_BP_DIRECT	GO:0000184	nuclear-transcribed mRNA catabolic process, nonsense-mediated decay	21	0.295027	0.0232208	ENSMUSG00000024472, ENSMUSG00000058301, ENSMUSG00000025580, ENSMUSG00000022283, ENSMUSG00000024360, ENSMUSG00000040128, ENSMUSG00000006019, ENSMUSG00000028675, ENSMUSG00000020495, ENSMUSG00000022685, ENSMUSG00000041477, ENSMUSG00000002210, ENSMUSG00000021962, ENSMUSG00000028609, ENSMUSG00000022336, ENSMUSG00000042772, ENSMUSG00000064030, ENSMUSG00000001415, ENSMUSG00000038398, ENSMUSG00000052928,…	6498	39	18797	1.55763	1	0.523307	0.515509
GOTERM_BP_DIRECT	GO:0050775	positive regulation of dendrite morphogenesis	21	0.295027	0.0232208	ENSMUSG00000028173, ENSMUSG00000026341, ENSMUSG00000033295, ENSMUSG00000027692, ENSMUSG00000026235, ENSMUSG00000026211, ENSMUSG00000029705, ENSMUSG00000020132, ENSMUSG00000025423, ENSMUSG00000025885, ENSMUSG00000021224, ENSMUSG00000025237, ENSMUSG00000019970, ENSMUSG00000020886, ENSMUSG00000037062, ENSMUSG00000023328, ENSMUSG00000036473, ENSMUSG00000030309, ENSMUSG00000038545, ENSMUSG00000032526,…	6498	39	18797	1.55763	1	0.523307	0.515509
GOTERM_BP_DIRECT	GO:0051491	positive regulation of filopodium assembly	21	0.295027	0.0232208	ENSMUSG00000029684, ENSMUSG00000026341, ENSMUSG00000033342, ENSMUSG00000029581, ENSMUSG00000015605, ENSMUSG00000041936, ENSMUSG00000008859, ENSMUSG00000024143, ENSMUSG00000021253, ENSMUSG00000041417, ENSMUSG00000024501, ENSMUSG00000007613, ENSMUSG00000006435, ENSMUSG00000006699, ENSMUSG00000006304, ENSMUSG00000026778, ENSMUSG00000001847, ENSMUSG00000032812, ENSMUSG00000035863, ENSMUSG00000059439,…	6498	39	18797	1.55763	1	0.523307	0.515509
GOTERM_BP_DIRECT	GO:0075522	IRES-dependent viral translational initiation	9	0.12644	0.0235473	ENSMUSG00000056851, ENSMUSG00000006498, ENSMUSG00000023106, ENSMUSG00000056076, ENSMUSG00000042814, ENSMUSG00000024991, ENSMUSG00000031029, ENSMUSG00000016554, ENSMUSG00000068823	6498	12	18797	2.16955	1	0.523307	0.515509
GOTERM_BP_DIRECT	GO:0042775	mitochondrial ATP synthesis coupled electron transport	9	0.12644	0.0235473	ENSMUSG00000025889, ENSMUSG00000013593, ENSMUSG00000071014, ENSMUSG00000051671, ENSMUSG00000037916, ENSMUSG00000004446, ENSMUSG00000020022, ENSMUSG00000030652, ENSMUSG00000014554	6498	12	18797	2.16955	1	0.523307	0.515509
GOTERM_BP_DIRECT	GO:0032495	response to muramyl dipeptide	9	0.12644	0.0235473	ENSMUSG00000029771, ENSMUSG00000055994, ENSMUSG00000026923, ENSMUSG00000019850, ENSMUSG00000024927, ENSMUSG00000027276, ENSMUSG00000053436, ENSMUSG00000021709, ENSMUSG00000021025	6498	12	18797	2.16955	1	0.523307	0.515509
GOTERM_BP_DIRECT	GO:0032940	secretion by cell	9	0.12644	0.0235473	ENSMUSG00000030530, ENSMUSG00000054400, ENSMUSG00000002395, ENSMUSG00000002602, ENSMUSG00000027298, ENSMUSG00000014361, ENSMUSG00000004655, ENSMUSG00000007207, ENSMUSG00000026249	6498	12	18797	2.16955	1	0.523307	0.515509
GOTERM_BP_DIRECT	GO:0090521	glomerular visceral epithelial cell migration	7	0.0983422	0.0237071	ENSMUSG00000024290, ENSMUSG00000040260, ENSMUSG00000054808, ENSMUSG00000032194, ENSMUSG00000028458, ENSMUSG00000032702, ENSMUSG00000036777	6498	8	18797	2.53114	1	0.523307	0.515509
GOTERM_BP_DIRECT	GO:2000641	regulation of early endosome to late endosome transport	7	0.0983422	0.0237071	ENSMUSG00000037062, ENSMUSG00000063065, ENSMUSG00000032560, ENSMUSG00000004936, ENSMUSG00000024993, ENSMUSG00000035027, ENSMUSG00000027646	6498	8	18797	2.53114	1	0.523307	0.515509
GOTERM_BP_DIRECT	GO:2000391	positive regulation of neutrophil extravasation	7	0.0983422	0.0237071	ENSMUSG00000026072, ENSMUSG00000025473, ENSMUSG00000039942, ENSMUSG00000035873, ENSMUSG00000027239, ENSMUSG00000035776, ENSMUSG00000040016	6498	8	18797	2.53114	1	0.523307	0.515509
GOTERM_BP_DIRECT	GO:0060087	relaxation of vascular smooth muscle	7	0.0983422	0.0237071	ENSMUSG00000026360, ENSMUSG00000063142, ENSMUSG00000042429, ENSMUSG00000022982, ENSMUSG00000005611, ENSMUSG00000018500, ENSMUSG00000052920	6498	8	18797	2.53114	1	0.523307	0.515509
GOTERM_BP_DIRECT	GO:0048102	autophagic cell death	7	0.0983422	0.0237071	ENSMUSG00000003031, ENSMUSG00000037062, ENSMUSG00000078566, ENSMUSG00000028211, ENSMUSG00000096472, ENSMUSG00000031447, ENSMUSG00000021477	6498	8	18797	2.53114	1	0.523307	0.515509
GOTERM_BP_DIRECT	GO:0034333	adherens junction assembly	8	0.112391	0.0241945	ENSMUSG00000039230, ENSMUSG00000008730, ENSMUSG00000031990, ENSMUSG00000001240, ENSMUSG00000029580, ENSMUSG00000021823, ENSMUSG00000085795, ENSMUSG00000022781	6498	10	18797	2.31419	1	0.523307	0.515509
GOTERM_BP_DIRECT	GO:0000729	DNA double-strand break processing	8	0.112391	0.0241945	ENSMUSG00000074781, ENSMUSG00000034639, ENSMUSG00000031928, ENSMUSG00000030528, ENSMUSG00000032705, ENSMUSG00000028224, ENSMUSG00000022674, ENSMUSG00000029920	6498	10	18797	2.31419	1	0.523307	0.515509
GOTERM_BP_DIRECT	GO:0035338	long-chain fatty-acyl-CoA biosynthetic process	8	0.112391	0.0241945	ENSMUSG00000041220, ENSMUSG00000018796, ENSMUSG00000032262, ENSMUSG00000006390, ENSMUSG00000024981, ENSMUSG00000032349, ENSMUSG00000021696, ENSMUSG00000020333	6498	10	18797	2.31419	1	0.523307	0.515509
GOTERM_BP_DIRECT	GO:0038166	angiotensin-activated signaling pathway	8	0.112391	0.0241945	ENSMUSG00000031980, ENSMUSG00000027893, ENSMUSG00000027562, ENSMUSG00000024617, ENSMUSG00000031618, ENSMUSG00000049115, ENSMUSG00000023259, ENSMUSG00000029007	6498	10	18797	2.31419	1	0.523307	0.515509
GOTERM_BP_DIRECT	GO:0034551	mitochondrial respiratory chain complex III assembly	8	0.112391	0.0241945	ENSMUSG00000024208, ENSMUSG00000020268, ENSMUSG00000005882, ENSMUSG00000071654, ENSMUSG00000028982, ENSMUSG00000063320, ENSMUSG00000073155, ENSMUSG00000025651	6498	10	18797	2.31419	1	0.523307	0.515509
GOTERM_BP_DIRECT	GO:0007207	phospholipase C-activating G-protein coupled acetylcholine receptor signaling pathway	8	0.112391	0.0241945	ENSMUSG00000051177, ENSMUSG00000021814, ENSMUSG00000024639, ENSMUSG00000032839, ENSMUSG00000034781, ENSMUSG00000030987, ENSMUSG00000052889, ENSMUSG00000030102	6498	10	18797	2.31419	1	0.523307	0.515509
GOTERM_BP_DIRECT	GO:0050847	progesterone receptor signaling pathway	8	0.112391	0.0241945	ENSMUSG00000033863, ENSMUSG00000064043, ENSMUSG00000031870, ENSMUSG00000037487, ENSMUSG00000034341, ENSMUSG00000025326, ENSMUSG00000032216, ENSMUSG00000027646	6498	10	18797	2.31419	1	0.523307	0.515509
GOTERM_BP_DIRECT	GO:0014037	Schwann cell differentiation	8	0.112391	0.0241945	ENSMUSG00000037868, ENSMUSG00000018166, ENSMUSG00000062991, ENSMUSG00000039952, ENSMUSG00000039116, ENSMUSG00000034220, ENSMUSG00000002881, ENSMUSG00000018217	6498	10	18797	2.31419	1	0.523307	0.515509
GOTERM_BP_DIRECT	GO:0009437	carnitine metabolic process	8	0.112391	0.0241945	ENSMUSG00000020334, ENSMUSG00000028607, ENSMUSG00000007783, ENSMUSG00000024900, ENSMUSG00000062908, ENSMUSG00000018900, ENSMUSG00000003623, ENSMUSG00000005514	6498	10	18797	2.31419	1	0.523307	0.515509
GOTERM_BP_DIRECT	GO:1902806	regulation of cell cycle G1/S phase transition	8	0.112391	0.0241945	ENSMUSG00000003031, ENSMUSG00000052151, ENSMUSG00000056313, ENSMUSG00000026463, ENSMUSG00000045409, ENSMUSG00000045193, ENSMUSG00000023067, ENSMUSG00000010067	6498	10	18797	2.31419	1	0.523307	0.515509
GOTERM_BP_DIRECT	GO:0045727	positive regulation of translation	40	0.561956	0.0245965	ENSMUSG00000006498, ENSMUSG00000033499, ENSMUSG00000036606, ENSMUSG00000038848, ENSMUSG00000023051, ENSMUSG00000024087, ENSMUSG00000028760, ENSMUSG00000060938, ENSMUSG00000026483, ENSMUSG00000062312, ENSMUSG00000026728, ENSMUSG00000015165, ENSMUSG00000064030, ENSMUSG00000047213, ENSMUSG00000063065, ENSMUSG00000037331, ENSMUSG00000036781, ENSMUSG00000045193, ENSMUSG00000038762, ENSMUSG00000016554,…	6498	86	18797	1.34546	1	0.53083	0.52292
GOTERM_BP_DIRECT	GO:0071560	cellular response to transforming growth factor beta stimulus	36	0.50576	0.0249422	ENSMUSG00000006134, ENSMUSG00000031574, ENSMUSG00000004099, ENSMUSG00000026341, ENSMUSG00000026383, ENSMUSG00000021096, ENSMUSG00000042745, ENSMUSG00000045817, ENSMUSG00000022781, ENSMUSG00000001506, ENSMUSG00000034161, ENSMUSG00000004637, ENSMUSG00000022607, ENSMUSG00000014932, ENSMUSG00000035356, ENSMUSG00000032006, ENSMUSG00000019843, ENSMUSG00000026496, ENSMUSG00000022150, ENSMUSG00000024431,…	6498	76	18797	1.37024	1	0.536098	0.528109
GOTERM_BP_DIRECT	GO:0070936	protein K48-linked ubiquitination	34	0.477662	0.02495	ENSMUSG00000029474, ENSMUSG00000031751, ENSMUSG00000019927, ENSMUSG00000027011, ENSMUSG00000029110, ENSMUSG00000064215, ENSMUSG00000027598, ENSMUSG00000024589, ENSMUSG00000025217, ENSMUSG00000029634, ENSMUSG00000021774, ENSMUSG00000022400, ENSMUSG00000045078, ENSMUSG00000024807, ENSMUSG00000020307, ENSMUSG00000035890, ENSMUSG00000036241, ENSMUSG00000004364, ENSMUSG00000058446, ENSMUSG00000025326,…	6498	71	18797	1.38525	1	0.536098	0.528109
GOTERM_BP_DIRECT	GO:0006446	regulation of translational initiation	14	0.196684	0.0253561	ENSMUSG00000055652, ENSMUSG00000020091, ENSMUSG00000056076, ENSMUSG00000021282, ENSMUSG00000031490, ENSMUSG00000005610, ENSMUSG00000005102, ENSMUSG00000024423, ENSMUSG00000028708, ENSMUSG00000020743, ENSMUSG00000052928, ENSMUSG00000035530, ENSMUSG00000051223, ENSMUSG00000019715	6498	23	18797	1.7608	1	0.537746	0.529733
GOTERM_BP_DIRECT	GO:0018345	protein palmitoylation	14	0.196684	0.0253561	ENSMUSG00000030471, ENSMUSG00000048483, ENSMUSG00000028403, ENSMUSG00000060166, ENSMUSG00000042682, ENSMUSG00000039470, ENSMUSG00000037375, ENSMUSG00000034075, ENSMUSG00000039199, ENSMUSG00000021969, ENSMUSG00000037553, ENSMUSG00000035798, ENSMUSG00000036304, ENSMUSG00000015335	6498	23	18797	1.7608	1	0.537746	0.529733
GOTERM_BP_DIRECT	GO:0045859	regulation of protein kinase activity	14	0.196684	0.0253561	ENSMUSG00000055493, ENSMUSG00000033055, ENSMUSG00000028991, ENSMUSG00000024286, ENSMUSG00000002997, ENSMUSG00000026812, ENSMUSG00000022982, ENSMUSG00000020495, ENSMUSG00000020612, ENSMUSG00000020733, ENSMUSG00000044231, ENSMUSG00000041096, ENSMUSG00000019471, ENSMUSG00000032601	6498	23	18797	1.7608	1	0.537746	0.529733
GOTERM_BP_DIRECT	GO:0030865	cortical cytoskeleton organization	14	0.196684	0.0253561	ENSMUSG00000054364, ENSMUSG00000029449, ENSMUSG00000022075, ENSMUSG00000024044, ENSMUSG00000002233, ENSMUSG00000005103, ENSMUSG00000017144, ENSMUSG00000001847, ENSMUSG00000043079, ENSMUSG00000018012, ENSMUSG00000015143, ENSMUSG00000001833, ENSMUSG00000073982, ENSMUSG00000054855	6498	23	18797	1.7608	1	0.537746	0.529733
GOTERM_BP_DIRECT	GO:0050966	detection of mechanical stimulus involved in sensory perception of pain	14	0.196684	0.0253561	ENSMUSG00000034997, ENSMUSG00000003352, ENSMUSG00000032086, ENSMUSG00000024211, ENSMUSG00000024798, ENSMUSG00000047976, ENSMUSG00000036062, ENSMUSG00000038276, ENSMUSG00000039886, ENSMUSG00000045382, ENSMUSG00000039005, ENSMUSG00000035873, ENSMUSG00000034115, ENSMUSG00000019843	6498	23	18797	1.7608	1	0.537746	0.529733
GOTERM_BP_DIRECT	GO:0002063	chondrocyte development	14	0.196684	0.0253561	ENSMUSG00000034612, ENSMUSG00000016918, ENSMUSG00000032640, ENSMUSG00000056050, ENSMUSG00000006800, ENSMUSG00000042499, ENSMUSG00000028108, ENSMUSG00000001288, ENSMUSG00000067336, ENSMUSG00000066324, ENSMUSG00000031906, ENSMUSG00000031849, ENSMUSG00000031668, ENSMUSG00000057967	6498	23	18797	1.7608	1	0.537746	0.529733
GOTERM_BP_DIRECT	GO:0043410	positive regulation of MAPK cascade	83	1.16606	0.0259536	ENSMUSG00000028581, ENSMUSG00000057143, ENSMUSG00000052253, ENSMUSG00000028864, ENSMUSG00000020580, ENSMUSG00000000058, ENSMUSG00000026883, ENSMUSG00000024304, ENSMUSG00000045318, ENSMUSG00000045038, ENSMUSG00000018334, ENSMUSG00000024789, ENSMUSG00000020427, ENSMUSG00000004936, ENSMUSG00000031714, ENSMUSG00000037499, ENSMUSG00000073514, ENSMUSG00000038668, ENSMUSG00000017446, ENSMUSG00000018909,…	6498	198	18797	1.21261	1	0.549231	0.541046
GOTERM_BP_DIRECT	GO:0006612	protein targeting to membrane	25	0.351222	0.026102	ENSMUSG00000033355, ENSMUSG00000028403, ENSMUSG00000043614, ENSMUSG00000042429, ENSMUSG00000048832, ENSMUSG00000022722, ENSMUSG00000015341, ENSMUSG00000039470, ENSMUSG00000041073, ENSMUSG00000066278, ENSMUSG00000039199, ENSMUSG00000037553, ENSMUSG00000030588, ENSMUSG00000033039, ENSMUSG00000036304, ENSMUSG00000025340, ENSMUSG00000025220, ENSMUSG00000048483, ENSMUSG00000042797, ENSMUSG00000042532,…	6498	49	18797	1.47589	1	0.549994	0.541798
GOTERM_BP_DIRECT	GO:0060612	adipose tissue development	25	0.351222	0.026102	ENSMUSG00000002250, ENSMUSG00000032047, ENSMUSG00000027875, ENSMUSG00000042569, ENSMUSG00000049940, ENSMUSG00000027630, ENSMUSG00000020484, ENSMUSG00000021036, ENSMUSG00000020644, ENSMUSG00000036580, ENSMUSG00000053007, ENSMUSG00000050332, ENSMUSG00000058881, ENSMUSG00000027665, ENSMUSG00000040711, ENSMUSG00000002221, ENSMUSG00000002409, ENSMUSG00000024913, ENSMUSG00000039041, ENSMUSG00000026819,…	6498	49	18797	1.47589	1	0.549994	0.541798
GOTERM_BP_DIRECT	GO:0000079	regulation of cyclin-dependent protein serine/threonine kinase activity	20	0.280978	0.0261781	ENSMUSG00000003031, ENSMUSG00000029580, ENSMUSG00000025010, ENSMUSG00000028551, ENSMUSG00000029385, ENSMUSG00000096472, ENSMUSG00000024286, ENSMUSG00000023067, ENSMUSG00000044303, ENSMUSG00000002068, ENSMUSG00000073802, ENSMUSG00000021149, ENSMUSG00000020326, ENSMUSG00000021548, ENSMUSG00000069089, ENSMUSG00000030528, ENSMUSG00000027829, ENSMUSG00000034165, ENSMUSG00000047281, ENSMUSG00000070348	6498	37	18797	1.56364	1	0.550414	0.542212
GOTERM_BP_DIRECT	GO:0051894	positive regulation of focal adhesion assembly	17	0.238831	0.0266149	ENSMUSG00000026074, ENSMUSG00000056201, ENSMUSG00000026181, ENSMUSG00000024290, ENSMUSG00000032011, ENSMUSG00000041959, ENSMUSG00000026383, ENSMUSG00000026812, ENSMUSG00000022443, ENSMUSG00000023951, ENSMUSG00000043733, ENSMUSG00000022425, ENSMUSG00000001847, ENSMUSG00000017009, ENSMUSG00000030536, ENSMUSG00000037712, ENSMUSG00000019920	6498	30	18797	1.63922	1	0.553659	0.545409
GOTERM_BP_DIRECT	GO:1900273	positive regulation of long-term synaptic potentiation	17	0.238831	0.0266149	ENSMUSG00000021190, ENSMUSG00000029361, ENSMUSG00000027820, ENSMUSG00000022790, ENSMUSG00000022892, ENSMUSG00000028664, ENSMUSG00000022376, ENSMUSG00000020431, ENSMUSG00000005102, ENSMUSG00000003575, ENSMUSG00000022623, ENSMUSG00000025958, ENSMUSG00000039470, ENSMUSG00000030854, ENSMUSG00000030525, ENSMUSG00000032336, ENSMUSG00000039536	6498	30	18797	1.63922	1	0.553659	0.545409
GOTERM_BP_DIRECT	GO:1903861	positive regulation of dendrite extension	17	0.238831	0.0266149	ENSMUSG00000034799, ENSMUSG00000026452, ENSMUSG00000030270, ENSMUSG00000024261, ENSMUSG00000069806, ENSMUSG00000028577, ENSMUSG00000024589, ENSMUSG00000022212, ENSMUSG00000041670, ENSMUSG00000041241, ENSMUSG00000052949, ENSMUSG00000024008, ENSMUSG00000037062, ENSMUSG00000037386, ENSMUSG00000038780, ENSMUSG00000045382, ENSMUSG00000035864	6498	30	18797	1.63922	1	0.553659	0.545409
GOTERM_BP_DIRECT	GO:0048169	regulation of long-term neuronal synaptic plasticity	17	0.238831	0.0266149	ENSMUSG00000038418, ENSMUSG00000057897, ENSMUSG00000031980, ENSMUSG00000048482, ENSMUSG00000044708, ENSMUSG00000022892, ENSMUSG00000026656, ENSMUSG00000041670, ENSMUSG00000043079, ENSMUSG00000026959, ENSMUSG00000025889, ENSMUSG00000020886, ENSMUSG00000022415, ENSMUSG00000023845, ENSMUSG00000033208, ENSMUSG00000050321, ENSMUSG00000017831	6498	30	18797	1.63922	1	0.553659	0.545409
GOTERM_BP_DIRECT	GO:0016126	sterol biosynthetic process	17	0.238831	0.0266149	ENSMUSG00000059743, ENSMUSG00000004880, ENSMUSG00000034926, ENSMUSG00000027875, ENSMUSG00000003721, ENSMUSG00000022351, ENSMUSG00000026456, ENSMUSG00000027952, ENSMUSG00000021273, ENSMUSG00000001467, ENSMUSG00000021670, ENSMUSG00000093930, ENSMUSG00000028518, ENSMUSG00000018042, ENSMUSG00000031604, ENSMUSG00000050697, ENSMUSG00000032018	6498	30	18797	1.63922	1	0.553659	0.545409
GOTERM_BP_DIRECT	GO:0006635	fatty acid beta-oxidation	29	0.407418	0.027495	ENSMUSG00000002250, ENSMUSG00000032047, ENSMUSG00000007783, ENSMUSG00000028223, ENSMUSG00000029098, ENSMUSG00000055782, ENSMUSG00000028601, ENSMUSG00000027710, ENSMUSG00000042647, ENSMUSG00000028127, ENSMUSG00000003623, ENSMUSG00000023832, ENSMUSG00000028607, ENSMUSG00000024900, ENSMUSG00000022404, ENSMUSG00000019883, ENSMUSG00000021417, ENSMUSG00000003809, ENSMUSG00000062908, ENSMUSG00000025465,…	6498	59	18797	1.42185	1	0.570754	0.56225
GOTERM_BP_DIRECT	GO:0051965	positive regulation of synapse assembly	35	0.491711	0.0278499	ENSMUSG00000033214, ENSMUSG00000028184, ENSMUSG00000034648, ENSMUSG00000026341, ENSMUSG00000008153, ENSMUSG00000028782, ENSMUSG00000044505, ENSMUSG00000041417, ENSMUSG00000028664, ENSMUSG00000042846, ENSMUSG00000047414, ENSMUSG00000024647, ENSMUSG00000020704, ENSMUSG00000039953, ENSMUSG00000051149, ENSMUSG00000032452, ENSMUSG00000048482, ENSMUSG00000051790, ENSMUSG00000055254, ENSMUSG00000002885,…	6498	74	18797	1.36819	1	0.5769	0.568304
GOTERM_BP_DIRECT	GO:0030177	positive regulation of Wnt signaling pathway	22	0.309076	0.0280544	ENSMUSG00000016918, ENSMUSG00000005362, ENSMUSG00000028173, ENSMUSG00000032187, ENSMUSG00000026361, ENSMUSG00000032064, ENSMUSG00000025162, ENSMUSG00000042613, ENSMUSG00000006800, ENSMUSG00000024121, ENSMUSG00000024513, ENSMUSG00000044548, ENSMUSG00000005124, ENSMUSG00000022433, ENSMUSG00000024736, ENSMUSG00000019850, ENSMUSG00000074698, ENSMUSG00000032702, ENSMUSG00000031548, ENSMUSG00000031007,…	6498	42	18797	1.51524	1	0.578978	0.570351
GOTERM_BP_DIRECT	GO:0071260	cellular response to mechanical stimulus	46	0.646249	0.0282936	ENSMUSG00000028163, ENSMUSG00000030341, ENSMUSG00000078566, ENSMUSG00000027398, ENSMUSG00000025132, ENSMUSG00000028645, ENSMUSG00000004655, ENSMUSG00000022462, ENSMUSG00000021476, ENSMUSG00000043733, ENSMUSG00000022565, ENSMUSG00000001847, ENSMUSG00000001506, ENSMUSG00000001729, ENSMUSG00000020689, ENSMUSG00000034161, ENSMUSG00000063065, ENSMUSG00000031639, ENSMUSG00000030847, ENSMUSG00000006519,…	6498	102	18797	1.30457	1	0.578978	0.570351
GOTERM_BP_DIRECT	GO:0001913	T cell mediated cytotoxicity	13	0.182636	0.0283048	ENSMUSG00000030560, ENSMUSG00000060802, ENSMUSG00000045827, ENSMUSG00000025630, ENSMUSG00000022570, ENSMUSG00000061232, ENSMUSG00000029468, ENSMUSG00000022339, ENSMUSG00000022505, ENSMUSG00000067212, ENSMUSG00000039232, ENSMUSG00000073411, ENSMUSG00000032359	6498	21	18797	1.79074	1	0.578978	0.570351
GOTERM_BP_DIRECT	GO:0032211	negative regulation of telomere maintenance via telomerase	13	0.182636	0.0283048	ENSMUSG00000027185, ENSMUSG00000036779, ENSMUSG00000024174, ENSMUSG00000024472, ENSMUSG00000029676, ENSMUSG00000027646, ENSMUSG00000007589, ENSMUSG00000042694, ENSMUSG00000025925, ENSMUSG00000020898, ENSMUSG00000021958, ENSMUSG00000060373, ENSMUSG00000036986	6498	21	18797	1.79074	1	0.578978	0.570351
GOTERM_BP_DIRECT	GO:0007041	lysosomal transport	13	0.182636	0.0283048	ENSMUSG00000002395, ENSMUSG00000029571, ENSMUSG00000034708, ENSMUSG00000002059, ENSMUSG00000040249, ENSMUSG00000026024, ENSMUSG00000004207, ENSMUSG00000024413, ENSMUSG00000007458, ENSMUSG00000037260, ENSMUSG00000044254, ENSMUSG00000036622, ENSMUSG00000032216	6498	21	18797	1.79074	1	0.578978	0.570351
GOTERM_BP_DIRECT	GO:0048384	retinoic acid receptor signaling pathway	13	0.182636	0.0283048	ENSMUSG00000006134, ENSMUSG00000058756, ENSMUSG00000015846, ENSMUSG00000026610, ENSMUSG00000001288, ENSMUSG00000060601, ENSMUSG00000021039, ENSMUSG00000021779, ENSMUSG00000017491, ENSMUSG00000054808, ENSMUSG00000037992, ENSMUSG00000015843, ENSMUSG00000036986	6498	21	18797	1.79074	1	0.578978	0.570351
GOTERM_BP_DIRECT	GO:0034260	negative regulation of GTPase activity	19	0.266929	0.0295361	ENSMUSG00000018909, ENSMUSG00000056553, ENSMUSG00000040945, ENSMUSG00000032050, ENSMUSG00000028149, ENSMUSG00000025235, ENSMUSG00000024256, ENSMUSG00000026883, ENSMUSG00000026812, ENSMUSG00000021013, ENSMUSG00000058392, ENSMUSG00000022114, ENSMUSG00000060216, ENSMUSG00000026930, ENSMUSG00000068015, ENSMUSG00000039782, ENSMUSG00000036246, ENSMUSG00000036206, ENSMUSG00000059439	6498	35	18797	1.57034	1	0.602905	0.593921
GOTERM_BP_DIRECT	GO:0043403	skeletal muscle tissue regeneration	16	0.224782	0.029984	ENSMUSG00000004383, ENSMUSG00000029840, ENSMUSG00000023051, ENSMUSG00000026031, ENSMUSG00000032294, ENSMUSG00000022089, ENSMUSG00000005148, ENSMUSG00000063856, ENSMUSG00000061315, ENSMUSG00000021822, ENSMUSG00000050989, ENSMUSG00000002833, ENSMUSG00000001911, ENSMUSG00000039952, ENSMUSG00000050953, ENSMUSG00000033788	6498	28	18797	1.65299	1	0.608247	0.599184
GOTERM_BP_DIRECT	GO:0001836	release of cytochrome c from mitochondria	16	0.224782	0.029984	ENSMUSG00000002083, ENSMUSG00000002797, ENSMUSG00000004446, ENSMUSG00000007659, ENSMUSG00000026278, ENSMUSG00000029863, ENSMUSG00000024521, ENSMUSG00000003873, ENSMUSG00000020366, ENSMUSG00000022789, ENSMUSG00000006818, ENSMUSG00000003438, ENSMUSG00000019054, ENSMUSG00000047281, ENSMUSG00000038612, ENSMUSG00000057329	6498	28	18797	1.65299	1	0.608247	0.599184
GOTERM_BP_DIRECT	GO:0050678	regulation of epithelial cell proliferation	16	0.224782	0.029984	ENSMUSG00000002250, ENSMUSG00000031870, ENSMUSG00000027276, ENSMUSG00000020170, ENSMUSG00000030093, ENSMUSG00000004446, ENSMUSG00000022122, ENSMUSG00000040289, ENSMUSG00000039191, ENSMUSG00000040681, ENSMUSG00000026923, ENSMUSG00000022528, ENSMUSG00000034460, ENSMUSG00000051367, ENSMUSG00000031616, ENSMUSG00000030201	6498	28	18797	1.65299	1	0.608247	0.599184
GOTERM_BP_DIRECT	GO:0042311	vasodilation	28	0.393369	0.0308647	ENSMUSG00000002250, ENSMUSG00000033278, ENSMUSG00000055148, ENSMUSG00000029470, ENSMUSG00000021070, ENSMUSG00000042429, ENSMUSG00000022122, ENSMUSG00000045659, ENSMUSG00000023951, ENSMUSG00000038160, ENSMUSG00000063142, ENSMUSG00000006818, ENSMUSG00000022607, ENSMUSG00000050953, ENSMUSG00000031755, ENSMUSG00000031980, ENSMUSG00000029361, ENSMUSG00000024256, ENSMUSG00000002985, ENSMUSG00000042632,…	6498	57	18797	1.42099	1	0.624819	0.615509
GOTERM_BP_DIRECT	GO:0000281	mitotic cytokinesis	30	0.421467	0.0311503	ENSMUSG00000024068, ENSMUSG00000029516, ENSMUSG00000020580, ENSMUSG00000025235, ENSMUSG00000024660, ENSMUSG00000002233, ENSMUSG00000002058, ENSMUSG00000042364, ENSMUSG00000027937, ENSMUSG00000020900, ENSMUSG00000038467, ENSMUSG00000038545, ENSMUSG00000037855, ENSMUSG00000054364, ENSMUSG00000056201, ENSMUSG00000041809, ENSMUSG00000024290, ENSMUSG00000017716, ENSMUSG00000027363, ENSMUSG00000029428,…	6498	62	18797	1.39971	1	0.629301	0.619924
GOTERM_BP_DIRECT	GO:0048278	vesicle docking	12	0.168587	0.0315505	ENSMUSG00000026470, ENSMUSG00000039232, ENSMUSG00000027522, ENSMUSG00000000058, ENSMUSG00000029428, ENSMUSG00000061455, ENSMUSG00000036564, ENSMUSG00000007207, ENSMUSG00000019998, ENSMUSG00000041488, ENSMUSG00000035864, ENSMUSG00000071317	6498	19	18797	1.82699	1	0.630881	0.62148
GOTERM_BP_DIRECT	GO:0045945	positive regulation of transcription from RNA polymerase III promoter	12	0.168587	0.0315505	ENSMUSG00000034525, ENSMUSG00000040463, ENSMUSG00000027387, ENSMUSG00000034957, ENSMUSG00000025583, ENSMUSG00000070002, ENSMUSG00000002748, ENSMUSG00000028991, ENSMUSG00000025982, ENSMUSG00000020075, ENSMUSG00000054051, ENSMUSG00000017774	6498	19	18797	1.82699	1	0.630881	0.62148
GOTERM_BP_DIRECT	GO:0070085	glycosylation	12	0.168587	0.0315505	ENSMUSG00000017929, ENSMUSG00000056124, ENSMUSG00000021504, ENSMUSG00000058793, ENSMUSG00000028413, ENSMUSG00000027742, ENSMUSG00000052423, ENSMUSG00000031979, ENSMUSG00000022793, ENSMUSG00000034893, ENSMUSG00000028334, ENSMUSG00000022125	6498	19	18797	1.82699	1	0.630881	0.62148
GOTERM_BP_DIRECT	GO:2000786	positive regulation of autophagosome assembly	12	0.168587	0.0315505	ENSMUSG00000042364, ENSMUSG00000037062, ENSMUSG00000025417, ENSMUSG00000004451, ENSMUSG00000028385, ENSMUSG00000028007, ENSMUSG00000024773, ENSMUSG00000022808, ENSMUSG00000039318, ENSMUSG00000029512, ENSMUSG00000041895, ENSMUSG00000018547	6498	19	18797	1.82699	1	0.630881	0.62148
GOTERM_BP_DIRECT	GO:0006376	mRNA splice site selection	12	0.168587	0.0315505	ENSMUSG00000032297, ENSMUSG00000028134, ENSMUSG00000034818, ENSMUSG00000014776, ENSMUSG00000016921, ENSMUSG00000028137, ENSMUSG00000002524, ENSMUSG00000027763, ENSMUSG00000028676, ENSMUSG00000028060, ENSMUSG00000024268, ENSMUSG00000043535	6498	19	18797	1.82699	1	0.630881	0.62148
GOTERM_BP_DIRECT	GO:0043087	regulation of GTPase activity	41	0.576004	0.0327373	ENSMUSG00000031453, ENSMUSG00000030123, ENSMUSG00000056413, ENSMUSG00000036606, ENSMUSG00000036529, ENSMUSG00000024142, ENSMUSG00000041936, ENSMUSG00000030084, ENSMUSG00000004633, ENSMUSG00000026883, ENSMUSG00000026024, ENSMUSG00000026640, ENSMUSG00000022982, ENSMUSG00000042700, ENSMUSG00000009621, ENSMUSG00000041351, ENSMUSG00000020745, ENSMUSG00000022508, ENSMUSG00000074785, ENSMUSG00000050310,…	6498	90	18797	1.3178	1	0.653278	0.643544
GOTERM_BP_DIRECT	GO:0016570	histone modification	23	0.323124	0.033124	ENSMUSG00000026283, ENSMUSG00000031760, ENSMUSG00000059851, ENSMUSG00000026361, ENSMUSG00000040820, ENSMUSG00000042207, ENSMUSG00000040359, ENSMUSG00000063952, ENSMUSG00000002028, ENSMUSG00000001632, ENSMUSG00000061589, ENSMUSG00000026603, ENSMUSG00000022387, ENSMUSG00000021189, ENSMUSG00000020387, ENSMUSG00000025764, ENSMUSG00000025138, ENSMUSG00000022521, ENSMUSG00000018476, ENSMUSG00000021767,…	6498	45	18797	1.47851	1	0.658314	0.648505
GOTERM_BP_DIRECT	GO:0007616	long-term memory	23	0.323124	0.033124	ENSMUSG00000027273, ENSMUSG00000038418, ENSMUSG00000038738, ENSMUSG00000015605, ENSMUSG00000029053, ENSMUSG00000028991, ENSMUSG00000055254, ENSMUSG00000070570, ENSMUSG00000002985, ENSMUSG00000061762, ENSMUSG00000062202, ENSMUSG00000026822, ENSMUSG00000022376, ENSMUSG00000020431, ENSMUSG00000005102, ENSMUSG00000022521, ENSMUSG00000046447, ENSMUSG00000038260, ENSMUSG00000026959, ENSMUSG00000019970,…	6498	45	18797	1.47851	1	0.658314	0.648505
GOTERM_BP_DIRECT	GO:0061098	positive regulation of protein tyrosine kinase activity	18	0.25288	0.0333547	ENSMUSG00000031451, ENSMUSG00000031980, ENSMUSG00000026782, ENSMUSG00000027540, ENSMUSG00000041936, ENSMUSG00000026235, ENSMUSG00000044716, ENSMUSG00000022892, ENSMUSG00000020681, ENSMUSG00000000489, ENSMUSG00000008734, ENSMUSG00000027954, ENSMUSG00000002058, ENSMUSG00000024621, ENSMUSG00000018166, ENSMUSG00000020886, ENSMUSG00000020888, ENSMUSG00000038453	6498	33	18797	1.57786	1	0.65889	0.649072
GOTERM_BP_DIRECT	GO:0090314	positive regulation of protein targeting to membrane	18	0.25288	0.0333547	ENSMUSG00000004056, ENSMUSG00000003352, ENSMUSG00000029851, ENSMUSG00000026341, ENSMUSG00000026880, ENSMUSG00000048895, ENSMUSG00000062312, ENSMUSG00000028785, ENSMUSG00000006304, ENSMUSG00000022412, ENSMUSG00000019054, ENSMUSG00000052105, ENSMUSG00000035385, ENSMUSG00000017774, ENSMUSG00000036667, ENSMUSG00000030774, ENSMUSG00000030279, ENSMUSG00000019843	6498	33	18797	1.57786	1	0.65889	0.649072
GOTERM_BP_DIRECT	GO:0050806	positive regulation of synaptic transmission	18	0.25288	0.0333547	ENSMUSG00000033981, ENSMUSG00000032452, ENSMUSG00000032890, ENSMUSG00000029053, ENSMUSG00000008153, ENSMUSG00000041670, ENSMUSG00000025889, ENSMUSG00000020886, ENSMUSG00000020524, ENSMUSG00000022607, ENSMUSG00000037386, ENSMUSG00000062661, ENSMUSG00000035385, ENSMUSG00000039953, ENSMUSG00000032714, ENSMUSG00000033208, ENSMUSG00000035226, ENSMUSG00000035864	6498	33	18797	1.57786	1	0.65889	0.649072
GOTERM_BP_DIRECT	GO:0032088	negative regulation of NF-kappaB transcription factor activity	37	0.519809	0.0339286	ENSMUSG00000034227, ENSMUSG00000080268, ENSMUSG00000031671, ENSMUSG00000034889, ENSMUSG00000029994, ENSMUSG00000024087, ENSMUSG00000027598, ENSMUSG00000026883, ENSMUSG00000060477, ENSMUSG00000021277, ENSMUSG00000044303, ENSMUSG00000060216, ENSMUSG00000038065, ENSMUSG00000004934, ENSMUSG00000030966, ENSMUSG00000018909, ENSMUSG00000074151, ENSMUSG00000055994, ENSMUSG00000056941, ENSMUSG00000003032,…	6498	80	18797	1.33789	1	0.668879	0.658912
GOTERM_BP_DIRECT	GO:0008306	associative learning	25	0.351222	0.0340926	ENSMUSG00000027273, ENSMUSG00000039419, ENSMUSG00000021190, ENSMUSG00000015605, ENSMUSG00000006373, ENSMUSG00000027254, ENSMUSG00000027950, ENSMUSG00000061762, ENSMUSG00000023017, ENSMUSG00000022623, ENSMUSG00000020423, ENSMUSG00000035390, ENSMUSG00000030525, ENSMUSG00000031980, ENSMUSG00000038738, ENSMUSG00000055078, ENSMUSG00000059991, ENSMUSG00000020152, ENSMUSG00000022892, ENSMUSG00000029104,…	6498	50	18797	1.44637	1	0.669417	0.659442
GOTERM_BP_DIRECT	GO:0009411	response to UV	25	0.351222	0.0340926	ENSMUSG00000028560, ENSMUSG00000026082, ENSMUSG00000024382, ENSMUSG00000026048, ENSMUSG00000096472, ENSMUSG00000026641, ENSMUSG00000054051, ENSMUSG00000024521, ENSMUSG00000022545, ENSMUSG00000035390, ENSMUSG00000024947, ENSMUSG00000050697, ENSMUSG00000045193, ENSMUSG00000034485, ENSMUSG00000033712, ENSMUSG00000036986, ENSMUSG00000030400, ENSMUSG00000032397, ENSMUSG00000005370, ENSMUSG00000023067,…	6498	50	18797	1.44637	1	0.669417	0.659442
GOTERM_BP_DIRECT	GO:0030206	chondroitin sulfate biosynthetic process	11	0.154538	0.0350907	ENSMUSG00000034612, ENSMUSG00000032640, ENSMUSG00000029201, ENSMUSG00000057337, ENSMUSG00000039497, ENSMUSG00000042042, ENSMUSG00000036356, ENSMUSG00000028521, ENSMUSG00000058152, ENSMUSG00000036599, ENSMUSG00000038181	6498	17	18797	1.87177	1	0.678143	0.668038
GOTERM_BP_DIRECT	GO:0006337	nucleosome disassembly	11	0.154538	0.0350907	ENSMUSG00000028949, ENSMUSG00000023018, ENSMUSG00000000902, ENSMUSG00000007880, ENSMUSG00000032187, ENSMUSG00000032481, ENSMUSG00000056216, ENSMUSG00000078619, ENSMUSG00000053801, ENSMUSG00000033237, ENSMUSG00000025369	6498	17	18797	1.87177	1	0.678143	0.668038
GOTERM_BP_DIRECT	GO:0051560	mitochondrial calcium ion homeostasis	11	0.154538	0.0350907	ENSMUSG00000024527, ENSMUSG00000005299, ENSMUSG00000079055, ENSMUSG00000029020, ENSMUSG00000018340, ENSMUSG00000027994, ENSMUSG00000054676, ENSMUSG00000020111, ENSMUSG00000032754, ENSMUSG00000074746, ENSMUSG00000052337	6498	17	18797	1.87177	1	0.678143	0.668038
GOTERM_BP_DIRECT	GO:0007004	telomere maintenance via telomerase	11	0.154538	0.0350907	ENSMUSG00000028010, ENSMUSG00000024170, ENSMUSG00000025925, ENSMUSG00000023944, ENSMUSG00000024174, ENSMUSG00000027133, ENSMUSG00000021270, ENSMUSG00000021958, ENSMUSG00000029676, ENSMUSG00000071072, ENSMUSG00000001056	6498	17	18797	1.87177	1	0.678143	0.668038
GOTERM_BP_DIRECT	GO:0003016	respiratory system process	11	0.154538	0.0350907	ENSMUSG00000021764, ENSMUSG00000033585, ENSMUSG00000050989, ENSMUSG00000038253, ENSMUSG00000042608, ENSMUSG00000022285, ENSMUSG00000024750, ENSMUSG00000028138, ENSMUSG00000002799, ENSMUSG00000037369, ENSMUSG00000031840	6498	17	18797	1.87177	1	0.678143	0.668038
GOTERM_BP_DIRECT	GO:0060044	negative regulation of cardiac muscle cell proliferation	11	0.154538	0.0350907	ENSMUSG00000038518, ENSMUSG00000032440, ENSMUSG00000020160, ENSMUSG00000013663, ENSMUSG00000053137, ENSMUSG00000030315, ENSMUSG00000050953, ENSMUSG00000021067, ENSMUSG00000039910, ENSMUSG00000037624, ENSMUSG00000019777	6498	17	18797	1.87177	1	0.678143	0.668038
GOTERM_BP_DIRECT	GO:0051895	negative regulation of focal adhesion assembly	11	0.154538	0.0350907	ENSMUSG00000000957, ENSMUSG00000040945, ENSMUSG00000069255, ENSMUSG00000013663, ENSMUSG00000040249, ENSMUSG00000022099, ENSMUSG00000031523, ENSMUSG00000021750, ENSMUSG00000004530, ENSMUSG00000059439, ENSMUSG00000027646	6498	17	18797	1.87177	1	0.678143	0.668038
GOTERM_BP_DIRECT	GO:0006024	glycosaminoglycan biosynthetic process	11	0.154538	0.0350907	ENSMUSG00000029201, ENSMUSG00000043587, ENSMUSG00000045994, ENSMUSG00000051022, ENSMUSG00000021504, ENSMUSG00000046321, ENSMUSG00000025232, ENSMUSG00000071649, ENSMUSG00000061731, ENSMUSG00000039308, ENSMUSG00000024620	6498	17	18797	1.87177	1	0.678143	0.668038
GOTERM_BP_DIRECT	GO:0006355	regulation of transcription, DNA-templated	416	5.84434	0.0369736	ENSMUSG00000003680, ENSMUSG00000024260, ENSMUSG00000025239, ENSMUSG00000029832, ENSMUSG00000017724, ENSMUSG00000037214, ENSMUSG00000047371, ENSMUSG00000074406, ENSMUSG00000038418, ENSMUSG00000040857, ENSMUSG00000063632, ENSMUSG00000001157, ENSMUSG00000024497, ENSMUSG00000025584, ENSMUSG00000029705, ENSMUSG00000048249, ENSMUSG00000028977, ENSMUSG00000026436, ENSMUSG00000025225, ENSMUSG00000024137,…	6498	1119	18797	1.07541	1	0.713125	0.702499
GOTERM_BP_DIRECT	GO:0071333	cellular response to glucose stimulus	38	0.533858	0.0370878	ENSMUSG00000031574, ENSMUSG00000031451, ENSMUSG00000028161, ENSMUSG00000028124, ENSMUSG00000015605, ENSMUSG00000002059, ENSMUSG00000021591, ENSMUSG00000041415, ENSMUSG00000005469, ENSMUSG00000020681, ENSMUSG00000000214, ENSMUSG00000020484, ENSMUSG00000048756, ENSMUSG00000024947, ENSMUSG00000039176, ENSMUSG00000024926, ENSMUSG00000006519, ENSMUSG00000050697, ENSMUSG00000033685, ENSMUSG00000076431,…	6498	83	18797	1.32439	1	0.713921	0.703283
GOTERM_BP_DIRECT	GO:1904707	positive regulation of vascular smooth muscle cell proliferation	22	0.309076	0.0373553	ENSMUSG00000031980, ENSMUSG00000032562, ENSMUSG00000004099, ENSMUSG00000029020, ENSMUSG00000026185, ENSMUSG00000020170, ENSMUSG00000046949, ENSMUSG00000020184, ENSMUSG00000049115, ENSMUSG00000000489, ENSMUSG00000022893, ENSMUSG00000027646, ENSMUSG00000000001, ENSMUSG00000021974, ENSMUSG00000071369, ENSMUSG00000001419, ENSMUSG00000024858, ENSMUSG00000024789, ENSMUSG00000053819, ENSMUSG00000020715,…	6498	43	18797	1.48	1	0.714333	0.703689
GOTERM_BP_DIRECT	GO:0045880	positive regulation of smoothened signaling pathway	22	0.309076	0.0373553	ENSMUSG00000029122, ENSMUSG00000032640, ENSMUSG00000037815, ENSMUSG00000002059, ENSMUSG00000023000, ENSMUSG00000005514, ENSMUSG00000000126, ENSMUSG00000021782, ENSMUSG00000021497, ENSMUSG00000001761, ENSMUSG00000021974, ENSMUSG00000024118, ENSMUSG00000040220, ENSMUSG00000062590, ENSMUSG00000052957, ENSMUSG00000009030, ENSMUSG00000032308, ENSMUSG00000038564, ENSMUSG00000031548, ENSMUSG00000037466,…	6498	43	18797	1.48	1	0.714333	0.703689
GOTERM_BP_DIRECT	GO:0048009	insulin-like growth factor receptor signaling pathway	17	0.238831	0.0377044	ENSMUSG00000058444, ENSMUSG00000051177, ENSMUSG00000024241, ENSMUSG00000026185, ENSMUSG00000027665, ENSMUSG00000029714, ENSMUSG00000024122, ENSMUSG00000041417, ENSMUSG00000005533, ENSMUSG00000001729, ENSMUSG00000063065, ENSMUSG00000021738, ENSMUSG00000004936, ENSMUSG00000055737, ENSMUSG00000031668, ENSMUSG00000035027, ENSMUSG00000059923	6498	31	18797	1.58634	1	0.714333	0.703689
GOTERM_BP_DIRECT	GO:0060038	cardiac muscle cell proliferation	17	0.238831	0.0377044	ENSMUSG00000029287, ENSMUSG00000038518, ENSMUSG00000015846, ENSMUSG00000031681, ENSMUSG00000048078, ENSMUSG00000021067, ENSMUSG00000045414, ENSMUSG00000021974, ENSMUSG00000020612, ENSMUSG00000026923, ENSMUSG00000020900, ENSMUSG00000036585, ENSMUSG00000053137, ENSMUSG00000019789, ENSMUSG00000039239, ENSMUSG00000019777, ENSMUSG00000033237	6498	31	18797	1.58634	1	0.714333	0.703689
GOTERM_BP_DIRECT	GO:0008089	anterograde axonal transport	17	0.238831	0.0377044	ENSMUSG00000057531, ENSMUSG00000060708, ENSMUSG00000024068, ENSMUSG00000022055, ENSMUSG00000062444, ENSMUSG00000020198, ENSMUSG00000022982, ENSMUSG00000020132, ENSMUSG00000026426, ENSMUSG00000025468, ENSMUSG00000000738, ENSMUSG00000001018, ENSMUSG00000063077, ENSMUSG00000031539, ENSMUSG00000038982, ENSMUSG00000014602, ENSMUSG00000030105	6498	31	18797	1.58634	1	0.714333	0.703689
GOTERM_BP_DIRECT	GO:0019233	sensory perception of pain	36	0.50576	0.037769	ENSMUSG00000049281, ENSMUSG00000032860, ENSMUSG00000079056, ENSMUSG00000029470, ENSMUSG00000004655, ENSMUSG00000022122, ENSMUSG00000027950, ENSMUSG00000061762, ENSMUSG00000020681, ENSMUSG00000040724, ENSMUSG00000071072, ENSMUSG00000004113, ENSMUSG00000050737, ENSMUSG00000044288, ENSMUSG00000037251, ENSMUSG00000063065, ENSMUSG00000034285, ENSMUSG00000031616, ENSMUSG00000034997, ENSMUSG00000034656,…	6498	78	18797	1.33511	1	0.714333	0.703689
GOTERM_BP_DIRECT	GO:0010765	positive regulation of sodium ion transport	14	0.196684	0.0381298	ENSMUSG00000049281, ENSMUSG00000004056, ENSMUSG00000027893, ENSMUSG00000019194, ENSMUSG00000027523, ENSMUSG00000024589, ENSMUSG00000050627, ENSMUSG00000022523, ENSMUSG00000019970, ENSMUSG00000001729, ENSMUSG00000031537, ENSMUSG00000046480, ENSMUSG00000019699, ENSMUSG00000038437	6498	24	18797	1.68743	1	0.714333	0.703689
GOTERM_BP_DIRECT	GO:0043254	regulation of protein complex assembly	14	0.196684	0.0381298	ENSMUSG00000035759, ENSMUSG00000027203, ENSMUSG00000026883, ENSMUSG00000062995, ENSMUSG00000002985, ENSMUSG00000046879, ENSMUSG00000026942, ENSMUSG00000028756, ENSMUSG00000043733, ENSMUSG00000044783, ENSMUSG00000020238, ENSMUSG00000022528, ENSMUSG00000068154, ENSMUSG00000047123	6498	24	18797	1.68743	1	0.714333	0.703689
GOTERM_BP_DIRECT	GO:0010666	positive regulation of cardiac muscle cell apoptotic process	14	0.196684	0.0381298	ENSMUSG00000031980, ENSMUSG00000078566, ENSMUSG00000021670, ENSMUSG00000029467, ENSMUSG00000024942, ENSMUSG00000071369, ENSMUSG00000020427, ENSMUSG00000024617, ENSMUSG00000026509, ENSMUSG00000053819, ENSMUSG00000078812, ENSMUSG00000013663, ENSMUSG00000038028, ENSMUSG00000031688	6498	24	18797	1.68743	1	0.714333	0.703689
GOTERM_BP_DIRECT	GO:0007422	peripheral nervous system development	14	0.196684	0.0381298	ENSMUSG00000033730, ENSMUSG00000048482, ENSMUSG00000028782, ENSMUSG00000022122, ENSMUSG00000062312, ENSMUSG00000026442, ENSMUSG00000018166, ENSMUSG00000062991, ENSMUSG00000015843, ENSMUSG00000010025, ENSMUSG00000032744, ENSMUSG00000018217, ENSMUSG00000039910, ENSMUSG00000033006	6498	24	18797	1.68743	1	0.714333	0.703689
GOTERM_BP_DIRECT	GO:0090201	negative regulation of release of cytochrome c from mitochondria	14	0.196684	0.0381298	ENSMUSG00000028063, ENSMUSG00000029020, ENSMUSG00000022194, ENSMUSG00000059363, ENSMUSG00000028864, ENSMUSG00000007659, ENSMUSG00000063856, ENSMUSG00000060216, ENSMUSG00000041028, ENSMUSG00000001729, ENSMUSG00000021868, ENSMUSG00000038412, ENSMUSG00000014301, ENSMUSG00000014776	6498	24	18797	1.68743	1	0.714333	0.703689
GOTERM_BP_DIRECT	GO:0043277	apoptotic cell clearance	14	0.196684	0.0381298	ENSMUSG00000031451, ENSMUSG00000024593, ENSMUSG00000027298, ENSMUSG00000027087, ENSMUSG00000040249, ENSMUSG00000049734, ENSMUSG00000066551, ENSMUSG00000020689, ENSMUSG00000038991, ENSMUSG00000002602, ENSMUSG00000014361, ENSMUSG00000030605, ENSMUSG00000037992, ENSMUSG00000030579	6498	24	18797	1.68743	1	0.714333	0.703689
GOTERM_BP_DIRECT	GO:0008610	lipid biosynthetic process	14	0.196684	0.0381298	ENSMUSG00000024981, ENSMUSG00000021273, ENSMUSG00000026856, ENSMUSG00000020333, ENSMUSG00000037071, ENSMUSG00000018796, ENSMUSG00000024735, ENSMUSG00000028518, ENSMUSG00000020538, ENSMUSG00000031604, ENSMUSG00000050697, ENSMUSG00000020917, ENSMUSG00000031545, ENSMUSG00000032018	6498	24	18797	1.68743	1	0.714333	0.703689
GOTERM_BP_DIRECT	GO:0061001	regulation of dendritic spine morphogenesis	14	0.196684	0.0381298	ENSMUSG00000037703, ENSMUSG00000056201, ENSMUSG00000028273, ENSMUSG00000026782, ENSMUSG00000054693, ENSMUSG00000026235, ENSMUSG00000048895, ENSMUSG00000042700, ENSMUSG00000022623, ENSMUSG00000022602, ENSMUSG00000038453, ENSMUSG00000032827, ENSMUSG00000036882, ENSMUSG00000014602	6498	24	18797	1.68743	1	0.714333	0.703689
GOTERM_BP_DIRECT	GO:0031122	cytoplasmic microtubule organization	24	0.337173	0.0383803	ENSMUSG00000040729, ENSMUSG00000027581, ENSMUSG00000024182, ENSMUSG00000028680, ENSMUSG00000011589, ENSMUSG00000013921, ENSMUSG00000031592, ENSMUSG00000018707, ENSMUSG00000027132, ENSMUSG00000079235, ENSMUSG00000026131, ENSMUSG00000033790, ENSMUSG00000063146, ENSMUSG00000025722, ENSMUSG00000026933, ENSMUSG00000024059, ENSMUSG00000045007, ENSMUSG00000044433, ENSMUSG00000041570, ENSMUSG00000051786,…	6498	48	18797	1.44637	1	0.716286	0.705612
GOTERM_BP_DIRECT	GO:0051123	RNA polymerase II transcriptional preinitiation complex assembly	24	0.337173	0.0383803	ENSMUSG00000003680, ENSMUSG00000029265, ENSMUSG00000028271, ENSMUSG00000015804, ENSMUSG00000048100, ENSMUSG00000023980, ENSMUSG00000020397, ENSMUSG00000025049, ENSMUSG00000043866, ENSMUSG00000026799, ENSMUSG00000028899, ENSMUSG00000021598, ENSMUSG00000045248, ENSMUSG00000019984, ENSMUSG00000020962, ENSMUSG00000067995, ENSMUSG00000022109, ENSMUSG00000002968, ENSMUSG00000018923, ENSMUSG00000031935,…	6498	48	18797	1.44637	1	0.716286	0.705612
GOTERM_BP_DIRECT	GO:0051092	positive regulation of NF-kappaB transcription factor activity	69	0.969373	0.0385332	ENSMUSG00000036526, ENSMUSG00000057143, ENSMUSG00000025473, ENSMUSG00000000290, ENSMUSG00000025790, ENSMUSG00000026321, ENSMUSG00000025034, ENSMUSG00000060477, ENSMUSG00000029238, ENSMUSG00000013483, ENSMUSG00000031639, ENSMUSG00000078923, ENSMUSG00000028191, ENSMUSG00000021180, ENSMUSG00000026031, ENSMUSG00000027164, ENSMUSG00000028059, ENSMUSG00000002688, ENSMUSG00000021024, ENSMUSG00000007655,…	6498	164	18797	1.21707	1	0.717707	0.707012
GOTERM_BP_DIRECT	GO:0042987	amyloid precursor protein catabolic process	10	0.140489	0.0388959	ENSMUSG00000032375, ENSMUSG00000034926, ENSMUSG00000032086, ENSMUSG00000052593, ENSMUSG00000024030, ENSMUSG00000054693, ENSMUSG00000019969, ENSMUSG00000010609, ENSMUSG00000015750, ENSMUSG00000011256	6498	15	18797	1.92849	1	0.717707	0.707012
GOTERM_BP_DIRECT	GO:0032515	negative regulation of phosphoprotein phosphatase activity	10	0.140489	0.0388959	ENSMUSG00000068742, ENSMUSG00000020635, ENSMUSG00000061718, ENSMUSG00000021209, ENSMUSG00000036398, ENSMUSG00000040843, ENSMUSG00000044502, ENSMUSG00000061755, ENSMUSG00000038976, ENSMUSG00000039515	6498	15	18797	1.92849	1	0.717707	0.707012
GOTERM_BP_DIRECT	GO:0034314	Arp2/3 complex-mediated actin nucleation	10	0.140489	0.0388959	ENSMUSG00000021326, ENSMUSG00000029465, ENSMUSG00000045795, ENSMUSG00000026341, ENSMUSG00000021690, ENSMUSG00000024101, ENSMUSG00000020152, ENSMUSG00000006304, ENSMUSG00000029622, ENSMUSG00000026755	6498	15	18797	1.92849	1	0.717707	0.707012
GOTERM_BP_DIRECT	GO:0060253	negative regulation of glial cell proliferation	10	0.140489	0.0388959	ENSMUSG00000073802, ENSMUSG00000030541, ENSMUSG00000026923, ENSMUSG00000022528, ENSMUSG00000029020, ENSMUSG00000063632, ENSMUSG00000041415, ENSMUSG00000024256, ENSMUSG00000041736, ENSMUSG00000040136	6498	15	18797	1.92849	1	0.717707	0.707012
GOTERM_BP_DIRECT	GO:0030007	cellular potassium ion homeostasis	10	0.140489	0.0388959	ENSMUSG00000040907, ENSMUSG00000063142, ENSMUSG00000007097, ENSMUSG00000053819, ENSMUSG00000024597, ENSMUSG00000034110, ENSMUSG00000033161, ENSMUSG00000026576, ENSMUSG00000041329, ENSMUSG00000032412	6498	15	18797	1.92849	1	0.717707	0.707012
GOTERM_BP_DIRECT	GO:1905515	non-motile cilium assembly	30	0.421467	0.0390868	ENSMUSG00000040729, ENSMUSG00000035759, ENSMUSG00000031592, ENSMUSG00000033671, ENSMUSG00000079235, ENSMUSG00000044708, ENSMUSG00000027479, ENSMUSG00000025235, ENSMUSG00000040124, ENSMUSG00000024667, ENSMUSG00000021013, ENSMUSG00000049904, ENSMUSG00000038241, ENSMUSG00000038122, ENSMUSG00000034121, ENSMUSG00000038564, ENSMUSG00000032965, ENSMUSG00000031755, ENSMUSG00000019986, ENSMUSG00000011658,…	6498	63	18797	1.37749	1	0.719873	0.709147
GOTERM_BP_DIRECT	GO:0006730	one-carbon metabolic process	19	0.266929	0.0403924	ENSMUSG00000056158, ENSMUSG00000003273, ENSMUSG00000029376, ENSMUSG00000030088, ENSMUSG00000027893, ENSMUSG00000027562, ENSMUSG00000025212, ENSMUSG00000027555, ENSMUSG00000005667, ENSMUSG00000027597, ENSMUSG00000025403, ENSMUSG00000021474, ENSMUSG00000027559, ENSMUSG00000009566, ENSMUSG00000040675, ENSMUSG00000021048, ENSMUSG00000020256, ENSMUSG00000053907, ENSMUSG00000090236	6498	36	18797	1.52672	1	0.742523	0.731459
GOTERM_BP_DIRECT	GO:0001938	positive regulation of endothelial cell proliferation	37	0.519809	0.0412179	ENSMUSG00000004791, ENSMUSG00000033730, ENSMUSG00000039936, ENSMUSG00000078202, ENSMUSG00000028128, ENSMUSG00000000058, ENSMUSG00000023034, ENSMUSG00000028763, ENSMUSG00000028108, ENSMUSG00000023951, ENSMUSG00000024962, ENSMUSG00000021576, ENSMUSG00000001729, ENSMUSG00000020689, ENSMUSG00000054717, ENSMUSG00000006519, ENSMUSG00000050310, ENSMUSG00000037754, ENSMUSG00000004043, ENSMUSG00000025583,…	6498	81	18797	1.32137	1	0.755119	0.743867
GOTERM_BP_DIRECT	GO:0051028	mRNA transport	44	0.618151	0.0412514	ENSMUSG00000030122, ENSMUSG00000024384, ENSMUSG00000024120, ENSMUSG00000034826, ENSMUSG00000008450, ENSMUSG00000016619, ENSMUSG00000025872, ENSMUSG00000022142, ENSMUSG00000003226, ENSMUSG00000026764, ENSMUSG00000024287, ENSMUSG00000020783, ENSMUSG00000028609, ENSMUSG00000044786, ENSMUSG00000018411, ENSMUSG00000022602, ENSMUSG00000062078, ENSMUSG00000052798, ENSMUSG00000010097, ENSMUSG00000037933,…	6498	99	18797	1.28566	1	0.755119	0.743867
GOTERM_BP_DIRECT	GO:0045766	positive regulation of angiogenesis	65	0.913178	0.0415971	ENSMUSG00000030341, ENSMUSG00000032440, ENSMUSG00000000290, ENSMUSG00000034708, ENSMUSG00000028864, ENSMUSG00000004655, ENSMUSG00000028108, ENSMUSG00000031639, ENSMUSG00000038387, ENSMUSG00000035273, ENSMUSG00000031714, ENSMUSG00000015305, ENSMUSG00000030987, ENSMUSG00000054364, ENSMUSG00000031465, ENSMUSG00000032035, ENSMUSG00000059456, ENSMUSG00000026078, ENSMUSG00000021583, ENSMUSG00000002688,…	6498	154	18797	1.22096	1	0.755119	0.743867
GOTERM_BP_DIRECT	GO:0051179	localization	21	0.295027	0.0421617	ENSMUSG00000003031, ENSMUSG00000027273, ENSMUSG00000057522, ENSMUSG00000029684, ENSMUSG00000027193, ENSMUSG00000020184, ENSMUSG00000022781, ENSMUSG00000060675, ENSMUSG00000079480, ENSMUSG00000001847, ENSMUSG00000025889, ENSMUSG00000022789, ENSMUSG00000025915, ENSMUSG00000035493, ENSMUSG00000018340, ENSMUSG00000037286, ENSMUSG00000013663, ENSMUSG00000055737, ENSMUSG00000032536, ENSMUSG00000031543,…	6498	41	18797	1.48165	1	0.755119	0.743867
GOTERM_BP_DIRECT	GO:0006096	glycolytic process	21	0.295027	0.0421617	ENSMUSG00000034997, ENSMUSG00000030695, ENSMUSG00000036427, ENSMUSG00000033685, ENSMUSG00000057666, ENSMUSG00000032294, ENSMUSG00000021196, ENSMUSG00000017390, ENSMUSG00000003541, ENSMUSG00000004267, ENSMUSG00000025236, ENSMUSG00000063524, ENSMUSG00000020277, ENSMUSG00000023456, ENSMUSG00000026409, ENSMUSG00000020456, ENSMUSG00000038871, ENSMUSG00000037012, ENSMUSG00000038028, ENSMUSG00000011752,…	6498	41	18797	1.48165	1	0.755119	0.743867
GOTERM_BP_DIRECT	GO:0043153	entrainment of circadian clock by photoperiod	16	0.224782	0.0426684	ENSMUSG00000002393, ENSMUSG00000033760, ENSMUSG00000024042, ENSMUSG00000032010, ENSMUSG00000014956, ENSMUSG00000035509, ENSMUSG00000022124, ENSMUSG00000021144, ENSMUSG00000020893, ENSMUSG00000004455, ENSMUSG00000003575, ENSMUSG00000020038, ENSMUSG00000068742, ENSMUSG00000020644, ENSMUSG00000055866, ENSMUSG00000036986	6498	29	18797	1.59599	1	0.755119	0.743867
GOTERM_BP_DIRECT	GO:0050790	regulation of catalytic activity	16	0.224782	0.0426684	ENSMUSG00000002372, ENSMUSG00000026496, ENSMUSG00000026048, ENSMUSG00000032051, ENSMUSG00000067713, ENSMUSG00000057092, ENSMUSG00000024942, ENSMUSG00000049734, ENSMUSG00000029513, ENSMUSG00000006818, ENSMUSG00000021109, ENSMUSG00000021939, ENSMUSG00000038205, ENSMUSG00000036206, ENSMUSG00000052921, ENSMUSG00000057329	6498	29	18797	1.59599	1	0.755119	0.743867
GOTERM_BP_DIRECT	GO:0014059	regulation of dopamine secretion	16	0.224782	0.0426684	ENSMUSG00000034997, ENSMUSG00000026452, ENSMUSG00000057531, ENSMUSG00000031491, ENSMUSG00000024261, ENSMUSG00000062542, ENSMUSG00000027950, ENSMUSG00000040724, ENSMUSG00000049303, ENSMUSG00000024743, ENSMUSG00000004961, ENSMUSG00000027849, ENSMUSG00000025889, ENSMUSG00000052889, ENSMUSG00000031840, ENSMUSG00000035864	6498	29	18797	1.59599	1	0.755119	0.743867
GOTERM_BP_DIRECT	GO:0007005	mitochondrion organization	47	0.660298	0.042823	ENSMUSG00000029432, ENSMUSG00000039419, ENSMUSG00000028982, ENSMUSG00000024140, ENSMUSG00000059363, ENSMUSG00000049422, ENSMUSG00000000058, ENSMUSG00000020220, ENSMUSG00000022565, ENSMUSG00000024527, ENSMUSG00000020741, ENSMUSG00000000738, ENSMUSG00000022789, ENSMUSG00000006818, ENSMUSG00000045374, ENSMUSG00000039116, ENSMUSG00000031616, ENSMUSG00000038302, ENSMUSG00000026270, ENSMUSG00000026496,…	6498	107	18797	1.27064	1	0.755119	0.743867
GOTERM_BP_DIRECT	GO:0006779	porphyrin-containing compound biosynthetic process	9	0.12644	0.0428839	ENSMUSG00000028393, ENSMUSG00000039096, ENSMUSG00000026198, ENSMUSG00000062729, ENSMUSG00000021061, ENSMUSG00000031543, ENSMUSG00000022742, ENSMUSG00000024588, ENSMUSG00000032126	6498	13	18797	2.00266	1	0.755119	0.743867
GOTERM_BP_DIRECT	GO:0001682	tRNA 5'-leader removal	9	0.12644	0.0428839	ENSMUSG00000024800, ENSMUSG00000060152, ENSMUSG00000021418, ENSMUSG00000049950, ENSMUSG00000029715, ENSMUSG00000036114, ENSMUSG00000023156, ENSMUSG00000030423, ENSMUSG00000024446	6498	13	18797	2.00266	1	0.755119	0.743867
GOTERM_BP_DIRECT	GO:0051014	actin filament severing	9	0.12644	0.0428839	ENSMUSG00000056201, ENSMUSG00000026879, ENSMUSG00000002812, ENSMUSG00000025432, ENSMUSG00000002565, ENSMUSG00000056737, ENSMUSG00000015932, ENSMUSG00000055805, ENSMUSG00000024236	6498	13	18797	2.00266	1	0.755119	0.743867
GOTERM_BP_DIRECT	GO:0046486	glycerolipid metabolic process	9	0.12644	0.0428839	ENSMUSG00000023019, ENSMUSG00000036095, ENSMUSG00000029916, ENSMUSG00000040479, ENSMUSG00000070738, ENSMUSG00000049721, ENSMUSG00000022861, ENSMUSG00000025357, ENSMUSG00000022555	6498	13	18797	2.00266	1	0.755119	0.743867
GOTERM_BP_DIRECT	GO:2000637	positive regulation of gene silencing by miRNA	9	0.12644	0.0428839	ENSMUSG00000027680, ENSMUSG00000028163, ENSMUSG00000044786, ENSMUSG00000028580, ENSMUSG00000004040, ENSMUSG00000030846, ENSMUSG00000025239, ENSMUSG00000036459, ENSMUSG00000042699	6498	13	18797	2.00266	1	0.755119	0.743867
GOTERM_BP_DIRECT	GO:0042761	very long-chain fatty acid biosynthetic process	9	0.12644	0.0428839	ENSMUSG00000041220, ENSMUSG00000063275, ENSMUSG00000031708, ENSMUSG00000032262, ENSMUSG00000033629, ENSMUSG00000006390, ENSMUSG00000035376, ENSMUSG00000032349, ENSMUSG00000021696	6498	13	18797	2.00266	1	0.755119	0.743867
GOTERM_BP_DIRECT	GO:0003254	regulation of membrane depolarization	9	0.12644	0.0428839	ENSMUSG00000022523, ENSMUSG00000060802, ENSMUSG00000028051, ENSMUSG00000032892, ENSMUSG00000053819, ENSMUSG00000024589, ENSMUSG00000032338, ENSMUSG00000020331, ENSMUSG00000021730	6498	13	18797	2.00266	1	0.755119	0.743867
GOTERM_BP_DIRECT	GO:0006515	misfolded or incompletely synthesized protein catabolic process	9	0.12644	0.0428839	ENSMUSG00000047866, ENSMUSG00000034636, ENSMUSG00000025939, ENSMUSG00000039686, ENSMUSG00000035069, ENSMUSG00000039615, ENSMUSG00000041168, ENSMUSG00000002660, ENSMUSG00000021189	6498	13	18797	2.00266	1	0.755119	0.743867
GOTERM_BP_DIRECT	GO:0048681	negative regulation of axon regeneration	9	0.12644	0.0428839	ENSMUSG00000045287, ENSMUSG00000032340, ENSMUSG00000013663, ENSMUSG00000026235, ENSMUSG00000020393, ENSMUSG00000032913, ENSMUSG00000013236, ENSMUSG00000043811, ENSMUSG00000042105	6498	13	18797	2.00266	1	0.755119	0.743867
GOTERM_BP_DIRECT	GO:0002070	epithelial cell maturation	9	0.12644	0.0428839	ENSMUSG00000032244, ENSMUSG00000031870, ENSMUSG00000034957, ENSMUSG00000024140, ENSMUSG00000001642, ENSMUSG00000020484, ENSMUSG00000050953, ENSMUSG00000023951, ENSMUSG00000001420	6498	13	18797	2.00266	1	0.755119	0.743867
GOTERM_BP_DIRECT	GO:0030042	actin filament depolymerization	9	0.12644	0.0428839	ENSMUSG00000056201, ENSMUSG00000026879, ENSMUSG00000038244, ENSMUSG00000015932, ENSMUSG00000023277, ENSMUSG00000022451, ENSMUSG00000019823, ENSMUSG00000005103, ENSMUSG00000038976	6498	13	18797	2.00266	1	0.755119	0.743867
GOTERM_BP_DIRECT	GO:0031954	positive regulation of protein autophosphorylation	13	0.182636	0.0430421	ENSMUSG00000028224, ENSMUSG00000000489, ENSMUSG00000027339, ENSMUSG00000020541, ENSMUSG00000027646, ENSMUSG00000023951, ENSMUSG00000028019, ENSMUSG00000051615, ENSMUSG00000031928, ENSMUSG00000036894, ENSMUSG00000050029, ENSMUSG00000033955, ENSMUSG00000032006	6498	22	18797	1.70934	1	0.755119	0.743867
GOTERM_BP_DIRECT	GO:0060292	long term synaptic depression	13	0.182636	0.0430421	ENSMUSG00000010825, ENSMUSG00000048076, ENSMUSG00000015605, ENSMUSG00000059456, ENSMUSG00000042429, ENSMUSG00000025277, ENSMUSG00000068206, ENSMUSG00000022623, ENSMUSG00000021701, ENSMUSG00000020524, ENSMUSG00000013663, ENSMUSG00000029093, ENSMUSG00000037996	6498	22	18797	1.70934	1	0.755119	0.743867
GOTERM_BP_DIRECT	GO:0043968	histone H2A acetylation	13	0.182636	0.0430421	ENSMUSG00000030079, ENSMUSG00000029580, ENSMUSG00000029670, ENSMUSG00000027671, ENSMUSG00000020171, ENSMUSG00000027569, ENSMUSG00000047669, ENSMUSG00000024764, ENSMUSG00000062270, ENSMUSG00000024926, ENSMUSG00000045482, ENSMUSG00000069495, ENSMUSG00000031358	6498	22	18797	1.70934	1	0.755119	0.743867
GOTERM_BP_DIRECT	GO:0031396	regulation of protein ubiquitination	13	0.182636	0.0430421	ENSMUSG00000055493, ENSMUSG00000021270, ENSMUSG00000024101, ENSMUSG00000026203, ENSMUSG00000007613, ENSMUSG00000028756, ENSMUSG00000020366, ENSMUSG00000005312, ENSMUSG00000020634, ENSMUSG00000023944, ENSMUSG00000044231, ENSMUSG00000090877, ENSMUSG00000030314	6498	22	18797	1.70934	1	0.755119	0.743867
GOTERM_BP_DIRECT	GO:0045055	regulated exocytosis	13	0.182636	0.0430421	ENSMUSG00000007021, ENSMUSG00000007207, ENSMUSG00000027674, ENSMUSG00000020671, ENSMUSG00000022443, ENSMUSG00000041236, ENSMUSG00000001420, ENSMUSG00000020894, ENSMUSG00000021248, ENSMUSG00000022415, ENSMUSG00000051343, ENSMUSG00000031840, ENSMUSG00000056515	6498	22	18797	1.70934	1	0.755119	0.743867
GOTERM_BP_DIRECT	GO:0019216	regulation of lipid metabolic process	23	0.323124	0.0432355	ENSMUSG00000002250, ENSMUSG00000023170, ENSMUSG00000048251, ENSMUSG00000015937, ENSMUSG00000032370, ENSMUSG00000025235, ENSMUSG00000004207, ENSMUSG00000022013, ENSMUSG00000005886, ENSMUSG00000026457, ENSMUSG00000045038, ENSMUSG00000021775, ENSMUSG00000021556, ENSMUSG00000044288, ENSMUSG00000020644, ENSMUSG00000028518, ENSMUSG00000021779, ENSMUSG00000020889, ENSMUSG00000007827, ENSMUSG00000052214,…	6498	46	18797	1.44637	1	0.755119	0.743867
GOTERM_BP_DIRECT	GO:0014065	phosphatidylinositol 3-kinase signaling	23	0.323124	0.0432355	ENSMUSG00000034997, ENSMUSG00000002250, ENSMUSG00000039936, ENSMUSG00000030660, ENSMUSG00000028073, ENSMUSG00000032462, ENSMUSG00000059486, ENSMUSG00000048960, ENSMUSG00000027665, ENSMUSG00000062312, ENSMUSG00000041417, ENSMUSG00000000489, ENSMUSG00000020484, ENSMUSG00000045348, ENSMUSG00000021127, ENSMUSG00000018166, ENSMUSG00000001729, ENSMUSG00000002504, ENSMUSG00000020901, ENSMUSG00000013663,…	6498	46	18797	1.44637	1	0.755119	0.743867
GOTERM_BP_DIRECT	GO:0048015	phosphatidylinositol-mediated signaling	23	0.323124	0.0432355	ENSMUSG00000039936, ENSMUSG00000030660, ENSMUSG00000058248, ENSMUSG00000032462, ENSMUSG00000051177, ENSMUSG00000052397, ENSMUSG00000029055, ENSMUSG00000024960, ENSMUSG00000027665, ENSMUSG00000029406, ENSMUSG00000005533, ENSMUSG00000024620, ENSMUSG00000024621, ENSMUSG00000042105, ENSMUSG00000026879, ENSMUSG00000004508, ENSMUSG00000062661, ENSMUSG00000033628, ENSMUSG00000010660, ENSMUSG00000016933,…	6498	46	18797	1.44637	1	0.755119	0.743867
GOTERM_BP_DIRECT	GO:0051276	chromosome organization	25	0.351222	0.0437807	ENSMUSG00000032565, ENSMUSG00000032481, ENSMUSG00000024201, ENSMUSG00000028820, ENSMUSG00000029676, ENSMUSG00000022346, ENSMUSG00000066551, ENSMUSG00000026648, ENSMUSG00000003549, ENSMUSG00000039231, ENSMUSG00000030528, ENSMUSG00000028271, ENSMUSG00000024174, ENSMUSG00000075266, ENSMUSG00000028214, ENSMUSG00000021264, ENSMUSG00000024974, ENSMUSG00000042275, ENSMUSG00000049717, ENSMUSG00000020898,…	6498	51	18797	1.41801	1	0.76328	0.751906
GOTERM_BP_DIRECT	GO:0035914	skeletal muscle cell differentiation	27	0.37932	0.0439223	ENSMUSG00000021250, ENSMUSG00000023034, ENSMUSG00000005148, ENSMUSG00000022346, ENSMUSG00000042622, ENSMUSG00000020423, ENSMUSG00000026628, ENSMUSG00000021039, ENSMUSG00000026923, ENSMUSG00000063382, ENSMUSG00000001964, ENSMUSG00000034161, ENSMUSG00000032744, ENSMUSG00000039910, ENSMUSG00000037868, ENSMUSG00000034998, ENSMUSG00000038418, ENSMUSG00000032033, ENSMUSG00000019817, ENSMUSG00000048661,…	6498	56	18797	1.39471	1	0.764388	0.752998
[truncated: 624 more rows]

## Sheet: ME-MA_GO
Category	Term	Term name	Count	%	PValue	Genes	List Total	Pop Hits	Pop Total	Fold Enrichment	Bonferroni	Benjamini	FDR
[truncated: 166 more rows]
