# Supplementary material for: CITED2 is a druggable epigenetic switch coupling neuronal maturation to regenerative decline
Source: EMBO Mol Med. 2026 Feb 23;18(4):1174–201. doi: 10.1038/s44321-026-00385-w (PMC13083982; doi:10.1038/s44321-026-00385-w)
Supplement: Supplementary file 11 — Source data Fig. 2 [file 44321_2026_385_MOESM11_ESM.zip]

Archive with 56 entries (46 files):
- Source Data_Figure 2/
- Source Data_Figure 2/.DS_Store
- __MACOSX/Source Data_Figure 2/._.DS_Store
- Source Data_Figure 2/C/
- Source Data_Figure 2/E/
- Source Data_Figure 2/Figure2_NumericalSourceData.xlsx
- __MACOSX/Source Data_Figure 2/._Figure2_NumericalSourceData.xlsx
- Source Data_Figure 2/H-I/
- Source Data_Figure 2/C/.DS_Store
- __MACOSX/Source Data_Figure 2/C/._.DS_Store
- Source Data_Figure 2/C/endogenous cited2 Sham/
- Source Data_Figure 2/C/endogenous cited2 SNA/
- Source Data_Figure 2/C/README.rtf
- __MACOSX/Source Data_Figure 2/C/._README.rtf
- Source Data_Figure 2/E/.DS_Store
- __MACOSX/Source Data_Figure 2/E/._.DS_Store
- Source Data_Figure 2/E/endogenous cited2 DCA/
- Source Data_Figure 2/E/endogenous cited2 LAM/
- Source Data_Figure 2/E/README.rtf
- __MACOSX/Source Data_Figure 2/E/._README.rtf
- Source Data_Figure 2/H-I/.DS_Store
- __MACOSX/Source Data_Figure 2/H-I/._.DS_Store
- Source Data_Figure 2/H-I/actin cytoplasmic.tif
- __MACOSX/Source Data_Figure 2/H-I/._actin cytoplasmic.tif
- Source Data_Figure 2/H-I/cited2 cytoplasmic.tif
- __MACOSX/Source Data_Figure 2/H-I/._cited2 cytoplasmic.tif
- Source Data_Figure 2/H-I/cited2 nuclear.tif
- __MACOSX/Source Data_Figure 2/H-I/._cited2 nuclear.tif
- Source Data_Figure 2/H-I/H3 nuclear.tif
- __MACOSX/Source Data_Figure 2/H-I/._H3 nuclear.tif
- Source Data_Figure 2/H-I/README.rtf
- __MACOSX/Source Data_Figure 2/H-I/._README.rtf
- Source Data_Figure 2/C/endogenous cited2 Sham/.DS_Store
- __MACOSX/Source Data_Figure 2/C/endogenous cited2 Sham/._.DS_Store
- Source Data_Figure 2/C/endogenous cited2 Sham/endogenous cited2 Sham 40x_001_Processed001.tif
- Source Data_Figure 2/C/endogenous cited2 SNA/.DS_Store
- __MACOSX/Source Data_Figure 2/C/endogenous cited2 SNA/._.DS_Store
- Source Data_Figure 2/C/endogenous cited2 SNA/endogenous cited2 SNA 40x_001_Processed001.tif
- Source Data_Figure 2/E/endogenous cited2 DCA/endogenous cited2 DCA 40x_001_Processed001.tif
- Source Data_Figure 2/E/endogenous cited2 DCA/MetaData/
- Source Data_Figure 2/E/endogenous cited2 LAM/endogenous cited2 LAM 40x_001_Processed001.tif
- Source Data_Figure 2/E/endogenous cited2 LAM/MetaData/
- Source Data_Figure 2/E/endogenous cited2 DCA/MetaData/endogenous cited2 DCA 40x_001_Processed001.xml
- Source Data_Figure 2/E/endogenous cited2 DCA/MetaData/endogenous cited2 DCA 40x_001_Processed001_Properties.xml
- Source Data_Figure 2/E/endogenous cited2 DCA/MetaData/endogenous cited2 DCA 40x_001_Processed001_Properties_CIP_HWS3.xsl
- Source Data_Figure 2/E/endogenous cited2 DCA/MetaData/endogenous cited2 DCA 40x_001_Processed001ch0LUT.png
- Source Data_Figure 2/E/endogenous cited2 DCA/MetaData/endogenous cited2 DCA 40x_001_Processed001ch1LUT.png
- Source Data_Figure 2/E/endogenous cited2 DCA/MetaData/endogenous cited2 DCA 40x_001_Processed001ch2LUT.png
- Source Data_Figure 2/E/endogenous cited2 DCA/MetaData/LeicaLogo.jpg
- Source Data_Figure 2/E/endogenous cited2 LAM/MetaData/endogenous cited2 LAM 40x_001_Processed001.xml
- Source Data_Figure 2/E/endogenous cited2 LAM/MetaData/endogenous cited2 LAM 40x_001_Processed001_Properties.xml
- Source Data_Figure 2/E/endogenous cited2 LAM/MetaData/endogenous cited2 LAM 40x_001_Processed001_Properties_CIP_HWS3.xsl
- Source Data_Figure 2/E/endogenous cited2 LAM/MetaData/endogenous cited2 LAM 40x_001_Processed001ch0LUT.png
- Source Data_Figure 2/E/endogenous cited2 LAM/MetaData/endogenous cited2 LAM 40x_001_Processed001ch1LUT.png
- Source Data_Figure 2/E/endogenous cited2 LAM/MetaData/endogenous cited2 LAM 40x_001_Processed001ch2LUT.png
- Source Data_Figure 2/E/endogenous cited2 LAM/MetaData/LeicaLogo.jpg
