# Supplementary material for: CITED2 is a druggable epigenetic switch coupling neuronal maturation to regenerative decline
Source: EMBO Mol Med. 2026 Feb 23;18(4):1174–201. doi: 10.1038/s44321-026-00385-w (PMC13083982; doi:10.1038/s44321-026-00385-w)
Supplement: Supplementary file 11 — Source data Fig. 2 [file 44321_2026_385_MOESM11_ESM.zip › Source Data_Figure 2/Figure2_NumericalSourceData.xlsx]

## Sheet: 2a
*Selection of top upregualted and downregulated genes shared between SNA and E12.5		Gene Name*	RNA: SNA vs Sham				Histone Ac: SNA vs Sham				ATAC Whole DRG: SNA vs Sham		Cohesion dependence (Cohesin KO SNC vs WT SNC)
			Whole DRG LogFC	Whole DRG pValue	Neuonal DRG LogFC	Neuon DRG padj	Neuronal DRG H3K27ac LogFC	Neuronal DRG H3K27ac padj	Whole DRG H3k27ac logFC	Whole DRG H3k27ac pValue	logFC	pValue	RNA logFC	RNA padj	TADs
Highlighted fields are shown in Figure 2a		Cited2	1.00906	7.24535e-09	1.47732	1.30995e-09	0.254945	0.0778361	0.940865	0.0104181	0.604562	0.000425463	-1.04539	5.39704e-05	Lost
		Gadd45g	0.922821	0.000131464	1.25702	1.6541e-06	0.251594	0.000114761			0.459762	0.0124666			Lost
		Gadd45a	2.51824	2.45902e-111	1.96465	5.1582e-16	0.474748	1.15121e-06	1.19331	0.00210812	0.390948	0.00327521			Lost
		Fcho1	-1.0133	0.000585775	-0.631375	0.000144075	-0.203448	0.0146711			0.384822	1.34177e-05			Lost
		Jun	1.26197	4.23315e-24	1.40625	1.76701e-06	0.204594	0.03064	0.585577	0.0448406	0.378937	0.00203587	-0.789635	0.0285618	Lost
		Sema6a	1.97419	4.12963e-33	2.08176	2.0755e-18	0.620211	3.47537e-11	0.628245	0.0322701	0.31754	0.000990233	-1.83121	1.35176e-14	Lost
		1700025G04Rik	0.462906	1.66633e-12	0.708612	2.25713e-07	0.204126	0.0271146			0.278057	0.0299641	-0.618233	1.17452e-05	Lost
		Sez6l	1.43123	1.16425e-12	1.79198	1.09055e-20	0.837778	1.55884e-09	-0.356799	0.0387278	0.263114	0.02878	-2.84388	1.62023e-53	Lost
		Ugdh	0.896292	4.55304e-21	0.612795	1.32913e-08	0.257103	0.022882			0.254535	0.02011			Lost
		Itpkc	1.25111	6.57522e-13	0.959043	6.61947e-08	0.453933	1.16713e-09	0.396397	0.0410998	0.239829	0.029723			Lost
		Prc1	0.865337	1.74073e-07	1.57019	2.07029e-09	1.10455	3.22124e-16			0.212207	0.0405143			Lost
		Btg2	0.548845	0.000141986	0.959005	2.10816e-07	0.245247	3.17479e-05	0.552074	0.0133561			-0.492676	0.0305452	Lost
		Cnbp	0.444678	1.46421e-09	0.645395	0.00302338	0.388458	2.96829e-12	1.28375	0.00155626					Lost
		Smim3	1.80361	1.05633e-33	1.50292	1.65352e-08	0.335025	0.000140967	1.10832	0.00299552					Lost
		Sox11	2.12874	5.59147e-65	1.55719	1.10613e-15	0.521083	0.000616095			0.496716	0.0107322	-0.80356	0.00023762	Decreased
		Tgif1	0.820434	0.000594069	1.00228	8.69845e-07	0.482993	0.000547318	0.789599	0.0185113			-0.696794	0.00178284	Decreased
		Casp6	1.07966	4.72371e-08	0.994031	0.000263464	0.55393	0.000678153			0.510947	0.00134213	0.922905	0.000544308	Increased
		Tle3	0.519428	6.49244e-05	0.641773	2.00284e-08	0.134872	0.0150526			0.289702	0.00898516	0.312322	0.0286669	Increased
		Uck2	0.638651	5.54538e-06	0.755541	0.00178571	0.175206	1.56642e-05	0.612991	0.0374602	0.530293	0.0012304			Unchanged
		Coro6	-0.519046	0.000111866	-1.0468	5.19224e-06	0.247222	2.08942e-08			0.422369	0.01082			Unchanged
		Fam210b	0.916062	7.25684e-14	1.17868	0.000199264	0.402642	2.87083e-06			0.366332	0.00978258			Unchanged
		Adam8	1.15803	1.38054e-14	1.66182	4.42328e-13	0.452898	1.23728e-11			0.356657	0.00219423			Unchanged
		Gfra1	0.946446	5.20942e-12	1.4359	1.36095e-06	0.208434	0.0359832	0.334832	0.0241309	0.326908	0.00615918			Unchanged
		Mapk6	0.612303	7.24935e-07	0.899719	9.48315e-14	0.405618	3.16085e-14	0.298313	0.052205					Unchanged
		Ahcy	0.340966	0.00194293	0.781813	0.0144351	0.286055	0.064995	1.00732	0.0143135					Unchanged

## Sheet: 2b
	normalised counts for Cited2
		E12.5	E14.5	E17.5	Sham	LAM	SNA	DCA
		1237.61	215.935	296.51	259.53	335.625	586.114	293.633
		1266.04	136.193	282.828	226.272	311.936	633.785	307.415
		912.665	152.065	241.153	333.036	311.141	442.337	250.765
			100.988
	Average	1138.77	151.295	273.497	272.946	319.567	554.078	283.938
	Standard Deviation	196.328	48.0897	28.834	54.6317	13.9118	99.6636	29.5433
	Standard Error of Mean	113.35	24.0448	16.6473	31.5417	8.03199	57.5408	17.0569

## Sheet: 2d
	Cited2 immunoflorecence in DRG neurons
	Fold change in immunofluorecence values	Sham	SNA
		0.962206	1.48889
		1.0817	1.44661
		1.03613	1.43863
	Mean	1.027	1.458
	Standard Deviation	0.06031	0.02701
	Standard Error of Mean	0.03482	0.01559

## Sheet: 2f
	Cited2 immunoflorecence in DRG neurons
	Fold change in immunofluorecence values	LAM	DCA
		1.29129	1.17528
		0.782613	1.17814
		1	0.92737
	Mean	1.025	1.094
	Standard Deviation	0.2552	0.144
	Standard Error of Mean	0.1474	0.08312

## Sheet: 2g
	Cited2 mRNA expression levels from DRG
	Log2-transformed expression fold change normalised against β-actin.	DCAvLAM	SNAvSham
		0.1	3.6
		0	5.5
		0.9	8.9
	Mean	0.3333	6
	Std. Deviation	0.4933	2.685
	Std. Error of Mean	0.2848	1.55

## Sheet: 2j
	Fold change in normalised band intensity for Cited2 protein expression
	Nuclear and cytoplasmic band intensity normalised against H3 and GAPDH, respectively	Nuclear		Cytoplasmic
		Sham	SNA	Sham	SNA
		1.2	4.6	0.7	0.6
		0.85	3.75	0.9	0.8
		1.05	4.2	1.2	1.3
	Mean	1.033	4.183	0.9333	0.9
	Std. Deviation	0.1756	0.4252	0.2517	0.3606
	Std. Error of Mean	0.1014	0.2455	0.1453	0.2082
	One-way ANOVA table	SS	DF	MS	F (DFn, DFd)	P value	exactl p-value
	Treatment (between columns)	19.93	3	6.645	F (3, 8) = 71.84	P<0.0001	3.00695e-06
	Residual (within columns)	0.74	8	0.0925
	Total	20.67	11
	Tukey's multiple comparisons test	Mean Diff.	95.00% CI of diff.	Below threshold?	Summary	Adjusted P Value
	Nuclear Sham vs. Nuclear SNA	-2.96	-3.755 to -2.165	Yes	****	<0.0001
	Nuclear Sham vs. Cytoplasmic Sham	0	-0.7952 to 0.7952	No	ns	>0.9999
	Nuclear Sham vs. Cytoplasmic SNA	0.0485	-0.7467 to 0.8437	No	ns	0.9971
	Nuclear SNA vs. Cytoplasmic Sham	2.96	2.165 to 3.755	Yes	****	<0.0001
	Nuclear SNA vs. Cytoplasmic SNA	3.009	2.213 to 3.804	Yes	****	<0.0001
	Cytoplasmic Sham vs. Cytoplasmic SNA	0.0485	-0.7467 to 0.8437	No	ns	0.9971
