# Supplementary material for: CITED2 is a druggable epigenetic switch coupling neuronal maturation to regenerative decline
Source: EMBO Mol Med. 2026 Feb 23;18(4):1174–201. doi: 10.1038/s44321-026-00385-w (PMC13083982; doi:10.1038/s44321-026-00385-w)
Supplement: Supplementary file 11 — Source data Fig. 2 [file 44321_2026_385_MOESM11_ESM.zip › Source Data_Figure 2/E/endogenous cited2 DCA/MetaData/endogenous cited2 DCA 40x_001_Processed001_Properties.xml]

<?xml version="1.0"?>
<?xml-stylesheet type="text/xsl" href="endogenous cited2 DCA 40x_001_Processed001_Properties_CIP_HWS3.xsl"?>
<Data>
  <Image TextDescription="">
    <Attachment Name="HardwareSetting" Application="LAS AF" Software="LAS X 3.5.7.23225" HardwareServerVersion="Build 23225" SystemType="12" SystemTypeName="TCS SP8" DataSourceType="0" DataSourceTypeName="Confocal">
      <ATLConfocalSettingDefinition VersionNumber="15" UserSettingName="S32" CanDoSTED="0" IsSTEDActive="0" IsSwitchForPulsedStedWithMpActive="0" UseSystemOptimizedVoxelCalculation="1" IsUserSettingNameSet="0" IsHydPulsedModeCoeffntManualActive="0" XGalvoMovementMode="1" XGalvoMovementModeName="linear" BitSize="8" MaxIntegrationTime="0" ScanMode="xyz" ZUseMode="2" ZUseModeName="z-wide" ZPosition="1,917.75 µm" IsSuperZ="0" ValidBeginStack="1" ValidEndStack="1" Begin="0.00193176045" End="0.00191775044" Sections="15" StackCalculationMode="1" StackCalculationModeName="Constant step size" IsMPFormulaForStepSizerUsageActive="0" IsFastZStack="0" ZStackDirectionMode="1" ZStackDirectionModeName="Unidirectional" StagePosX="75,062.17 µm" StagePosY="44,263.98 µm" StageRangeX="126,999.93 µm" StageRangeY="82,999.96 µm" FlipX="0" FlipY="1" SwapXY="1" Magnification="40" ObjectivePos="2" ObjectiveName="HC PL APO CS2    40x/1.30 OIL " ObjectiveNumber="11506358" MicroscopeModel="DMI8-CS" IsInverseMicroscopeModel="1" Immersion="OIL" NumericalAperture="1.3" RefractionIndex="1.518" IsFCSFilterAutomationActive="0" IsSMDChaserUVAOTFAutomationActive="0" CanDoCSMode="1" ActiveCS_SubModeForTLD="0" ActiveCS_SubModeForTLDName="Scan-BF" ActiveCS_SubModeForRLD="0" ActiveCS_SubModeForRLDName="Empty" RldFluoCubePos="3" RldCubeAutoSelectionEnabled="1" LastNonMP_MFP_FW_Name="" LastNonMP_Pol_FW_Name="" ScanSpeed="400 Hz" InDimension="1024" OutDimension="1024" UseScanFormatRestriction="0" Zoom="1" BaseZoom="0.75" PanFirstDim="0 µm" PanSecondDim="8.67361737988404E-19" ScanDirectionX="1" ScanDirectionXName="Unidirectional" RotatorAngle="0 °" Pinhole="65.3 µm" PinholeAiry="999.51 mAU" EmissionWavelengthForPinholeAiryCalculation="580 nm" FrameAverage="2" LineAverage="2" FrameAccumulation="1" Line_Accumulation="1" AreBleachPointsEnabled="0" InTrigger="-1" OutTrigger="-1" IsRoiScanEnable="0" Is3DLimitedRoiScanEnable="0" ZCompensationModes="0" WizardMode="0" IsConstantIntegrationTimeActive="1" PixelDwellTime="0.000001575" SystemSerialNumber="8110002272">
        <EasySRMappingArray />
        <EasySRSlider SRRelative="75" ThreeDRelative="0" GentleRelative="25" />
        <Quantity Value="0.000001000715" Unit="m" />
        <AdditionalZPositionList>
          <AdditionalZPosition Valid="1" SuperZMode="1" SuperZModeName="RestrictedRange" ZMode="2" ZUseModeName="z-wide" ZPosition="0.00191775044" />
        </AdditionalZPositionList>
        <ShutterList>
          <Shutter Version="0" LightSourceType="1" LightSourceName="UV Light" IsActive="0">
            <BeamRoute Version="0">
              <BeamPosition BeamPositionLevel="0" BeamPosition="30" />
            </BeamRoute>
          </Shutter>
          <Shutter Version="0" LightSourceType="0" LightSourceName="Visible Light" IsActive="1">
            <BeamRoute Version="0">
              <BeamPosition BeamPositionLevel="0" BeamPosition="10" />
            </BeamRoute>
          </Shutter>
        </ShutterList>
        <BleachPoints>
          <LMSDataContainerHeader Version="2">
            <Element Name="BleachPointROISet" Visibility="2" CopyOption="1" UniqueID="70a5b6ad-7de4-11ec-8b60-3c528277264e">
              <Data>
                <ROISet ROISetType="1" PossibleChildROITypes="-1" PossibleROITransforms="65535" PossibleROIActions="65535" />
              </Data>
              <Memory Size="0" MemoryBlockID="MemBlock_4083" />
              <Children />
            </Element>
          </LMSDataContainerHeader>
        </BleachPoints>
        <ATLConfocalBleachPointsSettings />
        <FilterWheel FluorifierAutoSelection="0" BeamSplitterAutoSelection="1" StedBeamSelectionPinholeCoupling="0" MultiFunctionPortAutoSelection="0" BeamMergerAutoSelectionEnabled="0" RldBlockingFilterAutoSelectionEnabled="0">
          <Wheel Version="0" Qualifier="40" FilterWheelName="Excitation Beam Splitter" FilterIndex="2" FilterName="DD 488/552" IsSpectrumTurnMode="0" FilterSpectrumPos="0" IndexChanged="0" SpectrumChanged="0" FilterDisplayValue="DD 488/552" FilterType="Excitation Beam Splitter">
            <BeamRoute Version="0" />
          </Wheel>
          <Wheel Version="0" Qualifier="170" FilterWheelName="Target Slider" FilterIndex="0" FilterName="Target Park " IsSpectrumTurnMode="0" FilterSpectrumPos="0" IndexChanged="0" SpectrumChanged="0" FilterDisplayValue="Target Park " FilterType="Target Slider">
            <BeamRoute Version="0" />
          </Wheel>
          <Wheel Version="0" Qualifier="31" FilterWheelName="X2 Lens Changer" FilterIndex="0" FilterName="CS2 UV Optics 1 " IsSpectrumTurnMode="0" FilterSpectrumPos="0" IndexChanged="0" SpectrumChanged="0" FilterDisplayValue="CS2 UV Optics 1 " FilterType="Unknown Filter">
            <BeamRoute Version="0" />
          </Wheel>
        </FilterWheel>
        <Spectro>
          <MultiBand Channel="1" ChannelName="Channel 1" LeftWorld="410" RightWorld="506" TargetWaveLengthBegin="410" TargetWaveLengthEnd="506" DyeName="" />
          <MultiBand Channel="2" ChannelName="Channel 2" LeftWorld="506" RightWorld="580" TargetWaveLengthBegin="506" TargetWaveLengthEnd="580" DyeName="" />
          <MultiBand Channel="3" ChannelName="Channel 3" LeftWorld="580" RightWorld="784" TargetWaveLengthBegin="580" TargetWaveLengthEnd="784" DyeName="Leica/ALEXA 594" />
          <MultiBand Channel="4" ChannelName="Channel 4" LeftWorld="794" RightWorld="799" TargetWaveLengthBegin="794" TargetWaveLengthEnd="799" DyeName="" />
        </Spectro>
        <AotfList>
          <Aotf Version="0" LightSourceName="UV Light" LightSourceType="1" OpenVirtual="0" IsChanged="0" CanDoPulseFreq="0" PulsFreq="0" CanDoTwoLaserPIE="0" TwoLaserPIEPossibleLastState="0" TwoLaserPIEActive="0" AotfType="UV">
            <BeamRoute Version="0">
              <BeamPosition BeamPositionLevel="0" BeamPosition="30" />
            </BeamRoute>
            <LaserLineSetting LaserLine="405" IntensityDev="0" IntensityLowDev="0" AOBSIntensityDev="-1" AOBSIntensityLowDev="-1" EnableDoubleMode="0" LineIndex="0" SequenceIndex="0" LineDeactivationFlags="0" IsLineChecked="1" OutCheckedIntensity="0" SuppressionMode="-1" IsVisible="1" CanDoFastModulation="1" IntensityShow="Shutter: off, Intensity: 0.0000%" />
          </Aotf>
          <Aotf Version="0" LightSourceName="Visible Light" LightSourceType="0" OpenVirtual="0" IsChanged="0" CanDoPulseFreq="0" PulsFreq="0" CanDoTwoLaserPIE="0" TwoLaserPIEPossibleLastState="0" TwoLaserPIEActive="0" AotfType="Visible">
            <BeamRoute Version="0">
              <BeamPosition BeamPositionLevel="0" BeamPosition="10" />
            </BeamRoute>
            <LaserLineSetting LaserLine="488" IntensityDev="0" IntensityLowDev="0" AOBSIntensityDev="-1" AOBSIntensityLowDev="-1" EnableDoubleMode="0" LineIndex="0" SequenceIndex="0" LineDeactivationFlags="0" IsLineChecked="1" OutCheckedIntensity="0" SuppressionMode="-1" IsVisible="1" CanDoFastModulation="1" IntensityShow="Shutter: on, Intensity: 0.0000%" />
            <LaserLineSetting LaserLine="552" IntensityDev="1.00053367064491" IntensityLowDev="0" AOBSIntensityDev="-1" AOBSIntensityLowDev="-1" EnableDoubleMode="0" LineIndex="1" SequenceIndex="0" LineDeactivationFlags="0" IsLineChecked="1" OutCheckedIntensity="0" SuppressionMode="-1" IsVisible="1" CanDoFastModulation="1" IntensityShow="Shutter: on, Intensity: 1.0005%" />
            <LaserLineSetting LaserLine="638" IntensityDev="0" IntensityLowDev="0" AOBSIntensityDev="-1" AOBSIntensityLowDev="-1" EnableDoubleMode="0" LineIndex="2" SequenceIndex="0" LineDeactivationFlags="0" IsLineChecked="1" OutCheckedIntensity="0" SuppressionMode="-1" IsVisible="1" CanDoFastModulation="1" IntensityShow="Shutter: on, Intensity: 0.0000%" />
          </Aotf>
        </AotfList>
        <LUT_List>
          <LUT Channel="1" LutName="Gray" />
          <LUT Channel="2" LutName="Green" />
          <LUT Channel="3" LutName="Red" />
          <LUT Channel="4" LutName="Blue" />
          <LUT Channel="100" LutName="Gray" />
        </LUT_List>
        <DetectorList DetectorAutoSelection="1" InExternalDetectionMode="0">
          <Detector Name="HyD 1" Type="HyD" ScanType="Internal" Channel="1" ChannelName="Channel 1" IsActive="0" Gain="100" Offset="-0.01" IsSTEDDetector="1" IsSRSDetector="0" DetectionRangeBegin="0" DetectionRangeEnd="0" Phase="0" IsFlimDetector="0" IsHPDDetector="1" IsEnabled="0" IsHPDOverloaded="0" CanDoPhotonCounting="1" AcquisitionMode="0" AcquisitionModeName="PhotonIntegration" CanDoTimeGate="0" OffsetShow="0" GainShow="100" ActiveShow="Inactive" Band="(410nm - 506nm)" LutName="Gray" />
          <Detector Name="PMT 2" Type="PMT" ScanType="Internal" Channel="2" ChannelName="Channel 2" IsActive="0" Gain="639.6" Offset="0" IsSTEDDetector="1" IsSRSDetector="0" DetectionRangeBegin="0" DetectionRangeEnd="0" Phase="0" IsFlimDetector="0" IsHPDDetector="0" CanDoTimeGate="0" OffsetShow="0" GainShow="640" ActiveShow="Inactive" Band="(506nm - 580nm)" LutName="Green" />
          <Detector Name="HyD 3" Type="HyD" ScanType="Internal" Channel="3" ChannelName="Channel 3" IsActive="1" Gain="50.1" Offset="-0.01" IsSTEDDetector="1" IsSRSDetector="0" DetectionRangeBegin="0" DetectionRangeEnd="0" Phase="0" IsFlimDetector="0" IsHPDDetector="1" IsEnabled="1" IsHPDOverloaded="0" CanDoPhotonCounting="1" AcquisitionMode="0" AcquisitionModeName="PhotonIntegration" CanDoTimeGate="0" OffsetShow="0" GainShow="50" ActiveShow="Active" Band="(580nm - 784nm)" LutName="Red" />
          <Detector Name="PMT 4" Type="PMT" ScanType="Internal" Channel="4" ChannelName="Channel 4" IsActive="0" Gain="0" Offset="0" IsSTEDDetector="1" IsSRSDetector="0" DetectionRangeBegin="0" DetectionRangeEnd="0" Phase="0" IsFlimDetector="0" IsHPDDetector="0" CanDoTimeGate="0" OffsetShow="0" GainShow="0" ActiveShow="Inactive" Band="(794nm - 799nm)" LutName="Blue" />
          <Detector Name="PMT Trans" Type="PMT" ScanType="TLD" Channel="100" ChannelName="Transmission Channel" IsActive="0" Gain="0" Offset="0" IsSTEDDetector="0" IsSRSDetector="0" DetectionRangeBegin="0" DetectionRangeEnd="0" Phase="0" IsFlimDetector="0" IsHPDDetector="0" CanDoTimeGate="0" OffsetShow="0" GainShow="0" ActiveShow="Inactive" Band="" LutName="Gray" />
        </DetectorList>
        <LaserArray>
          <Laser Version="6" LightSourceType="1" LaserName="Diode 405" PowerState="On" StedAlignFlag="0" CanDoLinearOutputPower="0" CanDoPulsing="0" CanDoOutputPowerWatt="1" HighPowerModeActive="0" LightSourceName="UV Light" OutputPowerWatt="0" Wavelength="405" CanDoChangeWavelength="0" OutputPowerDisplay="On">
            <BeamRoute Version="0">
              <BeamPosition BeamPositionLevel="0" BeamPosition="30" />
            </BeamRoute>
          </Laser>
          <Laser Version="6" LightSourceType="0" LaserName="Diode 638" PowerState="Off" StedAlignFlag="0" CanDoLinearOutputPower="0" CanDoPulsing="0" CanDoOutputPowerWatt="1" HighPowerModeActive="0" LightSourceName="Visible Light" OutputPowerWatt="0" Wavelength="638" CanDoChangeWavelength="0" OutputPowerDisplay="Off">
            <BeamRoute Version="0">
              <BeamPosition BeamPositionLevel="0" BeamPosition="10" />
            </BeamRoute>
          </Laser>
          <Laser Version="6" LightSourceType="0" LaserName="OPSL 488" PowerState="On" StedAlignFlag="0" CanDoLinearOutputPower="0" CanDoPulsing="0" CanDoOutputPowerWatt="1" HighPowerModeActive="0" LightSourceName="Visible Light" OutputPowerWatt="0" Wavelength="488" CanDoChangeWavelength="0" OutputPowerDisplay="On">
            <BeamRoute Version="0">
              <BeamPosition BeamPositionLevel="0" BeamPosition="10" />
            </BeamRoute>
          </Laser>
          <Laser Version="6" LightSourceType="0" LaserName="OPSL 552" PowerState="On" StedAlignFlag="0" CanDoLinearOutputPower="0" CanDoPulsing="0" CanDoOutputPowerWatt="1" HighPowerModeActive="0" LightSourceName="Visible Light" OutputPowerWatt="0" Wavelength="552" CanDoChangeWavelength="0" OutputPowerDisplay="On">
            <BeamRoute Version="0">
              <BeamPosition BeamPositionLevel="0" BeamPosition="10" />
            </BeamRoute>
          </Laser>
        </LaserArray>
        <OnlineDyeSeparation Enabled="0" KeepRawImage="0" Detectors="0" Channels="0" Normalize="0">
          <OnlineDyeSeparationDetectorList />
          <OnlineDyeSeparationChannelList />
        </OnlineDyeSeparation>
        <VariableBeamExpanderFactors CommonSettingEnabled="0" CommonFactor="1.03" />
      </ATLConfocalSettingDefinition>
      <LDM_Block_Sequential SequentialMode="1" AutoFocusSequence="1" BlockName="Job(Seq.Scan) 1">
        <LDM_Block_Sequential_Master>
          <ATLConfocalSettingDefinition VersionNumber="15" UserSettingName="S5" CanDoSTED="0" IsSTEDActive="0" IsSwitchForPulsedStedWithMpActive="0" UseSystemOptimizedVoxelCalculation="1" IsUserSettingNameSet="0" IsHydPulsedModeCoeffntManualActive="0" XGalvoMovementMode="1" XGalvoMovementModeName="linear" BitSize="8" MaxIntegrationTime="0" ScanMode="xyz" ZUseMode="2" ZUseModeName="z-wide" ZPosition="1,925.57 µm" IsSuperZ="0" ValidBeginStack="1" ValidEndStack="1" Begin="0.00193176045" End="0.00191775044" Sections="15" StackCalculationMode="1" StackCalculationModeName="Constant step size" IsMPFormulaForStepSizerUsageActive="0" IsFastZStack="0" ZStackDirectionMode="1" ZStackDirectionModeName="Unidirectional" StagePosX="75,062.17 µm" StagePosY="44,263.98 µm" StageRangeX="126,999.93 µm" StageRangeY="82,999.96 µm" FlipX="0" FlipY="1" SwapXY="1" Magnification="40" ObjectivePos="2" ObjectiveName="HC PL APO CS2    40x/1.30 OIL " ObjectiveNumber="11506358" MicroscopeModel="DMI8-CS" IsInverseMicroscopeModel="1" Immersion="OIL" NumericalAperture="1.3" RefractionIndex="1.518" IsFCSFilterAutomationActive="0" IsSMDChaserUVAOTFAutomationActive="0" CanDoCSMode="1" ActiveCS_SubModeForTLD="0" ActiveCS_SubModeForTLDName="Scan-BF" RldFluoCubePos="3" RldCubeAutoSelectionEnabled="1" LastNonMP_MFP_FW_Name="" LastNonMP_Pol_FW_Name="" ScanSpeed="400 Hz" InDimension="1024" OutDimension="1024" UseScanFormatRestriction="0" Zoom="1" BaseZoom="0.75" PanFirstDim="0 µm" PanSecondDim="8.67361737988404E-19" ScanDirectionX="1" ScanDirectionXName="Unidirectional" RotatorAngle="0 °" Pinhole="65.3 µm" PinholeAiry="999.51 mAU" EmissionWavelengthForPinholeAiryCalculation="580 nm" FrameAverage="2" LineAverage="2" FrameAccumulation="1" Line_Accumulation="1" AreBleachPointsEnabled="0" InTrigger="-1" OutTrigger="-1" IsRoiScanEnable="0" Is3DLimitedRoiScanEnable="0" ZCompensationModes="0" WizardMode="0" IsConstantIntegrationTimeActive="1" PixelDwellTime="0.000001575" SystemSerialNumber="8110002272">
            <EasySRMappingArray />
            <EasySRSlider SRRelative="75" ThreeDRelative="0" GentleRelative="25" />
            <Quantity Value="0.000001000715" Unit="m" />
            <AdditionalZPositionList>
              <AdditionalZPosition Valid="1" SuperZMode="1" SuperZModeName="RestrictedRange" ZMode="2" ZUseModeName="z-wide" ZPosition="0.001925569715" />
            </AdditionalZPositionList>
            <ShutterList>
              <Shutter Version="0" LightSourceType="1" LightSourceName="UV Light" IsActive="1">
                <BeamRoute Version="0">
                  <BeamPosition BeamPositionLevel="0" BeamPosition="30" />
                </BeamRoute>
              </Shutter>
              <Shutter Version="0" LightSourceType="0" LightSourceName="Visible Light" IsActive="1">
                <BeamRoute Version="0">
                  <BeamPosition BeamPositionLevel="0" BeamPosition="10" />
                </BeamRoute>
              </Shutter>
            </ShutterList>
            <BleachPoints>
              <LMSDataContainerHeader Version="2">
                <Element Name="BleachPointROISet" Visibility="2" CopyOption="1" UniqueID="f84ed44d-7ddd-11ec-8b60-3c528277264e">
                  <Data>
                    <ROISet ROISetType="1" PossibleChildROITypes="-1" PossibleROITransforms="65535" PossibleROIActions="65535" />
                  </Data>
                  <Memory Size="0" MemoryBlockID="MemBlock_3463" />
                  <Children />
                </Element>
              </LMSDataContainerHeader>
            </BleachPoints>
            <ATLConfocalBleachPointsSettings />
            <FilterWheel FluorifierAutoSelection="0" BeamSplitterAutoSelection="1" StedBeamSelectionPinholeCoupling="0" MultiFunctionPortAutoSelection="0" BeamMergerAutoSelectionEnabled="0" RldBlockingFilterAutoSelectionEnabled="0">
              <Wheel Version="0" Qualifier="40" FilterWheelName="Excitation Beam Splitter" FilterIndex="2" FilterName="DD 488/552" IsSpectrumTurnMode="0" FilterSpectrumPos="0" IndexChanged="1" SpectrumChanged="0" FilterDisplayValue="DD 488/552" FilterType="Excitation Beam Splitter">
                <BeamRoute Version="0" />
              </Wheel>
              <Wheel Version="0" Qualifier="170" FilterWheelName="Target Slider" FilterIndex="0" FilterName="Target Park " IsSpectrumTurnMode="0" FilterSpectrumPos="0" IndexChanged="0" SpectrumChanged="0" FilterDisplayValue="Target Park " FilterType="Target Slider">
                <BeamRoute Version="0" />
              </Wheel>
              <Wheel Version="0" Qualifier="31" FilterWheelName="X2 Lens Changer" FilterIndex="0" FilterName="CS2 UV Optics 1 " IsSpectrumTurnMode="0" FilterSpectrumPos="0" IndexChanged="1" SpectrumChanged="0" FilterDisplayValue="CS2 UV Optics 1 " FilterType="Unknown Filter">
                <BeamRoute Version="0" />
              </Wheel>
            </FilterWheel>
            <Spectro>
              <MultiBand Channel="1" ChannelName="Channel 1" LeftWorld="410" RightWorld="521.229681978797" TargetWaveLengthBegin="410" TargetWaveLengthEnd="521.229681978797" DyeName="" />
              <MultiBand Channel="2" ChannelName="Channel 2" LeftWorld="580" RightWorld="585" TargetWaveLengthBegin="580" TargetWaveLengthEnd="585" DyeName="" />
              <MultiBand Channel="3" ChannelName="Channel 3" LeftWorld="585" RightWorld="784" TargetWaveLengthBegin="585" TargetWaveLengthEnd="784" DyeName="" />
              <MultiBand Channel="4" ChannelName="Channel 4" LeftWorld="794" RightWorld="799" TargetWaveLengthBegin="794" TargetWaveLengthEnd="799" DyeName="" />
            </Spectro>
            <AotfList>
              <Aotf Version="0" LightSourceName="UV Light" LightSourceType="1" OpenVirtual="0" IsChanged="0" CanDoPulseFreq="0" PulsFreq="0" CanDoTwoLaserPIE="0" TwoLaserPIEPossibleLastState="0" TwoLaserPIEActive="0" AotfType="UV">
                <BeamRoute Version="0">
                  <BeamPosition BeamPositionLevel="0" BeamPosition="30" />
                </BeamRoute>
                <LaserLineSetting LaserLine="405" IntensityDev="0" IntensityLowDev="0" AOBSIntensityDev="-1" AOBSIntensityLowDev="-1" EnableDoubleMode="0" LineIndex="0" SequenceIndex="0" LineDeactivationFlags="0" IsLineChecked="1" OutCheckedIntensity="0" SuppressionMode="-1" IsVisible="1" CanDoFastModulation="1" IntensityShow="Shutter: on, Intensity: 0.0000%" />
              </Aotf>
              <Aotf Version="0" LightSourceName="Visible Light" LightSourceType="0" OpenVirtual="0" IsChanged="0" CanDoPulseFreq="0" PulsFreq="0" CanDoTwoLaserPIE="0" TwoLaserPIEPossibleLastState="0" TwoLaserPIEActive="0" AotfType="Visible">
                <BeamRoute Version="0">
                  <BeamPosition BeamPositionLevel="0" BeamPosition="10" />
                </BeamRoute>
                <LaserLineSetting LaserLine="488" IntensityDev="0" IntensityLowDev="0" AOBSIntensityDev="-1" AOBSIntensityLowDev="-1" EnableDoubleMode="0" LineIndex="0" SequenceIndex="0" LineDeactivationFlags="0" IsLineChecked="1" OutCheckedIntensity="0" SuppressionMode="-1" IsVisible="1" CanDoFastModulation="1" IntensityShow="Shutter: on, Intensity: 0.0000%" />
                <LaserLineSetting LaserLine="552" IntensityDev="0" IntensityLowDev="0" AOBSIntensityDev="-1" AOBSIntensityLowDev="-1" EnableDoubleMode="0" LineIndex="1" SequenceIndex="0" LineDeactivationFlags="0" IsLineChecked="1" OutCheckedIntensity="0" SuppressionMode="-1" IsVisible="1" CanDoFastModulation="1" IntensityShow="Shutter: on, Intensity: 0.0000%" />
                <LaserLineSetting LaserLine="638" IntensityDev="0" IntensityLowDev="0" AOBSIntensityDev="-1" AOBSIntensityLowDev="-1" EnableDoubleMode="0" LineIndex="2" SequenceIndex="0" LineDeactivationFlags="0" IsLineChecked="1" OutCheckedIntensity="0" SuppressionMode="-1" IsVisible="1" CanDoFastModulation="1" IntensityShow="Shutter: on, Intensity: 0.0000%" />
              </Aotf>
            </AotfList>
            <LUT_List>
              <LUT Channel="1" LutName="Gray" />
              <LUT Channel="2" LutName="Green" />
              <LUT Channel="3" LutName="Red" />
              <LUT Channel="4" LutName="Blue" />
              <LUT Channel="100" LutName="Gray" />
            </LUT_List>
            <DetectorList DetectorAutoSelection="1" InExternalDetectionMode="0">
              <Detector Name="HyD 1" Type="HyD" ScanType="Internal" Channel="1" ChannelName="Channel 1" IsActive="0" Gain="100" Offset="-0.01" IsSTEDDetector="1" IsSRSDetector="0" DetectionRangeBegin="0" DetectionRangeEnd="0" Phase="0" IsFlimDetector="0" IsHPDDetector="1" IsEnabled="1" IsHPDOverloaded="0" CanDoPhotonCounting="1" AcquisitionMode="0" AcquisitionModeName="PhotonIntegration" CanDoTimeGate="0" OffsetShow="0" GainShow="100" ActiveShow="Inactive" Band="(410nm - 521nm)" LutName="Gray" />
              <Detector Name="PMT 2" Type="PMT" ScanType="Internal" Channel="2" ChannelName="Channel 2" IsActive="1" Gain="639.6" Offset="0" IsSTEDDetector="1" IsSRSDetector="0" DetectionRangeBegin="0" DetectionRangeEnd="0" Phase="0" IsFlimDetector="0" IsHPDDetector="0" CanDoTimeGate="0" OffsetShow="0" GainShow="640" ActiveShow="Active" Band="(580nm - 585nm)" LutName="Green" />
              <Detector Name="HyD 3" Type="HyD" ScanType="Internal" Channel="3" ChannelName="Channel 3" IsActive="0" Gain="50.1" Offset="-0.01" IsSTEDDetector="1" IsSRSDetector="0" DetectionRangeBegin="0" DetectionRangeEnd="0" Phase="0" IsFlimDetector="0" IsHPDDetector="1" IsEnabled="1" IsHPDOverloaded="0" CanDoPhotonCounting="1" AcquisitionMode="0" AcquisitionModeName="PhotonIntegration" CanDoTimeGate="0" OffsetShow="0" GainShow="50" ActiveShow="Inactive" Band="(585nm - 784nm)" LutName="Red" />
              <Detector Name="PMT 4" Type="PMT" ScanType="Internal" Channel="4" ChannelName="Channel 4" IsActive="0" Gain="0" Offset="0" IsSTEDDetector="1" IsSRSDetector="0" DetectionRangeBegin="0" DetectionRangeEnd="0" Phase="0" IsFlimDetector="0" IsHPDDetector="0" CanDoTimeGate="0" OffsetShow="0" GainShow="0" ActiveShow="Inactive" Band="(794nm - 799nm)" LutName="Blue" />
              <Detector Name="PMT Trans" Type="PMT" ScanType="TLD" Channel="100" ChannelName="Transmission Channel" IsActive="0" Gain="0" Offset="0" IsSTEDDetector="0" IsSRSDetector="0" DetectionRangeBegin="0" DetectionRangeEnd="0" Phase="0" IsFlimDetector="0" IsHPDDetector="0" CanDoTimeGate="0" OffsetShow="0" GainShow="0" ActiveShow="Inactive" Band="" LutName="Gray" />
            </DetectorList>
            <LaserArray>
              <Laser Version="6" LightSourceType="1" LaserName="Diode 405" PowerState="On" StedAlignFlag="0" CanDoLinearOutputPower="0" CanDoPulsing="0" CanDoOutputPowerWatt="1" HighPowerModeActive="0" LightSourceName="UV Light" OutputPowerWatt="0" Wavelength="405" CanDoChangeWavelength="0" OutputPowerDisplay="On">
                <BeamRoute Version="0">
                  <BeamPosition BeamPositionLevel="0" BeamPosition="30" />
                </BeamRoute>
              </Laser>
              <Laser Version="6" LightSourceType="0" LaserName="Diode 638" PowerState="Off" StedAlignFlag="0" CanDoLinearOutputPower="0" CanDoPulsing="0" CanDoOutputPowerWatt="1" HighPowerModeActive="0" LightSourceName="Visible Light" OutputPowerWatt="0" Wavelength="638" CanDoChangeWavelength="0" OutputPowerDisplay="Off">
                <BeamRoute Version="0">
                  <BeamPosition BeamPositionLevel="0" BeamPosition="10" />
                </BeamRoute>
              </Laser>
              <Laser Version="6" LightSourceType="0" LaserName="OPSL 488" PowerState="On" StedAlignFlag="0" CanDoLinearOutputPower="0" CanDoPulsing="0" CanDoOutputPowerWatt="1" HighPowerModeActive="0" LightSourceName="Visible Light" OutputPowerWatt="0" Wavelength="488" CanDoChangeWavelength="0" OutputPowerDisplay="On">
                <BeamRoute Version="0">
                  <BeamPosition BeamPositionLevel="0" BeamPosition="10" />
                </BeamRoute>
              </Laser>
              <Laser Version="6" LightSourceType="0" LaserName="OPSL 552" PowerState="On" StedAlignFlag="0" CanDoLinearOutputPower="0" CanDoPulsing="0" CanDoOutputPowerWatt="1" HighPowerModeActive="0" LightSourceName="Visible Light" OutputPowerWatt="0" Wavelength="552" CanDoChangeWavelength="0" OutputPowerDisplay="On">
                <BeamRoute Version="0">
                  <BeamPosition BeamPositionLevel="0" BeamPosition="10" />
                </BeamRoute>
              </Laser>
            </LaserArray>
            <OnlineDyeSeparation Enabled="0" KeepRawImage="0" Detectors="0" Channels="0" Normalize="0">
              <OnlineDyeSeparationDetectorList />
              <OnlineDyeSeparationChannelList />
            </OnlineDyeSeparation>
            <VariableBeamExpanderFactors CommonSettingEnabled="0" CommonFactor="1.03" />
          </ATLConfocalSettingDefinition>
        </LDM_Block_Sequential_Master>
        <LDM_Block_Sequential_List>
          <ATLConfocalSettingDefinition VersionNumber="15" UserSettingName="Seq. 1" CanDoSTED="0" IsSTEDActive="0" IsSwitchForPulsedStedWithMpActive="0" UseSystemOptimizedVoxelCalculation="1" IsUserSettingNameSet="1" IsHydPulsedModeCoeffntManualActive="0" CanDoCSMode="1" ActiveCS_SubModeForTLD="0" ActiveCS_SubModeForTLDName="Scan-BF" RldFluoCubePos="3" RldCubeAutoSelectionEnabled="1" Pinhole="65.3 µm" PinholeAiry="999.51 mAU" EmissionWavelengthForPinholeAiryCalculation="580 nm" FrameAverage="2" LineAverage="2" FrameAccumulation="1" Line_Accumulation="1" AreBleachPointsEnabled="0" IsRoiScanEnable="0" ZCompensationModes="0" WizardMode="0">
            <EasySRMappingArray />
            <EasySRSlider SRRelative="75" ThreeDRelative="0" GentleRelative="25" />
            <ShutterList>
              <Shutter Version="0" LightSourceType="1" LightSourceName="UV Light" IsActive="1">
                <BeamRoute Version="0">
                  <BeamPosition BeamPositionLevel="0" BeamPosition="30" />
                </BeamRoute>
              </Shutter>
              <Shutter Version="0" LightSourceType="0" LightSourceName="Visible Light" IsActive="0">
                <BeamRoute Version="0">
                  <BeamPosition BeamPositionLevel="0" BeamPosition="10" />
                </BeamRoute>
              </Shutter>
            </ShutterList>
            <FilterWheel FluorifierAutoSelection="0" BeamSplitterAutoSelection="1" StedBeamSelectionPinholeCoupling="0" MultiFunctionPortAutoSelection="0" BeamMergerAutoSelectionEnabled="0" RldBlockingFilterAutoSelectionEnabled="0">
              <Wheel Version="0" Qualifier="40" FilterWheelName="Excitation Beam Splitter" FilterIndex="0" FilterName="Substrate " IsSpectrumTurnMode="0" FilterSpectrumPos="0" IndexChanged="1" SpectrumChanged="0" FilterDisplayValue="Substrate " FilterType="Excitation Beam Splitter">
                <BeamRoute Version="0" />
              </Wheel>
              <Wheel Version="0" Qualifier="170" FilterWheelName="Target Slider" FilterIndex="0" FilterName="Target Park " IsSpectrumTurnMode="0" FilterSpectrumPos="0" IndexChanged="0" SpectrumChanged="0" FilterDisplayValue="Target Park " FilterType="Target Slider">
                <BeamRoute Version="0" />
              </Wheel>
              <Wheel Version="0" Qualifier="31" FilterWheelName="X2 Lens Changer" FilterIndex="0" FilterName="CS2 UV Optics 1 " IsSpectrumTurnMode="0" FilterSpectrumPos="0" IndexChanged="1" SpectrumChanged="0" FilterDisplayValue="CS2 UV Optics 1 " FilterType="Unknown Filter">
                <BeamRoute Version="0" />
              </Wheel>
            </FilterWheel>
            <Spectro>
              <MultiBand Channel="1" ChannelName="Channel 1" LeftWorld="410" RightWorld="521.229681978797" TargetWaveLengthBegin="410" TargetWaveLengthEnd="521.229681978797" DyeName="Leica/DAPI" />
              <MultiBand Channel="2" ChannelName="Channel 2" LeftWorld="580" RightWorld="585" TargetWaveLengthBegin="580" TargetWaveLengthEnd="585" DyeName="" />
              <MultiBand Channel="3" ChannelName="Channel 3" LeftWorld="585" RightWorld="784" TargetWaveLengthBegin="585" TargetWaveLengthEnd="784" DyeName="" />
              <MultiBand Channel="4" ChannelName="Channel 4" LeftWorld="794" RightWorld="799" TargetWaveLengthBegin="794" TargetWaveLengthEnd="799" DyeName="" />
            </Spectro>
            <AotfList>
              <Aotf Version="0" LightSourceName="UV Light" LightSourceType="1" OpenVirtual="0" IsChanged="1" CanDoPulseFreq="0" PulsFreq="0" CanDoTwoLaserPIE="0" TwoLaserPIEPossibleLastState="0" TwoLaserPIEActive="0" AotfType="UV">
                <BeamRoute Version="0">
                  <BeamPosition BeamPositionLevel="0" BeamPosition="30" />
                </BeamRoute>
                <LaserLineSetting LaserLine="405" IntensityDev="1" IntensityLowDev="0" AOBSIntensityDev="-1" AOBSIntensityLowDev="-1" EnableDoubleMode="0" LineIndex="0" SequenceIndex="0" LineDeactivationFlags="0" IsLineChecked="1" OutCheckedIntensity="0" SuppressionMode="-1" IsVisible="1" CanDoFastModulation="1" IntensityShow="Shutter: on, Intensity: 1.0000%" />
              </Aotf>
              <Aotf Version="0" LightSourceName="Visible Light" LightSourceType="0" OpenVirtual="0" IsChanged="0" CanDoPulseFreq="0" PulsFreq="0" CanDoTwoLaserPIE="0" TwoLaserPIEPossibleLastState="0" TwoLaserPIEActive="0" AotfType="Visible">
                <BeamRoute Version="0">
                  <BeamPosition BeamPositionLevel="0" BeamPosition="10" />
                </BeamRoute>
                <LaserLineSetting LaserLine="488" IntensityDev="0" IntensityLowDev="0" AOBSIntensityDev="-1" AOBSIntensityLowDev="-1" EnableDoubleMode="0" LineIndex="0" SequenceIndex="0" LineDeactivationFlags="0" IsLineChecked="1" OutCheckedIntensity="0" SuppressionMode="-1" IsVisible="1" CanDoFastModulation="1" IntensityShow="Shutter: off, Intensity: 0.0000%" />
                <LaserLineSetting LaserLine="552" IntensityDev="0" IntensityLowDev="0" AOBSIntensityDev="-1" AOBSIntensityLowDev="-1" EnableDoubleMode="0" LineIndex="1" SequenceIndex="0" LineDeactivationFlags="0" IsLineChecked="1" OutCheckedIntensity="0" SuppressionMode="-1" IsVisible="1" CanDoFastModulation="1" IntensityShow="Shutter: off, Intensity: 0.0000%" />
                <LaserLineSetting LaserLine="638" IntensityDev="0" IntensityLowDev="0" AOBSIntensityDev="-1" AOBSIntensityLowDev="-1" EnableDoubleMode="0" LineIndex="2" SequenceIndex="0" LineDeactivationFlags="0" IsLineChecked="1" OutCheckedIntensity="0" SuppressionMode="-1" IsVisible="1" CanDoFastModulation="1" IntensityShow="Shutter: off, Intensity: 0.0000%" />
              </Aotf>
            </AotfList>
            <LUT_List>
              <LUT Channel="1" LutName="Blue" />
              <LUT Channel="2" LutName="Green" />
              <LUT Channel="3" LutName="Red" />
              <LUT Channel="4" LutName="Blue" />
              <LUT Channel="100" LutName="Gray" />
            </LUT_List>
            <DetectorList DetectorAutoSelection="1" InExternalDetectionMode="0">
              <Detector Name="HyD 1" Type="HyD" ScanType="Internal" Channel="1" ChannelName="Channel 1" IsActive="1" Gain="100" Offset="-0.01" IsSTEDDetector="1" IsSRSDetector="0" DetectionRangeBegin="0" DetectionRangeEnd="0" Phase="0" IsFlimDetector="0" IsHPDDetector="1" IsEnabled="1" IsHPDOverloaded="0" CanDoPhotonCounting="1" AcquisitionMode="0" AcquisitionModeName="PhotonIntegration" CanDoTimeGate="0" OffsetShow="0" GainShow="100" ActiveShow="Active" Band="(410nm - 521nm)" LutName="Blue" />
              <Detector Name="PMT 2" Type="PMT" ScanType="Internal" Channel="2" ChannelName="Channel 2" IsActive="0" Gain="0" Offset="0" IsSTEDDetector="1" IsSRSDetector="0" DetectionRangeBegin="0" DetectionRangeEnd="0" Phase="0" IsFlimDetector="0" IsHPDDetector="0" CanDoTimeGate="0" OffsetShow="0" GainShow="0" ActiveShow="Inactive" Band="(580nm - 585nm)" LutName="Green" />
              <Detector Name="HyD 3" Type="HyD" ScanType="Internal" Channel="3" ChannelName="Channel 3" IsActive="0" Gain="100" Offset="-0.01" IsSTEDDetector="1" IsSRSDetector="0" DetectionRangeBegin="0" DetectionRangeEnd="0" Phase="0" IsFlimDetector="0" IsHPDDetector="1" IsEnabled="1" IsHPDOverloaded="0" CanDoPhotonCounting="1" AcquisitionMode="0" AcquisitionModeName="PhotonIntegration" CanDoTimeGate="0" OffsetShow="0" GainShow="100" ActiveShow="Inactive" Band="(585nm - 784nm)" LutName="Red" />
              <Detector Name="PMT 4" Type="PMT" ScanType="Internal" Channel="4" ChannelName="Channel 4" IsActive="0" Gain="0" Offset="0" IsSTEDDetector="1" IsSRSDetector="0" DetectionRangeBegin="0" DetectionRangeEnd="0" Phase="0" IsFlimDetector="0" IsHPDDetector="0" CanDoTimeGate="0" OffsetShow="0" GainShow="0" ActiveShow="Inactive" Band="(794nm - 799nm)" LutName="Blue" />
              <Detector Name="PMT Trans" Type="PMT" ScanType="TLD" Channel="100" ChannelName="Transmission Channel" IsActive="0" Gain="0" Offset="0" IsSTEDDetector="0" IsSRSDetector="0" DetectionRangeBegin="0" DetectionRangeEnd="0" Phase="0" IsFlimDetector="0" IsHPDDetector="0" CanDoTimeGate="0" OffsetShow="0" GainShow="0" ActiveShow="Inactive" Band="" LutName="Gray" />
            </DetectorList>
            <LaserArray>
              <Laser Version="6" LightSourceType="1" LaserName="Diode 405" PowerState="On" StedAlignFlag="0" CanDoLinearOutputPower="0" CanDoPulsing="0" CanDoOutputPowerWatt="1" HighPowerModeActive="0" LightSourceName="UV Light" OutputPowerWatt="0" Wavelength="405" CanDoChangeWavelength="0" OutputPowerDisplay="On">
                <BeamRoute Version="0">
                  <BeamPosition BeamPositionLevel="0" BeamPosition="30" />
                </BeamRoute>
              </Laser>
              <Laser Version="6" LightSourceType="0" LaserName="Diode 638" PowerState="Off" StedAlignFlag="0" CanDoLinearOutputPower="0" CanDoPulsing="0" CanDoOutputPowerWatt="1" HighPowerModeActive="0" LightSourceName="Visible Light" OutputPowerWatt="0" Wavelength="638" CanDoChangeWavelength="0" OutputPowerDisplay="Off">
                <BeamRoute Version="0">
                  <BeamPosition BeamPositionLevel="0" BeamPosition="10" />
                </BeamRoute>
              </Laser>
              <Laser Version="6" LightSourceType="0" LaserName="OPSL 488" PowerState="On" StedAlignFlag="0" CanDoLinearOutputPower="0" CanDoPulsing="0" CanDoOutputPowerWatt="1" HighPowerModeActive="0" LightSourceName="Visible Light" OutputPowerWatt="0" Wavelength="488" CanDoChangeWavelength="0" OutputPowerDisplay="On">
                <BeamRoute Version="0">
                  <BeamPosition BeamPositionLevel="0" BeamPosition="10" />
                </BeamRoute>
              </Laser>
              <Laser Version="6" LightSourceType="0" LaserName="OPSL 552" PowerState="On" StedAlignFlag="0" CanDoLinearOutputPower="0" CanDoPulsing="0" CanDoOutputPowerWatt="1" HighPowerModeActive="0" LightSourceName="Visible Light" OutputPowerWatt="0" Wavelength="552" CanDoChangeWavelength="0" OutputPowerDisplay="On">
                <BeamRoute Version="0">
                  <BeamPosition BeamPositionLevel="0" BeamPosition="10" />
                </BeamRoute>
              </Laser>
            </LaserArray>
            <OnlineDyeSeparation Enabled="0" KeepRawImage="0" Detectors="0" Channels="0" Normalize="0">
              <OnlineDyeSeparationDetectorList />
              <OnlineDyeSeparationChannelList />
            </OnlineDyeSeparation>
            <VariableBeamExpanderFactors CommonSettingEnabled="0" CommonFactor="1.03" />
          </ATLConfocalSettingDefinition>
          <ATLConfocalSettingDefinition VersionNumber="15" UserSettingName="Seq. 2" CanDoSTED="0" IsSTEDActive="0" IsSwitchForPulsedStedWithMpActive="0" UseSystemOptimizedVoxelCalculation="1" IsUserSettingNameSet="1" IsHydPulsedModeCoeffntManualActive="0" CanDoCSMode="1" ActiveCS_SubModeForTLD="0" ActiveCS_SubModeForTLDName="Scan-BF" RldFluoCubePos="3" RldCubeAutoSelectionEnabled="1" Pinhole="65.3 µm" PinholeAiry="999.51 mAU" EmissionWavelengthForPinholeAiryCalculation="580 nm" FrameAverage="1" LineAverage="1" FrameAccumulation="1" Line_Accumulation="1" AreBleachPointsEnabled="0" IsRoiScanEnable="0" ZCompensationModes="0" WizardMode="0">
            <EasySRMappingArray />
            <EasySRSlider SRRelative="75" ThreeDRelative="0" GentleRelative="25" />
            <ShutterList>
              <Shutter Version="0" LightSourceType="1" LightSourceName="UV Light" IsActive="0">
                <BeamRoute Version="0">
                  <BeamPosition BeamPositionLevel="0" BeamPosition="30" />
                </BeamRoute>
              </Shutter>
              <Shutter Version="0" LightSourceType="0" LightSourceName="Visible Light" IsActive="1">
                <BeamRoute Version="0">
                  <BeamPosition BeamPositionLevel="0" BeamPosition="10" />
                </BeamRoute>
              </Shutter>
            </ShutterList>
            <FilterWheel FluorifierAutoSelection="0" BeamSplitterAutoSelection="1" StedBeamSelectionPinholeCoupling="0" MultiFunctionPortAutoSelection="0" BeamMergerAutoSelectionEnabled="0" RldBlockingFilterAutoSelectionEnabled="1">
              <Wheel Version="0" Qualifier="40" FilterWheelName="Excitation Beam Splitter" FilterIndex="2" FilterName="DD 488/552" IsSpectrumTurnMode="0" FilterSpectrumPos="0" IndexChanged="1" SpectrumChanged="0" FilterDisplayValue="DD 488/552" FilterType="Excitation Beam Splitter">
                <BeamRoute Version="0" />
              </Wheel>
              <Wheel Version="0" Qualifier="170" FilterWheelName="Target Slider" FilterIndex="0" FilterName="Target Park " IsSpectrumTurnMode="0" FilterSpectrumPos="0" IndexChanged="0" SpectrumChanged="0" FilterDisplayValue="Target Park " FilterType="Target Slider">
                <BeamRoute Version="0" />
              </Wheel>
              <Wheel Version="0" Qualifier="31" FilterWheelName="X2 Lens Changer" FilterIndex="0" FilterName="CS2 UV Optics 1 " IsSpectrumTurnMode="0" FilterSpectrumPos="0" IndexChanged="1" SpectrumChanged="0" FilterDisplayValue="CS2 UV Optics 1 " FilterType="Unknown Filter">
                <BeamRoute Version="0" />
              </Wheel>
            </FilterWheel>
            <Spectro>
              <MultiBand Channel="1" ChannelName="Channel 1" LeftWorld="410" RightWorld="506" TargetWaveLengthBegin="410" TargetWaveLengthEnd="506" DyeName="" />
              <MultiBand Channel="2" ChannelName="Channel 2" LeftWorld="506" RightWorld="596" TargetWaveLengthBegin="506" TargetWaveLengthEnd="596" DyeName="Leica/ALEXA 488" />
              <MultiBand Channel="3" ChannelName="Channel 3" LeftWorld="596" RightWorld="784" TargetWaveLengthBegin="596" TargetWaveLengthEnd="784" DyeName="" />
              <MultiBand Channel="4" ChannelName="Channel 4" LeftWorld="794" RightWorld="799" TargetWaveLengthBegin="794" TargetWaveLengthEnd="799" DyeName="" />
            </Spectro>
            <AotfList>
              <Aotf Version="0" LightSourceName="UV Light" LightSourceType="1" OpenVirtual="0" IsChanged="1" CanDoPulseFreq="0" PulsFreq="0" CanDoTwoLaserPIE="0" TwoLaserPIEPossibleLastState="0" TwoLaserPIEActive="0" AotfType="UV">
                <BeamRoute Version="0">
                  <BeamPosition BeamPositionLevel="0" BeamPosition="30" />
                </BeamRoute>
                <LaserLineSetting LaserLine="405" IntensityDev="0" IntensityLowDev="0" AOBSIntensityDev="-1" AOBSIntensityLowDev="-1" EnableDoubleMode="0" LineIndex="0" SequenceIndex="0" LineDeactivationFlags="0" IsLineChecked="1" OutCheckedIntensity="0" SuppressionMode="-1" IsVisible="1" CanDoFastModulation="1" IntensityShow="Shutter: off, Intensity: 0.0000%" />
              </Aotf>
              <Aotf Version="0" LightSourceName="Visible Light" LightSourceType="0" OpenVirtual="0" IsChanged="1" CanDoPulseFreq="0" PulsFreq="0" CanDoTwoLaserPIE="0" TwoLaserPIEPossibleLastState="0" TwoLaserPIEActive="0" AotfType="Visible">
                <BeamRoute Version="0">
                  <BeamPosition BeamPositionLevel="0" BeamPosition="10" />
                </BeamRoute>
                <LaserLineSetting LaserLine="488" IntensityDev="0.250282937155585" IntensityLowDev="0" AOBSIntensityDev="-1" AOBSIntensityLowDev="-1" EnableDoubleMode="0" LineIndex="0" SequenceIndex="0" LineDeactivationFlags="0" IsLineChecked="1" OutCheckedIntensity="0" SuppressionMode="-1" IsVisible="1" CanDoFastModulation="1" IntensityShow="Shutter: on, Intensity: 0.2503%" />
                <LaserLineSetting LaserLine="552" IntensityDev="0" IntensityLowDev="0" AOBSIntensityDev="-1" AOBSIntensityLowDev="-1" EnableDoubleMode="0" LineIndex="1" SequenceIndex="0" LineDeactivationFlags="0" IsLineChecked="1" OutCheckedIntensity="0" SuppressionMode="-1" IsVisible="1" CanDoFastModulation="1" IntensityShow="Shutter: on, Intensity: 0.0000%" />
                <LaserLineSetting LaserLine="638" IntensityDev="0" IntensityLowDev="0" AOBSIntensityDev="-1" AOBSIntensityLowDev="-1" EnableDoubleMode="0" LineIndex="2" SequenceIndex="0" LineDeactivationFlags="0" IsLineChecked="1" OutCheckedIntensity="0" SuppressionMode="-1" IsVisible="1" CanDoFastModulation="1" IntensityShow="Shutter: on, Intensity: 0.0000%" />
              </Aotf>
            </AotfList>
            <LUT_List>
              <LUT Channel="1" LutName="Gray" />
              <LUT Channel="2" LutName="Green" />
              <LUT Channel="3" LutName="Red" />
              <LUT Channel="4" LutName="Blue" />
              <LUT Channel="100" LutName="Gray" />
            </LUT_List>
            <DetectorList DetectorAutoSelection="1" InExternalDetectionMode="0">
              <Detector Name="HyD 1" Type="HyD" ScanType="Internal" Channel="1" ChannelName="Channel 1" IsActive="0" Gain="100" Offset="-0.01" IsSTEDDetector="1" IsSRSDetector="0" DetectionRangeBegin="0" DetectionRangeEnd="0" Phase="0" IsFlimDetector="0" IsHPDDetector="1" IsEnabled="1" IsHPDOverloaded="0" CanDoPhotonCounting="1" AcquisitionMode="0" AcquisitionModeName="PhotonIntegration" CanDoTimeGate="0" OffsetShow="0" GainShow="100" ActiveShow="Inactive" Band="(410nm - 506nm)" LutName="Gray" />
              <Detector Name="PMT 2" Type="PMT" ScanType="Internal" Channel="2" ChannelName="Channel 2" IsActive="1" Gain="639.6" Offset="0" IsSTEDDetector="1" IsSRSDetector="0" DetectionRangeBegin="0" DetectionRangeEnd="0" Phase="0" IsFlimDetector="0" IsHPDDetector="0" CanDoTimeGate="0" OffsetShow="0" GainShow="640" ActiveShow="Active" Band="(506nm - 596nm)" LutName="Green" />
              <Detector Name="HyD 3" Type="HyD" ScanType="Internal" Channel="3" ChannelName="Channel 3" IsActive="0" Gain="100" Offset="-0.01" IsSTEDDetector="1" IsSRSDetector="0" DetectionRangeBegin="0" DetectionRangeEnd="0" Phase="0" IsFlimDetector="0" IsHPDDetector="1" IsEnabled="1" IsHPDOverloaded="0" CanDoPhotonCounting="1" AcquisitionMode="0" AcquisitionModeName="PhotonIntegration" CanDoTimeGate="0" OffsetShow="0" GainShow="100" ActiveShow="Inactive" Band="(596nm - 784nm)" LutName="Red" />
              <Detector Name="PMT 4" Type="PMT" ScanType="Internal" Channel="4" ChannelName="Channel 4" IsActive="0" Gain="0" Offset="0" IsSTEDDetector="1" IsSRSDetector="0" DetectionRangeBegin="0" DetectionRangeEnd="0" Phase="0" IsFlimDetector="0" IsHPDDetector="0" CanDoTimeGate="0" OffsetShow="0" GainShow="0" ActiveShow="Inactive" Band="(794nm - 799nm)" LutName="Blue" />
              <Detector Name="PMT Trans" Type="PMT" ScanType="TLD" Channel="100" ChannelName="Transmission Channel" IsActive="0" Gain="0" Offset="0" IsSTEDDetector="0" IsSRSDetector="0" DetectionRangeBegin="0" DetectionRangeEnd="0" Phase="0" IsFlimDetector="0" IsHPDDetector="0" CanDoTimeGate="0" OffsetShow="0" GainShow="0" ActiveShow="Inactive" Band="" LutName="Gray" />
            </DetectorList>
            <LaserArray>
              <Laser Version="6" LightSourceType="1" LaserName="Diode 405" PowerState="On" StedAlignFlag="0" CanDoLinearOutputPower="0" CanDoPulsing="0" CanDoOutputPowerWatt="1" HighPowerModeActive="0" LightSourceName="UV Light" OutputPowerWatt="0" Wavelength="405" CanDoChangeWavelength="0" OutputPowerDisplay="On">
                <BeamRoute Version="0">
                  <BeamPosition BeamPositionLevel="0" BeamPosition="30" />
                </BeamRoute>
              </Laser>
              <Laser Version="6" LightSourceType="0" LaserName="Diode 638" PowerState="Off" StedAlignFlag="0" CanDoLinearOutputPower="0" CanDoPulsing="0" CanDoOutputPowerWatt="1" HighPowerModeActive="0" LightSourceName="Visible Light" OutputPowerWatt="0" Wavelength="638" CanDoChangeWavelength="0" OutputPowerDisplay="Off">
                <BeamRoute Version="0">
                  <BeamPosition BeamPositionLevel="0" BeamPosition="10" />
                </BeamRoute>
              </Laser>
              <Laser Version="6" LightSourceType="0" LaserName="OPSL 488" PowerState="On" StedAlignFlag="0" CanDoLinearOutputPower="0" CanDoPulsing="0" CanDoOutputPowerWatt="1" HighPowerModeActive="0" LightSourceName="Visible Light" OutputPowerWatt="0" Wavelength="488" CanDoChangeWavelength="0" OutputPowerDisplay="On">
                <BeamRoute Version="0">
                  <BeamPosition BeamPositionLevel="0" BeamPosition="10" />
                </BeamRoute>
              </Laser>
              <Laser Version="6" LightSourceType="0" LaserName="OPSL 552" PowerState="On" StedAlignFlag="0" CanDoLinearOutputPower="0" CanDoPulsing="0" CanDoOutputPowerWatt="1" HighPowerModeActive="0" LightSourceName="Visible Light" OutputPowerWatt="0" Wavelength="552" CanDoChangeWavelength="0" OutputPowerDisplay="On">
                <BeamRoute Version="0">
                  <BeamPosition BeamPositionLevel="0" BeamPosition="10" />
                </BeamRoute>
              </Laser>
            </LaserArray>
            <OnlineDyeSeparation Enabled="0" KeepRawImage="0" Detectors="0" Channels="0" Normalize="0">
              <OnlineDyeSeparationDetectorList />
              <OnlineDyeSeparationChannelList />
            </OnlineDyeSeparation>
            <VariableBeamExpanderFactors CommonSettingEnabled="0" CommonFactor="1.03" />
          </ATLConfocalSettingDefinition>
          <ATLConfocalSettingDefinition VersionNumber="15" UserSettingName="Seq. 3" CanDoSTED="0" IsSTEDActive="0" IsSwitchForPulsedStedWithMpActive="0" UseSystemOptimizedVoxelCalculation="1" IsUserSettingNameSet="1" IsHydPulsedModeCoeffntManualActive="0" CanDoCSMode="1" ActiveCS_SubModeForTLD="0" ActiveCS_SubModeForTLDName="Scan-BF" RldFluoCubePos="3" RldCubeAutoSelectionEnabled="1" Pinhole="65.3 µm" PinholeAiry="999.51 mAU" EmissionWavelengthForPinholeAiryCalculation="580 nm" FrameAverage="2" LineAverage="2" FrameAccumulation="1" Line_Accumulation="1" AreBleachPointsEnabled="0" IsRoiScanEnable="0" ZCompensationModes="0" WizardMode="0">
            <EasySRMappingArray />
            <EasySRSlider SRRelative="75" ThreeDRelative="0" GentleRelative="25" />
            <ShutterList>
              <Shutter Version="0" LightSourceType="1" LightSourceName="UV Light" IsActive="0">
                <BeamRoute Version="0">
                  <BeamPosition BeamPositionLevel="0" BeamPosition="30" />
                </BeamRoute>
              </Shutter>
              <Shutter Version="0" LightSourceType="0" LightSourceName="Visible Light" IsActive="1">
                <BeamRoute Version="0">
                  <BeamPosition BeamPositionLevel="0" BeamPosition="10" />
                </BeamRoute>
              </Shutter>
            </ShutterList>
            <FilterWheel FluorifierAutoSelection="0" BeamSplitterAutoSelection="1" StedBeamSelectionPinholeCoupling="0" MultiFunctionPortAutoSelection="0" BeamMergerAutoSelectionEnabled="0" RldBlockingFilterAutoSelectionEnabled="1">
              <Wheel Version="0" Qualifier="40" FilterWheelName="Excitation Beam Splitter" FilterIndex="2" FilterName="DD 488/552" IsSpectrumTurnMode="0" FilterSpectrumPos="0" IndexChanged="1" SpectrumChanged="0" FilterDisplayValue="DD 488/552" FilterType="Excitation Beam Splitter">
                <BeamRoute Version="0" />
              </Wheel>
              <Wheel Version="0" Qualifier="170" FilterWheelName="Target Slider" FilterIndex="0" FilterName="Target Park " IsSpectrumTurnMode="0" FilterSpectrumPos="0" IndexChanged="0" SpectrumChanged="0" FilterDisplayValue="Target Park " FilterType="Target Slider">
                <BeamRoute Version="0" />
              </Wheel>
              <Wheel Version="0" Qualifier="31" FilterWheelName="X2 Lens Changer" FilterIndex="0" FilterName="CS2 UV Optics 1 " IsSpectrumTurnMode="0" FilterSpectrumPos="0" IndexChanged="1" SpectrumChanged="0" FilterDisplayValue="CS2 UV Optics 1 " FilterType="Unknown Filter">
                <BeamRoute Version="0" />
              </Wheel>
            </FilterWheel>
            <Spectro>
              <MultiBand Channel="1" ChannelName="Channel 1" LeftWorld="410" RightWorld="506" TargetWaveLengthBegin="410" TargetWaveLengthEnd="506" DyeName="" />
              <MultiBand Channel="2" ChannelName="Channel 2" LeftWorld="506" RightWorld="580" TargetWaveLengthBegin="506" TargetWaveLengthEnd="580" DyeName="" />
              <MultiBand Channel="3" ChannelName="Channel 3" LeftWorld="580" RightWorld="784" TargetWaveLengthBegin="580" TargetWaveLengthEnd="784" DyeName="Leica/ALEXA 594" />
              <MultiBand Channel="4" ChannelName="Channel 4" LeftWorld="794" RightWorld="799" TargetWaveLengthBegin="794" TargetWaveLengthEnd="799" DyeName="" />
            </Spectro>
            <AotfList>
              <Aotf Version="0" LightSourceName="UV Light" LightSourceType="1" OpenVirtual="0" IsChanged="1" CanDoPulseFreq="0" PulsFreq="0" CanDoTwoLaserPIE="0" TwoLaserPIEPossibleLastState="0" TwoLaserPIEActive="0" AotfType="UV">
                <BeamRoute Version="0">
                  <BeamPosition BeamPositionLevel="0" BeamPosition="30" />
                </BeamRoute>
                <LaserLineSetting LaserLine="405" IntensityDev="0" IntensityLowDev="0" AOBSIntensityDev="-1" AOBSIntensityLowDev="-1" EnableDoubleMode="0" LineIndex="0" SequenceIndex="0" LineDeactivationFlags="0" IsLineChecked="1" OutCheckedIntensity="0" SuppressionMode="-1" IsVisible="1" CanDoFastModulation="1" IntensityShow="Shutter: off, Intensity: 0.0000%" />
              </Aotf>
              <Aotf Version="0" LightSourceName="Visible Light" LightSourceType="0" OpenVirtual="0" IsChanged="1" CanDoPulseFreq="0" PulsFreq="0" CanDoTwoLaserPIE="0" TwoLaserPIEPossibleLastState="0" TwoLaserPIEActive="0" AotfType="Visible">
                <BeamRoute Version="0">
                  <BeamPosition BeamPositionLevel="0" BeamPosition="10" />
                </BeamRoute>
                <LaserLineSetting LaserLine="488" IntensityDev="0" IntensityLowDev="0" AOBSIntensityDev="-1" AOBSIntensityLowDev="-1" EnableDoubleMode="0" LineIndex="0" SequenceIndex="0" LineDeactivationFlags="0" IsLineChecked="1" OutCheckedIntensity="0" SuppressionMode="-1" IsVisible="1" CanDoFastModulation="1" IntensityShow="Shutter: on, Intensity: 0.0000%" />
                <LaserLineSetting LaserLine="552" IntensityDev="1" IntensityLowDev="0" AOBSIntensityDev="-1" AOBSIntensityLowDev="-1" EnableDoubleMode="0" LineIndex="1" SequenceIndex="0" LineDeactivationFlags="0" IsLineChecked="1" OutCheckedIntensity="0" SuppressionMode="-1" IsVisible="1" CanDoFastModulation="1" IntensityShow="Shutter: on, Intensity: 1.0000%" />
                <LaserLineSetting LaserLine="638" IntensityDev="0" IntensityLowDev="0" AOBSIntensityDev="-1" AOBSIntensityLowDev="-1" EnableDoubleMode="0" LineIndex="2" SequenceIndex="0" LineDeactivationFlags="0" IsLineChecked="1" OutCheckedIntensity="0" SuppressionMode="-1" IsVisible="1" CanDoFastModulation="1" IntensityShow="Shutter: on, Intensity: 0.0000%" />
              </Aotf>
            </AotfList>
            <LUT_List>
              <LUT Channel="1" LutName="Gray" />
              <LUT Channel="2" LutName="Green" />
              <LUT Channel="3" LutName="Red" />
              <LUT Channel="4" LutName="Blue" />
              <LUT Channel="100" LutName="Gray" />
            </LUT_List>
            <DetectorList DetectorAutoSelection="1" InExternalDetectionMode="0">
              <Detector Name="HyD 1" Type="HyD" ScanType="Internal" Channel="1" ChannelName="Channel 1" IsActive="0" Gain="100" Offset="-0.01" IsSTEDDetector="1" IsSRSDetector="0" DetectionRangeBegin="0" DetectionRangeEnd="0" Phase="0" IsFlimDetector="0" IsHPDDetector="1" IsEnabled="1" IsHPDOverloaded="0" CanDoPhotonCounting="1" AcquisitionMode="0" AcquisitionModeName="PhotonIntegration" CanDoTimeGate="0" OffsetShow="0" GainShow="100" ActiveShow="Inactive" Band="(410nm - 506nm)" LutName="Gray" />
              <Detector Name="PMT 2" Type="PMT" ScanType="Internal" Channel="2" ChannelName="Channel 2" IsActive="0" Gain="0" Offset="0" IsSTEDDetector="1" IsSRSDetector="0" DetectionRangeBegin="0" DetectionRangeEnd="0" Phase="0" IsFlimDetector="0" IsHPDDetector="0" CanDoTimeGate="0" OffsetShow="0" GainShow="0" ActiveShow="Inactive" Band="(506nm - 580nm)" LutName="Green" />
              <Detector Name="HyD 3" Type="HyD" ScanType="Internal" Channel="3" ChannelName="Channel 3" IsActive="1" Gain="50.1" Offset="-0.01" IsSTEDDetector="1" IsSRSDetector="0" DetectionRangeBegin="0" DetectionRangeEnd="0" Phase="0" IsFlimDetector="0" IsHPDDetector="1" IsEnabled="1" IsHPDOverloaded="0" CanDoPhotonCounting="1" AcquisitionMode="0" AcquisitionModeName="PhotonIntegration" CanDoTimeGate="0" OffsetShow="0" GainShow="50" ActiveShow="Active" Band="(580nm - 784nm)" LutName="Red" />
              <Detector Name="PMT 4" Type="PMT" ScanType="Internal" Channel="4" ChannelName="Channel 4" IsActive="0" Gain="0" Offset="0" IsSTEDDetector="1" IsSRSDetector="0" DetectionRangeBegin="0" DetectionRangeEnd="0" Phase="0" IsFlimDetector="0" IsHPDDetector="0" CanDoTimeGate="0" OffsetShow="0" GainShow="0" ActiveShow="Inactive" Band="(794nm - 799nm)" LutName="Blue" />
              <Detector Name="PMT Trans" Type="PMT" ScanType="TLD" Channel="100" ChannelName="Transmission Channel" IsActive="0" Gain="0" Offset="0" IsSTEDDetector="0" IsSRSDetector="0" DetectionRangeBegin="0" DetectionRangeEnd="0" Phase="0" IsFlimDetector="0" IsHPDDetector="0" CanDoTimeGate="0" OffsetShow="0" GainShow="0" ActiveShow="Inactive" Band="" LutName="Gray" />
            </DetectorList>
            <LaserArray>
              <Laser Version="6" LightSourceType="1" LaserName="Diode 405" PowerState="On" StedAlignFlag="0" CanDoLinearOutputPower="0" CanDoPulsing="0" CanDoOutputPowerWatt="1" HighPowerModeActive="0" LightSourceName="UV Light" OutputPowerWatt="0" Wavelength="405" CanDoChangeWavelength="0" OutputPowerDisplay="On">
                <BeamRoute Version="0">
                  <BeamPosition BeamPositionLevel="0" BeamPosition="30" />
                </BeamRoute>
              </Laser>
              <Laser Version="6" LightSourceType="0" LaserName="Diode 638" PowerState="Off" StedAlignFlag="0" CanDoLinearOutputPower="0" CanDoPulsing="0" CanDoOutputPowerWatt="1" HighPowerModeActive="0" LightSourceName="Visible Light" OutputPowerWatt="0" Wavelength="638" CanDoChangeWavelength="0" OutputPowerDisplay="Off">
                <BeamRoute Version="0">
                  <BeamPosition BeamPositionLevel="0" BeamPosition="10" />
                </BeamRoute>
              </Laser>
              <Laser Version="6" LightSourceType="0" LaserName="OPSL 488" PowerState="On" StedAlignFlag="0" CanDoLinearOutputPower="0" CanDoPulsing="0" CanDoOutputPowerWatt="1" HighPowerModeActive="0" LightSourceName="Visible Light" OutputPowerWatt="0" Wavelength="488" CanDoChangeWavelength="0" OutputPowerDisplay="On">
                <BeamRoute Version="0">
                  <BeamPosition BeamPositionLevel="0" BeamPosition="10" />
                </BeamRoute>
              </Laser>
              <Laser Version="6" LightSourceType="0" LaserName="OPSL 552" PowerState="On" StedAlignFlag="0" CanDoLinearOutputPower="0" CanDoPulsing="0" CanDoOutputPowerWatt="1" HighPowerModeActive="0" LightSourceName="Visible Light" OutputPowerWatt="0" Wavelength="552" CanDoChangeWavelength="0" OutputPowerDisplay="On">
                <BeamRoute Version="0">
                  <BeamPosition BeamPositionLevel="0" BeamPosition="10" />
                </BeamRoute>
              </Laser>
            </LaserArray>
            <OnlineDyeSeparation Enabled="0" KeepRawImage="0" Detectors="0" Channels="0" Normalize="0">
              <OnlineDyeSeparationDetectorList />
              <OnlineDyeSeparationChannelList />
            </OnlineDyeSeparation>
            <VariableBeamExpanderFactors CommonSettingEnabled="0" CommonFactor="1.03" />
          </ATLConfocalSettingDefinition>
        </LDM_Block_Sequential_List>
        <LDM_Block_Sequential_Execution_Mask>
          <InstrumentSettingMask Shutter="1" Frame_Average="1" Line_Average="1" AOTF="1" Attenuator_Wheel="1" Laser_Gain_Offset="1" PMTs_on_off="1" PMTs_Gain_Offset="1" Timegate="1" HyDs_Acquistion_Mode="1" HyDs_Pulse_Calibr_Value="1" FilterWheel="1" Variable_Beam_Expander="1" Microscope="1" Pinhole="1" Z_Compensation="1" Spectrophotometer="1" Mot_Corr_Ring="0" Frame_Accumulation="1" Line_Accumulation="1" Laser="1" STED_DelayTime="1" />
        </LDM_Block_Sequential_Execution_Mask>
      </LDM_Block_Sequential>
    </Attachment>
    <ImageDescription>
      <Name>endogenous cited2 DCA 40x_001_Processed001</Name>
      <Size>3.15 MB</Size>
      <UniqueID>c5715703-7de4-11ec-8b60-3c528277264e</UniqueID>
      <Channels>
        <ChannelDescription DataType="0" ChannelTag="0" Resolution="8" NameOfMeasuredQuantity="" Min="0" Max="255" Unit="" LUTName="Blue" IsLUTInverted="0" BytesInc="0" BitInc="0" LUTPNGImage="iVBORw0KGgoAAAANSUhEUgAAAQAAAAABCAYAAAAxWXB3AAAAAXNSR0IArs4c6QAAAARnQU1BAACxjwv8YQUAAAAJcEhZcwAAEnQAABJ0Ad5mH3gAAAGLSURBVDhPJcMDjBgGAADA2rbdrrZtY6tt27ZtW6tt27Zt28j3kl5ygQj4O7BBDGowgxvCkIYytGEMazjDG8GIRjKyUYxqNKMbw5jGMrZxjGs845vAhCYysUlMajKTm8J/TGkqU5vGtKYzvRnMaCYzm8WsZjO7OcxpLnObx7zmM78FLGghC1vEohazuCUsaSlLW8aylrO8FfzX/6xoJStbxapWs7o1rGkta1vHutazvg1saCMb28SmNrO5LWxpK1vbxra2s70d7GgnO9vFrnazuz3saS9728e+9rO/AxzoIAc7xKEOc7gjHOkoRzvGsY5zvBOc6CQnO8WpTnO6M5zpLGc7x7nOc74LXOgiF/u/S1zqMpe7wpWucrVrXOs617vBjW5ys1vc6ja3u8Od7nK3e9zrPvd7wIMe8rBHPOoxj3vCk57ytGc86znPe8GLXvKyV7zqNa97w5ve8rZ3vOs97/vAhz7ysU986jOf+8KXvvK1b3zrO9/7wY9+8rNf/Oo3v/vDn/7ytwEBfwDbnX2Sfkq99QAAAABJRU5ErkJggg==" STEDDetectorModeName="" STED_HuygensSaturationFactor="" STED_Wavelength="">
        </ChannelDescription>
        <ChannelDescription DataType="0" ChannelTag="0" Resolution="8" NameOfMeasuredQuantity="" Min="0" Max="255" Unit="" LUTName="Green" IsLUTInverted="0" BytesInc="1048576" BitInc="0" LUTPNGImage="iVBORw0KGgoAAAANSUhEUgAAAQAAAAABCAYAAAAxWXB3AAAAAXNSR0IArs4c6QAAAARnQU1BAACxjwv8YQUAAAAJcEhZcwAAEnQAABJ0Ad5mH3gAAAGKSURBVDhPHcMDjBgGAADA2rZt2/Zq27Zt291W27Zt27Zt53vpJReIgL8DG8SgBjO4IQxpKEMbxrCGM7wRjGgkIxvFqEYzujGMaSxjG8e4xjO+CUxoIhObxKQmM7kpTGkqU5vGtKYzvRnMaCYzm8WsZjO7OcxpLnObx7zmM78FLGghC1vEohazuCUsaSn/sbRlLGs5y1vBilayslWsajWrW8Oa1rK2daxrPevbwIY2srFNbGozm9vClraytW1sazvb28GOdrKzXexqN7vbw572srd97Gs/+zvAgQ5ysEMc6jCHO8KRjnK0YxzrOMc7wYlOcrJT/Nf//N+pTnO6M5zpLGc7x7nOc74LXOgiF7vEpS5zuStc6SpXu8a1rnO9G9zoJje7xa1uc7s73Okud7vHve5zvwc86CEPe8SjHvO4JzzpKU97xrOe87wXvOglL3vFq17zuje86S1ve8e73vO+D3zoIx/7xKc+87kvfOkrX/vGt77zvR/86Cc/+8WvfvO7P/zpL38bECjgD1oufZKKrvTJAAAAAElFTkSuQmCC" STEDDetectorModeName="" STED_HuygensSaturationFactor="" STED_Wavelength="">
        </ChannelDescription>
        <ChannelDescription DataType="0" ChannelTag="0" Resolution="8" NameOfMeasuredQuantity="" Min="0" Max="255" Unit="" LUTName="Red" IsLUTInverted="0" BytesInc="2097152" BitInc="0" LUTPNGImage="iVBORw0KGgoAAAANSUhEUgAAAQAAAAABCAYAAAAxWXB3AAAAAXNSR0IArs4c6QAAAARnQU1BAACxjwv8YQUAAAAJcEhZcwAAEnQAABJ0Ad5mH3gAAAGOSURBVDhPFcMDtBAGAADAn23btq3FZdu2bS63Vcu2bdu2bdv1fte9dwEE/hnEoAYzuCEMaShDG8awhjO8EYxoJCMbxahGM7oxjGksYxvHuMYzvglMaCITm8SkJjO5KUxpKlObxrSmM70ZzGgmM5vFrGYzuznMaS5zm8e85jO/BSxoIQtbxL8sajGLW8KSlvJvS1vGspazvBWsaCUrW8WqVrO6NaxpLWtbx7rWs74NbGgjG9vEpjazuS1saStb28a2trO9HexoJzvbxa52s7s97Gkve9vHvvazvwMc6CAHO8ShDvMfhzvCkY5ytGMc6zj/9T/HO8GJ/u8kJzvFqU5zujOc6SxnO8e5znO+C1zoIhe7xKUuc7krXOkqV7vGta5zvRvc6CY3u8WtbnO7O9zpLne7x73uc78HPOghD3vEox7zuCc86SlPe8aznvO8F7zoJS97xate87o3vOktb3vHu97zvg986CMf+8SnPvO5L3zpK1/7xre+870f/OgnP/vFr37zuz/86S8DAwICfwPYsH2SEEAOtwAAAABJRU5ErkJggg==" STEDDetectorModeName="" STED_HuygensSaturationFactor="" STED_Wavelength="">
        </ChannelDescription>
      </Channels>
      <Dimensions>
        <DimensionDescription DimID="X" NumberOfElements="1024" Origin="0" Length="290.62" Unit="µm" BitInc="0" BytesInc="1" UnitOrigin="µm" EndPosition="290.62" UnitEndPosition="µm" LogicalUnit="pixels" Voxel="0.284">
        </DimensionDescription>
        <DimensionDescription DimID="Y" NumberOfElements="1024" Origin="0" Length="290.62" Unit="µm" BitInc="0" BytesInc="1024" UnitOrigin="µm" EndPosition="290.62" UnitEndPosition="µm" LogicalUnit="pixels" Voxel="0.284">
        </DimensionDescription>
      </Dimensions>
      <FileLocation>E:\SDG\Fran\Representatives retake001.lif</FileLocation>
      <StartTime>1/25/2022 1:33:58.626 PM</StartTime>
      <EndTime>1/25/2022 1:34:15.198 PM</EndTime>
      <FrameCount>3 (3 channels, 1 frames)</FrameCount>
      <NumberOfChannels>3</NumberOfChannels>
    </ImageDescription>
    <TimeStampList NumberOfTimeStamps="3" FirstTimeStampDate="1/25/2022" FirstTimeStampTime="1:33:58 PM" FirstTimeStampMiliSeconds="626">1d811f034fd2c20 1d811f0377f9140 1d811f03edddbe0 <TimeStamp RelativeTime="0.000" Date="1/25/2022" Time="1:33:58 PM" MiliSeconds="626" /><TimeStamp RelativeTime="4.210" Date="1/25/2022" Time="1:34:02 PM" MiliSeconds="836" /><TimeStamp RelativeTime="16.572" Date="1/25/2022" Time="1:34:15 PM" MiliSeconds="198" /></TimeStampList>
    <Attachment Name="ViewerScaling" Application="LAS AF">
      <ChannelScalingInfo BackgroundLutName="" WhiteValue="1" BlackValue="0" GammaValue="1" Automatic="0" />
      <ChannelScalingInfo BackgroundLutName="" WhiteValue="1" BlackValue="0" GammaValue="1" Automatic="0" />
      <ChannelScalingInfo BackgroundLutName="" WhiteValue="1" BlackValue="0" GammaValue="1" Automatic="0" />
    </Attachment>
    <Attachment Name="PreviewMarker" Application="LAS AF" IsPreviewImage="0" />
    <Attachment Name="ChannelAttachment" Application="LAS AF" />
    <Attachment Name="ViewerScaling" Application="LAS AF">
      <ChannelScalingInfo BackgroundLutName="" WhiteValue="1" BlackValue="0" GammaValue="1" Automatic="0" />
      <ChannelScalingInfo BackgroundLutName="" WhiteValue="1" BlackValue="0" GammaValue="1" Automatic="0" />
      <ChannelScalingInfo BackgroundLutName="" WhiteValue="1" BlackValue="0" GammaValue="1" Automatic="0" />
    </Attachment>
    <Attachment Name="ImageXMLDocument" Application="LAS AF">
      <RootNode />
    </Attachment>
    <Attachment Name="HardwareSetting" Application="LAS AF" Software="LAS X 3.5.7.23225" HardwareServerVersion="Build 23225" SystemType="12" SystemTypeName="TCS SP8" DataSourceType="0" DataSourceTypeName="Confocal">
      <ATLConfocalSettingDefinition VersionNumber="15" UserSettingName="S32" CanDoSTED="0" IsSTEDActive="0" IsSwitchForPulsedStedWithMpActive="0" UseSystemOptimizedVoxelCalculation="1" IsUserSettingNameSet="0" IsHydPulsedModeCoeffntManualActive="0" XGalvoMovementMode="1" XGalvoMovementModeName="linear" BitSize="8" MaxIntegrationTime="0" ScanMode="xyz" ZUseMode="2" ZUseModeName="z-wide" ZPosition="1,917.75 µm" IsSuperZ="0" ValidBeginStack="1" ValidEndStack="1" Begin="0.00193176045" End="0.00191775044" Sections="15" StackCalculationMode="1" StackCalculationModeName="Constant step size" IsMPFormulaForStepSizerUsageActive="0" IsFastZStack="0" ZStackDirectionMode="1" ZStackDirectionModeName="Unidirectional" StagePosX="75,062.17 µm" StagePosY="44,263.98 µm" StageRangeX="126,999.93 µm" StageRangeY="82,999.96 µm" FlipX="0" FlipY="1" SwapXY="1" Magnification="40" ObjectivePos="2" ObjectiveName="HC PL APO CS2    40x/1.30 OIL " ObjectiveNumber="11506358" MicroscopeModel="DMI8-CS" IsInverseMicroscopeModel="1" Immersion="OIL" NumericalAperture="1.3" RefractionIndex="1.518" IsFCSFilterAutomationActive="0" IsSMDChaserUVAOTFAutomationActive="0" CanDoCSMode="1" ActiveCS_SubModeForTLD="0" ActiveCS_SubModeForTLDName="Scan-BF" ActiveCS_SubModeForRLD="0" ActiveCS_SubModeForRLDName="Empty" RldFluoCubePos="3" RldCubeAutoSelectionEnabled="1" LastNonMP_MFP_FW_Name="" LastNonMP_Pol_FW_Name="" ScanSpeed="400 Hz" InDimension="1024" OutDimension="1024" UseScanFormatRestriction="0" Zoom="1" BaseZoom="0.75" PanFirstDim="0 µm" PanSecondDim="8.67361737988404E-19" ScanDirectionX="1" ScanDirectionXName="Unidirectional" RotatorAngle="0 °" Pinhole="65.3 µm" PinholeAiry="999.51 mAU" EmissionWavelengthForPinholeAiryCalculation="580 nm" FrameAverage="2" LineAverage="2" FrameAccumulation="1" Line_Accumulation="1" AreBleachPointsEnabled="0" InTrigger="-1" OutTrigger="-1" IsRoiScanEnable="0" Is3DLimitedRoiScanEnable="0" ZCompensationModes="0" WizardMode="0" IsConstantIntegrationTimeActive="1" PixelDwellTime="0.000001575" SystemSerialNumber="8110002272">
        <EasySRMappingArray />
        <EasySRSlider SRRelative="75" ThreeDRelative="0" GentleRelative="25" />
        <Quantity Value="0.000001000715" Unit="m" />
        <AdditionalZPositionList>
          <AdditionalZPosition Valid="1" SuperZMode="1" SuperZModeName="RestrictedRange" ZMode="2" ZUseModeName="z-wide" ZPosition="0.00191775044" />
        </AdditionalZPositionList>
        <ShutterList>
          <Shutter Version="0" LightSourceType="1" LightSourceName="UV Light" IsActive="0">
            <BeamRoute Version="0">
              <BeamPosition BeamPositionLevel="0" BeamPosition="30" />
            </BeamRoute>
          </Shutter>
          <Shutter Version="0" LightSourceType="0" LightSourceName="Visible Light" IsActive="1">
            <BeamRoute Version="0">
              <BeamPosition BeamPositionLevel="0" BeamPosition="10" />
            </BeamRoute>
          </Shutter>
        </ShutterList>
        <BleachPoints>
          <LMSDataContainerHeader Version="2">
            <Element Name="BleachPointROISet" Visibility="2" CopyOption="1" UniqueID="70a5b6ad-7de4-11ec-8b60-3c528277264e">
              <Data>
                <ROISet ROISetType="1" PossibleChildROITypes="-1" PossibleROITransforms="65535" PossibleROIActions="65535" />
              </Data>
              <Memory Size="0" MemoryBlockID="MemBlock_4083" />
              <Children />
            </Element>
          </LMSDataContainerHeader>
        </BleachPoints>
        <ATLConfocalBleachPointsSettings />
        <FilterWheel FluorifierAutoSelection="0" BeamSplitterAutoSelection="1" StedBeamSelectionPinholeCoupling="0" MultiFunctionPortAutoSelection="0" BeamMergerAutoSelectionEnabled="0" RldBlockingFilterAutoSelectionEnabled="0">
          <Wheel Version="0" Qualifier="40" FilterWheelName="Excitation Beam Splitter" FilterIndex="2" FilterName="DD 488/552" IsSpectrumTurnMode="0" FilterSpectrumPos="0" IndexChanged="0" SpectrumChanged="0" FilterDisplayValue="DD 488/552" FilterType="Excitation Beam Splitter">
            <BeamRoute Version="0" />
          </Wheel>
          <Wheel Version="0" Qualifier="170" FilterWheelName="Target Slider" FilterIndex="0" FilterName="Target Park " IsSpectrumTurnMode="0" FilterSpectrumPos="0" IndexChanged="0" SpectrumChanged="0" FilterDisplayValue="Target Park " FilterType="Target Slider">
            <BeamRoute Version="0" />
          </Wheel>
          <Wheel Version="0" Qualifier="31" FilterWheelName="X2 Lens Changer" FilterIndex="0" FilterName="CS2 UV Optics 1 " IsSpectrumTurnMode="0" FilterSpectrumPos="0" IndexChanged="0" SpectrumChanged="0" FilterDisplayValue="CS2 UV Optics 1 " FilterType="Unknown Filter">
            <BeamRoute Version="0" />
          </Wheel>
        </FilterWheel>
        <Spectro>
          <MultiBand Channel="1" ChannelName="Channel 1" LeftWorld="410" RightWorld="506" TargetWaveLengthBegin="410" TargetWaveLengthEnd="506" DyeName="" />
          <MultiBand Channel="2" ChannelName="Channel 2" LeftWorld="506" RightWorld="580" TargetWaveLengthBegin="506" TargetWaveLengthEnd="580" DyeName="" />
          <MultiBand Channel="3" ChannelName="Channel 3" LeftWorld="580" RightWorld="784" TargetWaveLengthBegin="580" TargetWaveLengthEnd="784" DyeName="Leica/ALEXA 594" />
          <MultiBand Channel="4" ChannelName="Channel 4" LeftWorld="794" RightWorld="799" TargetWaveLengthBegin="794" TargetWaveLengthEnd="799" DyeName="" />
        </Spectro>
        <AotfList>
          <Aotf Version="0" LightSourceName="UV Light" LightSourceType="1" OpenVirtual="0" IsChanged="0" CanDoPulseFreq="0" PulsFreq="0" CanDoTwoLaserPIE="0" TwoLaserPIEPossibleLastState="0" TwoLaserPIEActive="0" AotfType="UV">
            <BeamRoute Version="0">
              <BeamPosition BeamPositionLevel="0" BeamPosition="30" />
            </BeamRoute>
            <LaserLineSetting LaserLine="405" IntensityDev="0" IntensityLowDev="0" AOBSIntensityDev="-1" AOBSIntensityLowDev="-1" EnableDoubleMode="0" LineIndex="0" SequenceIndex="0" LineDeactivationFlags="0" IsLineChecked="1" OutCheckedIntensity="0" SuppressionMode="-1" IsVisible="1" CanDoFastModulation="1" IntensityShow="Shutter: off, Intensity: 0.0000%" />
          </Aotf>
          <Aotf Version="0" LightSourceName="Visible Light" LightSourceType="0" OpenVirtual="0" IsChanged="0" CanDoPulseFreq="0" PulsFreq="0" CanDoTwoLaserPIE="0" TwoLaserPIEPossibleLastState="0" TwoLaserPIEActive="0" AotfType="Visible">
            <BeamRoute Version="0">
              <BeamPosition BeamPositionLevel="0" BeamPosition="10" />
            </BeamRoute>
            <LaserLineSetting LaserLine="488" IntensityDev="0" IntensityLowDev="0" AOBSIntensityDev="-1" AOBSIntensityLowDev="-1" EnableDoubleMode="0" LineIndex="0" SequenceIndex="0" LineDeactivationFlags="0" IsLineChecked="1" OutCheckedIntensity="0" SuppressionMode="-1" IsVisible="1" CanDoFastModulation="1" IntensityShow="Shutter: on, Intensity: 0.0000%" />
            <LaserLineSetting LaserLine="552" IntensityDev="1.00053367064491" IntensityLowDev="0" AOBSIntensityDev="-1" AOBSIntensityLowDev="-1" EnableDoubleMode="0" LineIndex="1" SequenceIndex="0" LineDeactivationFlags="0" IsLineChecked="1" OutCheckedIntensity="0" SuppressionMode="-1" IsVisible="1" CanDoFastModulation="1" IntensityShow="Shutter: on, Intensity: 1.0005%" />
            <LaserLineSetting LaserLine="638" IntensityDev="0" IntensityLowDev="0" AOBSIntensityDev="-1" AOBSIntensityLowDev="-1" EnableDoubleMode="0" LineIndex="2" SequenceIndex="0" LineDeactivationFlags="0" IsLineChecked="1" OutCheckedIntensity="0" SuppressionMode="-1" IsVisible="1" CanDoFastModulation="1" IntensityShow="Shutter: on, Intensity: 0.0000%" />
          </Aotf>
        </AotfList>
        <LUT_List>
          <LUT Channel="1" LutName="Gray" />
          <LUT Channel="2" LutName="Green" />
          <LUT Channel="3" LutName="Red" />
          <LUT Channel="4" LutName="Blue" />
          <LUT Channel="100" LutName="Gray" />
        </LUT_List>
        <DetectorList DetectorAutoSelection="1" InExternalDetectionMode="0">
          <Detector Name="HyD 1" Type="HyD" ScanType="Internal" Channel="1" ChannelName="Channel 1" IsActive="0" Gain="100" Offset="-0.01" IsSTEDDetector="1" IsSRSDetector="0" DetectionRangeBegin="0" DetectionRangeEnd="0" Phase="0" IsFlimDetector="0" IsHPDDetector="1" IsEnabled="0" IsHPDOverloaded="0" CanDoPhotonCounting="1" AcquisitionMode="0" AcquisitionModeName="PhotonIntegration" CanDoTimeGate="0" OffsetShow="0" GainShow="100" ActiveShow="Inactive" Band="(410nm - 506nm)" LutName="Gray" />
          <Detector Name="PMT 2" Type="PMT" ScanType="Internal" Channel="2" ChannelName="Channel 2" IsActive="0" Gain="639.6" Offset="0" IsSTEDDetector="1" IsSRSDetector="0" DetectionRangeBegin="0" DetectionRangeEnd="0" Phase="0" IsFlimDetector="0" IsHPDDetector="0" CanDoTimeGate="0" OffsetShow="0" GainShow="640" ActiveShow="Inactive" Band="(506nm - 580nm)" LutName="Green" />
          <Detector Name="HyD 3" Type="HyD" ScanType="Internal" Channel="3" ChannelName="Channel 3" IsActive="1" Gain="50.1" Offset="-0.01" IsSTEDDetector="1" IsSRSDetector="0" DetectionRangeBegin="0" DetectionRangeEnd="0" Phase="0" IsFlimDetector="0" IsHPDDetector="1" IsEnabled="1" IsHPDOverloaded="0" CanDoPhotonCounting="1" AcquisitionMode="0" AcquisitionModeName="PhotonIntegration" CanDoTimeGate="0" OffsetShow="0" GainShow="50" ActiveShow="Active" Band="(580nm - 784nm)" LutName="Red" />
          <Detector Name="PMT 4" Type="PMT" ScanType="Internal" Channel="4" ChannelName="Channel 4" IsActive="0" Gain="0" Offset="0" IsSTEDDetector="1" IsSRSDetector="0" DetectionRangeBegin="0" DetectionRangeEnd="0" Phase="0" IsFlimDetector="0" IsHPDDetector="0" CanDoTimeGate="0" OffsetShow="0" GainShow="0" ActiveShow="Inactive" Band="(794nm - 799nm)" LutName="Blue" />
          <Detector Name="PMT Trans" Type="PMT" ScanType="TLD" Channel="100" ChannelName="Transmission Channel" IsActive="0" Gain="0" Offset="0" IsSTEDDetector="0" IsSRSDetector="0" DetectionRangeBegin="0" DetectionRangeEnd="0" Phase="0" IsFlimDetector="0" IsHPDDetector="0" CanDoTimeGate="0" OffsetShow="0" GainShow="0" ActiveShow="Inactive" Band="" LutName="Gray" />
        </DetectorList>
        <LaserArray>
          <Laser Version="6" LightSourceType="1" LaserName="Diode 405" PowerState="On" StedAlignFlag="0" CanDoLinearOutputPower="0" CanDoPulsing="0" CanDoOutputPowerWatt="1" HighPowerModeActive="0" LightSourceName="UV Light" OutputPowerWatt="0" Wavelength="405" CanDoChangeWavelength="0" OutputPowerDisplay="On">
            <BeamRoute Version="0">
              <BeamPosition BeamPositionLevel="0" BeamPosition="30" />
            </BeamRoute>
          </Laser>
          <Laser Version="6" LightSourceType="0" LaserName="Diode 638" PowerState="Off" StedAlignFlag="0" CanDoLinearOutputPower="0" CanDoPulsing="0" CanDoOutputPowerWatt="1" HighPowerModeActive="0" LightSourceName="Visible Light" OutputPowerWatt="0" Wavelength="638" CanDoChangeWavelength="0" OutputPowerDisplay="Off">
            <BeamRoute Version="0">
              <BeamPosition BeamPositionLevel="0" BeamPosition="10" />
            </BeamRoute>
          </Laser>
          <Laser Version="6" LightSourceType="0" LaserName="OPSL 488" PowerState="On" StedAlignFlag="0" CanDoLinearOutputPower="0" CanDoPulsing="0" CanDoOutputPowerWatt="1" HighPowerModeActive="0" LightSourceName="Visible Light" OutputPowerWatt="0" Wavelength="488" CanDoChangeWavelength="0" OutputPowerDisplay="On">
            <BeamRoute Version="0">
              <BeamPosition BeamPositionLevel="0" BeamPosition="10" />
            </BeamRoute>
          </Laser>
          <Laser Version="6" LightSourceType="0" LaserName="OPSL 552" PowerState="On" StedAlignFlag="0" CanDoLinearOutputPower="0" CanDoPulsing="0" CanDoOutputPowerWatt="1" HighPowerModeActive="0" LightSourceName="Visible Light" OutputPowerWatt="0" Wavelength="552" CanDoChangeWavelength="0" OutputPowerDisplay="On">
            <BeamRoute Version="0">
              <BeamPosition BeamPositionLevel="0" BeamPosition="10" />
            </BeamRoute>
          </Laser>
        </LaserArray>
        <OnlineDyeSeparation Enabled="0" KeepRawImage="0" Detectors="0" Channels="0" Normalize="0">
          <OnlineDyeSeparationDetectorList />
          <OnlineDyeSeparationChannelList />
        </OnlineDyeSeparation>
        <VariableBeamExpanderFactors CommonSettingEnabled="0" CommonFactor="1.03" />
      </ATLConfocalSettingDefinition>
      <LDM_Block_Sequential SequentialMode="1" AutoFocusSequence="1" BlockName="Job(Seq.Scan) 1">
        <LDM_Block_Sequential_Master>
          <ATLConfocalSettingDefinition VersionNumber="15" UserSettingName="S5" CanDoSTED="0" IsSTEDActive="0" IsSwitchForPulsedStedWithMpActive="0" UseSystemOptimizedVoxelCalculation="1" IsUserSettingNameSet="0" IsHydPulsedModeCoeffntManualActive="0" XGalvoMovementMode="1" XGalvoMovementModeName="linear" BitSize="8" MaxIntegrationTime="0" ScanMode="xyz" ZUseMode="2" ZUseModeName="z-wide" ZPosition="1,925.57 µm" IsSuperZ="0" ValidBeginStack="1" ValidEndStack="1" Begin="0.00193176045" End="0.00191775044" Sections="15" StackCalculationMode="1" StackCalculationModeName="Constant step size" IsMPFormulaForStepSizerUsageActive="0" IsFastZStack="0" ZStackDirectionMode="1" ZStackDirectionModeName="Unidirectional" StagePosX="75,062.17 µm" StagePosY="44,263.98 µm" StageRangeX="126,999.93 µm" StageRangeY="82,999.96 µm" FlipX="0" FlipY="1" SwapXY="1" Magnification="40" ObjectivePos="2" ObjectiveName="HC PL APO CS2    40x/1.30 OIL " ObjectiveNumber="11506358" MicroscopeModel="DMI8-CS" IsInverseMicroscopeModel="1" Immersion="OIL" NumericalAperture="1.3" RefractionIndex="1.518" IsFCSFilterAutomationActive="0" IsSMDChaserUVAOTFAutomationActive="0" CanDoCSMode="1" ActiveCS_SubModeForTLD="0" ActiveCS_SubModeForTLDName="Scan-BF" RldFluoCubePos="3" RldCubeAutoSelectionEnabled="1" LastNonMP_MFP_FW_Name="" LastNonMP_Pol_FW_Name="" ScanSpeed="400 Hz" InDimension="1024" OutDimension="1024" UseScanFormatRestriction="0" Zoom="1" BaseZoom="0.75" PanFirstDim="0 µm" PanSecondDim="8.67361737988404E-19" ScanDirectionX="1" ScanDirectionXName="Unidirectional" RotatorAngle="0 °" Pinhole="65.3 µm" PinholeAiry="999.51 mAU" EmissionWavelengthForPinholeAiryCalculation="580 nm" FrameAverage="2" LineAverage="2" FrameAccumulation="1" Line_Accumulation="1" AreBleachPointsEnabled="0" InTrigger="-1" OutTrigger="-1" IsRoiScanEnable="0" Is3DLimitedRoiScanEnable="0" ZCompensationModes="0" WizardMode="0" IsConstantIntegrationTimeActive="1" PixelDwellTime="0.000001575" SystemSerialNumber="8110002272">
            <EasySRMappingArray />
            <EasySRSlider SRRelative="75" ThreeDRelative="0" GentleRelative="25" />
            <Quantity Value="0.000001000715" Unit="m" />
            <AdditionalZPositionList>
              <AdditionalZPosition Valid="1" SuperZMode="1" SuperZModeName="RestrictedRange" ZMode="2" ZUseModeName="z-wide" ZPosition="0.001925569715" />
            </AdditionalZPositionList>
            <ShutterList>
              <Shutter Version="0" LightSourceType="1" LightSourceName="UV Light" IsActive="1">
                <BeamRoute Version="0">
                  <BeamPosition BeamPositionLevel="0" BeamPosition="30" />
                </BeamRoute>
              </Shutter>
              <Shutter Version="0" LightSourceType="0" LightSourceName="Visible Light" IsActive="1">
                <BeamRoute Version="0">
                  <BeamPosition BeamPositionLevel="0" BeamPosition="10" />
                </BeamRoute>
              </Shutter>
            </ShutterList>
            <BleachPoints>
              <LMSDataContainerHeader Version="2">
                <Element Name="BleachPointROISet" Visibility="2" CopyOption="1" UniqueID="f84ed44d-7ddd-11ec-8b60-3c528277264e">
                  <Data>
                    <ROISet ROISetType="1" PossibleChildROITypes="-1" PossibleROITransforms="65535" PossibleROIActions="65535" />
                  </Data>
                  <Memory Size="0" MemoryBlockID="MemBlock_3463" />
                  <Children />
                </Element>
              </LMSDataContainerHeader>
            </BleachPoints>
            <ATLConfocalBleachPointsSettings />
            <FilterWheel FluorifierAutoSelection="0" BeamSplitterAutoSelection="1" StedBeamSelectionPinholeCoupling="0" MultiFunctionPortAutoSelection="0" BeamMergerAutoSelectionEnabled="0" RldBlockingFilterAutoSelectionEnabled="0">
              <Wheel Version="0" Qualifier="40" FilterWheelName="Excitation Beam Splitter" FilterIndex="2" FilterName="DD 488/552" IsSpectrumTurnMode="0" FilterSpectrumPos="0" IndexChanged="1" SpectrumChanged="0" FilterDisplayValue="DD 488/552" FilterType="Excitation Beam Splitter">
                <BeamRoute Version="0" />
              </Wheel>
              <Wheel Version="0" Qualifier="170" FilterWheelName="Target Slider" FilterIndex="0" FilterName="Target Park " IsSpectrumTurnMode="0" FilterSpectrumPos="0" IndexChanged="0" SpectrumChanged="0" FilterDisplayValue="Target Park " FilterType="Target Slider">
                <BeamRoute Version="0" />
              </Wheel>
              <Wheel Version="0" Qualifier="31" FilterWheelName="X2 Lens Changer" FilterIndex="0" FilterName="CS2 UV Optics 1 " IsSpectrumTurnMode="0" FilterSpectrumPos="0" IndexChanged="1" SpectrumChanged="0" FilterDisplayValue="CS2 UV Optics 1 " FilterType="Unknown Filter">
                <BeamRoute Version="0" />
              </Wheel>
            </FilterWheel>
            <Spectro>
              <MultiBand Channel="1" ChannelName="Channel 1" LeftWorld="410" RightWorld="521.229681978797" TargetWaveLengthBegin="410" TargetWaveLengthEnd="521.229681978797" DyeName="" />
              <MultiBand Channel="2" ChannelName="Channel 2" LeftWorld="580" RightWorld="585" TargetWaveLengthBegin="580" TargetWaveLengthEnd="585" DyeName="" />
              <MultiBand Channel="3" ChannelName="Channel 3" LeftWorld="585" RightWorld="784" TargetWaveLengthBegin="585" TargetWaveLengthEnd="784" DyeName="" />
              <MultiBand Channel="4" ChannelName="Channel 4" LeftWorld="794" RightWorld="799" TargetWaveLengthBegin="794" TargetWaveLengthEnd="799" DyeName="" />
            </Spectro>
            <AotfList>
              <Aotf Version="0" LightSourceName="UV Light" LightSourceType="1" OpenVirtual="0" IsChanged="0" CanDoPulseFreq="0" PulsFreq="0" CanDoTwoLaserPIE="0" TwoLaserPIEPossibleLastState="0" TwoLaserPIEActive="0" AotfType="UV">
                <BeamRoute Version="0">
                  <BeamPosition BeamPositionLevel="0" BeamPosition="30" />
                </BeamRoute>
                <LaserLineSetting LaserLine="405" IntensityDev="0" IntensityLowDev="0" AOBSIntensityDev="-1" AOBSIntensityLowDev="-1" EnableDoubleMode="0" LineIndex="0" SequenceIndex="0" LineDeactivationFlags="0" IsLineChecked="1" OutCheckedIntensity="0" SuppressionMode="-1" IsVisible="1" CanDoFastModulation="1" IntensityShow="Shutter: on, Intensity: 0.0000%" />
              </Aotf>
              <Aotf Version="0" LightSourceName="Visible Light" LightSourceType="0" OpenVirtual="0" IsChanged="0" CanDoPulseFreq="0" PulsFreq="0" CanDoTwoLaserPIE="0" TwoLaserPIEPossibleLastState="0" TwoLaserPIEActive="0" AotfType="Visible">
                <BeamRoute Version="0">
                  <BeamPosition BeamPositionLevel="0" BeamPosition="10" />
                </BeamRoute>
                <LaserLineSetting LaserLine="488" IntensityDev="0" IntensityLowDev="0" AOBSIntensityDev="-1" AOBSIntensityLowDev="-1" EnableDoubleMode="0" LineIndex="0" SequenceIndex="0" LineDeactivationFlags="0" IsLineChecked="1" OutCheckedIntensity="0" SuppressionMode="-1" IsVisible="1" CanDoFastModulation="1" IntensityShow="Shutter: on, Intensity: 0.0000%" />
                <LaserLineSetting LaserLine="552" IntensityDev="0" IntensityLowDev="0" AOBSIntensityDev="-1" AOBSIntensityLowDev="-1" EnableDoubleMode="0" LineIndex="1" SequenceIndex="0" LineDeactivationFlags="0" IsLineChecked="1" OutCheckedIntensity="0" SuppressionMode="-1" IsVisible="1" CanDoFastModulation="1" IntensityShow="Shutter: on, Intensity: 0.0000%" />
                <LaserLineSetting LaserLine="638" IntensityDev="0" IntensityLowDev="0" AOBSIntensityDev="-1" AOBSIntensityLowDev="-1" EnableDoubleMode="0" LineIndex="2" SequenceIndex="0" LineDeactivationFlags="0" IsLineChecked="1" OutCheckedIntensity="0" SuppressionMode="-1" IsVisible="1" CanDoFastModulation="1" IntensityShow="Shutter: on, Intensity: 0.0000%" />
              </Aotf>
            </AotfList>
            <LUT_List>
              <LUT Channel="1" LutName="Gray" />
              <LUT Channel="2" LutName="Green" />
              <LUT Channel="3" LutName="Red" />
              <LUT Channel="4" LutName="Blue" />
              <LUT Channel="100" LutName="Gray" />
            </LUT_List>
            <DetectorList DetectorAutoSelection="1" InExternalDetectionMode="0">
              <Detector Name="HyD 1" Type="HyD" ScanType="Internal" Channel="1" ChannelName="Channel 1" IsActive="0" Gain="100" Offset="-0.01" IsSTEDDetector="1" IsSRSDetector="0" DetectionRangeBegin="0" DetectionRangeEnd="0" Phase="0" IsFlimDetector="0" IsHPDDetector="1" IsEnabled="1" IsHPDOverloaded="0" CanDoPhotonCounting="1" AcquisitionMode="0" AcquisitionModeName="PhotonIntegration" CanDoTimeGate="0" OffsetShow="0" GainShow="100" ActiveShow="Inactive" Band="(410nm - 521nm)" LutName="Gray" />
              <Detector Name="PMT 2" Type="PMT" ScanType="Internal" Channel="2" ChannelName="Channel 2" IsActive="1" Gain="639.6" Offset="0" IsSTEDDetector="1" IsSRSDetector="0" DetectionRangeBegin="0" DetectionRangeEnd="0" Phase="0" IsFlimDetector="0" IsHPDDetector="0" CanDoTimeGate="0" OffsetShow="0" GainShow="640" ActiveShow="Active" Band="(580nm - 585nm)" LutName="Green" />
              <Detector Name="HyD 3" Type="HyD" ScanType="Internal" Channel="3" ChannelName="Channel 3" IsActive="0" Gain="50.1" Offset="-0.01" IsSTEDDetector="1" IsSRSDetector="0" DetectionRangeBegin="0" DetectionRangeEnd="0" Phase="0" IsFlimDetector="0" IsHPDDetector="1" IsEnabled="1" IsHPDOverloaded="0" CanDoPhotonCounting="1" AcquisitionMode="0" AcquisitionModeName="PhotonIntegration" CanDoTimeGate="0" OffsetShow="0" GainShow="50" ActiveShow="Inactive" Band="(585nm - 784nm)" LutName="Red" />
              <Detector Name="PMT 4" Type="PMT" ScanType="Internal" Channel="4" ChannelName="Channel 4" IsActive="0" Gain="0" Offset="0" IsSTEDDetector="1" IsSRSDetector="0" DetectionRangeBegin="0" DetectionRangeEnd="0" Phase="0" IsFlimDetector="0" IsHPDDetector="0" CanDoTimeGate="0" OffsetShow="0" GainShow="0" ActiveShow="Inactive" Band="(794nm - 799nm)" LutName="Blue" />
              <Detector Name="PMT Trans" Type="PMT" ScanType="TLD" Channel="100" ChannelName="Transmission Channel" IsActive="0" Gain="0" Offset="0" IsSTEDDetector="0" IsSRSDetector="0" DetectionRangeBegin="0" DetectionRangeEnd="0" Phase="0" IsFlimDetector="0" IsHPDDetector="0" CanDoTimeGate="0" OffsetShow="0" GainShow="0" ActiveShow="Inactive" Band="" LutName="Gray" />
            </DetectorList>
            <LaserArray>
              <Laser Version="6" LightSourceType="1" LaserName="Diode 405" PowerState="On" StedAlignFlag="0" CanDoLinearOutputPower="0" CanDoPulsing="0" CanDoOutputPowerWatt="1" HighPowerModeActive="0" LightSourceName="UV Light" OutputPowerWatt="0" Wavelength="405" CanDoChangeWavelength="0" OutputPowerDisplay="On">
                <BeamRoute Version="0">
                  <BeamPosition BeamPositionLevel="0" BeamPosition="30" />
                </BeamRoute>
              </Laser>
              <Laser Version="6" LightSourceType="0" LaserName="Diode 638" PowerState="Off" StedAlignFlag="0" CanDoLinearOutputPower="0" CanDoPulsing="0" CanDoOutputPowerWatt="1" HighPowerModeActive="0" LightSourceName="Visible Light" OutputPowerWatt="0" Wavelength="638" CanDoChangeWavelength="0" OutputPowerDisplay="Off">
                <BeamRoute Version="0">
                  <BeamPosition BeamPositionLevel="0" BeamPosition="10" />
                </BeamRoute>
              </Laser>
              <Laser Version="6" LightSourceType="0" LaserName="OPSL 488" PowerState="On" StedAlignFlag="0" CanDoLinearOutputPower="0" CanDoPulsing="0" CanDoOutputPowerWatt="1" HighPowerModeActive="0" LightSourceName="Visible Light" OutputPowerWatt="0" Wavelength="488" CanDoChangeWavelength="0" OutputPowerDisplay="On">
                <BeamRoute Version="0">
                  <BeamPosition BeamPositionLevel="0" BeamPosition="10" />
                </BeamRoute>
              </Laser>
              <Laser Version="6" LightSourceType="0" LaserName="OPSL 552" PowerState="On" StedAlignFlag="0" CanDoLinearOutputPower="0" CanDoPulsing="0" CanDoOutputPowerWatt="1" HighPowerModeActive="0" LightSourceName="Visible Light" OutputPowerWatt="0" Wavelength="552" CanDoChangeWavelength="0" OutputPowerDisplay="On">
                <BeamRoute Version="0">
                  <BeamPosition BeamPositionLevel="0" BeamPosition="10" />
                </BeamRoute>
              </Laser>
            </LaserArray>
            <OnlineDyeSeparation Enabled="0" KeepRawImage="0" Detectors="0" Channels="0" Normalize="0">
              <OnlineDyeSeparationDetectorList />
              <OnlineDyeSeparationChannelList />
            </OnlineDyeSeparation>
            <VariableBeamExpanderFactors CommonSettingEnabled="0" CommonFactor="1.03" />
          </ATLConfocalSettingDefinition>
        </LDM_Block_Sequential_Master>
        <LDM_Block_Sequential_List>
          <ATLConfocalSettingDefinition VersionNumber="15" UserSettingName="Seq. 1" CanDoSTED="0" IsSTEDActive="0" IsSwitchForPulsedStedWithMpActive="0" UseSystemOptimizedVoxelCalculation="1" IsUserSettingNameSet="1" IsHydPulsedModeCoeffntManualActive="0" CanDoCSMode="1" ActiveCS_SubModeForTLD="0" ActiveCS_SubModeForTLDName="Scan-BF" RldFluoCubePos="3" RldCubeAutoSelectionEnabled="1" Pinhole="65.3 µm" PinholeAiry="999.51 mAU" EmissionWavelengthForPinholeAiryCalculation="580 nm" FrameAverage="2" LineAverage="2" FrameAccumulation="1" Line_Accumulation="1" AreBleachPointsEnabled="0" IsRoiScanEnable="0" ZCompensationModes="0" WizardMode="0">
            <EasySRMappingArray />
            <EasySRSlider SRRelative="75" ThreeDRelative="0" GentleRelative="25" />
            <ShutterList>
              <Shutter Version="0" LightSourceType="1" LightSourceName="UV Light" IsActive="1">
                <BeamRoute Version="0">
                  <BeamPosition BeamPositionLevel="0" BeamPosition="30" />
                </BeamRoute>
              </Shutter>
              <Shutter Version="0" LightSourceType="0" LightSourceName="Visible Light" IsActive="0">
                <BeamRoute Version="0">
                  <BeamPosition BeamPositionLevel="0" BeamPosition="10" />
                </BeamRoute>
              </Shutter>
            </ShutterList>
            <FilterWheel FluorifierAutoSelection="0" BeamSplitterAutoSelection="1" StedBeamSelectionPinholeCoupling="0" MultiFunctionPortAutoSelection="0" BeamMergerAutoSelectionEnabled="0" RldBlockingFilterAutoSelectionEnabled="0">
              <Wheel Version="0" Qualifier="40" FilterWheelName="Excitation Beam Splitter" FilterIndex="0" FilterName="Substrate " IsSpectrumTurnMode="0" FilterSpectrumPos="0" IndexChanged="1" SpectrumChanged="0" FilterDisplayValue="Substrate " FilterType="Excitation Beam Splitter">
                <BeamRoute Version="0" />
              </Wheel>
              <Wheel Version="0" Qualifier="170" FilterWheelName="Target Slider" FilterIndex="0" FilterName="Target Park " IsSpectrumTurnMode="0" FilterSpectrumPos="0" IndexChanged="0" SpectrumChanged="0" FilterDisplayValue="Target Park " FilterType="Target Slider">
                <BeamRoute Version="0" />
              </Wheel>
              <Wheel Version="0" Qualifier="31" FilterWheelName="X2 Lens Changer" FilterIndex="0" FilterName="CS2 UV Optics 1 " IsSpectrumTurnMode="0" FilterSpectrumPos="0" IndexChanged="1" SpectrumChanged="0" FilterDisplayValue="CS2 UV Optics 1 " FilterType="Unknown Filter">
                <BeamRoute Version="0" />
              </Wheel>
            </FilterWheel>
            <Spectro>
              <MultiBand Channel="1" ChannelName="Channel 1" LeftWorld="410" RightWorld="521.229681978797" TargetWaveLengthBegin="410" TargetWaveLengthEnd="521.229681978797" DyeName="Leica/DAPI" />
              <MultiBand Channel="2" ChannelName="Channel 2" LeftWorld="580" RightWorld="585" TargetWaveLengthBegin="580" TargetWaveLengthEnd="585" DyeName="" />
              <MultiBand Channel="3" ChannelName="Channel 3" LeftWorld="585" RightWorld="784" TargetWaveLengthBegin="585" TargetWaveLengthEnd="784" DyeName="" />
              <MultiBand Channel="4" ChannelName="Channel 4" LeftWorld="794" RightWorld="799" TargetWaveLengthBegin="794" TargetWaveLengthEnd="799" DyeName="" />
            </Spectro>
            <AotfList>
              <Aotf Version="0" LightSourceName="UV Light" LightSourceType="1" OpenVirtual="0" IsChanged="1" CanDoPulseFreq="0" PulsFreq="0" CanDoTwoLaserPIE="0" TwoLaserPIEPossibleLastState="0" TwoLaserPIEActive="0" AotfType="UV">
                <BeamRoute Version="0">
                  <BeamPosition BeamPositionLevel="0" BeamPosition="30" />
                </BeamRoute>
                <LaserLineSetting LaserLine="405" IntensityDev="1" IntensityLowDev="0" AOBSIntensityDev="-1" AOBSIntensityLowDev="-1" EnableDoubleMode="0" LineIndex="0" SequenceIndex="0" LineDeactivationFlags="0" IsLineChecked="1" OutCheckedIntensity="0" SuppressionMode="-1" IsVisible="1" CanDoFastModulation="1" IntensityShow="Shutter: on, Intensity: 1.0000%" />
              </Aotf>
              <Aotf Version="0" LightSourceName="Visible Light" LightSourceType="0" OpenVirtual="0" IsChanged="0" CanDoPulseFreq="0" PulsFreq="0" CanDoTwoLaserPIE="0" TwoLaserPIEPossibleLastState="0" TwoLaserPIEActive="0" AotfType="Visible">
                <BeamRoute Version="0">
                  <BeamPosition BeamPositionLevel="0" BeamPosition="10" />
                </BeamRoute>
                <LaserLineSetting LaserLine="488" IntensityDev="0" IntensityLowDev="0" AOBSIntensityDev="-1" AOBSIntensityLowDev="-1" EnableDoubleMode="0" LineIndex="0" SequenceIndex="0" LineDeactivationFlags="0" IsLineChecked="1" OutCheckedIntensity="0" SuppressionMode="-1" IsVisible="1" CanDoFastModulation="1" IntensityShow="Shutter: off, Intensity: 0.0000%" />
                <LaserLineSetting LaserLine="552" IntensityDev="0" IntensityLowDev="0" AOBSIntensityDev="-1" AOBSIntensityLowDev="-1" EnableDoubleMode="0" LineIndex="1" SequenceIndex="0" LineDeactivationFlags="0" IsLineChecked="1" OutCheckedIntensity="0" SuppressionMode="-1" IsVisible="1" CanDoFastModulation="1" IntensityShow="Shutter: off, Intensity: 0.0000%" />
                <LaserLineSetting LaserLine="638" IntensityDev="0" IntensityLowDev="0" AOBSIntensityDev="-1" AOBSIntensityLowDev="-1" EnableDoubleMode="0" LineIndex="2" SequenceIndex="0" LineDeactivationFlags="0" IsLineChecked="1" OutCheckedIntensity="0" SuppressionMode="-1" IsVisible="1" CanDoFastModulation="1" IntensityShow="Shutter: off, Intensity: 0.0000%" />
              </Aotf>
            </AotfList>
            <LUT_List>
              <LUT Channel="1" LutName="Blue" />
              <LUT Channel="2" LutName="Green" />
              <LUT Channel="3" LutName="Red" />
              <LUT Channel="4" LutName="Blue" />
              <LUT Channel="100" LutName="Gray" />
            </LUT_List>
            <DetectorList DetectorAutoSelection="1" InExternalDetectionMode="0">
              <Detector Name="HyD 1" Type="HyD" ScanType="Internal" Channel="1" ChannelName="Channel 1" IsActive="1" Gain="100" Offset="-0.01" IsSTEDDetector="1" IsSRSDetector="0" DetectionRangeBegin="0" DetectionRangeEnd="0" Phase="0" IsFlimDetector="0" IsHPDDetector="1" IsEnabled="1" IsHPDOverloaded="0" CanDoPhotonCounting="1" AcquisitionMode="0" AcquisitionModeName="PhotonIntegration" CanDoTimeGate="0" OffsetShow="0" GainShow="100" ActiveShow="Active" Band="(410nm - 521nm)" LutName="Blue" />
              <Detector Name="PMT 2" Type="PMT" ScanType="Internal" Channel="2" ChannelName="Channel 2" IsActive="0" Gain="0" Offset="0" IsSTEDDetector="1" IsSRSDetector="0" DetectionRangeBegin="0" DetectionRangeEnd="0" Phase="0" IsFlimDetector="0" IsHPDDetector="0" CanDoTimeGate="0" OffsetShow="0" GainShow="0" ActiveShow="Inactive" Band="(580nm - 585nm)" LutName="Green" />
              <Detector Name="HyD 3" Type="HyD" ScanType="Internal" Channel="3" ChannelName="Channel 3" IsActive="0" Gain="100" Offset="-0.01" IsSTEDDetector="1" IsSRSDetector="0" DetectionRangeBegin="0" DetectionRangeEnd="0" Phase="0" IsFlimDetector="0" IsHPDDetector="1" IsEnabled="1" IsHPDOverloaded="0" CanDoPhotonCounting="1" AcquisitionMode="0" AcquisitionModeName="PhotonIntegration" CanDoTimeGate="0" OffsetShow="0" GainShow="100" ActiveShow="Inactive" Band="(585nm - 784nm)" LutName="Red" />
              <Detector Name="PMT 4" Type="PMT" ScanType="Internal" Channel="4" ChannelName="Channel 4" IsActive="0" Gain="0" Offset="0" IsSTEDDetector="1" IsSRSDetector="0" DetectionRangeBegin="0" DetectionRangeEnd="0" Phase="0" IsFlimDetector="0" IsHPDDetector="0" CanDoTimeGate="0" OffsetShow="0" GainShow="0" ActiveShow="Inactive" Band="(794nm - 799nm)" LutName="Blue" />
              <Detector Name="PMT Trans" Type="PMT" ScanType="TLD" Channel="100" ChannelName="Transmission Channel" IsActive="0" Gain="0" Offset="0" IsSTEDDetector="0" IsSRSDetector="0" DetectionRangeBegin="0" DetectionRangeEnd="0" Phase="0" IsFlimDetector="0" IsHPDDetector="0" CanDoTimeGate="0" OffsetShow="0" GainShow="0" ActiveShow="Inactive" Band="" LutName="Gray" />
            </DetectorList>
            <LaserArray>
              <Laser Version="6" LightSourceType="1" LaserName="Diode 405" PowerState="On" StedAlignFlag="0" CanDoLinearOutputPower="0" CanDoPulsing="0" CanDoOutputPowerWatt="1" HighPowerModeActive="0" LightSourceName="UV Light" OutputPowerWatt="0" Wavelength="405" CanDoChangeWavelength="0" OutputPowerDisplay="On">
                <BeamRoute Version="0">
                  <BeamPosition BeamPositionLevel="0" BeamPosition="30" />
                </BeamRoute>
              </Laser>
              <Laser Version="6" LightSourceType="0" LaserName="Diode 638" PowerState="Off" StedAlignFlag="0" CanDoLinearOutputPower="0" CanDoPulsing="0" CanDoOutputPowerWatt="1" HighPowerModeActive="0" LightSourceName="Visible Light" OutputPowerWatt="0" Wavelength="638" CanDoChangeWavelength="0" OutputPowerDisplay="Off">
                <BeamRoute Version="0">
                  <BeamPosition BeamPositionLevel="0" BeamPosition="10" />
                </BeamRoute>
              </Laser>
              <Laser Version="6" LightSourceType="0" LaserName="OPSL 488" PowerState="On" StedAlignFlag="0" CanDoLinearOutputPower="0" CanDoPulsing="0" CanDoOutputPowerWatt="1" HighPowerModeActive="0" LightSourceName="Visible Light" OutputPowerWatt="0" Wavelength="488" CanDoChangeWavelength="0" OutputPowerDisplay="On">
                <BeamRoute Version="0">
                  <BeamPosition BeamPositionLevel="0" BeamPosition="10" />
                </BeamRoute>
              </Laser>
              <Laser Version="6" LightSourceType="0" LaserName="OPSL 552" PowerState="On" StedAlignFlag="0" CanDoLinearOutputPower="0" CanDoPulsing="0" CanDoOutputPowerWatt="1" HighPowerModeActive="0" LightSourceName="Visible Light" OutputPowerWatt="0" Wavelength="552" CanDoChangeWavelength="0" OutputPowerDisplay="On">
                <BeamRoute Version="0">
                  <BeamPosition BeamPositionLevel="0" BeamPosition="10" />
                </BeamRoute>
              </Laser>
            </LaserArray>
            <OnlineDyeSeparation Enabled="0" KeepRawImage="0" Detectors="0" Channels="0" Normalize="0">
              <OnlineDyeSeparationDetectorList />
              <OnlineDyeSeparationChannelList />
            </OnlineDyeSeparation>
            <VariableBeamExpanderFactors CommonSettingEnabled="0" CommonFactor="1.03" />
          </ATLConfocalSettingDefinition>
          <ATLConfocalSettingDefinition VersionNumber="15" UserSettingName="Seq. 2" CanDoSTED="0" IsSTEDActive="0" IsSwitchForPulsedStedWithMpActive="0" UseSystemOptimizedVoxelCalculation="1" IsUserSettingNameSet="1" IsHydPulsedModeCoeffntManualActive="0" CanDoCSMode="1" ActiveCS_SubModeForTLD="0" ActiveCS_SubModeForTLDName="Scan-BF" RldFluoCubePos="3" RldCubeAutoSelectionEnabled="1" Pinhole="65.3 µm" PinholeAiry="999.51 mAU" EmissionWavelengthForPinholeAiryCalculation="580 nm" FrameAverage="1" LineAverage="1" FrameAccumulation="1" Line_Accumulation="1" AreBleachPointsEnabled="0" IsRoiScanEnable="0" ZCompensationModes="0" WizardMode="0">
            <EasySRMappingArray />
            <EasySRSlider SRRelative="75" ThreeDRelative="0" GentleRelative="25" />
            <ShutterList>
              <Shutter Version="0" LightSourceType="1" LightSourceName="UV Light" IsActive="0">
                <BeamRoute Version="0">
                  <BeamPosition BeamPositionLevel="0" BeamPosition="30" />
                </BeamRoute>
              </Shutter>
              <Shutter Version="0" LightSourceType="0" LightSourceName="Visible Light" IsActive="1">
                <BeamRoute Version="0">
                  <BeamPosition BeamPositionLevel="0" BeamPosition="10" />
                </BeamRoute>
              </Shutter>
            </ShutterList>
            <FilterWheel FluorifierAutoSelection="0" BeamSplitterAutoSelection="1" StedBeamSelectionPinholeCoupling="0" MultiFunctionPortAutoSelection="0" BeamMergerAutoSelectionEnabled="0" RldBlockingFilterAutoSelectionEnabled="1">
              <Wheel Version="0" Qualifier="40" FilterWheelName="Excitation Beam Splitter" FilterIndex="2" FilterName="DD 488/552" IsSpectrumTurnMode="0" FilterSpectrumPos="0" IndexChanged="1" SpectrumChanged="0" FilterDisplayValue="DD 488/552" FilterType="Excitation Beam Splitter">
                <BeamRoute Version="0" />
              </Wheel>
              <Wheel Version="0" Qualifier="170" FilterWheelName="Target Slider" FilterIndex="0" FilterName="Target Park " IsSpectrumTurnMode="0" FilterSpectrumPos="0" IndexChanged="0" SpectrumChanged="0" FilterDisplayValue="Target Park " FilterType="Target Slider">
                <BeamRoute Version="0" />
              </Wheel>
              <Wheel Version="0" Qualifier="31" FilterWheelName="X2 Lens Changer" FilterIndex="0" FilterName="CS2 UV Optics 1 " IsSpectrumTurnMode="0" FilterSpectrumPos="0" IndexChanged="1" SpectrumChanged="0" FilterDisplayValue="CS2 UV Optics 1 " FilterType="Unknown Filter">
                <BeamRoute Version="0" />
              </Wheel>
            </FilterWheel>
            <Spectro>
              <MultiBand Channel="1" ChannelName="Channel 1" LeftWorld="410" RightWorld="506" TargetWaveLengthBegin="410" TargetWaveLengthEnd="506" DyeName="" />
              <MultiBand Channel="2" ChannelName="Channel 2" LeftWorld="506" RightWorld="596" TargetWaveLengthBegin="506" TargetWaveLengthEnd="596" DyeName="Leica/ALEXA 488" />
              <MultiBand Channel="3" ChannelName="Channel 3" LeftWorld="596" RightWorld="784" TargetWaveLengthBegin="596" TargetWaveLengthEnd="784" DyeName="" />
              <MultiBand Channel="4" ChannelName="Channel 4" LeftWorld="794" RightWorld="799" TargetWaveLengthBegin="794" TargetWaveLengthEnd="799" DyeName="" />
            </Spectro>
            <AotfList>
              <Aotf Version="0" LightSourceName="UV Light" LightSourceType="1" OpenVirtual="0" IsChanged="1" CanDoPulseFreq="0" PulsFreq="0" CanDoTwoLaserPIE="0" TwoLaserPIEPossibleLastState="0" TwoLaserPIEActive="0" AotfType="UV">
                <BeamRoute Version="0">
                  <BeamPosition BeamPositionLevel="0" BeamPosition="30" />
                </BeamRoute>
                <LaserLineSetting LaserLine="405" IntensityDev="0" IntensityLowDev="0" AOBSIntensityDev="-1" AOBSIntensityLowDev="-1" EnableDoubleMode="0" LineIndex="0" SequenceIndex="0" LineDeactivationFlags="0" IsLineChecked="1" OutCheckedIntensity="0" SuppressionMode="-1" IsVisible="1" CanDoFastModulation="1" IntensityShow="Shutter: off, Intensity: 0.0000%" />
              </Aotf>
              <Aotf Version="0" LightSourceName="Visible Light" LightSourceType="0" OpenVirtual="0" IsChanged="1" CanDoPulseFreq="0" PulsFreq="0" CanDoTwoLaserPIE="0" TwoLaserPIEPossibleLastState="0" TwoLaserPIEActive="0" AotfType="Visible">
                <BeamRoute Version="0">
                  <BeamPosition BeamPositionLevel="0" BeamPosition="10" />
                </BeamRoute>
                <LaserLineSetting LaserLine="488" IntensityDev="0.250282937155585" IntensityLowDev="0" AOBSIntensityDev="-1" AOBSIntensityLowDev="-1" EnableDoubleMode="0" LineIndex="0" SequenceIndex="0" LineDeactivationFlags="0" IsLineChecked="1" OutCheckedIntensity="0" SuppressionMode="-1" IsVisible="1" CanDoFastModulation="1" IntensityShow="Shutter: on, Intensity: 0.2503%" />
                <LaserLineSetting LaserLine="552" IntensityDev="0" IntensityLowDev="0" AOBSIntensityDev="-1" AOBSIntensityLowDev="-1" EnableDoubleMode="0" LineIndex="1" SequenceIndex="0" LineDeactivationFlags="0" IsLineChecked="1" OutCheckedIntensity="0" SuppressionMode="-1" IsVisible="1" CanDoFastModulation="1" IntensityShow="Shutter: on, Intensity: 0.0000%" />
                <LaserLineSetting LaserLine="638" IntensityDev="0" IntensityLowDev="0" AOBSIntensityDev="-1" AOBSIntensityLowDev="-1" EnableDoubleMode="0" LineIndex="2" SequenceIndex="0" LineDeactivationFlags="0" IsLineChecked="1" OutCheckedIntensity="0" SuppressionMode="-1" IsVisible="1" CanDoFastModulation="1" IntensityShow="Shutter: on, Intensity: 0.0000%" />
              </Aotf>
            </AotfList>
            <LUT_List>
              <LUT Channel="1" LutName="Gray" />
              <LUT Channel="2" LutName="Green" />
              <LUT Channel="3" LutName="Red" />
              <LUT Channel="4" LutName="Blue" />
              <LUT Channel="100" LutName="Gray" />
            </LUT_List>
            <DetectorList DetectorAutoSelection="1" InExternalDetectionMode="0">
              <Detector Name="HyD 1" Type="HyD" ScanType="Internal" Channel="1" ChannelName="Channel 1" IsActive="0" Gain="100" Offset="-0.01" IsSTEDDetector="1" IsSRSDetector="0" DetectionRangeBegin="0" DetectionRangeEnd="0" Phase="0" IsFlimDetector="0" IsHPDDetector="1" IsEnabled="1" IsHPDOverloaded="0" CanDoPhotonCounting="1" AcquisitionMode="0" AcquisitionModeName="PhotonIntegration" CanDoTimeGate="0" OffsetShow="0" GainShow="100" ActiveShow="Inactive" Band="(410nm - 506nm)" LutName="Gray" />
              <Detector Name="PMT 2" Type="PMT" ScanType="Internal" Channel="2" ChannelName="Channel 2" IsActive="1" Gain="639.6" Offset="0" IsSTEDDetector="1" IsSRSDetector="0" DetectionRangeBegin="0" DetectionRangeEnd="0" Phase="0" IsFlimDetector="0" IsHPDDetector="0" CanDoTimeGate="0" OffsetShow="0" GainShow="640" ActiveShow="Active" Band="(506nm - 596nm)" LutName="Green" />
              <Detector Name="HyD 3" Type="HyD" ScanType="Internal" Channel="3" ChannelName="Channel 3" IsActive="0" Gain="100" Offset="-0.01" IsSTEDDetector="1" IsSRSDetector="0" DetectionRangeBegin="0" DetectionRangeEnd="0" Phase="0" IsFlimDetector="0" IsHPDDetector="1" IsEnabled="1" IsHPDOverloaded="0" CanDoPhotonCounting="1" AcquisitionMode="0" AcquisitionModeName="PhotonIntegration" CanDoTimeGate="0" OffsetShow="0" GainShow="100" ActiveShow="Inactive" Band="(596nm - 784nm)" LutName="Red" />
              <Detector Name="PMT 4" Type="PMT" ScanType="Internal" Channel="4" ChannelName="Channel 4" IsActive="0" Gain="0" Offset="0" IsSTEDDetector="1" IsSRSDetector="0" DetectionRangeBegin="0" DetectionRangeEnd="0" Phase="0" IsFlimDetector="0" IsHPDDetector="0" CanDoTimeGate="0" OffsetShow="0" GainShow="0" ActiveShow="Inactive" Band="(794nm - 799nm)" LutName="Blue" />
              <Detector Name="PMT Trans" Type="PMT" ScanType="TLD" Channel="100" ChannelName="Transmission Channel" IsActive="0" Gain="0" Offset="0" IsSTEDDetector="0" IsSRSDetector="0" DetectionRangeBegin="0" DetectionRangeEnd="0" Phase="0" IsFlimDetector="0" IsHPDDetector="0" CanDoTimeGate="0" OffsetShow="0" GainShow="0" ActiveShow="Inactive" Band="" LutName="Gray" />
            </DetectorList>
            <LaserArray>
              <Laser Version="6" LightSourceType="1" LaserName="Diode 405" PowerState="On" StedAlignFlag="0" CanDoLinearOutputPower="0" CanDoPulsing="0" CanDoOutputPowerWatt="1" HighPowerModeActive="0" LightSourceName="UV Light" OutputPowerWatt="0" Wavelength="405" CanDoChangeWavelength="0" OutputPowerDisplay="On">
                <BeamRoute Version="0">
                  <BeamPosition BeamPositionLevel="0" BeamPosition="30" />
                </BeamRoute>
              </Laser>
              <Laser Version="6" LightSourceType="0" LaserName="Diode 638" PowerState="Off" StedAlignFlag="0" CanDoLinearOutputPower="0" CanDoPulsing="0" CanDoOutputPowerWatt="1" HighPowerModeActive="0" LightSourceName="Visible Light" OutputPowerWatt="0" Wavelength="638" CanDoChangeWavelength="0" OutputPowerDisplay="Off">
                <BeamRoute Version="0">
                  <BeamPosition BeamPositionLevel="0" BeamPosition="10" />
                </BeamRoute>
              </Laser>
              <Laser Version="6" LightSourceType="0" LaserName="OPSL 488" PowerState="On" StedAlignFlag="0" CanDoLinearOutputPower="0" CanDoPulsing="0" CanDoOutputPowerWatt="1" HighPowerModeActive="0" LightSourceName="Visible Light" OutputPowerWatt="0" Wavelength="488" CanDoChangeWavelength="0" OutputPowerDisplay="On">
                <BeamRoute Version="0">
                  <BeamPosition BeamPositionLevel="0" BeamPosition="10" />
                </BeamRoute>
              </Laser>
              <Laser Version="6" LightSourceType="0" LaserName="OPSL 552" PowerState="On" StedAlignFlag="0" CanDoLinearOutputPower="0" CanDoPulsing="0" CanDoOutputPowerWatt="1" HighPowerModeActive="0" LightSourceName="Visible Light" OutputPowerWatt="0" Wavelength="552" CanDoChangeWavelength="0" OutputPowerDisplay="On">
                <BeamRoute Version="0">
                  <BeamPosition BeamPositionLevel="0" BeamPosition="10" />
                </BeamRoute>
              </Laser>
            </LaserArray>
            <OnlineDyeSeparation Enabled="0" KeepRawImage="0" Detectors="0" Channels="0" Normalize="0">
              <OnlineDyeSeparationDetectorList />
              <OnlineDyeSeparationChannelList />
            </OnlineDyeSeparation>
            <VariableBeamExpanderFactors CommonSettingEnabled="0" CommonFactor="1.03" />
          </ATLConfocalSettingDefinition>
          <ATLConfocalSettingDefinition VersionNumber="15" UserSettingName="Seq. 3" CanDoSTED="0" IsSTEDActive="0" IsSwitchForPulsedStedWithMpActive="0" UseSystemOptimizedVoxelCalculation="1" IsUserSettingNameSet="1" IsHydPulsedModeCoeffntManualActive="0" CanDoCSMode="1" ActiveCS_SubModeForTLD="0" ActiveCS_SubModeForTLDName="Scan-BF" RldFluoCubePos="3" RldCubeAutoSelectionEnabled="1" Pinhole="65.3 µm" PinholeAiry="999.51 mAU" EmissionWavelengthForPinholeAiryCalculation="580 nm" FrameAverage="2" LineAverage="2" FrameAccumulation="1" Line_Accumulation="1" AreBleachPointsEnabled="0" IsRoiScanEnable="0" ZCompensationModes="0" WizardMode="0">
            <EasySRMappingArray />
            <EasySRSlider SRRelative="75" ThreeDRelative="0" GentleRelative="25" />
            <ShutterList>
              <Shutter Version="0" LightSourceType="1" LightSourceName="UV Light" IsActive="0">
                <BeamRoute Version="0">
                  <BeamPosition BeamPositionLevel="0" BeamPosition="30" />
                </BeamRoute>
              </Shutter>
              <Shutter Version="0" LightSourceType="0" LightSourceName="Visible Light" IsActive="1">
                <BeamRoute Version="0">
                  <BeamPosition BeamPositionLevel="0" BeamPosition="10" />
                </BeamRoute>
              </Shutter>
            </ShutterList>
            <FilterWheel FluorifierAutoSelection="0" BeamSplitterAutoSelection="1" StedBeamSelectionPinholeCoupling="0" MultiFunctionPortAutoSelection="0" BeamMergerAutoSelectionEnabled="0" RldBlockingFilterAutoSelectionEnabled="1">
              <Wheel Version="0" Qualifier="40" FilterWheelName="Excitation Beam Splitter" FilterIndex="2" FilterName="DD 488/552" IsSpectrumTurnMode="0" FilterSpectrumPos="0" IndexChanged="1" SpectrumChanged="0" FilterDisplayValue="DD 488/552" FilterType="Excitation Beam Splitter">
                <BeamRoute Version="0" />
              </Wheel>
              <Wheel Version="0" Qualifier="170" FilterWheelName="Target Slider" FilterIndex="0" FilterName="Target Park " IsSpectrumTurnMode="0" FilterSpectrumPos="0" IndexChanged="0" SpectrumChanged="0" FilterDisplayValue="Target Park " FilterType="Target Slider">
                <BeamRoute Version="0" />
              </Wheel>
              <Wheel Version="0" Qualifier="31" FilterWheelName="X2 Lens Changer" FilterIndex="0" FilterName="CS2 UV Optics 1 " IsSpectrumTurnMode="0" FilterSpectrumPos="0" IndexChanged="1" SpectrumChanged="0" FilterDisplayValue="CS2 UV Optics 1 " FilterType="Unknown Filter">
                <BeamRoute Version="0" />
              </Wheel>
            </FilterWheel>
            <Spectro>
              <MultiBand Channel="1" ChannelName="Channel 1" LeftWorld="410" RightWorld="506" TargetWaveLengthBegin="410" TargetWaveLengthEnd="506" DyeName="" />
              <MultiBand Channel="2" ChannelName="Channel 2" LeftWorld="506" RightWorld="580" TargetWaveLengthBegin="506" TargetWaveLengthEnd="580" DyeName="" />
              <MultiBand Channel="3" ChannelName="Channel 3" LeftWorld="580" RightWorld="784" TargetWaveLengthBegin="580" TargetWaveLengthEnd="784" DyeName="Leica/ALEXA 594" />
              <MultiBand Channel="4" ChannelName="Channel 4" LeftWorld="794" RightWorld="799" TargetWaveLengthBegin="794" TargetWaveLengthEnd="799" DyeName="" />
            </Spectro>
            <AotfList>
              <Aotf Version="0" LightSourceName="UV Light" LightSourceType="1" OpenVirtual="0" IsChanged="1" CanDoPulseFreq="0" PulsFreq="0" CanDoTwoLaserPIE="0" TwoLaserPIEPossibleLastState="0" TwoLaserPIEActive="0" AotfType="UV">
                <BeamRoute Version="0">
                  <BeamPosition BeamPositionLevel="0" BeamPosition="30" />
                </BeamRoute>
                <LaserLineSetting LaserLine="405" IntensityDev="0" IntensityLowDev="0" AOBSIntensityDev="-1" AOBSIntensityLowDev="-1" EnableDoubleMode="0" LineIndex="0" SequenceIndex="0" LineDeactivationFlags="0" IsLineChecked="1" OutCheckedIntensity="0" SuppressionMode="-1" IsVisible="1" CanDoFastModulation="1" IntensityShow="Shutter: off, Intensity: 0.0000%" />
              </Aotf>
              <Aotf Version="0" LightSourceName="Visible Light" LightSourceType="0" OpenVirtual="0" IsChanged="1" CanDoPulseFreq="0" PulsFreq="0" CanDoTwoLaserPIE="0" TwoLaserPIEPossibleLastState="0" TwoLaserPIEActive="0" AotfType="Visible">
                <BeamRoute Version="0">
                  <BeamPosition BeamPositionLevel="0" BeamPosition="10" />
                </BeamRoute>
                <LaserLineSetting LaserLine="488" IntensityDev="0" IntensityLowDev="0" AOBSIntensityDev="-1" AOBSIntensityLowDev="-1" EnableDoubleMode="0" LineIndex="0" SequenceIndex="0" LineDeactivationFlags="0" IsLineChecked="1" OutCheckedIntensity="0" SuppressionMode="-1" IsVisible="1" CanDoFastModulation="1" IntensityShow="Shutter: on, Intensity: 0.0000%" />
                <LaserLineSetting LaserLine="552" IntensityDev="1" IntensityLowDev="0" AOBSIntensityDev="-1" AOBSIntensityLowDev="-1" EnableDoubleMode="0" LineIndex="1" SequenceIndex="0" LineDeactivationFlags="0" IsLineChecked="1" OutCheckedIntensity="0" SuppressionMode="-1" IsVisible="1" CanDoFastModulation="1" IntensityShow="Shutter: on, Intensity: 1.0000%" />
                <LaserLineSetting LaserLine="638" IntensityDev="0" IntensityLowDev="0" AOBSIntensityDev="-1" AOBSIntensityLowDev="-1" EnableDoubleMode="0" LineIndex="2" SequenceIndex="0" LineDeactivationFlags="0" IsLineChecked="1" OutCheckedIntensity="0" SuppressionMode="-1" IsVisible="1" CanDoFastModulation="1" IntensityShow="Shutter: on, Intensity: 0.0000%" />
              </Aotf>
            </AotfList>
            <LUT_List>
              <LUT Channel="1" LutName="Gray" />
              <LUT Channel="2" LutName="Green" />
              <LUT Channel="3" LutName="Red" />
              <LUT Channel="4" LutName="Blue" />
              <LUT Channel="100" LutName="Gray" />
            </LUT_List>
            <DetectorList DetectorAutoSelection="1" InExternalDetectionMode="0">
              <Detector Name="HyD 1" Type="HyD" ScanType="Internal" Channel="1" ChannelName="Channel 1" IsActive="0" Gain="100" Offset="-0.01" IsSTEDDetector="1" IsSRSDetector="0" DetectionRangeBegin="0" DetectionRangeEnd="0" Phase="0" IsFlimDetector="0" IsHPDDetector="1" IsEnabled="1" IsHPDOverloaded="0" CanDoPhotonCounting="1" AcquisitionMode="0" AcquisitionModeName="PhotonIntegration" CanDoTimeGate="0" OffsetShow="0" GainShow="100" ActiveShow="Inactive" Band="(410nm - 506nm)" LutName="Gray" />
              <Detector Name="PMT 2" Type="PMT" ScanType="Internal" Channel="2" ChannelName="Channel 2" IsActive="0" Gain="0" Offset="0" IsSTEDDetector="1" IsSRSDetector="0" DetectionRangeBegin="0" DetectionRangeEnd="0" Phase="0" IsFlimDetector="0" IsHPDDetector="0" CanDoTimeGate="0" OffsetShow="0" GainShow="0" ActiveShow="Inactive" Band="(506nm - 580nm)" LutName="Green" />
              <Detector Name="HyD 3" Type="HyD" ScanType="Internal" Channel="3" ChannelName="Channel 3" IsActive="1" Gain="50.1" Offset="-0.01" IsSTEDDetector="1" IsSRSDetector="0" DetectionRangeBegin="0" DetectionRangeEnd="0" Phase="0" IsFlimDetector="0" IsHPDDetector="1" IsEnabled="1" IsHPDOverloaded="0" CanDoPhotonCounting="1" AcquisitionMode="0" AcquisitionModeName="PhotonIntegration" CanDoTimeGate="0" OffsetShow="0" GainShow="50" ActiveShow="Active" Band="(580nm - 784nm)" LutName="Red" />
              <Detector Name="PMT 4" Type="PMT" ScanType="Internal" Channel="4" ChannelName="Channel 4" IsActive="0" Gain="0" Offset="0" IsSTEDDetector="1" IsSRSDetector="0" DetectionRangeBegin="0" DetectionRangeEnd="0" Phase="0" IsFlimDetector="0" IsHPDDetector="0" CanDoTimeGate="0" OffsetShow="0" GainShow="0" ActiveShow="Inactive" Band="(794nm - 799nm)" LutName="Blue" />
              <Detector Name="PMT Trans" Type="PMT" ScanType="TLD" Channel="100" ChannelName="Transmission Channel" IsActive="0" Gain="0" Offset="0" IsSTEDDetector="0" IsSRSDetector="0" DetectionRangeBegin="0" DetectionRangeEnd="0" Phase="0" IsFlimDetector="0" IsHPDDetector="0" CanDoTimeGate="0" OffsetShow="0" GainShow="0" ActiveShow="Inactive" Band="" LutName="Gray" />
            </DetectorList>
            <LaserArray>
              <Laser Version="6" LightSourceType="1" LaserName="Diode 405" PowerState="On" StedAlignFlag="0" CanDoLinearOutputPower="0" CanDoPulsing="0" CanDoOutputPowerWatt="1" HighPowerModeActive="0" LightSourceName="UV Light" OutputPowerWatt="0" Wavelength="405" CanDoChangeWavelength="0" OutputPowerDisplay="On">
                <BeamRoute Version="0">
                  <BeamPosition BeamPositionLevel="0" BeamPosition="30" />
                </BeamRoute>
              </Laser>
              <Laser Version="6" LightSourceType="0" LaserName="Diode 638" PowerState="Off" StedAlignFlag="0" CanDoLinearOutputPower="0" CanDoPulsing="0" CanDoOutputPowerWatt="1" HighPowerModeActive="0" LightSourceName="Visible Light" OutputPowerWatt="0" Wavelength="638" CanDoChangeWavelength="0" OutputPowerDisplay="Off">
                <BeamRoute Version="0">
                  <BeamPosition BeamPositionLevel="0" BeamPosition="10" />
                </BeamRoute>
              </Laser>
              <Laser Version="6" LightSourceType="0" LaserName="OPSL 488" PowerState="On" StedAlignFlag="0" CanDoLinearOutputPower="0" CanDoPulsing="0" CanDoOutputPowerWatt="1" HighPowerModeActive="0" LightSourceName="Visible Light" OutputPowerWatt="0" Wavelength="488" CanDoChangeWavelength="0" OutputPowerDisplay="On">
                <BeamRoute Version="0">
                  <BeamPosition BeamPositionLevel="0" BeamPosition="10" />
                </BeamRoute>
              </Laser>
              <Laser Version="6" LightSourceType="0" LaserName="OPSL 552" PowerState="On" StedAlignFlag="0" CanDoLinearOutputPower="0" CanDoPulsing="0" CanDoOutputPowerWatt="1" HighPowerModeActive="0" LightSourceName="Visible Light" OutputPowerWatt="0" Wavelength="552" CanDoChangeWavelength="0" OutputPowerDisplay="On">
                <BeamRoute Version="0">
                  <BeamPosition BeamPositionLevel="0" BeamPosition="10" />
                </BeamRoute>
              </Laser>
            </LaserArray>
            <OnlineDyeSeparation Enabled="0" KeepRawImage="0" Detectors="0" Channels="0" Normalize="0">
              <OnlineDyeSeparationDetectorList />
              <OnlineDyeSeparationChannelList />
            </OnlineDyeSeparation>
            <VariableBeamExpanderFactors CommonSettingEnabled="0" CommonFactor="1.03" />
          </ATLConfocalSettingDefinition>
        </LDM_Block_Sequential_List>
        <LDM_Block_Sequential_Execution_Mask>
          <InstrumentSettingMask Shutter="1" Frame_Average="1" Line_Average="1" AOTF="1" Attenuator_Wheel="1" Laser_Gain_Offset="1" PMTs_on_off="1" PMTs_Gain_Offset="1" Timegate="1" HyDs_Acquistion_Mode="1" HyDs_Pulse_Calibr_Value="1" FilterWheel="1" Variable_Beam_Expander="1" Microscope="1" Pinhole="1" Z_Compensation="1" Spectrophotometer="1" Mot_Corr_Ring="0" Frame_Accumulation="1" Line_Accumulation="1" Laser="1" STED_DelayTime="1" />
        </LDM_Block_Sequential_Execution_Mask>
      </LDM_Block_Sequential>
    </Attachment>
  </Image>
</Data>
