# Supplementary material for: CITED2 is a druggable epigenetic switch coupling neuronal maturation to regenerative decline
Source: EMBO Mol Med. 2026 Feb 23;18(4):1174–201. doi: 10.1038/s44321-026-00385-w (PMC13083982; doi:10.1038/s44321-026-00385-w)
Supplement: Supplementary file 12 — Source data Fig. 3 [file 44321_2026_385_MOESM12_ESM.zip]

Archive with 29 entries (24 files):
- Source Data_Figure 3/
- Source Data_Figure 3/.DS_Store
- __MACOSX/Source Data_Figure 3/._.DS_Store
- Source Data_Figure 3/A/
- Source Data_Figure 3/C/
- Source Data_Figure 3/E/
- Source Data_Figure 3/Figure3_NumericalSourceData.xlsx
- __MACOSX/Source Data_Figure 3/._Figure3_NumericalSourceData.xlsx
- Source Data_Figure 3/G-I/
- Source Data_Figure 3/A/Cited2KD neurite outgrowth.tif
- Source Data_Figure 3/A/GFP neurite outgrowth.tif
- Source Data_Figure 3/A/README.rtf
- __MACOSX/Source Data_Figure 3/A/._README.rtf
- Source Data_Figure 3/C/C2_DRGculture_plasmid.tif
- Source Data_Figure 3/C/GFP_DRGculture_plasmid.tif
- Source Data_Figure 3/C/README.rtf
- __MACOSX/Source Data_Figure 3/C/._README.rtf
- Source Data_Figure 3/E/.DS_Store
- __MACOSX/Source Data_Figure 3/E/._.DS_Store
- Source Data_Figure 3/E/Cited2vGFP_WB.tif
- __MACOSX/Source Data_Figure 3/E/._Cited2vGFP_WB.tif
- Source Data_Figure 3/E/README.rtf
- __MACOSX/Source Data_Figure 3/E/._README.rtf
- Source Data_Figure 3/G-I/myelin C2.tif
- Source Data_Figure 3/G-I/myelin GFP.tif
- Source Data_Figure 3/G-I/PDL C2.tif
- Source Data_Figure 3/G-I/PDL GFP.tif
- Source Data_Figure 3/G-I/README.rtf
- __MACOSX/Source Data_Figure 3/G-I/._README.rtf
