# Supplementary material for: CITED2 is a druggable epigenetic switch coupling neuronal maturation to regenerative decline
Source: EMBO Mol Med. 2026 Feb 23;18(4):1174–201. doi: 10.1038/s44321-026-00385-w (PMC13083982; doi:10.1038/s44321-026-00385-w)
Supplement: Supplementary file 12 — Source data Fig. 3 [file 44321_2026_385_MOESM12_ESM.zip › Source Data_Figure 3/Figure3_NumericalSourceData.xlsx]

## Sheet: 3b
	Fold change in average neurite outgrowth
		GFP	Cited2 KD
		1.24843	0.799048
		0.878125	0.675093
		0.873445	0.575977
	Mean	1	0.6834
	Standard Deviation	0.2152	0.1118
	Standard Error of Mean	0.1242	0.06453

## Sheet: 3d
	Cited2 immunoflorecence in DRG cultured neurons 72 after electroporation with GFP ro Cited2-GFP plasmids
	Fold change in immunofluorecence values	GFP	Cited2
		0.96	3.2
		0.94	4.77
		1.37	4.72
	Mean	1.09	4.23
	Standard Deviation	0.2427	0.8924
	Standard Error of Mean	0.1401	0.5152

## Sheet: 3f
	Fold change in normalised band intensity for Cited2 protein expression
	Cired2 band intensity normalised against NF200	GFP	Cited2
		1.03266	1.66199
		1.13571	1.60353
		0.831628	1.71346
	Mean	1	1.66
	Standard Deviation	0.1547	0.055
	Standard Error of Mean	0.08929	0.03176

## Sheet: 3h
	Fold change in average neurite outgrowth (µm)
	PDL/laminin	GFP	Cited2
		0.973516	1.33696
		0.997558	1.46056
		1.02893	1.42769
	Mean	1	1.408
	Standard Deviation	0.02779	0.06401
	Standard Error of Mean	0.01604	0.03696

## Sheet: 3j
	Average neurite outgrowth (µm)
	Myelin	GFP	Cited2
		0.926323	1.76232
		1.11488	2.03264
		1.01731	2.3669
		0.941487	2.52448
	Mean	1	2.172
	Standard Deviation	0.08631	0.3413
	Standard Error of Mean	0.04316	0.1707
