# Supplementary material for: CITED2 is a druggable epigenetic switch coupling neuronal maturation to regenerative decline
Source: EMBO Mol Med. 2026 Feb 23;18(4):1174–201. doi: 10.1038/s44321-026-00385-w (PMC13083982; doi:10.1038/s44321-026-00385-w)
Supplement: Supplementary file 13 — Source data Fig. 4 [file 44321_2026_385_MOESM13_ESM.zip]

Archive with 21 entries (18 files):
- Source Data_Figure 4/
- Source Data_Figure 4/.DS_Store
- __MACOSX/Source Data_Figure 4/._.DS_Store
- Source Data_Figure 4/B/
- Source Data_Figure 4/E/
- Source Data_Figure 4/Figure4_NumericalSourceData.xlsx
- __MACOSX/Source Data_Figure 4/._Figure4_NumericalSourceData.xlsx
- Source Data_Figure 4/B/Axonal Regen Cited2.tif
- __MACOSX/Source Data_Figure 4/B/._Axonal Regen Cited2.tif
- Source Data_Figure 4/B/Axonal Regen GFP.tif
- __MACOSX/Source Data_Figure 4/B/._Axonal Regen GFP.tif
- Source Data_Figure 4/B/README.rtf
- __MACOSX/Source Data_Figure 4/B/._README.rtf
- Source Data_Figure 4/E/.DS_Store
- __MACOSX/Source Data_Figure 4/E/._.DS_Store
- Source Data_Figure 4/E/Cited2 24HPI.tif
- __MACOSX/Source Data_Figure 4/E/._Cited2 24HPI.tif
- Source Data_Figure 4/E/GFP 24HPI.tif
- __MACOSX/Source Data_Figure 4/E/._GFP 24HPI.tif
- Source Data_Figure 4/E/README.rtf
- __MACOSX/Source Data_Figure 4/E/._README.rtf
