# Supplementary material for: CITED2 is a druggable epigenetic switch coupling neuronal maturation to regenerative decline
Source: EMBO Mol Med. 2026 Feb 23;18(4):1174–201. doi: 10.1038/s44321-026-00385-w (PMC13083982; doi:10.1038/s44321-026-00385-w)
Supplement: Supplementary file 13 — Source data Fig. 4 [file 44321_2026_385_MOESM13_ESM.zip › Source Data_Figure 4/Figure4_NumericalSourceData.xlsx]

## Sheet: 4c
		% GFP+ intensity rostral to leasion start site (normalised to caudal).
	Distance from lesion start (µm)	AAV-GFP								AAV-Cited2
	1000	0.3	0.05	0.7	0.1	0.08	0.0970389	0.241943	2.10212	4.5	2.9	3.1	1.9	1.5	2.07032	6.53811	14.7716	0.00553141
	800	0.9	0.09	0.9	1.8	0.1	3.98449	3.54954	4.19324	8.7	11.2	5.6	3.8	4.5	7.8601	9.55101	14.4169	7.83322
	600	1	6	1.4	2.3	2	4.87173	3.68852	7.21051	12.4	16.7	19.2	15.8	8.3	9.90143	10.1279	17.181	25.5803
	400	1.6	0.7	1.9	4.3	4.8	7.51976	4.31455	8.30486	35.4	42.6	31.9	26.8	17.8	20.3499	19.5981	22.2609	36.7364
	200	2.3	1.7	3.6	7.2	6.1	9.10288	11.3074	8.48999	52.3	56.2	33.7	45.9	28.6	46.5066	36.0244	30.1933	56.329
		F scores	Degrees of Freedom	% of total variation	p Value	Sum of Squares	Mean Square	exactl pvalue
	Group	F (1,75) = 187.94	1	33.17	<0.0001	5694	5694	1.7991e-21
	Distance	F (4,75) = 45.16	4	31.88	<0.0001	5473	1368	1.2818e-18
	Interaction (group x distance)	F (4,75) = 26.44	4	18.67	<0.0001	3205	801.1	4.1284e-13
	Residuals		75			2272	30.3
	Sidak's mulitple comparisions test:
	Šídák's multiple comparisons test	Predicted (LS) mean diff.	95.00% CI of diff.	Below threshold?	Summary	Adjusted P Value
Between groups	1000:GFP vs. 1000:Cited2	-3.684	-12.73 to 5.366	No	ns	0.9998
	800:GFP vs. 800:Cited2	-6.223	-15.27 to 2.828	No	ns	0.6439
	600:GFP vs. 600:Cited2	-11.46	-20.51 to -2.412	Yes	**	0.0024
	400:GFP vs. 400:Cited2	-23.98	-33.03 to -14.93	Yes	****	<0.0001
	200:GFP vs. 200:Cited2	-36.64	-45.69 to -27.59	Yes	****	<0.0001
Within groups	1000:GFP vs. 800:GFP	-1.481	-10.79 to 7.832	No	ns	>0.9999
	1000:GFP vs. 600:GFP	-3.1	-12.41 to 6.213	No	ns	>0.9999
	1000:GFP vs. 400:GFP	-3.721	-13.03 to 5.592	No	ns	0.9999
	1000:GFP vs. 200:GFP	-5.766	-15.08 to 3.546	No	ns	0.8371
	800:GFP vs. 600:GFP	-1.619	-10.93 to 7.693	No	ns	>0.9999
	800:GFP vs. 400:GFP	-2.24	-11.55 to 7.072	No	ns	>0.9999
	800:GFP vs. 200:GFP	-4.285	-13.60 to 5.027	No	ns	0.9974
	600:GFP vs. 400:GFP	-0.6211	-9.934 to 8.692	No	ns	>0.9999
	600:GFP vs. 200:GFP	-2.666	-11.98 to 6.646	No	ns	>0.9999
	400:GFP vs. 200:GFP	-2.045	-11.36 to 7.267	No	ns	>0.9999
	1000:Cited2 vs. 800:Cited2	-4.02	-12.80 to 4.761	No	ns	0.9976
	1000:Cited2 vs. 600:Cited2	-10.88	-19.66 to -2.098	Yes	**	0.0034
	1000:Cited2 vs. 400:Cited2	-24.02	-32.80 to -15.24	Yes	****	<0.0001
	1000:Cited2 vs. 200:Cited2	-38.72	-47.50 to -29.94	Yes	****	<0.0001
	800:Cited2 vs. 600:Cited2	-6.859	-15.64 to 1.921	No	ns	0.3635
	800:Cited2 vs. 400:Cited2	-20	-28.78 to -11.22	Yes	****	<0.0001
	800:Cited2 vs. 200:Cited2	-34.7	-43.48 to -25.92	Yes	****	<0.0001
	600:Cited2 vs. 400:Cited2	-13.14	-21.92 to -4.359	Yes	***	0.0001
	600:Cited2 vs. 200:Cited2	-27.84	-36.62 to -19.06	Yes	****	<0.0001
	400:Cited2 vs. 200:Cited2	-14.7	-23.48 to -5.921	Yes	****	<0.0001

## Sheet: 4d
	Axonal regeneration
		Furthest rostral axon (um)				Caudal axon retraction (um)
		AAV-GFP	AAV-Cited2			AAV-GFP	AAV-Cited2
		0	950			-125.368	460.693
		150	670			-218.625	538.125
		40	540			-163.539	291.363
		180	750			-222.227	474.464
		30	620			-218.648
	Mean	80	706		Mean	-189.7	441.2
	Standard Deviation	79.69	156.3		Standard Deviation	43.46	105.4
	Standard Error of Mean	35.64	69.9		Standard Error of Mean	19.44	52.7
	From lesion start

## Sheet: 4f
	Cited2 immunoflorecence
	Fold change in immunofluorecence values	AAV-GFP	AAV-Cited2
		1.12439	2.17763
		1.00807	2.02229
		0.867537	1.5068
	Mean	1	1.902
	Standard Deviation	0.1286	0.3512
	Standard Error of Mean	0.07426	0.2027
