# Supplementary material for: CITED2 is a druggable epigenetic switch coupling neuronal maturation to regenerative decline
Source: EMBO Mol Med. 2026 Feb 23;18(4):1174–201. doi: 10.1038/s44321-026-00385-w (PMC13083982; doi:10.1038/s44321-026-00385-w)
Supplement: Supplementary file 14 — Source data Fig. 5 [file 44321_2026_385_MOESM14_ESM.zip]

Archive with 5 entries (4 files):
- Source Data_Figure 5/
- Source Data_Figure 5/Figure5_NumericalSourceData.xlsx
- __MACOSX/Source Data_Figure 5/._Figure5_NumericalSourceData.xlsx
- Source Data_Figure 5/README.rtf
- __MACOSX/Source Data_Figure 5/._README.rtf
