# Supplementary material for: CITED2 is a druggable epigenetic switch coupling neuronal maturation to regenerative decline
Source: EMBO Mol Med. 2026 Feb 23;18(4):1174–201. doi: 10.1038/s44321-026-00385-w (PMC13083982; doi:10.1038/s44321-026-00385-w)
Supplement: Supplementary file 14 — Source data Fig. 5 [file 44321_2026_385_MOESM14_ESM.zip › Source Data_Figure 5/Figure5_NumericalSourceData.xlsx]

## Sheet: 5f
	normalised counts for Cited2
		E12.5	E17.5	GFP	Cited2
		1237.61	296.51	257.024	3939.78
		1266.04	282.828	327.736	4059.05
		912.665	241.153	299.205	2775.96
	Average	1138.77	273.497	294.655	3591.6
	Standard Deviation	196.328	28.834	35.5751	708.872
	Standard Error of Mean	113.35	16.6473	20.5393	409.267
