# Supplementary material for: CITED2 is a druggable epigenetic switch coupling neuronal maturation to regenerative decline
Source: EMBO Mol Med. 2026 Feb 23;18(4):1174–201. doi: 10.1038/s44321-026-00385-w (PMC13083982; doi:10.1038/s44321-026-00385-w)
Supplement: Supplementary file 17 — Source data Fig. 8 [file 44321_2026_385_MOESM17_ESM.zip]

Archive with 48 entries (40 files):
- Source Data_Figure 8/
- Source Data_Figure 8/.DS_Store
- __MACOSX/Source Data_Figure 8/._.DS_Store
- Source Data_Figure 8/A/
- Source Data_Figure 8/C/
- Source Data_Figure 8/E/
- Source Data_Figure 8/Figure8_NumericalSourceData.xlsx
- __MACOSX/Source Data_Figure 8/._Figure8_NumericalSourceData.xlsx
- Source Data_Figure 8/README.rtf
- __MACOSX/Source Data_Figure 8/._README.rtf
- Source Data_Figure 8/A/.DS_Store
- __MACOSX/Source Data_Figure 8/A/._.DS_Store
- Source Data_Figure 8/A/Cited2 Bipolar.tif
- __MACOSX/Source Data_Figure 8/A/._Cited2 Bipolar.tif
- Source Data_Figure 8/A/MS group collaboration - cited2 results.pptx
- __MACOSX/Source Data_Figure 8/A/._MS group collaboration - cited2 results.pptx
- Source Data_Figure 8/A/Replicates/
- Source Data_Figure 8/C/Cited2 Cbx5.tif
- __MACOSX/Source Data_Figure 8/C/._Cited2 Cbx5.tif
- Source Data_Figure 8/C/GFP Cbx5.tif
- __MACOSX/Source Data_Figure 8/C/._GFP Cbx5.tif
- Source Data_Figure 8/E/Cited2 HoxD3.tif
- __MACOSX/Source Data_Figure 8/E/._Cited2 HoxD3.tif
- Source Data_Figure 8/E/GFP HoxD3.tif
- __MACOSX/Source Data_Figure 8/E/._GFP HoxD3.tif
- Source Data_Figure 8/A/Replicates/.DS_Store
- __MACOSX/Source Data_Figure 8/A/Replicates/._.DS_Store
- Source Data_Figure 8/A/Replicates/Cited2 - Bipolar/
- Source Data_Figure 8/A/Replicates/Cited2 - Multi/
- Source Data_Figure 8/A/Replicates/GFP - Pseudo/
- Source Data_Figure 8/A/Replicates/Cited2 - Bipolar/.DS_Store
- __MACOSX/Source Data_Figure 8/A/Replicates/Cited2 - Bipolar/._.DS_Store
- Source Data_Figure 8/A/Replicates/Cited2 - Bipolar/Bipolar_2.tif
- __MACOSX/Source Data_Figure 8/A/Replicates/Cited2 - Bipolar/._Bipolar_2.tif
- Source Data_Figure 8/A/Replicates/Cited2 - Bipolar/Bipolar_3.tif
- __MACOSX/Source Data_Figure 8/A/Replicates/Cited2 - Bipolar/._Bipolar_3.tif
- Source Data_Figure 8/A/Replicates/Cited2 - Multi/Multi_1.tif
- __MACOSX/Source Data_Figure 8/A/Replicates/Cited2 - Multi/._Multi_1.tif
- Source Data_Figure 8/A/Replicates/Cited2 - Multi/Multi_2.tif
- __MACOSX/Source Data_Figure 8/A/Replicates/Cited2 - Multi/._Multi_2.tif
- Source Data_Figure 8/A/Replicates/GFP - Pseudo/Pseudo_1.tif
- __MACOSX/Source Data_Figure 8/A/Replicates/GFP - Pseudo/._Pseudo_1.tif
- Source Data_Figure 8/A/Replicates/GFP - Pseudo/Pseudo_2.tif
- __MACOSX/Source Data_Figure 8/A/Replicates/GFP - Pseudo/._Pseudo_2.tif
- Source Data_Figure 8/A/Replicates/GFP - Pseudo/Pseudo_3.tif
- __MACOSX/Source Data_Figure 8/A/Replicates/GFP - Pseudo/._Pseudo_3.tif
- Source Data_Figure 8/A/Replicates/GFP - Pseudo/Pseudo_4.tif
- __MACOSX/Source Data_Figure 8/A/Replicates/GFP - Pseudo/._Pseudo_4.tif
