# Supplementary material for: CITED2 is a druggable epigenetic switch coupling neuronal maturation to regenerative decline
Source: EMBO Mol Med. 2026 Feb 23;18(4):1174–201. doi: 10.1038/s44321-026-00385-w (PMC13083982; doi:10.1038/s44321-026-00385-w)
Supplement: Supplementary file 17 — Source data Fig. 8 [file 44321_2026_385_MOESM17_ESM.zip › Source Data_Figure 8/Figure8_NumericalSourceData.xlsx]

## Sheet: 8b
	Chnages in DRG neuronal polarisation stage after AAV-GFP or AAV-Cited2 overexpression
	Percentage of cells
		AAV GFP				AAV Cited2
		Mulitpolar	Bipolar	Bell-shaped bipolar	pseudounipolar	Mulitpolar	Bipolar	Bell-shaped bipolar	pseudounipolar
		5	30	20	45	17.0455	46.5909	14.7727	21.5909
		3.06122	31.6327	20.4082	44.898	29.3333	48	9.33333	13.3333
		4.80769	44.2308	11.5385	39.4231	14.8936	61.7021	7.44681	15.9574
		F scores	Degrees of Freedom	% of total variation	p Value	Sum of Squares	Mean Square	exactl p-value
	Group	F (1, 16) = 1.155e-018	1	33.17	>0.9999	3.75e-17	3.75e-17	1
	Morphology	F (3, 16) = 40.51	3	31.88	<0.0001	3945	1315	1.06117e-07
	Interaction (group x morphology)	F (3, 16) = 19.60	3	18.67	<0.0001	1909	636.4	1.31473e-05
	Residuals		16			519.4	32.46
	Tukey's mulitple comparisions test:
	Tukey's multiple comparisons test	Mean Diff.	95.00% CI of diff.	Below threshold?	Summary	Adjusted P Value
Between groups	Mulitpolar:GFP vs. Mulitpolar:Cited2	-16.13	-32.24 to -0.02890	Yes	*	0.0494
	Bipolar:GFP vs. Bipolar:Cited2	-16.81	-32.92 to -0.7043	Yes	*	0.0376
	Bell-shaped bipolar:GFP vs. Bell-shaped bipolar:Cited2	6.798	-9.308 to 22.90	No	ns	0.8161
	pseudounipolar:GFP vs. pseudounipolar:Cited2	26.15	10.04 to 42.25	Yes	***	0.0008
Within groups	Mulitpolar:GFP vs. Bipolar:GFP	-31	-47.10 to -14.89	Yes	***	0.0001
	Mulitpolar:GFP vs. Bell-shaped bipolar:GFP	-13.03	-29.13 to 3.080	No	ns	0.1628
	Mulitpolar:GFP vs. pseudounipolar:GFP	-38.82	-54.92 to -22.71	Yes	****	<0.0001
	Bipolar:GFP vs. Bell-shaped bipolar:GFP	17.97	1.867 to 34.08	Yes	*	0.0233
	Bipolar:GFP vs. pseudounipolar:GFP	-7.819	-23.92 to 8.286	No	ns	0.6986
	Bell-shaped bipolar:GFP vs. pseudounipolar:GFP	-25.79	-41.90 to -9.686	Yes	***	0.0009
	Mulitpolar:Cited2 vs. Bipolar:Cited2	-31.67	-47.78 to -15.57	Yes	****	<0.0001
	Mulitpolar:Cited2 vs. Bell-shaped bipolar:Cited2	9.907	-6.199 to 26.01	No	ns	0.4378
	Mulitpolar:Cited2 vs. pseudounipolar:Cited2	3.464	-12.64 to 19.57	No	ns	0.9939
	Bipolar:Cited2 vs. Bell-shaped bipolar:Cited2	41.58	25.47 to 57.69	Yes	****	<0.0001
	Bipolar:Cited2 vs. pseudounipolar:Cited2	35.14	19.03 to 51.24	Yes	****	<0.0001
	Bell-shaped bipolar:Cited2 vs. pseudounipolar:Cited2	-6.443	-22.55 to 9.663	No	ns	0.8513

## Sheet: 8d
	Cbx5 immunoflorecence
		Mulitpolar		Bipolar		Bell-shaped bipolar		Pseudounipolar		Total
		AAV GFP	AAV Cited2	AAV GFP	AAV Cited2	AAV GFP	AAV Cited2	AAV GFP	AAV Cited2	AAV GFP	AAV Cited2
		0	0.549311	0.15425	0.912275	0.172044	1.26708	0.198583	0.493755	0.175429	0.440954
		0	0	0.227942	0.38661	0.207661	0.376466	0.377763	0.399976	0.215133	0.335536
		0	0	0.155946	0.315256	0.188436	0.309256	0.211674	0.66476	0.233918	0.528499
		0	0.183104	0.179379	0.445823	0.18938	0.522632	0.266175	0.519497	0.20816	0.434996
		0.0955042			0.514991		0.618858	0.263549
	Mean	0.0191	0.1831	0.1794	0.515	0.1894	0.6189	0.2635	0.5195	0.2082	0.435
	Standard Deviation	0.04271	0.2589	0.03435	0.234	0.01456	0.3821	0.07065	0.1096	0.02438	0.07889
	Standard Error of Mean	0.0191	0.1295	0.01717	0.1046	0.007278	0.1709	0.03159	0.05481	0.01219	0.03944

## Sheet: 8f
	HoxD3 immunoflorecence
		Mulitpolar		Bipolar		Bell-shaped bipolar		Pseudounipolar		Total
		AAV GFP	AAV Cited2	AAV GFP	AAV Cited2	AAV GFP	AAV Cited2	AAV GFP	AAV Cited2	AAV GFP	AAV Cited2
		0.167	0.3578	0.2156	0.3718	0.1509	0.341	0.2468	1.2838	0.1637	0.5886
		0.1582	0.7191	0.1751	1.2489	0.1649	1.2389	0.1849	0.7791	0.2077	0.9965
		0	0.9802	0.3068	1.0137	0.2679	0.4419	0.3625	1.9703	0.2174	1.1015
	Mean	0.1084	0.6857	0.2325	0.8781	0.1946	0.6739	0.2647	1.344	0.1963	0.8955
	Standard Deviation	0.09398	0.3125	0.06746	0.454	0.06389	0.4919	0.0902	0.5979	0.02862	0.2709
	Standard Error of Mean	0.05426	0.1804	0.03895	0.2621	0.03689	0.284	0.0521	0.3452	0.01652	0.1564
