# Supplementary material for: CITED2 is a druggable epigenetic switch coupling neuronal maturation to regenerative decline
Source: EMBO Mol Med. 2026 Feb 23;18(4):1174–201. doi: 10.1038/s44321-026-00385-w (PMC13083982; doi:10.1038/s44321-026-00385-w)
Supplement: Supplementary file 18 — Source data Fig. 9 [file 44321_2026_385_MOESM18_ESM.zip]

Archive with 19 entries (16 files):
- Source Data_Figure 9/
- Source Data_Figure 9/.DS_Store
- __MACOSX/Source Data_Figure 9/._.DS_Store
- Source Data_Figure 9/B/
- Source Data_Figure 9/Figure9_NumericalSourceData.xlsx
- __MACOSX/Source Data_Figure 9/._Figure9_NumericalSourceData.xlsx
- Source Data_Figure 9/G/
- Source Data_Figure 9/README.rtf
- __MACOSX/Source Data_Figure 9/._README.rtf
- Source Data_Figure 9/B/Panobinostat.tif
- __MACOSX/Source Data_Figure 9/B/._Panobinostat.tif
- Source Data_Figure 9/B/Vehicle.tif
- __MACOSX/Source Data_Figure 9/B/._Vehicle.tif
- Source Data_Figure 9/G/.DS_Store
- __MACOSX/Source Data_Figure 9/G/._.DS_Store
- Source Data_Figure 9/G/5HT Panobinostat.jpg
- __MACOSX/Source Data_Figure 9/G/._5HT Panobinostat.jpg
- Source Data_Figure 9/G/5HT Vechicle.jpg
- __MACOSX/Source Data_Figure 9/G/._5HT Vechicle.jpg
