# Supplementary material for: CITED2 is a druggable epigenetic switch coupling neuronal maturation to regenerative decline
Source: EMBO Mol Med. 2026 Feb 23;18(4):1174–201. doi: 10.1038/s44321-026-00385-w (PMC13083982; doi:10.1038/s44321-026-00385-w)
Supplement: Supplementary file 18 — Source data Fig. 9 [file 44321_2026_385_MOESM18_ESM.zip › Source Data_Figure 9/Figure9_NumericalSourceData.xlsx]

## Sheet: 9c
		% Dexran-594+ intensity rostral to leasion start site (normalised to caudal).
	Distance from lesion start (µm)	Vehicle											20 mg/kg Panobinostat
	800	5.72263		7.67943	2.8629	5.75556	21.2737	0.896839	0	0.358403	13.9646	0.108263	24.4888	15.0011	20.2444	6.92917	6.73405	8.26943	3.99166	19.2412	6.86806	94.506	9.85066	9.27384
	700	3.98079	10.5859	5.47266	5.21453	3.90077	18.2118	0.800405	0	0.339743	11.6518	0.281761	26.1651	18.7817	26.0085	10.2636	8.73703	5.58779	12.2146	11.91	25.2759	55.0158	16.1342	16.3505
	600	3.56794	12.0965	6.59278	0.07005	0.475424	7.79525	1.83949	0	0.282183	5.0187	3.05217	26.4751	20.9055	27.1117	7.7548	10.9548	6.44522	11.4443	10.5712	76.2416	27.9415	16.9803	18.3442
	500	6.15054	12.8728	6.62006	-0.98847	-2.40298	7.47212	1.41035	0	0.452966	3.87757	0.269269	28.5586	22.7838	20.3943	16.1909	11.3641	12.4231	16.7611	22.8584	49.4413	2.51237	8.18459	29.999
	400	8.91024	17.6984	3.63801	1.80605	3.0453	-0.09727	1.4658	0.17343	0.664482	6.14075	0.102711	18.8101	18.1285	26.921	8.98861	9.80251	2.86955	10.3575	23.5752	27.8827	26.7422	5.49709	8.10963
	300	14.9069	21.9645	13.0603	11.2244	4.10724	3.40914	1.6876	1.63603	11.5053	9.27792	0.98408	12.5223	22.7174	25.9618	17.7223	46.3855	21.9994	23.3553	24.9184	27.1951	9.69058	7.5183	31.8822
	200	34.5196	19.39	43.3783	27.5077	18.9224	16.7587	3.65727	4.85605	5.64042	17.2048	4.47486	16.1458	23.7587	29.6975	40.3433	90.0552	56.6474	40.6725	88.7057	45.7186	20.9784	15.395	21.8326
	Fixed effects (type III)	P value	P value summary	Statistically significant (P < 0.05)?	F (DFn, DFd)	Geisser-Greenhouse's epsilon
	treatment	<0.0001	****	Yes	F (1, 21) = 32.70
	distance	0.0038	**	Yes	F (2.211, 46.05) = 5.970	0.3684
	Interaction (treatment x distance)	0.792	ns	No	F (6, 125) = 0.5203
	Uncorrected Fisher's LSD	Mean Diff.	95.00% CI of diff.	Below threshold?	Summary	Individual P Value
Between groups	800
	Vehicle vs. Panobinostat	-12.92	-29.04 to 3.195	No	ns	0.1069
	700
	Vehicle vs. Panobinostat	-13.88	-22.78 to -4.975	Yes	**	0.0046
	600
	Vehicle vs. Panobinostat	-18.06	-30.13 to -5.987	Yes	**	0.0068
	500
	Vehicle vs. Panobinostat	-16.87	-25.02 to -8.725	Yes	***	0.0005
	400
	Vehicle vs. Panobinostat	-11.68	-18.15 to -5.212	Yes	**	0.0013
	300
	Vehicle vs. Panobinostat	-14.13	-21.77 to -6.495	Yes	**	0.001
	200
	Vehicle vs. Panobinostat	-22.98	-40.90 to -5.061	Yes	*	0.0151
Within groups	Vehicle
	800 vs. 700	0.3677	-0.8326 to 1.568	No	ns	0.5058
	800 vs. 600	2.154	-1.381 to 5.689	No	ns	0.2014
	800 vs. 500	2.614	-1.118 to 6.346	No	ns	0.1476
	800 vs. 400	1.903	-3.119 to 6.926	No	ns	0.4136
	800 vs. 300	-2.662	-8.629 to 3.306	No	ns	0.3393
	800 vs. 200	-11.98	-21.29 to -2.682	Yes	*	0.0172
	700 vs. 600	1.786	-0.9678 to 4.540	No	ns	0.179
	700 vs. 500	2.246	-0.8337 to 5.326	No	ns	0.1352
	700 vs. 400	1.536	-2.874 to 5.945	No	ns	0.4558
	700 vs. 300	-3.029	-8.212 to 2.153	No	ns	0.2219
	700 vs. 200	-12.35	-20.85 to -3.849	Yes	**	0.0089
	600 vs. 500	0.4597	-0.5750 to 1.494	No	ns	0.3456
	600 vs. 400	-0.2507	-2.854 to 2.352	No	ns	0.8344
	600 vs. 300	-4.816	-8.620 to -1.012	Yes	*	0.0181
	600 vs. 200	-14.14	-22.49 to -5.787	Yes	**	0.0036
	500 vs. 400	-0.7103	-3.172 to 1.751	No	ns	0.5347
	500 vs. 300	-5.275	-8.683 to -1.868	Yes	**	0.0062
	500 vs. 200	-14.6	-22.71 to -6.485	Yes	**	0.0025
	400 vs. 300	-4.565	-7.133 to -1.997	Yes	**	0.0027
	400 vs. 200	-13.89	-22.13 to -5.642	Yes	**	0.0038
	300 vs. 200	-9.322	-16.50 to -2.146	Yes	*	0.016
	Panobinostat
	800 vs. 700	-0.5872	-9.527 to 8.353	No	ns	0.8877
	800 vs. 600	-2.981	-21.66 to 15.70	No	ns	0.7321
	800 vs. 500	-1.339	-21.49 to 18.81	No	ns	0.8863
	800 vs. 400	3.143	-10.57 to 16.86	No	ns	0.6239
	800 vs. 300	-3.873	-23.47 to 15.72	No	ns	0.672
	800 vs. 200	-22.05	-47.80 to 3.711	No	ns	0.0863
	700 vs. 600	-2.394	-13.38 to 8.589	No	ns	0.6408
	700 vs. 500	-0.7522	-12.66 to 11.16	No	ns	0.892
	700 vs. 400	3.73	-2.404 to 9.864	No	ns	0.2078
	700 vs. 300	-3.285	-16.11 to 9.539	No	ns	0.5842
	700 vs. 200	-21.46	-43.34 to 0.4273	No	ns	0.0539
	600 vs. 500	1.642	-6.676 to 9.959	No	ns	0.6724
	600 vs. 400	6.124	-3.220 to 15.47	No	ns	0.177
	600 vs. 300	-0.8915	-14.63 to 12.85	No	ns	0.889
	600 vs. 200	-19.07	-41.37 to 3.237	No	ns	0.0866
	500 vs. 400	4.482	-3.284 to 12.25	No	ns	0.2302
	500 vs. 300	-2.533	-11.37 to 6.308	No	ns	0.5412
	500 vs. 200	-20.71	-39.09 to -2.323	Yes	*	0.0306
	400 vs. 300	-7.015	-16.17 to 2.137	No	ns	0.1197
	400 vs. 200	-25.19	-42.90 to -7.478	Yes	**	0.0096
	300 vs. 200	-18.17	-31.29 to -5.059	Yes	*	0.011

## Sheet: 9d
		Axonal regeneration
			Furthest rostral axon (um)				Caudal axon retraction (um)
			Vehicle	Panobinostat			Vehicle	Panobinostat
			-282.5	169			-1120	-419
			-823.5	223.75			-1305	-361.25
			-644.75	175			-1217.75	-559
			-896	303			-1256	-745.5
			-626	452.5			-848.5	-289
			-382	159			-454	-812.667
			-583	-321			-895	-409
			-339	271.333			-531	-524
			-720	691			-1249	-107
			-444	428			-735	-258
				114				-457
				571				-192
				838				-171
				727				-171
				235				-390
		Mean	-574.075	335.772		Mean	-961.125	-391.028
		Standard Deviation	207.9	293.052		Standard Deviation	314.385	207.172
		Standard Error of Mean	65.7438	75.6658		Standard Error of Mean	99.4174	53.4917

## Sheet: 9e
	GFAP immunoflorecence
		Vehicle	Panobinostat
		1408.11	1538.36
		1392.46	1457.27
		1511.72	1519.39
		1905.84	779.99
		859.455	1128.93
		1131.95	1854.89
			2105.51
			1301.29
			1020.66
			1080.25
			1400.12
	Mean	1368	1381
	Std. Deviation	354	380.9
	Std. Error of Mean	144.5	114.9

## Sheet: 9f
	Gridwalk analysis
		Vehicle										20mg/kg PB
	Baseline	0	0	0	0	0	0.25	0	0	0.25	0.25	0	0.25	0	0	0	0	0.25	0	0	0
	3d	10.5	4	5.75	5.5	4.75	5.75	11.5	4.75	3.5	9	6.75	2.75	4.5	6.25	5	4.5	4.75	7	3.75	7
	1wk	1.75	2.25	2.5	3.25	2.75	3.25	5.5	4.25	3.5	3.5	1	2.25	3.75	3.5	3	2	2.25	3.25	2.75	3.5
	2wk	2.25	1	3.5	1.5	2	2	2.75	1.5	1.75	4.25	1.5	1.25	1.75	1.75	0.25	1.5	2.5	1.5	2	1.5
	3wk	1	1.25	2.5	2.75	2.75	2.75	3.25	2.5	2.5	5.25	1.25	1.5	0.5	2.25	2	1.25	1.25	2.75	1	1.5
	4wk	2.5	1.5	3.5	3.25	2	3.5	3.25	3.25	1.25	2.5	0.5	1	0.75	2.25	2.5	0.5	2	3	1.5	1.5
	5wk	1.5	0.5	0.5	5.5	1.25	5.25	3	5	2	3.25	4.25	0.75	0	0	1.5	0.25	1.5	1.25	3	1.5
	Source of Variation	F scores	Degrees of Freedom	% of total variation	P value	Sum of Squares	Mean Square
	time	F (2.230, 20.07) = 44.21	6	61.27	P<0.0001	366.4	61.07
	treatment	F (1.000, 9.000) = 13.71	1	4.481	P=0.0049	26.8	26.8
	time x treatment	F (2.395, 21.56) = 0.9111	6	1.169	P=0.4329	6.994	1.166
	residuals		54			69.09	1.279
	Between groups	Tukey's multiple comparisons test	Mean Diff.	95.00% CI of diff.	Below threshold?	Summary	Adjusted P Value
		Baseline
		Vehicle vs. Panobinostat	0.025	-0.1070 to 0.1570	No	ns	0.6783
		3 days
		Vehicle vs. Panobinostat	1.275	-0.5380 to 3.088	No	ns	0.1461
		1 week
		Vehicle vs. Panobinostat	0.525	-0.3407 to 1.391	No	ns	0.2033
		2 weeks
		Vehicle vs. Panobinostat	0.7	-0.04838 to 1.448	No	ns	0.0635
		3 weeks
		Vehicle vs. Panobinostat	1.125	0.2044 to 2.046	Yes	*	0.022
		4 weeks
		Vehicle vs. Panobinostat	1.1	0.2519 to 1.948	Yes	*	0.0166
		5 weeks
		Vehicle vs. Panobinostat	1.375	-0.5424 to 3.292	No	ns	0.1392
	Within groups	Vehicle
		Baseline vs. 3 days	-6.425	-9.730 to -3.120	Yes	***	0.0006
		Baseline vs. 1 week	-3.175	-4.419 to -1.931	Yes	****	<0.0001
		Baseline vs. 2 weeks	-2.175	-3.307 to -1.043	Yes	***	0.0007
		Baseline vs. 3 weeks	-2.575	-3.857 to -1.293	Yes	***	0.0005
		Baseline vs. 4 weeks	-2.575	-3.591 to -1.559	Yes	****	<0.0001
		Baseline vs. 5 weeks	-2.7	-4.936 to -0.4639	Yes	*	0.0173
		3 days vs. 1 week	3.25	0.06536 to 6.435	Yes	*	0.0449
		3 days vs. 2 weeks	4.25	1.435 to 7.065	Yes	**	0.0041
		3 days vs. 3 weeks	3.85	0.6054 to 7.095	Yes	*	0.0192
		3 days vs. 4 weeks	3.85	0.7622 to 6.938	Yes	*	0.0142
		3 days vs. 5 weeks	3.725	-0.2263 to 7.676	No	ns	0.0673
		1 week vs. 2 weeks	1	-0.5998 to 2.600	No	ns	0.3287
		1 week vs. 3 weeks	0.6	-0.6757 to 1.876	No	ns	0.608
		1 week vs. 4 weeks	0.6	-0.7125 to 1.913	No	ns	0.6347
		1 week vs. 5 weeks	0.475	-1.491 to 2.441	No	ns	0.9643
		2 weeks vs. 3 weeks	-0.4	-1.398 to 0.5985	No	ns	0.7471
		2 weeks vs. 4 weeks	-0.4	-1.676 to 0.8757	No	ns	0.8918
		2 weeks vs. 5 weeks	-0.525	-3.221 to 2.171	No	ns	0.9873
		3 weeks vs. 4 weeks	0	-1.482 to 1.482	No	ns	>0.9999
		3 weeks vs. 5 weeks	-0.125	-2.311 to 2.061	No	ns	>0.9999
		4 weeks vs. 5 weeks	-0.125	-2.031 to 1.781	No	ns	>0.9999
		Panobinostat
		Baseline vs. 3 days	-5.175	-6.961 to -3.389	Yes	****	<0.0001
		Baseline vs. 1 week	-2.675	-3.719 to -1.631	Yes	****	<0.0001
		Baseline vs. 2 weeks	-1.5	-2.148 to -0.8518	Yes	***	0.0002
		Baseline vs. 3 weeks	-1.475	-2.262 to -0.6877	Yes	***	0.0009
		Baseline vs. 4 weeks	-1.5	-2.534 to -0.4658	Yes	**	0.0053
		Baseline vs. 5 weeks	-1.35	-2.951 to 0.2510	No	ns	0.1128
		3 days vs. 1 week	2.5	0.6356 to 4.364	Yes	**	0.009
		3 days vs. 2 weeks	3.675	1.810 to 5.540	Yes	***	0.0006
		3 days vs. 3 weeks	3.7	2.206 to 5.194	Yes	****	<0.0001
		3 days vs. 4 weeks	3.675	2.005 to 5.345	Yes	***	0.0002
		3 days vs. 5 weeks	3.825	1.756 to 5.894	Yes	***	0.0009
		1 week vs. 2 weeks	1.175	-0.06150 to 2.411	No	ns	0.0648
		1 week vs. 3 weeks	1.2	0.07895 to 2.321	Yes	*	0.0347
		1 week vs. 4 weeks	1.175	0.1590 to 2.191	Yes	*	0.0224
		1 week vs. 5 weeks	1.325	-1.004 to 3.654	No	ns	0.4194
		2 weeks vs. 3 weeks	0.025	-1.159 to 1.209	No	ns	>0.9999
		2 weeks vs. 4 weeks	0	-1.304 to 1.304	No	ns	>0.9999
		2 weeks vs. 5 weeks	0.15	-1.549 to 1.849	No	ns	0.9998
		3 weeks vs. 4 weeks	-0.025	-0.6500 to 0.6000	No	ns	>0.9999
		3 weeks vs. 5 weeks	0.125	-1.720 to 1.970	No	ns	>0.9999
		4 weeks vs. 5 weeks	0.15	-1.849 to 2.149	No	ns	>0.9999

## Sheet: 9h
	5HT immunoflorecence
		Vehicle	Panobinostat
		86.991	89.833
		66.79	105.126
		88.9185	104.923
		81.567	123.885
		74.3162	139.76
		56.599	128.666
		94.5833	127.827
	Mean	78.54	117.1
	Std. Deviation	13.43	17.53
	Std. Error of Mean	5.078	6.625
		0.000584945
